# Supplementary material for: Caffeic acid N-[3,5-bis(trifluoromethyl)phenyl] amide as a non-steroidal inhibitor for steroid 5α-reductase type 1 using a human keratinocyte cell-based assay and molecular dynamics
Source: Sci Rep. 2022 Dec 2;12:20858. doi: 10.1038/s41598-022-25335-7 (PMC9718795; doi:10.1038/s41598-022-25335-7)
Supplement: Supplementary file 1 — Supplementary Information 1. [file 41598_2022_25335_MOESM1_ESM.mdcrd]

Cpptraj Generated trajectory                                                    
  -5.517  -1.862  28.361  -4.522  -1.996  28.247  -5.614  -1.068  28.977  -5.806
  -1.548  27.446  -6.233  -3.157  28.810  -7.295  -2.920  28.872  -6.074  -4.270
  27.796  -5.022  -4.546  27.873  -6.742  -5.042  28.177  -6.387  -4.035  26.315
  -7.433  -3.749  26.203  -5.866  -3.120  26.034  -6.002  -5.444  25.259  -4.197
  -5.225  25.348  -3.694  -5.675  24.492  -4.066  -4.154  25.499  -3.693  -5.665
  26.209  -5.677  -3.638  30.106  -4.550  -3.267  30.388  -6.455  -4.362  30.919
  -7.351  -4.693  30.590  -5.855  -5.018  32.110  -5.094  -4.394  32.577  -6.921
  -5.212  33.240  -6.441  -5.570  34.151  -7.276  -4.209  33.476  -7.673  -5.923
  32.899  -5.248  -6.387  31.756  -5.517  -7.127  30.761  -4.231  -6.638  32.526
  -4.242  -6.154  33.412  -3.182  -7.727  32.381  -2.554  -7.384  31.559  -2.313
  -7.822  33.585  -2.883  -7.931  34.508  -1.315  -8.955  33.476  -1.813  -9.907
  33.293  -0.607  -8.829  32.657  -0.792  -9.009  34.431  -1.576  -6.638  33.777
  -2.155  -5.935  34.081  -3.742  -9.067  31.964  -3.200  -9.653  31.010  -4.706
  -9.612  32.727  -5.083  -9.093  33.507  -5.326 -10.912  32.425  -4.484 -11.596
  32.521  -6.392 -11.224  33.448  -6.538 -12.295  33.311  -5.971 -11.062  34.440
  -7.313 -10.738  33.125  -5.827 -10.995  30.932  -5.464 -11.931  30.245  -6.653
  -9.982  30.447  -6.924  -9.275  31.115  -7.198  -9.998  29.069  -7.510 -11.033
  28.934  -8.523  -9.200  28.863  -9.251  -9.513  29.612  -8.321  -7.650  28.935
  -9.224  -7.083  28.711  -8.079  -7.445  29.978  -7.508  -7.302  28.298  -9.118
  -9.408  27.556  -9.223 -10.356  27.448  -6.142  -9.732  27.994  -6.196 -10.337
  26.870  -5.263  -8.792  28.342  -5.349  -8.348  29.245  -4.056  -8.394  27.661
  -4.396  -7.827  26.794  -3.546  -7.674  28.301  -3.158  -9.494  27.068  -2.772
  -9.526  25.891  -3.075 -10.571  27.835  -3.444 -10.531  28.774  -2.335 -11.736
  27.401  -1.333 -11.363  27.191  -2.255 -12.808  28.510  -3.269 -12.880  28.905
  -1.934 -14.275  28.056  -1.872 -14.980  28.885  -2.791 -14.494  27.419  -1.042
 -14.398  27.441  -1.155 -12.426  29.471  -1.148 -13.029  30.379  -0.158 -12.518
  29.042  -1.323 -11.383  29.736  -3.002 -12.375  26.187  -2.224 -12.680  25.268
  -4.331 -12.511  26.168  -4.876 -12.142  26.934  -5.050 -13.112  25.007  -4.486
 -14.009  24.749  -6.521 -13.403  25.498  -6.470 -13.937  26.446  -6.930 -12.423
  25.744  -7.179 -13.949  24.822  -4.964 -12.199  23.734  -4.680 -12.777  22.695
  -5.018 -10.903  23.807  -5.211 -10.493  24.710  -4.781  -9.895  22.716  -5.413
 -10.096  21.851  -5.047  -8.445  23.198  -6.070  -8.403  23.571  -4.225  -8.271
  23.892  -5.035  -7.391  22.086  -4.532  -6.489  22.435  -4.514  -7.694  21.178
  -6.339  -6.880  21.354  -6.336  -5.691  20.934  -7.370  -7.618  21.226  -3.331
 -10.007  22.030  -3.211  -9.934  20.790  -2.253 -10.063  22.795  -2.395  -9.958
  23.790  -0.887 -10.129  22.256  -0.686  -9.265  21.623   0.099  -9.998  23.441
  -0.043  -9.134  24.090  -0.032 -10.910  24.023   1.600 -10.026  23.100   1.711
  -9.255  22.336   2.217  -9.794  23.967   2.218 -11.259  22.540   2.020 -12.317
  23.128   3.037 -11.116  21.619  -0.699 -11.265  21.264  -0.283 -11.097  20.170
  -1.185 -12.431  21.693  -1.782 -12.370  22.506  -1.291 -13.624  20.780  -0.338
 -13.869  20.313  -1.715 -14.876  21.695  -2.684 -14.738  22.176  -1.854 -15.704
  21.000  -0.749 -15.389  22.752  -0.471 -14.560  23.403  -1.193 -16.182  23.353
   0.551 -15.947  22.085   1.063 -16.570  22.819   0.296 -16.607  21.256   1.514
 -14.835  21.733   1.321 -13.933  22.146   2.501 -14.983  20.907   2.701 -16.136
  20.304   2.094 -16.899  20.569   3.542 -16.286  19.765   3.114 -13.899  20.575
   2.849 -13.000  20.951   3.752 -13.941  19.793  -2.293 -13.444  19.569  -1.854
 -13.731  18.450  -3.521 -12.981  19.793  -3.723 -12.753  20.756  -4.449 -12.596
  18.748  -4.705 -13.556  18.298  -5.775 -12.072  19.318  -6.113 -12.824  20.032
  -5.597 -11.177  19.914  -7.011 -11.741  18.403  -7.805 -11.453  19.092  -6.812
 -10.387  17.586  -7.748  -9.990  17.191  -6.331  -9.589  18.152  -6.129 -10.463
  16.740  -7.527 -12.932  17.612  -8.563 -12.691  17.374  -6.954 -13.107  16.701
  -7.589 -13.871  18.162  -3.879 -11.767  17.579  -3.910 -12.168  16.420  -3.223
 -10.650  17.960  -2.956 -10.597  18.932  -2.534  -9.694  17.015  -3.230  -9.330
  16.259  -1.976  -8.564  17.811  -1.407  -8.958  18.653  -1.346  -7.902  17.216
  -3.077  -7.671  18.384  -3.853  -8.284  18.841  -2.562  -6.691  19.409  -3.346
  -5.975  19.657  -2.337  -7.211  20.340  -1.758  -6.137  18.923  -3.860  -6.892
  17.330  -4.250  -7.421  16.460  -4.765  -6.425  17.717  -3.347  -6.010  16.946
  -1.366 -10.400  16.214  -1.288 -10.259  15.000  -0.517 -11.155  16.847  -0.530
 -11.285  17.849   0.515 -11.996  16.279   1.260 -11.403  15.748   1.356 -12.616
  17.410   0.776 -13.299  18.030   2.136 -13.211  16.935   1.766 -11.743  17.919
  -0.041 -12.956  15.227   0.347 -12.881  14.064  -1.119 -13.741  15.644  -1.436
 -13.743  16.603  -1.856 -14.532  14.628  -1.190 -15.235  14.128  -2.968 -15.384
  15.322  -3.305 -16.185  14.664  -2.553 -15.856  16.213  -3.766 -14.740  15.693
  -2.329 -13.675  13.428  -2.125 -14.102  12.311  -3.205 -12.640  13.634  -3.361
 -12.359  14.591  -3.671 -11.839  12.494  -4.392 -12.378  11.879  -4.340 -10.493
  12.944  -3.658  -9.813  13.455  -4.568  -9.816  12.121  -5.637 -10.657  13.738
  -5.574 -11.257  14.645  -6.021  -9.271  14.203  -5.433  -8.950  15.063  -6.066
  -8.485  13.450  -7.047  -9.289  14.570  -6.773 -11.178  12.831  -6.779 -10.632
  11.888  -6.608 -12.250  12.720  -7.723 -11.026  13.344  -2.570 -11.418  11.516
  -2.629 -11.601  10.303  -1.400 -11.021  12.054  -1.354 -10.958  13.061  -0.217
 -10.810  11.190  -0.563 -10.148  10.396   0.800 -10.017  11.986   1.549  -9.543
  11.351   0.388  -9.188  12.561   1.375 -10.668  12.645   0.354 -12.130  10.507
   0.840 -12.009   9.348   0.446 -13.281  11.098   0.321 -13.319  12.100   1.040
 -14.499  10.463   1.974 -14.180  10.001   1.263 -15.542  11.544   0.390 -15.621
  12.191   1.525 -16.463  11.021   2.429 -15.349  12.512   3.111 -14.157  12.598
   2.833 -13.279  12.034   4.108 -13.980  13.576   4.607 -13.022  13.599   4.258
 -15.015  14.601   5.183 -14.935  15.636   5.650 -14.098  15.598   3.510 -16.201
  14.495   3.602 -17.010  15.205   2.650 -16.366  13.432   1.963 -17.199  13.444
   0.163 -14.958   9.317   0.648 -15.289   8.274  -1.120 -14.980   9.550  -1.432
 -14.526  10.396  -2.123 -15.280   8.518  -1.891 -16.278   8.146  -3.553 -15.263
   9.128  -3.846 -14.331   9.612  -4.295 -15.402   8.342  -3.711 -16.377  10.207
  -2.985 -16.214  11.004  -5.018 -16.185  10.951  -4.897 -15.245  11.489  -5.860
 -16.152  10.260  -5.028 -16.998  11.677  -3.330 -17.821   9.843  -2.254 -17.859
   9.675  -3.570 -18.449  10.701  -3.805 -18.219   8.946  -2.047 -14.328   7.313
  -2.099 -14.683   6.158  -1.856 -13.027   7.614  -1.746 -12.756   8.580  -1.653
 -12.027   6.556  -2.485 -12.032   5.852  -1.607 -10.679   7.222  -2.538 -10.611
   7.785  -0.734 -10.590   7.868  -1.594  -9.365   6.331  -0.720  -9.291   5.683
  -2.497  -9.271   5.728  -1.574  -8.132   7.250  -0.793  -8.119   8.147  -2.395
  -7.138   7.094  -2.430  -6.379   7.759  -3.027  -7.163   6.307  -0.365 -12.299
   5.741  -0.422 -12.226   4.493   0.736 -12.675   6.353   0.786 -12.678   7.362
   1.971 -13.219   5.749   2.404 -12.465   5.092   3.056 -13.399   6.920   3.096
 -12.441   7.438   2.628 -14.096   7.640   4.687 -14.029   6.197   4.777 -12.957
   5.405   1.727 -14.484   4.912   2.058 -14.589   3.716   1.109 -15.491   5.432
   0.746 -15.369   6.366   0.596 -16.698   4.676   1.492 -17.241   4.375  -0.119
 -17.756   5.572  -0.467 -18.652   5.059   0.582 -18.179   6.293  -1.031 -17.381
   6.036  -0.152 -16.358   3.369   0.143 -16.778   2.248  -1.265 -15.632   3.557
  -1.515 -15.399   4.507  -2.029 -14.957   2.484  -2.572 -15.713   1.915  -3.133
 -14.022   2.967  -2.755 -13.411   3.786  -3.663 -13.032   1.924  -4.010 -13.571
   1.043  -4.425 -12.526   2.518  -2.938 -12.236   1.754  -4.387 -14.827   3.444
  -5.009 -15.022   2.571  -4.059 -15.711   3.991  -4.985 -14.260   4.158  -1.045
 -14.286   1.547  -1.048 -14.563   0.367  -0.102 -13.436   1.977  -0.062 -13.184
   2.955   0.892 -12.753   1.119   0.286 -12.145   0.448   1.565 -12.162   1.740
   1.787 -13.713   0.297   2.074 -13.387  -0.844   2.270 -14.771   0.932   2.145
 -14.826   1.933   2.942 -15.831   0.158   3.846 -15.442  -0.310   3.415 -16.862
   1.192   2.548 -17.295   1.691   3.951 -17.619   0.621   4.511 -16.071   2.413
   3.613 -15.410   3.149   2.093 -16.457  -0.894   2.488 -16.404  -2.040   0.814
 -16.747  -0.499   0.580 -16.648   0.479  -0.192 -17.359  -1.493   0.236 -18.255
  -1.942  -1.526 -17.752  -0.980  -2.003 -16.826  -0.660  -2.088 -18.246  -1.773
  -1.364 -18.401  -0.119  -0.367 -16.456  -2.706  -0.346 -16.939  -3.869  -0.422
 -15.167  -2.436  -0.516 -14.881  -1.472  -0.526 -14.086  -3.498  -1.314 -14.355
  -4.202  -0.810 -12.751  -2.866  -0.339 -12.700  -1.884  -0.419 -11.625  -3.756
  -0.696 -10.701  -3.247   0.665 -11.605  -3.873  -0.784 -11.709  -4.779  -2.263
 -12.477  -2.582  -2.625 -13.274  -1.932  -2.258 -11.594  -1.942  -2.868 -12.384
  -3.484   0.694 -14.030  -4.315   0.623 -14.107  -5.560   1.790 -13.870  -3.691
   1.729 -13.972  -2.688   3.145 -13.698  -4.317   3.106 -12.797  -4.929   4.201
 -13.362  -3.229   3.928 -12.547  -2.558   4.302 -14.235  -2.585   5.611 -13.080
  -3.828   6.582 -14.094  -3.875   6.374 -15.105  -3.560   7.830 -13.842  -4.359
   8.612 -14.587  -4.370   8.110 -12.480  -4.720   9.105 -12.175  -5.009   7.140
 -11.538  -4.848   7.369 -10.564  -5.256   5.824 -11.804  -4.419   4.995 -11.112
  -4.405   3.595 -14.804  -5.305   4.303 -14.627  -6.319   3.133 -15.997  -4.928
   2.784 -16.216  -4.006   3.107 -17.078  -5.855   4.091 -17.175  -6.312   3.011
 -18.467  -5.147   2.005 -18.728  -4.818   3.307 -19.290  -5.798   3.739 -18.511
  -4.337   2.109 -16.964  -7.054   2.583 -16.958  -8.206   0.753 -16.863  -6.842
   0.449 -16.671  -5.899  -0.244 -16.744  -7.975  -0.365 -17.653  -8.564  -1.595
 -16.379  -7.347  -1.892 -17.152  -6.639  -1.480 -15.485  -6.735  -2.746 -15.965
  -8.394  -3.372 -15.370  -7.730  -2.248 -15.386  -9.173  -3.525 -17.094  -9.134
  -2.789 -17.700  -9.663  -4.085 -17.626  -8.366  -4.551 -16.559 -10.023  -5.020
 -15.716  -9.723  -5.124 -17.192 -11.088  -4.916 -18.416 -11.365  -4.224 -18.948
 -10.857  -5.281 -18.863 -12.194  -5.853 -16.507 -11.916  -6.141 -15.573 -11.664
  -6.216 -16.887 -12.779   0.153 -15.689  -8.983   0.176 -15.929 -10.172   0.485
 -14.466  -8.465   0.430 -14.326  -7.466   0.828 -13.299  -9.276  -0.091 -13.012
  -9.787   1.511 -12.136  -8.550   2.343 -12.577  -8.003   1.811 -11.398  -9.294
   0.561 -11.540  -7.508  -0.623 -11.721  -7.348   1.136 -10.639  -6.809   0.474
 -10.244  -6.157   2.132 -10.504  -6.712   1.792 -13.674 -10.438   1.619 -13.137
 -11.534   2.773 -14.586 -10.247   2.732 -15.090  -9.373   3.780 -15.069 -11.194
   4.414 -14.194 -11.337   4.721 -16.121 -10.570   5.190 -15.570  -9.755   4.229
 -17.035 -10.238   5.801 -16.493 -11.532   6.156 -15.678 -12.162   6.708 -16.668
 -10.953   5.508 -17.729 -12.354   4.530 -17.621 -12.823   6.230 -17.769 -13.169
   5.348 -18.987 -11.608   5.338 -18.850 -10.607   5.103 -20.186 -12.028   4.912
 -20.384 -13.295   5.062 -19.675 -13.999   4.516 -21.265 -13.589   5.072 -21.168
 -11.140   5.238 -20.928 -10.173   5.024 -22.090 -11.549   3.139 -15.429 -12.514
   3.487 -14.862 -13.552   2.119 -16.306 -12.455   1.807 -16.679 -11.570   1.309
 -16.843 -13.604   1.914 -16.958 -14.503   0.664 -18.131 -13.176  -0.080 -17.968
 -12.397   0.184 -18.405 -14.115   1.652 -19.268 -12.711   2.384 -19.531 -13.475
   2.048 -18.955 -11.745   0.925 -20.615 -12.511   0.079 -21.044 -13.336   1.252
 -21.219 -11.374   0.800 -22.115 -11.260   1.741 -20.816 -10.587   0.345 -15.796
 -14.063   0.480 -15.348 -15.169  -0.514 -15.322 -13.213  -0.346 -15.621 -12.262
  -1.567 -14.283 -13.362  -1.414 -13.700 -14.271  -2.953 -14.980 -13.612  -3.077
 -15.795 -12.899  -4.199 -14.094 -13.502  -5.148 -14.534 -13.807  -4.217 -13.928
 -12.424  -4.059 -13.103 -13.934  -3.001 -15.569 -14.871  -3.075 -16.521 -14.770
  -1.639 -13.261 -12.227  -2.066 -13.631 -11.100  -1.366 -11.947 -12.398  -0.903
 -11.702 -13.262  -1.562 -10.880 -11.405  -1.032 -11.064 -10.470  -1.179  -9.538
 -11.983  -1.923  -9.054 -12.615  -0.916  -8.877 -11.157   0.096  -9.549 -12.790
   1.060 -10.206 -12.437   0.126  -8.917 -13.993   0.860  -9.154 -14.646  -0.626
  -8.361 -14.375  -3.104 -10.825 -11.043  -3.471 -10.940  -9.890  -3.920 -10.555
 -12.062  -3.536 -10.589 -12.995  -5.377 -10.563 -12.011  -5.721 -11.422 -11.435
  -5.939  -9.334 -11.241  -5.763  -9.496 -10.178  -5.440  -8.450 -11.639  -7.340
  -9.371 -11.458  -7.684 -10.240 -11.237  -6.016 -10.555 -13.467  -5.834  -9.594
 -14.144  -6.864 -11.527 -13.807  -6.955 -12.301 -13.164  -7.849 -11.444 -14.895
  -7.341 -11.596 -15.847  -8.879 -12.574 -14.704  -9.373 -12.378 -13.753 -10.030
 -12.739 -15.702 -10.766 -11.962 -15.494  -9.765 -12.566 -16.745 -10.478 -13.732
 -15.678  -8.270 -14.002 -14.446  -7.918 -14.470 -15.365  -7.392 -14.056 -13.802
  -9.118 -14.586 -14.087  -8.490 -10.107 -14.861  -8.526  -9.456 -15.966  -8.990
  -9.558 -13.751  -8.967 -10.098 -12.898  -9.625  -8.212 -13.705 -10.409  -8.095
 -14.454 -10.551  -8.046 -12.417 -11.549  -8.383 -12.700 -10.268  -8.600 -11.522
 -10.733  -6.570 -12.041 -11.956  -5.953 -12.335 -12.839  -6.424 -12.743 -12.072
  -4.625 -11.947 -13.007  -4.103 -12.085 -11.048  -3.932 -11.224 -11.283  -2.680
 -10.750 -12.145  -2.311 -10.955  -9.858  -4.620 -10.787  -9.099  -4.157 -10.174
  -9.707  -5.946 -11.235  -8.846  -6.538 -10.963  -8.596  -7.037 -13.939  -8.799
  -6.005 -14.529  -7.392  -7.216 -13.400  -7.146  -8.087 -12.952  -6.270  -6.448
 -13.838  -6.092  -5.502 -13.325  -5.403  -6.951 -13.410  -6.093  -6.285 -15.375
  -5.952  -5.090 -15.793  -6.263  -7.377 -16.156  -6.507  -8.239 -15.690  -6.260
  -7.417 -17.661  -5.421  -6.794 -17.972  -5.979  -8.899 -18.017  -5.143  -9.235
 -17.403  -6.780  -9.574 -17.712  -5.605  -9.213 -19.458  -5.530 -10.298 -19.534
  -6.396  -8.866 -20.121  -4.340  -8.521 -19.907  -3.921  -8.712 -20.894  -4.581
  -7.463 -20.007  -3.352  -8.637 -18.852  -3.462  -7.990 -18.085  -2.294  -9.418
 -18.811  -1.857 -10.154 -19.807  -2.488 -10.375 -20.565  -1.249 -10.938 -19.621
  -1.499  -9.385 -17.827  -1.641  -8.702 -17.096  -0.606  -9.852 -17.893  -7.604
  -6.826 -18.311  -7.560  -6.301 -19.419  -8.769  -6.836 -17.652  -8.696  -7.101
 -16.680  -9.968  -6.095 -18.009 -10.340  -6.485 -18.956 -11.021  -6.357 -16.974
 -10.591  -6.382 -15.973 -11.761  -5.557 -17.005 -11.693  -7.686 -17.292 -11.142
  -8.911 -17.222 -10.186  -9.173 -17.029 -12.133  -9.846 -17.396 -11.934 -10.908
 -17.416 -13.281  -9.218 -17.621 -12.958  -7.885 -17.642 -13.765  -7.167 -17.632
  -9.746  -4.614 -18.216  -9.348  -3.963 -17.247 -10.239  -3.985 -19.313 -10.331
  -4.465 -20.197 -10.432  -2.502 -19.368  -9.530  -2.045 -18.963 -10.589  -2.113
 -20.865 -11.590  -2.399 -21.189 -10.564  -1.024 -20.885  -9.708  -2.451 -21.411
 -11.578  -2.029 -18.510 -11.324  -1.353 -17.506 -12.849  -2.245 -18.984 -12.912
  -2.892 -19.757 -14.072  -1.859 -18.306 -13.845  -1.199 -17.469 -14.841  -0.947
 -19.259 -15.187  -1.625 -20.039 -15.839  -0.702 -18.894 -14.182   0.280 -19.794
 -13.308  -0.149 -20.284 -15.147   0.913 -20.841 -15.297   0.280 -21.715 -16.073
   1.353 -20.469 -14.680   1.776 -21.316 -13.667   1.267 -18.773 -13.035   2.034
 -19.219 -14.495   1.817 -18.326 -13.264   0.764 -17.894 -15.051  -3.072 -17.957
 -15.359  -3.885 -18.889 -15.245  -3.378 -16.669 -15.011  -2.520 -15.531 -15.308
  -1.480 -15.660 -13.933  -2.533 -15.370 -15.770  -3.134 -14.418 -16.804  -2.794
 -14.478 -15.319  -2.904 -13.453 -15.712  -4.622 -14.712 -16.588  -5.109 -14.283
 -14.857  -5.121 -14.255 -15.676  -4.704 -16.207 -14.960  -5.493 -16.438 -17.079
  -5.145 -16.743 -18.021  -4.393 -16.803 -17.170  -6.376 -17.169 -16.334  -6.942
 -17.193 -18.450  -7.029 -17.476 -18.876  -6.393 -18.252 -18.291  -8.391 -18.197
 -19.306  -8.583 -18.542 -17.650  -8.279 -19.071 -17.820  -9.308 -17.216 -17.265
  -9.926 -17.696 -19.433  -7.034 -16.269 -20.596  -6.767 -16.447 -18.933  -7.459
 -15.058 -17.964  -7.743 -15.065 -19.794  -7.842 -13.900 -20.415  -8.688 -14.196
 -18.971  -8.234 -12.651 -18.419  -9.156 -12.835 -18.280  -7.418 -12.439 -19.873
  -8.473 -11.450 -20.407  -9.694 -11.132 -20.337 -10.551 -11.662 -21.012  -9.595
  -9.933 -21.545 -10.405  -9.457 -20.889  -8.327  -9.480 -20.148  -7.632 -10.424
 -19.593  -6.707 -10.385 -20.883  -6.713 -13.609 -20.652  -5.467 -13.615 -22.120
  -7.220 -13.388 -22.358  -8.189 -13.547 -23.319  -6.466 -12.988 -23.590  -5.852
 -13.847 -24.498  -7.382 -12.703 -24.158  -8.160 -12.020 -25.176  -6.762 -12.116
 -25.199  -7.988 -13.893 -25.689  -7.181 -14.437 -24.531  -8.511 -14.578 -26.210
  -9.107 -13.517 -25.896  -9.514 -12.556 -27.162  -8.610 -13.332 -26.313 -10.228
 -14.498 -25.540 -10.877 -14.464 -27.005 -10.308 -15.579 -27.851  -9.375 -15.877
 -28.093  -8.726 -15.142 -28.352  -9.484 -16.747 -26.860 -11.300 -16.455 -26.340
 -12.143 -16.257 -27.412 -11.321 -17.300 -23.175  -5.402 -11.945 -23.663  -4.305
 -12.086 -22.709  -5.734 -10.699 -22.510  -6.720 -10.610 -22.489  -4.810  -9.553
 -23.170  -3.961  -9.610 -22.759  -5.514  -8.185 -21.958  -6.247  -8.083 -22.529
  -4.879  -7.330 -24.122  -6.164  -8.025 -24.341  -6.814  -8.872 -24.215  -7.075
  -6.845 -23.390  -7.779  -6.954 -24.101  -6.587  -5.877 -25.166  -7.600  -6.743
 -25.191  -5.074  -7.789 -25.429  -4.647  -8.763 -26.093  -5.610  -7.492 -24.896
  -4.346  -7.033 -21.075  -4.262  -9.683 -20.248  -4.451  -8.831 -20.891  -3.434
 -10.707 -21.595  -3.342 -11.426 -19.659  -2.685 -10.964 -18.848  -3.120 -10.380
 -19.149  -2.613 -12.351 -18.171  -2.132 -12.367 -18.929  -3.649 -12.608 -20.066
  -1.958 -13.349 -21.067  -2.356 -13.184 -20.090  -0.871 -13.271 -19.503  -2.351
 -14.726 -18.626  -1.725 -14.890 -19.087  -3.355 -14.638 -20.459  -2.020 -15.843
 -20.297  -1.162 -16.351 -21.413  -2.828 -16.329 -21.854  -3.912 -15.769 -21.340
  -4.227 -14.959 -22.722  -4.240 -16.167 -22.029  -2.559 -17.430 -21.732  -1.755
 -17.965 -22.550  -3.267 -17.928 -19.842  -1.302 -10.309 -20.537  -0.384 -10.792
 -19.223  -1.200  -9.178 -18.668  -1.991  -8.883 -19.003  -0.042  -8.259 -19.938
   0.407  -7.924 -18.283  -0.368  -6.951 -17.207  -0.400  -7.122 -18.554   0.763
  -5.956 -19.615   1.012  -5.922 -18.254   0.531  -4.934 -17.975   1.631  -6.270
 -18.904  -1.590  -6.301 -19.988  -1.569  -6.185 -18.607  -2.463  -6.881 -18.384
  -1.766  -5.359 -18.155   0.977  -9.029 -17.039   0.627  -9.476 -18.624   2.209
  -9.256 -19.815   2.744  -8.604 -19.863   2.670  -7.517 -20.697   2.214  -8.962
 -20.068   4.149  -9.126 -19.834   4.860  -8.333 -21.050   4.256  -9.587 -18.968
   4.368 -10.117 -18.443   5.316  -9.998 -19.386   4.328 -11.123 -17.909   3.241
  -9.995 -17.617   2.803 -10.950 -16.672   3.656  -9.206 -16.626   3.677  -7.978
 -15.680   4.007 -10.033 -15.849   3.972 -11.028 -14.301   4.266  -9.728 -13.905
   3.323  -9.353 -13.525   4.590 -11.017 -12.504   4.834 -10.722 -13.543   3.741
 -11.700 -13.934   5.457 -11.535 -14.028   5.259  -8.569 -13.430   4.851  -7.619
 -14.523   6.491  -8.665 -15.015   6.811  -9.487 -14.239   7.517  -7.614 -13.181
   7.481  -7.355 -14.660   8.925  -8.158 -15.542   8.756  -8.775 -14.971   9.582
  -7.345 -13.507   9.438  -8.963 -12.628   9.455  -8.318 -13.248   8.740  -9.759
 -13.641  10.898  -9.306 -13.657  11.447  -8.365 -12.839  11.295  -9.930 -14.979
  11.182  -9.934 -15.622  11.772  -9.426 -15.456  10.652 -11.023 -14.707  10.029
 -11.871 -13.742   9.798 -11.682 -15.136   9.789 -12.754 -16.681  10.825 -11.382
 -17.209  11.623 -11.058 -16.954  10.252 -12.167 -14.989   7.332  -6.298 -14.435
   7.714  -5.266 -16.102   6.533  -6.375 -16.466   6.357  -7.300 -16.848   6.066
  -5.192 -16.943   6.895  -4.490 -18.273   5.717  -5.596 -18.707   6.558  -6.138
 -18.313   4.945  -6.364 -18.762   5.375  -4.684 -16.038   4.916  -4.484 -15.662
   5.095  -3.305 -15.810   3.765  -5.198 -16.163   3.787  -6.143 -14.886   2.637
  -4.861 -15.432   2.069  -4.108 -14.629   1.842  -6.170 -14.213   2.372  -7.026
 -13.937   1.031  -5.943 -15.573   1.467  -6.566 -13.543   3.153  -4.292 -13.333
   2.891  -3.157 -12.708   3.912  -4.965 -12.823   3.961  -5.967 -11.449   4.471
  -4.530 -10.718   3.670  -4.643 -10.991   5.665  -5.418 -11.829   6.360  -5.471
 -10.156   6.207  -4.975 -10.625   5.333  -6.833 -10.354   4.113  -7.369 -10.558
   3.156  -6.914 -10.096   4.283  -8.746 -10.173   3.505  -9.384 -10.154   5.591
  -9.131 -10.010   6.281 -10.371  -9.762   5.700 -11.247 -10.184   7.653 -10.372
  -9.942   8.175 -11.286 -10.559   8.413  -9.255 -10.708   9.481  -9.312 -10.641
   7.683  -8.014 -10.897   8.217  -7.111 -10.460   6.326  -7.943 -11.484   5.125
  -3.122 -10.462   5.127  -2.377 -12.605   5.750  -2.661 -13.400   5.777  -3.284
 -12.784   6.189  -1.298 -11.891   6.673  -0.902 -13.850   7.319  -1.212 -14.742
   6.858  -1.634 -14.051   7.914   0.201 -14.394   7.120   0.864 -13.129   8.315
   0.622 -14.884   8.616   0.176 -13.510   8.496  -2.161 -14.216   9.298  -1.947
 -12.525   8.845  -1.854 -13.520   8.141  -3.192 -13.160   5.041  -0.321 -12.403
   4.872   0.651 -14.302   4.344  -0.412 -14.872   4.463  -1.237 -14.700   3.370
   0.634 -14.730   3.919   1.576 -16.091   2.789   0.296 -16.317   2.072   1.085
 -17.168   3.837   0.298 -17.051   4.384   1.234 -17.031   4.587  -0.481 -18.149
   3.370   0.378 -16.212   2.003  -1.032 -15.433   1.263  -1.221 -17.214   1.575
  -1.053 -16.169   2.688  -1.878 -13.610   2.339   0.905 -13.524   1.961   2.062
 -12.815   1.949  -0.110 -12.978   2.306  -1.040 -11.719   0.921  -0.030 -12.129
  -0.015   0.351 -11.221   0.596  -1.449 -11.008   1.523  -1.981 -10.268   0.095
  -1.282 -12.248  -0.366  -2.181 -11.915  -1.391  -2.018 -13.238  -0.085  -1.822
 -12.336  -0.242  -3.663 -13.327  -0.679  -4.285 -11.390   0.248  -4.357 -11.686
   0.371  -5.314 -10.506   0.626  -4.044 -10.594   1.280   1.020  -9.891   0.385
   1.500 -10.444   2.588   1.348 -11.104   3.240   0.950  -9.344   3.134   2.131
  -8.613   2.357   2.355  -8.578   4.202   1.269  -9.127   5.144   1.261  -7.594
   4.441   1.673  -8.356   3.729  -0.168  -9.303   3.520  -0.664  -7.895   4.515
  -0.766  -7.397   2.522  -0.365  -6.285   2.354   0.240  -7.709   1.726  -1.251
  -9.811   3.901   3.450  -9.107   3.926   4.426 -11.072   4.384   3.445 -11.538
   4.542   2.563 -11.765   4.991   4.570 -11.235   5.927   4.746 -13.240   5.362
   4.179 -13.126   6.124   3.408 -13.633   4.446   3.737 -14.116   5.979   5.295
 -15.001   6.277   4.732 -14.621   5.124   6.388 -15.302   5.580   7.106 -15.136
   4.287   5.917 -13.788   4.732   6.972 -13.521   7.079   6.069 -14.253   7.503
   6.757 -12.582   6.840   6.569 -13.346   7.861   5.330 -11.566   4.157   5.926
 -11.046   4.792   6.806 -12.021   2.927   6.206 -12.678   2.109   5.196 -12.025
   1.894   4.350 -13.578   2.588   4.811 -13.137   0.882   5.924 -13.165   0.034
   5.239 -14.132   0.994   6.356 -12.170   0.634   7.051 -11.382  -0.064   6.766
 -12.702   0.135   7.860 -11.641   2.088   7.347 -12.396   2.440   8.051 -10.218
   2.141   7.916 -10.165   2.307   9.167  -9.216   2.140   7.075  -9.404   2.008
   6.091  -7.894   2.468   7.373  -7.646   1.769   8.171  -7.035   2.054   6.189
  -7.368   2.311   5.184  -6.007   2.340   6.414  -6.891   0.630   6.194  -7.775
   0.268   6.099  -7.432   3.878   7.885  -6.534   3.900   8.779  -8.078   4.937
   7.407  -8.866   4.734   6.809  -8.205   6.286   8.074  -7.232   6.516   8.509
  -8.540   7.164   6.866  -7.681   7.279   6.204  -9.296   6.681   6.246  -8.974
   8.614   7.207  -9.802   8.581   7.916  -7.762   9.424   7.697  -7.077   9.647
   6.879  -8.099  10.275   8.288  -7.268   8.771   8.417  -9.680   9.201   5.986
  -8.927   9.396   5.223 -10.414   8.473   5.641 -10.329  10.025   6.283  -9.150
   6.234   9.355  -8.808   6.743  10.433 -10.308   5.621   9.250 -10.535   5.283
   8.326 -11.434   5.700  10.219 -11.619   6.751  10.442 -12.705   5.141   9.645
 -13.518   5.281  10.357 -12.967   5.573   8.678 -12.511   4.088   9.445 -11.072
   5.016  11.574 -11.252   5.707  12.586 -10.549   3.767  11.659 -10.329   3.353
  10.764 -10.254   3.008  12.872 -11.097   3.052  13.561 -10.043   1.529  12.369
  -9.507   1.607  11.423  -9.564   0.939  13.151 -11.361   0.802  12.015 -12.059
   1.384  11.413 -11.076  -0.504  11.344 -12.024  -1.040  11.287 -10.605  -0.381
  10.369 -10.411  -1.133  11.936 -12.107   0.438  13.297 -13.030  -0.058  12.998
 -11.562  -0.245  13.949 -12.388   1.337  13.846  -9.111   3.524  13.688  -9.230
   3.595  14.966  -7.975   3.935  13.119  -7.478   3.620  11.855  -7.760   4.261
  11.020  -7.900   2.672  11.521  -5.916   3.610  11.992  -5.337   3.854  11.101
  -5.525   2.642  12.303  -5.694   4.604  13.123  -5.667   5.586  12.651  -4.804
   4.404  13.719  -6.938   4.519  13.973  -6.682   3.903  14.835  -7.283   5.931
  14.537  -6.708   6.398  15.544  -8.269   6.618  13.856  -8.634   6.223  13.002
  -8.775   7.971  14.223  -7.903   8.473  14.641  -9.310   8.748  13.013  -8.541
   8.846  12.246 -10.049   8.135  12.498  -9.870  10.151  13.302 -10.594  10.139
  14.117  -8.790  11.126  13.695  -8.196  11.304  12.798  -9.214  12.107  13.911
  -8.236  10.692  14.528 -10.445  10.651  11.966  -9.705  10.508  11.178 -11.288
  10.080  11.579 -10.810  11.678  11.973  -9.751   7.773  15.389  -9.696   8.455
  16.417 -10.596   6.810  15.185 -10.651   6.278  14.328 -11.455   6.283  16.243
 -11.952   7.183  16.605 -12.418   5.178  15.864 -13.313   5.648  15.454 -12.078
   4.585  15.015 -12.872   4.259  16.980 -12.138   3.124  17.249 -11.171   3.051
  16.774 -12.697   2.157  18.081 -12.219   1.227  18.351 -13.976   2.330  18.634
 -14.693   1.341  19.210 -15.504   1.687  19.590 -14.672   3.606  18.379 -15.644
   3.718  18.837 -14.078   4.628  17.663 -14.425   5.649  17.615 -10.570   5.913
  17.464 -10.875   6.551  18.470  -9.539   5.091  17.257  -9.487   4.530  16.419
  -8.693   4.663  18.348  -9.368   4.098  18.992  -7.580   3.722  17.770  -8.070
   3.113  17.010  -6.842   4.408  17.354  -6.847   2.847  18.656  -5.972   2.430
  18.157  -6.533   3.445  19.512  -7.630   1.797  19.445  -8.813   1.475  19.256
  -7.045   1.152  20.433  -7.710   0.582  20.936  -6.106   1.370  20.734  -8.115
   5.793  19.290  -8.199   5.662  20.519  -7.578   6.890  18.715  -7.558   6.815
  17.708  -7.058   8.024  19.515  -6.277   7.632  20.165  -6.227   8.870  18.502
  -5.491   8.213  18.037  -6.825   9.295  17.696  -5.384   9.912  19.159  -5.935
  11.134  19.581  -6.997  11.306  19.485  -5.205  12.176  20.202  -5.681  13.085
  20.541  -3.887  11.950  20.469  -3.080  12.974  21.061  -3.638  13.656  21.443
  -3.261  10.708  20.105  -2.242  10.585  20.443  -3.992   9.709  19.413  -3.510
   8.809  19.059  -8.190   8.763  20.274  -8.164   9.172  21.417  -9.358   8.871
  19.646  -9.481   8.468  18.728 -10.531   9.607  20.207 -10.238  10.511  20.741
 -11.360  10.108  19.000 -12.318  10.310  19.480 -10.869  10.927  18.474 -11.552
   9.333  18.258 -11.414   8.824  21.170 -12.094   9.402  21.955 -11.436   7.476
  21.023 -10.836   7.196  20.261 -12.268   6.469  21.772 -13.089   6.906  22.340
 -13.002   5.392  20.861 -13.887   5.847  20.415 -12.399   5.133  19.991 -13.488
   4.298  21.582 -14.184   4.617  22.161 -11.528   5.799  22.902 -12.078   5.829
  24.002 -10.398   5.105  22.675  -9.860   5.242  21.831  -9.697   4.290  23.654
 -10.468   3.734  24.186  -8.819   3.324  22.972  -9.392   2.846  22.177  -8.009
   3.853  22.469  -8.180   2.217  23.855  -7.439   1.696  23.250  -7.822   2.783
  24.715  -9.157   1.197  24.423  -9.726   1.312  25.527  -9.301   0.148  23.759
  -8.934   5.226  24.531  -8.925   5.074  25.770  -8.247   6.133  23.886  -8.349
   6.084  22.883  -7.433   7.303  24.395  -6.955   7.791  23.546  -8.380   8.244
  25.168  -8.782   7.671  26.004  -7.738   9.095  25.394  -9.618   8.529  24.596
  -9.562   9.483  24.505  -6.227   6.896  25.271  -5.907   7.518  26.301  -5.512
   5.861  24.920  -5.849   5.328  24.132  -4.472   5.262  25.806  -4.985   5.147
  26.762  -4.126   3.871  25.247  -3.715   3.134  25.937  -5.012   3.307  24.954
  -3.589   3.881  24.298  -3.255   6.124  25.966  -2.778   6.639  24.997  -2.686
   6.488  27.156  -3.232   6.053  28.411  -2.990   4.991  28.390  -4.285   6.318
  28.512  -2.389   6.649  29.527  -2.355   5.948  30.360  -2.757   7.610  29.887
  -0.986   6.788  28.859  -0.522   5.811  28.990  -0.323   7.526  29.311  -1.283
   6.916  27.353  -1.249   7.991  27.181  -0.180   6.378  26.486   0.570   7.277
  25.968  -0.067   5.073  26.309  -0.704   4.518  26.862   0.833   4.476  25.363
   1.871   4.690  25.619   0.597   2.943  25.322   0.845   2.501  26.287  -0.473
   2.742  25.260   1.321   2.191  24.228   0.770   1.261  24.364   1.152   2.639
  23.249   2.852   1.949  24.461   3.036   1.656  25.495   3.153   1.149  23.784
   3.669   3.105  24.087   3.405   3.718  23.328   4.872   3.472  24.545   5.489
   2.748  25.460   5.073   1.973  25.955   6.446   2.950  25.714   5.561   4.331
  23.853   5.008   4.672  23.080   6.413   4.739  24.211   0.694   5.024  23.951
   1.720   5.209  23.239  -0.550   5.272  23.466  -1.391   4.845  23.827  -0.800
   5.719  22.056  -0.104   5.177  21.415  -2.316   5.395  21.756  -2.554   4.359
  21.997  -3.063   5.982  22.289  -2.852   5.751  20.311  -2.850   6.811  20.056
  -2.124   5.272  19.080  -2.607   5.593  18.157  -1.142   5.744  19.122  -2.106
   4.183  19.120  -4.270   5.205  20.321  -4.703   4.937  19.357  -4.406   4.370
  21.009  -4.807   5.995  20.846  -0.510   7.255  21.939  -0.110   7.721  20.879
  -0.718   7.963  23.077  -1.173   7.352  23.740  -0.491   9.368  23.295  -0.724
   9.890  22.368  -1.508   9.788  24.422  -1.540   9.146  25.303  -1.182  10.757
  24.799  -2.925   9.972  23.766  -2.888  10.861  23.136  -3.048   9.179  23.029
  -4.038  10.065  24.810  -4.861  10.646  24.393  -4.429   9.058  24.957  -3.746
  10.724  26.087  -3.110  11.500  25.968  -4.626  10.854  27.060  -5.511   9.967
  27.400  -5.587   9.059  26.964  -6.167  10.126  28.151  -4.606  11.945  27.782
  -4.178  12.700  27.265  -5.226  12.106  28.563   0.991   9.711  23.494   1.356
  10.894  23.582   1.901   8.733  23.462   1.485   7.824  23.313   3.312   8.954
  23.602   3.524   9.735  24.332   3.918   7.676  24.141   3.272   7.380  24.967
   3.879   6.849  23.431   5.181   7.916  24.723   4.994   8.422  25.517   3.963
   9.328  22.333   3.569   8.878  21.243   5.014  10.016  22.433   5.292  10.226
  23.381   5.836  10.476  21.318   5.333  11.329  20.862   7.202  11.084  21.777
   7.013  11.762  22.609   7.853  10.332  22.222   7.714  11.575  20.949   5.936
   9.547  20.081   5.495   9.930  18.996   6.515   8.335  20.245   6.941   7.585
  21.441   6.009   7.377  21.966   7.670   8.279  21.860   7.558   6.288  20.987
   6.871   5.460  21.166   8.464   6.117  21.567   7.771   6.387  19.467   7.673
   5.414  18.986   8.790   6.718  19.266   6.785   7.444  19.063   7.233   8.008
  18.245   5.466   6.886  18.468   5.236   6.875  17.239   4.577   6.387  19.336
   4.799   6.376  20.321   3.182   6.053  18.953   3.378   5.193  18.313   2.413
   5.630  20.163   2.274   6.434  20.887   1.442   5.398  19.725   3.047   4.432
  20.863   4.059   4.587  21.550   2.568   3.214  20.665   3.186   2.558  21.122
   1.658   2.972  20.301   2.427   7.121  18.144   1.907   6.799  17.060   2.218
   8.373  18.652   2.618   8.631  19.542   1.673   9.519  17.928   0.592   9.438
  17.811   2.021  10.846  18.661   3.067  10.851  18.965   1.898  11.774  18.103
   0.959  10.805  20.049   1.151   9.495  20.231   2.301   9.673  16.549   1.646
  10.056  15.564   3.567   9.517  16.345   4.098   9.293  17.174   4.301   9.856
  15.122   3.934  10.748  14.615   5.800   9.979  15.380   6.084   9.208  16.095
   6.574  10.024  13.983   6.083  10.754  13.339   7.617  10.215  14.237   6.397
   9.020  13.595   6.112  11.352  16.054   6.029  12.172  15.340   5.362  11.562
  16.815   7.500  11.627  16.604   8.240  11.431  15.829   7.619  12.675  16.878
   7.757  10.974  17.439   3.967   8.827  14.062   3.752   9.145  12.875   3.813
   7.507  14.485   4.119   7.340  15.433   3.494   6.396  13.623   4.108   6.445
  12.724   3.829   5.071  14.342   3.401   5.146  15.341   3.424   4.164  13.893
   5.406   4.766  14.428   5.924   5.642  14.817   5.648   3.614  15.400   5.164
   2.776  14.897   6.650   3.499  15.811   5.039   3.917  16.252   6.003   4.359
  13.092   5.552   3.411  12.801   5.644   4.985  12.274   7.082   4.419  12.950
   2.019   6.461  13.160   1.729   6.364  11.934   1.146   6.654  14.081   1.608
   6.900  14.944  -0.275   7.087  13.834  -0.838   6.223  13.481  -0.885   7.490
  15.167  -0.778   6.679  15.887  -0.323   8.318  15.598  -2.408   7.974  15.058
  -2.680   8.591  14.201  -3.274   6.748  14.928  -2.988   5.934  15.593  -4.261
   7.129  15.194  -3.228   6.354  13.912  -2.816   8.656  16.325  -2.769   7.889
  17.097  -2.110   9.470  16.491  -3.828   9.017  16.140  -0.353   8.195  12.790
  -0.849   7.867  11.704   0.257   9.399  12.989   0.669   9.460  13.909   0.343
  10.508  11.992  -0.632  10.984  11.886   1.401  11.599  12.381   1.409  12.489
  11.752   1.179  12.001  13.370   2.411  11.195  12.310   0.755  10.013  10.588
   0.009  10.234   9.630   1.893   9.230  10.459   2.499   9.185  11.266   2.258
   8.652   9.168   2.676   9.449   8.553   3.435   7.593   9.360   3.094   6.802
  10.028   3.585   7.089   8.405   4.785   8.338   9.762   5.211   8.781   8.862
   4.583   9.170  10.437   6.079   7.298  10.568   6.544   6.189   9.231   6.963
   6.789   8.423   7.211   5.423   9.628   5.583   5.740   8.981   1.166   7.897
   8.460   0.886   8.081   7.240   0.604   7.016   9.202   0.852   7.134  10.174
  -0.461   6.120   8.827  -0.061   5.486   8.036  -0.782   5.210   9.989   0.068
   5.135  10.668  -1.403   5.687  10.748  -1.285   3.799   9.670  -2.655   3.639
   9.358  -3.415   4.402   9.442  -3.149   2.361   9.079  -4.222   2.289   8.978
  -2.267   1.203   9.100  -2.730   0.253   8.881  -0.880   1.405   9.360  -0.225
   0.556   9.233  -0.371   2.671   9.668   0.689   2.879   9.655  -1.756   6.796
   8.348  -2.348   6.319   7.433  -2.088   7.896   9.057  -1.456   8.214   9.778
  -3.208   8.643   8.716  -4.031   7.986   8.433  -3.695   9.487   9.876  -2.896
  10.068  10.337  -4.362  10.254   9.482  -4.276   8.556  10.974  -3.742   7.621
  11.140  -4.358   9.381  12.234  -3.345   9.607  12.566  -4.880  10.325  12.076
  -4.814   8.774  13.016  -5.725   8.125  10.618  -6.415   8.925  10.886  -5.778
   7.805   9.577  -5.986   7.297  11.277  -2.936   9.503   7.486  -3.765   9.674
   6.618  -1.752  10.175   7.399  -0.960   9.916   7.969  -1.299  10.875   6.193
  -1.951  11.734   6.035   0.150  11.373   6.346   0.772  10.675   6.907   0.858
  11.587   4.983   0.999  10.603   4.537   0.161  12.161   4.372   1.805  12.126
   4.969   0.133  12.664   7.143  -0.435  12.469   8.053   1.118  13.055   7.395
  -0.367  13.424   6.543  -1.489   9.893   5.037  -2.138  10.390   4.054  -0.971
   8.671   5.000  -0.415   8.294   5.753  -0.858   7.993   3.677  -0.351   8.587
   2.917  -0.111   6.669   3.897   0.867   6.976   4.268  -0.600   6.136   4.712
  -0.080   5.690   2.768   1.010   5.687   1.964   1.935   6.083   2.058   0.683
   5.003   0.849   1.370   4.955   0.017  -0.505   4.431   1.055  -1.039   4.798
   2.284  -1.988   4.500   2.705  -2.253   7.657   3.076  -2.611   7.947   1.935
  -3.106   6.995   3.980  -2.733   6.807   4.900  -4.499   6.595   3.802  -4.592
   6.074   2.849  -5.008   5.797   5.026  -4.539   6.200   5.924  -6.098   5.792
   5.058  -4.639   4.379   4.742  -3.630   3.677   5.455  -3.119   4.157   6.276
  -3.304   2.397   4.989  -2.479   1.873   5.449  -4.083   1.743   3.958  -3.784
   0.454   3.523  -3.796   0.472   2.563  -5.215   2.394   3.396  -5.963   2.020
   2.712  -5.391   3.747   3.753  -6.090   4.374   3.220  -5.399   7.888   3.553
  -6.285   7.966   2.721  -4.997   8.977   4.187  -4.303   8.900   4.916  -5.593
  10.321   3.935  -6.636  10.135   4.188  -5.094  11.067   4.554  -5.440  10.792
   2.531  -6.434  11.157   1.836  -4.160  10.716   1.998  -3.380  10.399   2.556
  -3.880  10.939   0.576  -4.309  11.917   0.359  -2.381  10.996   0.336  -1.864
  11.863   0.748  -1.944  10.105   0.788  -2.134  10.889  -1.126  -1.855   9.754
  -1.826  -1.611   8.832  -1.494  -1.704  10.078  -3.119  -1.453   9.440  -3.954
  -1.847  11.390  -3.265  -2.033  11.952  -1.993  -2.254  12.992  -1.801  -4.739
  10.040  -0.331  -5.348  10.514  -1.257  -4.804   8.725  -0.003  -4.366   8.509
   0.880  -5.522   7.712  -0.792  -5.187   7.833  -1.822  -5.149   6.213  -0.398
  -5.268   6.161   0.684  -5.756   5.492  -0.946  -3.673   6.022  -0.861  -3.695
   6.090  -1.948  -3.057   6.817  -0.442  -3.103   4.633  -0.465  -2.132   4.481
  -0.936  -3.010   4.579   0.619  -4.032   3.574  -0.868  -4.668   3.202  -0.177
  -4.190   2.971  -2.028  -3.390   3.344  -3.026  -2.602   3.935  -2.805  -3.471
   2.939  -3.948  -5.149   2.101  -2.356  -5.969   2.048  -1.769  -5.174   1.535
  -3.193  -7.041   7.942  -0.795  -7.566   8.161  -1.884  -7.690   8.036   0.380
  -7.148   7.907   1.223  -9.117   8.215   0.531  -9.636   7.395   0.035  -9.478
   7.942   1.959  -9.045   6.957   2.134  -8.987   8.595   2.681 -11.239   7.851
   2.213 -11.529   6.881   1.341  -9.655   9.549   0.081 -10.764   9.583  -0.429
  -8.906  10.673   0.368  -8.102  10.553   0.967  -9.452  12.026   0.245 -10.503
  11.933  -0.029  -9.335  12.754   1.617  -8.301  12.747   1.964  -9.626  13.796
   1.491 -10.189  12.121   2.741  -9.850  11.099   2.915  -9.835  12.836   4.045
  -8.759  12.955   4.175 -10.248  13.842   3.988 -10.197  12.366   4.959 -11.711
  12.190   2.562 -12.229  11.909   3.479 -11.900  13.244   2.358 -12.079  11.514
   1.789  -8.780  12.874  -0.904  -9.487  13.709  -1.515  -7.476  12.704  -1.132
  -7.000  12.194  -0.401  -6.755  13.355  -2.237  -7.304  14.275  -2.435  -5.306
  13.834  -1.837  -4.730  12.912  -1.763  -4.491  14.668  -2.878  -5.026  15.612
  -2.980  -3.492  14.810  -2.464  -4.513  14.285  -3.898  -5.383  14.631  -0.517
  -5.955  15.547  -0.669  -6.074  14.146   0.173  -4.015  15.145   0.086  -3.275
  14.347   0.147  -3.537  15.894  -0.545  -4.136  15.598   1.070  -6.790  12.664
  -3.597  -7.191  13.299  -4.558  -6.308  11.412  -3.767  -5.903  11.011  -2.933
  -6.322  10.668  -5.041  -5.419  10.983  -5.564  -6.070   9.204  -4.793  -5.134
   9.084  -4.248  -6.777   8.830  -4.052  -6.018   8.338  -6.047  -4.879   8.498
  -6.885  -4.176   9.301  -6.723  -4.625   7.593  -7.895  -3.697   7.657  -8.444
  -5.613   6.570  -8.101  -5.392   5.688  -9.124  -6.052   4.991  -9.111  -6.888
   6.639  -7.474  -7.764   6.081  -7.772  -7.038   7.507  -6.380  -7.875   7.635
  -5.710  -7.466  10.885  -5.977  -7.219  11.089  -7.175  -8.763  10.833  -5.554
  -9.216  10.105  -4.419  -9.173  10.845  -3.620  -8.704   9.159  -4.250 -10.739
   9.917  -4.601 -11.219   9.967  -3.624 -10.986   9.079  -5.252 -11.030  11.147
  -5.486 -11.070  12.031  -4.849 -11.992  11.037  -5.988  -9.891  11.151  -6.466
 -10.075  10.359  -7.192  -9.829  12.421  -7.233 -10.459  12.508  -8.279  -9.128
  13.517  -6.814  -8.691  13.458  -5.905  -8.914  14.761  -7.520  -9.815  15.097
  -8.034  -8.742  15.873  -6.503  -7.869  15.599  -5.911  -8.514  16.854  -6.919
  -9.975  15.973  -5.601  -9.956  15.960  -4.233  -8.975  15.965  -3.781 -11.090
  16.165  -3.424 -10.873  16.126  -2.367 -12.365  16.392  -3.990 -13.191  16.749
  -3.393 -12.361  16.487  -5.399 -13.279  16.706  -5.925 -11.247  16.190  -6.211
 -11.340  16.160  -7.287  -7.857  14.762  -8.627  -8.057  15.416  -9.638  -6.710
  14.118  -8.373  -6.619  13.596  -7.513  -5.533  13.921  -9.230  -5.291  14.907
  -9.626  -4.360  13.378  -8.321  -4.631  12.346  -8.099  -3.483  13.188  -8.939
  -3.946  14.024  -7.033  -4.796  13.914  -6.359  -2.720  13.433  -6.406  -2.354
  14.108  -5.632  -3.001  12.488  -5.942  -1.892  13.329  -7.107  -3.806  15.493
  -7.193  -2.989  15.701  -7.884  -4.816  15.837  -7.416  -3.378  15.867  -6.263
  -5.825  12.904 -10.394  -5.490  13.108 -11.560  -6.381  11.695 -10.018  -6.575
  11.423  -9.065  -6.609  10.603 -10.946  -5.805  10.653 -11.680  -6.659   9.212
 -10.233  -5.625   9.078  -9.915  -7.426   9.190  -9.458  -6.863   8.088 -11.241
  -6.866   7.181 -10.637  -7.782   8.151 -11.823  -5.389   7.743 -12.343  -6.067
   6.372 -13.317  -7.103   6.079 -13.145  -5.960   6.560 -14.386  -5.376   5.576
 -13.043  -7.803  10.894 -11.881  -7.696  10.552 -13.079  -8.946  11.494 -11.375
  -9.080  11.597 -10.379 -10.113  11.802 -12.112 -10.700  12.301 -11.341  -9.942
  12.842 -13.252  -9.101  12.544 -13.879 -10.868  12.862 -13.826  -9.661  14.264
 -12.762 -10.458  14.534 -12.068  -8.771  14.237 -12.134  -9.253  15.236 -13.866
  -8.781  16.065 -13.338  -8.442  14.852 -14.485 -10.410  15.702 -14.655 -10.578
  15.275 -15.554 -11.124  16.851 -14.550 -11.050  17.589 -13.398 -10.487  17.219
 -12.646 -11.629  18.416 -13.354 -11.918  17.301 -15.498 -11.910  16.885 -16.419
 -12.497  18.090 -15.247 -10.881  10.571 -12.623 -11.831  10.203 -11.940 -10.464
  10.034 -13.737  -9.533  10.311 -14.013 -11.104   8.893 -14.372 -12.039   8.634
 -13.875 -11.329   9.122 -15.413 -10.281   7.635 -14.341  -9.083   7.588 -14.609
 -10.928   6.473 -14.050 -11.938   6.442 -14.063 -10.253   5.165 -14.000  -9.712
   5.082 -14.943  -9.445   5.114 -13.270 -11.195   3.951 -14.009 -12.278   4.053
 -14.529 -10.764   2.784 -13.537  -9.790   2.713 -13.277 -11.517   1.507 -13.667
 -12.137   1.481 -14.563 -10.491   0.407 -13.825  -9.764   0.609 -14.611  -9.889
   0.196 -12.941 -11.109  -0.910 -14.033 -11.819  -1.139 -13.239 -11.593  -0.958
 -15.009 -10.007  -1.997 -14.063  -9.639  -2.241 -13.066 -10.642  -2.802 -14.433
  -8.815  -1.764 -14.978  -9.301  -1.534 -15.926  -8.238  -0.922 -14.596  -8.026
  -3.029 -15.014  -7.639  -3.296 -14.120  -8.582  -3.752 -15.450  -7.292  -2.932
 -15.702 -12.446   1.240 -12.445 -11.972   1.249 -11.317 -13.737   0.915 -12.687
 -14.388   1.142 -13.967 -14.160   0.290 -14.608 -14.070   2.061 -14.461 -15.873
   1.226 -13.713 -16.441   0.826 -14.553 -16.196   2.252 -13.536 -16.004   0.311
 -12.528 -16.023  -0.726 -12.865 -16.930   0.423 -11.965 -14.732   0.527 -11.687
 -14.877   1.243 -10.878 -14.359  -0.846 -11.016 -13.478  -1.578 -11.562 -14.865
  -1.198  -9.827 -15.550  -0.635  -9.343 -14.501  -2.467  -9.179 -13.774  -2.974
  -9.814 -13.948  -2.131  -7.767 -14.488  -1.217  -7.520 -14.191  -2.916  -7.051
 -12.442  -1.738  -7.677 -12.109  -2.010  -6.676 -11.805  -2.374  -8.292 -12.034
   0.012  -8.091 -10.231  -0.123  -7.874 -10.097  -0.495  -6.858  -9.893  -0.793
  -8.665  -9.770   0.811  -8.193 -15.729  -3.311  -8.988 -16.716  -2.714  -8.515
 -15.736  -4.627  -9.280 -14.838  -5.246 -10.178 -13.902  -5.373  -9.635 -14.707
  -4.638 -11.074 -15.556  -6.491 -10.566 -14.830  -7.282 -10.755 -16.191  -6.405
 -11.447 -16.514  -6.822  -9.497 -16.074  -7.492  -8.758 -17.340  -7.312 -10.012
 -16.943  -5.429  -8.886 -17.828  -5.126  -9.447 -17.154  -5.423  -7.322 -16.131
  -5.470  -6.630 -18.430  -5.408  -6.861 -19.128  -5.267  -7.577 -18.771  -5.280
  -5.473 -18.377  -4.281  -5.285 -20.324  -5.375  -5.206 -20.794  -4.582  -5.788
 -20.678  -6.353  -5.529 -20.734  -5.097  -3.718 -20.308  -5.828  -3.031 -20.248
  -3.660  -3.457 -20.741  -2.972  -4.144 -20.378  -3.365  -2.415 -19.180  -3.576
  -3.656 -22.260  -5.101  -3.688 -22.706  -4.428  -4.419 -22.649  -6.111  -3.821
 -22.403  -4.678  -2.694 -18.073  -6.310  -4.508 -17.742  -5.930  -3.365 -17.925
  -7.590  -4.937 -18.318  -7.884  -5.820 -17.073  -8.524  -4.155 -17.543  -8.673
  -3.183 -17.040  -9.923  -4.815 -18.070 -10.279  -4.822 -16.858  -9.824  -5.885
 -16.056 -10.984  -4.311 -15.025 -10.673  -4.478 -16.509 -11.576  -2.971 -16.259
 -10.807  -2.241 -17.545 -11.909  -3.035 -15.917 -12.473  -2.788 -16.156 -12.178
  -5.227 -16.196 -11.841  -6.262 -15.332 -12.882  -5.114 -17.068 -12.742  -5.031
 -15.628  -8.038  -3.909 -15.256  -7.902  -2.723 -14.877  -7.756  -5.011 -15.314
  -7.709  -5.920 -13.517  -7.257  -4.881 -12.832  -7.996  -4.465 -12.966  -7.084
  -6.292 -12.061  -6.477  -6.315 -12.681  -8.072  -6.655 -13.721  -6.629  -6.934
 -13.481  -6.101  -3.937 -12.771  -6.034  -2.922 -14.336  -5.091  -4.199 -14.841
  -5.116  -5.073 -14.570  -3.937  -3.336 -13.732  -3.242  -3.370 -15.813  -3.164
  -3.820 -15.882  -3.081  -4.904 -16.694  -3.747  -3.551 -15.965  -1.533  -3.090
 -14.907  -1.203  -3.837 -14.708  -4.342  -1.830 -14.022  -3.766  -0.984 -15.618
  -5.354  -1.494 -16.105  -5.814  -2.249 -15.922  -5.869  -0.170 -16.065  -5.076
   0.566 -17.111  -6.860  -0.298 -17.039  -7.635  -1.062 -17.506  -7.585   1.026
 -16.759  -8.357   1.214 -17.538  -6.932   1.898 -18.427  -8.146   0.867 -18.290
  -6.151  -0.526 -18.442  -6.161  -1.474 -14.705  -6.552   0.518 -14.331  -6.330
   1.689 -14.041  -7.383  -0.215 -14.564  -7.655  -1.035 -12.797  -8.072   0.194
 -12.971  -8.619   1.121 -12.355  -9.100  -0.820 -12.243  -8.622  -1.793 -11.372
  -9.483  -0.547 -13.329 -10.304  -0.997 -14.285  -9.841  -1.243 -13.019 -10.999
  -1.777 -13.296 -11.235   0.587 -14.782 -12.276   0.327 -14.941 -12.825   1.256
 -15.654 -11.628   0.240 -14.631 -12.897  -0.556 -11.717  -7.111   0.571 -11.140
  -7.252   1.603 -11.391  -6.094  -0.251 -11.809  -6.108  -1.170 -10.518  -5.026
   0.076  -9.497  -5.407   0.099 -10.559  -4.131  -1.170  -9.825  -3.325  -1.158
 -10.394  -4.763  -2.043 -11.564  -3.715  -1.230 -10.896  -4.321   1.344 -10.134
  -3.996   2.193 -12.231  -4.030   1.464 -12.798  -4.300   0.673 -12.742  -3.276
   2.636 -12.119  -2.391   2.765 -14.207  -2.783   2.342 -14.802  -3.630   2.000
 -14.911  -2.244   3.621 -14.385  -1.456   4.159 -15.788  -1.727   3.230 -15.317
  -3.039   4.247 -14.019  -1.632   1.328 -13.686  -0.740   1.858 -13.277  -1.912
   0.580 -15.250  -1.133   0.542 -15.725  -1.975   0.037 -15.979  -0.658   1.198
 -14.832  -0.575  -0.295 -12.522  -4.164   3.840 -12.186  -3.709   4.914 -12.701
  -5.486   3.737 -13.073  -5.852   2.872 -12.447  -6.371   4.871 -12.900  -5.913
   5.750 -13.082  -7.719   4.563 -14.137  -7.623   4.308 -12.708  -8.148   3.633
 -12.996  -8.842   5.569 -13.417  -8.507   6.516 -13.642  -9.626   5.174 -11.396
  -9.635   5.836 -10.875 -10.284   4.231  -9.791 -10.180   4.265 -11.056 -11.342
   4.046 -11.263  -9.662   3.424 -10.974  -6.449   5.334 -10.668  -6.112   6.504
 -10.095  -6.852   4.429 -10.350  -7.198   3.515  -8.683  -6.412   4.717  -8.437
  -7.191   5.439  -7.823  -6.522   3.391  -8.463  -6.007   2.674  -6.874  -5.993
   3.485  -7.582  -7.952   2.888  -8.191  -8.374   1.719  -8.791  -7.728   1.094
  -8.128  -9.750   1.342  -8.640 -10.088   0.454  -7.392 -10.679   2.070  -7.325
 -11.721   1.794  -6.839 -10.206   3.271  -6.235 -10.842   3.900  -7.015  -8.906
   3.710  -6.605  -8.654   4.676  -8.418  -5.067   5.391  -7.938  -4.986   6.503
  -8.774  -3.939   4.700  -9.325  -4.094   3.868  -8.688  -2.579   5.148  -7.625
  -2.370   5.028  -9.596  -1.722   4.268  -9.316  -1.955   3.241 -10.646  -2.014
   4.311  -9.547   0.011   4.568  -9.827   0.297   3.294  -9.095  -2.341   6.596
  -8.373  -1.884   7.421 -10.262  -2.908   7.008 -10.746  -3.377   6.255 -10.908
  -2.976   8.303 -11.159  -1.974   8.653 -12.211  -3.647   8.153 -12.068  -4.598
   7.640 -12.989  -4.004   9.374 -13.778  -4.706   9.103 -12.514  -4.378  10.280
 -13.505  -3.099   9.692 -13.172  -2.916   7.488 -13.003  -2.890   6.543 -10.020
  -3.698   9.261  -9.532  -3.154  10.224  -9.700  -4.981   9.026 -10.061  -5.595
   8.310  -8.902  -5.868   9.938  -9.401  -5.875  10.907  -8.929  -7.254   9.415
  -8.614  -7.346   8.376  -8.212  -7.796  10.032 -10.661  -7.892   9.677 -11.053
  -7.718   8.412  -7.422  -5.455  10.195  -6.931  -5.600  11.339  -6.810  -4.899
   9.164  -7.289  -4.829   8.278  -5.507  -4.278   9.227  -4.817  -4.913   9.783
  -4.879  -3.952   7.836  -4.745  -4.794   7.157  -5.530  -3.193   7.400  -3.467
  -3.469   7.996  -2.613  -4.139   8.609  -3.089  -2.370   7.416  -2.106  -2.234
   7.228  -3.783  -1.834   6.915  -5.565  -2.865   9.912  -4.793  -2.546  10.828
  -6.659  -2.145   9.608  -7.412  -2.439   9.002  -6.981  -0.788  10.276  -6.176
  -0.084  10.065  -7.950  -0.457   9.905  -7.172  -0.958  11.839  -6.747  -0.101
  12.582  -7.799  -2.057  12.236  -8.089  -2.618  11.448  -7.987  -2.562  13.567
  -8.330  -1.740  14.196  -9.121  -3.701  13.547 -10.005  -3.175  13.188  -8.895
  -4.546  12.897  -9.310  -4.389  14.862 -10.386  -4.016  15.702 -11.074  -3.196
  15.560 -10.642  -4.808  16.865 -11.466  -4.597  17.530  -9.973  -6.024  17.146
 -10.311  -6.882  18.166 -11.214  -6.696  18.433  -8.817  -6.358  16.354  -8.185
  -7.206  16.570  -8.560  -5.587  15.183  -7.861  -5.999  14.470  -6.678  -2.944
  14.187  -6.250  -2.522  15.294  -5.993  -3.913  13.493  -6.334  -4.144  12.571
  -4.760  -4.668  13.892  -4.921  -5.172  14.844  -4.242  -5.615  12.749  -4.923
  -6.466  12.739  -4.385  -5.145  11.776  -2.816  -6.061  12.822  -2.088  -5.272
  12.631  -2.404  -6.725  14.133  -2.400  -6.106  15.031  -2.966  -7.612  14.424
  -1.381  -7.076  13.996  -2.479  -7.101  11.750  -2.780  -6.703  10.781  -1.408
  -7.268  11.636  -2.914  -8.075  11.973  -3.671  -3.721  14.269  -3.239  -3.607
  15.408  -3.209  -2.929  13.328  -3.800  -2.759  12.527  -1.996  -2.203  13.444
  -1.197  -2.897  13.704  -1.671  -1.426  12.117  -2.430  -0.676  11.894  -0.766
  -0.862  12.339  -1.322  -2.326  10.957  -2.277  -2.733  10.624  -0.906  -1.687
  10.178  -0.386  -3.486  11.228   0.675  -3.287  11.830  -0.650  -4.575  10.629
   0.079  -5.270  10.552  -1.494  -4.640  10.077  -2.131  -1.104  14.561  -1.239
  -0.829  15.392  -3.361  -0.498  14.504  -4.051  -0.733  13.805  -3.711   0.518
  15.488  -2.847   1.169  15.353  -4.958   1.297  15.074  -4.985   2.206  15.675
  -4.818   1.655  14.053  -6.150   0.660  15.104  -6.389   0.433  14.202  -3.760
   0.051  16.970  -3.101   0.700  17.816  -4.571  -1.004  17.292  -5.081  -1.352
  16.492  -4.744  -1.665  18.586  -5.118  -0.912  19.280  -5.644  -2.788  18.596
  -5.428  -3.529  17.826  -5.586  -3.483  19.433  -7.146  -2.403  18.426  -7.442
  -1.857  19.322  -7.164  -1.764  17.543  -8.101  -3.498  18.192  -9.065  -3.124
  17.845  -7.679  -4.040  17.345  -8.159  -4.432  19.299  -7.287  -4.899  19.506
  -9.167  -4.661  20.143 -10.310  -3.940  20.055 -10.269  -3.351  19.236 -11.048
  -4.136  20.716  -9.241  -5.511  21.082  -8.535  -6.231  21.152 -10.033  -5.503
  21.708  -3.346  -2.216  19.075  -3.015  -2.125  20.268  -2.545  -2.866  18.183
  -2.851  -3.064  17.241  -1.103  -3.143  18.447  -1.100  -3.792  19.323  -0.454
  -3.806  17.247  -0.856  -4.810  17.117  -0.727  -3.156  16.416   1.029  -3.956
  17.411   1.870  -3.066  16.802   1.515  -2.179  16.298   3.323  -3.087  16.963
   3.946  -2.355  16.471   3.808  -4.181  17.728   5.177  -4.258  17.808   5.401
  -5.014  18.355   2.911  -5.160  18.316   3.208  -5.975  18.960   1.505  -5.101
  18.076   0.890  -5.918  18.425  -0.320  -1.852  18.872   0.151  -1.932  19.967
  -0.346  -0.761  18.180  -0.836  -0.750  17.297   0.258   0.544  18.571   1.261
   0.396  18.970   0.144   1.470  17.324  -0.873   1.436  16.934   0.363   2.480
  17.671   1.040   1.179  16.096   0.901   0.149  15.766   0.671   2.213  15.048
  -0.375   2.037  14.797   0.880   3.218  15.415   1.297   2.192  14.156   2.525
   1.383  16.274   3.106   1.509  15.360   2.792   2.317  16.768   2.944   0.561
  16.854  -0.527   1.284  19.666  -0.013   2.304  20.224  -1.666   0.704  20.108
  -2.156   0.043  19.522  -2.386   1.250  21.282  -2.140   2.312  21.288  -3.902
   1.199  21.165  -4.247   0.165  21.150  -4.355   1.728  22.004  -4.361   1.815
  20.003  -3.778   1.605  19.270  -1.872   0.726  22.616  -1.624   1.556  23.492
  -1.516  -0.554  22.591  -1.516  -1.003  21.686  -1.228  -1.360  23.799  -0.997
  -0.689  24.626  -2.428  -2.189  24.076  -2.582  -2.948  23.309  -2.174  -2.715
  24.996  -3.786  -1.483  24.261  -4.799  -1.445  23.338  -4.832  -2.071  22.546
  -5.807  -0.619  23.779  -6.744  -0.384  23.296  -5.420  -0.088  24.980  -4.184
  -0.587  25.272  -3.529  -0.378  26.105   0.044  -2.222  23.597   1.046  -1.939
  24.148   0.040  -3.230  22.697  -0.788  -3.321  22.125   1.001  -4.315  22.641
   1.186  -4.634  23.667   0.356  -5.603  22.040   0.465  -5.578  20.956   0.902
  -6.511  22.296  -1.327  -5.828  22.569  -1.116  -6.037  23.872   2.353  -4.138
  21.931   3.331  -4.859  22.004   2.438  -2.956  21.375   1.594  -2.403  21.320
   3.664  -2.231  20.942   4.279  -3.029  20.525   3.392  -1.319  19.819   4.359
  -1.125  19.354   2.776  -1.785  19.050   3.188  -0.302  20.153   4.389  -1.645
  22.195   4.518  -0.430  22.245   4.886  -2.466  23.114   5.063  -3.390  22.745
   5.631  -2.080  24.352   5.016  -1.302  24.806   5.744  -3.273  25.422   6.389
  -2.990  26.254   4.350  -3.530  25.999   3.999  -2.640  26.521   3.675  -3.840
  25.201   4.565  -4.410  26.605   6.286  -4.583  24.786   5.686  -5.045  24.003
   7.277  -4.387  24.376   6.381  -5.373  25.531   7.029  -1.457  24.037   8.073
  -2.133  24.103   7.055  -0.218  23.470   6.169   0.117  23.119   8.255   0.568
  23.150   9.060   0.087  22.593   7.789   1.784  22.255   6.924   2.183  22.784
   8.600   2.505  22.148   7.357   1.403  20.812   8.367   1.010  19.940   9.406
   1.076  20.226   8.007   0.526  18.668   8.688   0.199  17.896   6.674   0.731
  18.248   6.205   0.251  17.097   6.741  -0.453  16.724   5.698   1.103  19.176
   4.671   1.237  18.869   6.030   1.507  20.449   5.302   1.836  21.176   8.886
   1.198  24.388   8.334   1.760  25.374  10.260   1.358  24.350  10.821   0.858
  23.675  11.000   2.214  25.268  10.777   1.841  26.268  12.429   1.955  25.115
  12.741   2.371  24.157  12.947   2.630  25.796  12.725   0.907  25.171  10.622
   3.711  25.080  10.371   4.192  24.034  10.778   4.461  26.132  10.842   3.961
  27.007  10.976   6.007  26.182  10.002   6.491  26.112  11.627   6.514  27.527
  12.666   6.213  27.667  11.719   7.600  27.530  10.748   6.182  28.696   9.539
   6.231  28.632  11.408   5.863  29.736  11.801   6.565  25.009  11.325   7.306
  24.173  12.977   5.929  24.948  13.278   5.348  25.717  14.087   6.146  24.016
  14.351   7.202  24.080  15.397   5.473  24.395  15.459   4.434  24.071  16.243
   5.866  23.830  15.803   5.466  25.849  14.994   5.280  26.773  17.015   5.731
  26.061  13.762   5.792  22.601  14.416   6.244  21.672  12.750   4.981  22.369
  12.136   4.814  23.153  12.331   4.580  21.039  13.154   3.931  20.738  11.091
   3.670  21.121  11.292   2.865  21.827  10.270   4.284  21.491  10.891   2.995
  19.805  10.179   3.474  18.764   9.538   4.343  18.771  10.478   2.716  17.595
  10.076   2.808  16.673  11.399   1.756  17.966  11.985   0.767  17.150  11.865
   0.814  16.078  12.989  -0.044  17.674  13.241  -0.902  17.069  13.449   0.056
  19.022  14.170  -0.552  19.549  12.772   1.004  19.819  13.111   1.324  20.793
  11.730   1.846  19.323  12.278   5.720  20.015  12.843   5.568  18.924  11.699
   6.888  20.400  11.107   6.889  21.218  11.592   8.018  19.400  10.973   7.624
  18.594  10.647   9.059  20.195   9.875   8.488  20.711  11.414   9.985  21.149
  10.825  10.838  21.488  11.739   9.314  21.944  12.119  10.582  20.571   9.875
   9.980  19.167  10.627  10.648  18.747   9.462   9.351  18.378   9.126  10.570
  19.695  12.902   8.577  18.844  12.811   9.412  17.947  14.018   8.261  19.466
  13.941   7.519  20.147  15.384   8.701  19.086  15.311   9.388  18.243  16.092
   9.473  20.321  17.181   9.457  20.294  15.717  10.903  20.260  16.177  11.430
  19.425  14.627  10.923  20.235  16.142  11.404  21.130  15.760   8.925  21.573
  15.589   7.996  21.399  16.238   7.532  18.526  17.466   7.570  18.502  15.585
   6.382  18.164  14.585   6.305  18.050  16.353   5.205  17.768  17.267   5.180
  18.362  15.599   3.933  18.203  15.243   3.911  19.233  14.697   3.976  17.592
  16.374   2.609  17.976  16.977   2.087  18.961  16.565   2.198  16.770  16.728
   5.203  16.259  15.956   5.751  15.450  17.977   4.806  15.941  19.117   4.536
  16.860  18.807   3.699  17.486  19.426   5.354  17.511  20.232   4.088  15.967
  20.545   3.121  16.361  20.987   4.857  15.804  19.698   3.843  14.558  19.583
   2.766  14.434  20.462   4.207  13.871  18.399   4.656  14.518  18.552   5.638
  14.070  17.321   3.903  13.642  17.202   4.284  12.479  16.630   2.870  14.140
  16.667   2.699  15.135  15.577   2.157  13.400  16.050   1.990  12.432  15.344
   0.880  14.095  15.085   1.252  15.087  14.435   0.505  13.625  16.490  -0.197
  13.977  16.382  -0.770  13.056  17.414   0.381  13.989  16.431  -1.175  15.243
  15.491  -1.720  15.328  17.143  -1.999  15.212  16.645  -0.482  16.523  16.482
   0.514  16.502  17.011  -1.143  17.610  17.168  -2.409  17.661  17.041  -2.906
  16.791  17.522  -2.924  18.454  17.191  -0.560  18.778  17.064   0.432  18.917
  17.296  -1.273  19.486  14.424   3.110  13.208  13.835   3.056  12.136  14.120
   3.922  14.265  14.744   3.944  15.060  12.919   4.799  14.183  11.967   4.333
  13.931  12.571   5.399  15.555  12.330   4.598  16.254  13.482   5.864  15.932
  11.439   6.406  15.684  10.118   5.956  15.706   9.960   4.890  15.632   9.026
   6.847  15.884   8.014   6.471  15.865   9.353   8.256  15.876   8.515   8.932
  15.971  10.657   8.717  15.872  10.885   9.767  15.977  11.675   7.785  15.788
  12.719   8.044  15.885  13.259   5.868  13.151  12.482   6.152  12.223  14.336
   6.579  13.300  14.884   6.332  14.112  14.718   7.821  12.588  13.842   8.453
  12.442  15.862   8.474  13.405  16.732   7.819  13.360  16.142   9.376  12.861
  15.663   8.820  14.918  15.258   8.041  15.564  16.966   9.217  15.494  17.427
   9.914  14.794  16.899   9.821  16.399  17.502   8.311  15.777  14.731  10.023
  15.005  15.129  10.888  14.474  13.752   9.796  14.585  14.598  10.221  16.069
  15.116   7.481  11.185  14.686   8.159  10.259  15.924   6.439  10.935  16.299
   5.880  11.688  16.056   5.936   9.464  16.443   6.750   8.852  17.034   4.785
   9.206  16.733   4.008   9.909  16.942   4.055   7.853  16.079   3.403   7.714
  16.873   4.771   7.034  17.792   3.378   7.769  18.400   5.411   9.537  18.855
   5.764   8.611  18.438   6.247  10.235  19.410   4.340  10.026  18.968   3.518
  10.588  19.973   3.913   9.196  20.117   4.891  10.646  14.641   5.649   8.892
  14.370   6.149   7.748  13.804   4.845   9.559  14.036   4.517  10.485  12.494
   4.406   8.950  12.689   3.791   8.071  11.992   3.843   9.736  11.523   5.547
   8.646  10.980   5.553   7.560  11.423   6.505   9.593  11.844   6.278  10.482
  10.797   7.804   9.343   9.732   7.616   9.205  10.873   8.709  10.631  10.210
   8.223  11.347  11.886   8.642  11.027  10.383  10.142  10.594  11.036  11.087
  11.382  11.974  10.881  11.878  10.560  12.425  11.369  11.156  13.179  11.862
   9.322  12.755  10.799   8.890  13.744  10.761   8.558  11.764  10.055   7.644
  12.035   9.547   9.052  10.404  10.040   8.564   9.625   9.474  11.265   8.448
   8.016  10.477   8.913   7.164  12.595   8.573   7.916  13.243   8.246   8.619
  13.244   9.341   6.849  12.991  10.400   6.901  14.305   9.426   7.085  13.035
   8.776   5.461  12.781   9.444   4.472  13.263   7.454   5.443  13.541   7.098
   6.347  12.979   6.543   4.344  13.651   6.888   3.558  13.390   5.083   4.616
  14.435   5.044   4.922  12.798   4.760   5.473  13.197   3.996   3.586  12.186
   4.106   3.193  14.113   4.079   2.357  13.867   5.017   1.859  15.197   4.060
   2.466  13.825   3.248   1.712  13.445   2.653   4.187  13.168   1.805   3.560
  14.511   2.653   4.418  12.793   2.522   5.050  11.565   6.639   3.890  11.403
   6.961   2.692  10.595   6.549   4.792  10.780   6.224   5.730   9.246   6.994
   4.520   8.922   6.386   3.676   8.315   6.692   5.722   8.492   5.660   6.028
   8.661   7.198   6.623   6.855   7.035   5.672   5.922   6.102   5.760   6.115
   5.051   5.917   4.751   6.693   5.521   3.948   6.079   5.500   4.793   8.043
   5.736   3.817   9.059   5.907   2.785   8.790   5.734   4.192  10.308   6.347
   3.469  11.005   6.745   5.550  10.624   6.420   5.823  11.602   6.786   6.493
   9.671   6.022   7.524   9.939   6.204   6.125   8.323   5.719   9.172   8.420
   3.931   8.545   8.528   2.911   9.726   9.475   4.540  10.250   9.301   5.386
   9.674  10.904   3.946   8.633  11.218   3.870  10.522  11.832   4.829  11.543
  11.524   5.052  10.643  12.788   4.318   9.893  12.135   6.211   9.607  11.192
   6.679  10.879  12.806   7.154  11.552  13.449   6.586  10.373  13.154   8.054
  11.583  12.070   7.542   8.740  13.161   6.122   8.458  13.569   7.093   9.065
  13.998   5.504   7.788  12.798   5.734  10.182  10.931   2.530   9.609  11.624
   1.659  11.249  10.164   2.276  11.507   9.576   3.056  11.939  10.114   0.992
  12.129  11.127   0.639  13.256   9.410   1.202  13.130   8.373   1.512  14.203
   9.297   0.032  14.214  10.166  -0.626  15.239   9.108   0.315  13.887   8.543
  -0.689  13.894  10.132   2.246  13.523   9.959   3.114  11.101   9.354  -0.078
  10.851   9.869  -1.169  10.612   8.145   0.252  10.837   7.855   1.193   9.692
   7.309  -0.499  10.085   7.001  -1.468   9.590   6.391   0.079   8.463   8.045
  -0.930   8.030   7.755  -2.006   7.896   8.864  -0.095   8.208   8.842   0.865
   6.637   9.643  -0.283   5.952   8.889  -0.673   6.303  10.179   1.089   6.253
   9.401   1.852   7.024  10.919   1.435   4.808  10.653   0.938   4.453  10.578
  -0.089   4.224   9.988   1.575   4.446  12.339   1.556   4.616  11.995   3.298
   4.637  12.955   3.815   3.738  11.407   3.563   5.441  11.377   3.653   6.962
  10.717  -1.372   6.267  10.751  -2.363   7.993  11.519  -1.179   8.473  11.413
  -0.297   8.633  12.289  -2.263   7.893  13.038  -2.543   9.858  13.093  -1.813
  10.729  12.507  -1.520  10.190  13.684  -2.666   9.765  14.117  -0.626   9.142
  13.809   0.214  11.178  14.453  -0.086  11.690  13.515   0.130  11.775  14.999
  -0.816  11.066  15.141   0.752   9.121  15.379  -1.127   8.118  15.111  -1.459
   8.987  16.127  -0.346   9.691  15.734  -1.986   8.852  11.548  -3.588   8.303
  11.983  -4.614   9.598  10.425  -3.620  10.032  10.195  -2.738   9.827   9.605
  -4.823  10.165  10.311  -5.582  10.701   8.426  -4.598  10.493   7.675  -3.836
  10.875   7.600  -5.877  11.071   8.244  -6.735  11.816   7.053  -5.833  10.057
   7.002  -6.278  12.068   9.053  -4.198  12.551   9.382  -5.118  11.964   9.845
  -3.456  13.048   8.068  -3.549  14.032   8.534  -3.485  12.581   7.846  -2.590
  13.130   7.129  -4.096   8.462   9.181  -5.471   8.333   9.266  -6.676   7.582
   8.646  -4.609   7.761   8.685  -3.616   6.266   8.218  -5.072   6.430   7.463
  -5.841   5.487   7.538  -3.950   6.098   6.727  -3.553   5.241   8.222  -3.137
   4.145   6.862  -4.334   3.703   6.801  -5.464   3.564   6.258  -3.349   2.875
   5.557  -3.581   3.941   6.504  -2.445   5.418   9.361  -5.706   5.260   9.362
  -6.937   5.004  10.437  -4.990   5.199  10.422  -3.999   4.260  11.639  -5.554
   3.200  11.494  -5.761   4.224  12.717  -4.414   5.161  12.734  -3.857   3.845
  14.074  -4.954   3.597  14.747  -4.134   4.673  14.403  -5.582   2.898  14.034
  -5.492   3.202  12.197  -3.353   2.176  12.421  -3.645   3.344  11.123  -3.234
   3.330  12.751  -1.970   2.530  12.446  -1.295   4.318  12.586  -1.540   3.184
  13.829  -2.045   4.681  12.150  -6.988   3.887  12.314  -7.917   5.950  12.396
  -7.161   6.640  11.919  -6.598   6.523  13.038  -8.351   5.985  13.957  -8.580
   7.984  13.437  -8.077   8.481  12.606  -7.577   8.303  13.771  -9.064   7.948
  14.580  -7.036   7.986  14.542  -5.669   8.027  13.721  -5.082   8.031  15.831
  -5.222   8.186  16.220  -4.226   7.885  16.674  -6.280   7.757  15.909  -7.443
   7.687  16.333  -8.433   6.380  11.985  -9.519   5.652  12.297 -10.498   6.955
  10.773  -9.355   7.528  10.576  -8.546   6.824   9.644 -10.261   7.383   9.903
 -11.161   7.476   8.372  -9.740   7.042   7.957  -8.830   7.469   7.678 -10.580
   8.755   8.509  -9.250   8.755   8.750  -8.321   5.373   9.379 -10.694   5.123
   9.316 -11.911   4.480   9.304  -9.752   4.851   9.488  -8.832   2.994   9.090
  -9.931   2.925   8.115 -10.413   2.244   8.966  -8.577   2.847   8.359  -7.902
   2.026   9.958  -8.183   0.972   8.106  -8.737  -0.116   8.648  -8.334   1.119
   6.960  -9.234   2.443  10.034 -10.928   1.846   9.553 -11.910   2.639  11.347
 -10.756   3.206  11.619  -9.965   2.212  12.285 -11.780   1.152  12.062 -11.902
   2.309  13.753 -11.317   3.347  14.011 -11.107   2.054  14.348 -12.194   1.450
  14.106 -10.074   1.620  13.544  -8.854   2.377  12.986  -8.486   0.690  13.965
  -8.053   0.615  13.709  -7.007  -0.054  14.846  -8.733   0.372  14.955 -10.069
  -0.018  15.456 -10.943   2.921  12.005 -13.162   2.158  11.907 -14.134   4.209
  11.730 -13.247   4.736  11.733 -12.386   4.983  11.430 -14.491   4.836  12.191
 -15.257   6.451  11.247 -14.178   6.553  10.538 -13.355   7.218  10.620 -15.384
   6.862   9.614 -15.602   7.081  11.328 -16.201   8.278  10.525 -15.145   7.050
  12.607 -13.848   7.067  13.292 -14.696   6.540  12.986 -12.962   8.492  12.673
 -13.387   9.219  12.341 -14.128   8.706  13.691 -13.062   8.561  12.131 -12.444
   4.330  10.200 -15.160   3.842  10.294 -16.336   4.163   9.079 -14.455   4.758
   8.951 -13.649   3.602   7.856 -15.036   4.180   7.615 -15.928   3.725   6.668
 -14.026   3.212   6.978 -13.116   3.189   5.754 -14.279   5.193   6.228 -13.821
   5.823   7.117 -13.813   5.341   5.602 -12.416   5.037   6.274 -11.614   4.634
   4.776 -12.492   6.354   5.244 -12.233   5.485   5.231 -14.932   5.545   5.757
 -15.885   6.489   4.830 -14.797   4.865   4.336 -14.969   2.147   8.036 -15.483
   1.868   7.600 -16.606   1.302   8.722 -14.720   1.702   9.135 -13.889  -0.037
   9.035 -15.186  -0.587   8.151 -15.510  -0.704   9.784 -14.067  -0.753   9.097
 -13.222  -0.144  10.693 -13.846  -2.196  10.129 -14.307  -2.187  11.089 -14.824
  -2.685   9.298 -14.814  -2.966  10.243 -13.006  -3.895  10.721 -13.314  -3.134
   9.234 -12.629  -2.267  11.191 -12.155  -2.208  12.187 -12.311  -1.820  10.898
 -10.947  -1.751   9.680 -10.506  -2.249   8.875 -10.859  -1.256   9.382  -9.678
  -1.429  11.842 -10.193  -1.448  12.808 -10.487  -1.083  11.570  -9.284   0.020
   9.860 -16.468  -0.596   9.502 -17.443   0.677  11.014 -16.427   1.096  11.169
 -15.521   0.916  11.804 -17.663  -0.045  12.241 -17.937   1.728  13.087 -17.353
   1.112  13.693 -16.687   2.652  12.839 -16.831   2.119  13.971 -18.537   3.275
  14.031 -18.925   1.284  14.773 -19.181   1.759  15.246 -19.937   0.311  14.800
 -18.910   1.414  11.082 -18.896   0.882  11.408 -19.968   2.387  10.230 -18.780
   2.829  10.162 -17.874   3.024   9.495 -19.872   3.039  10.235 -20.673   4.491
   9.085 -19.554   4.611   8.411 -18.706   4.873   8.476 -20.373   5.421  10.321
 -19.314   4.999  10.975 -18.551   6.793   9.851 -18.863   7.289   9.186 -19.570
   7.419  10.743 -18.836   6.754   9.467 -17.844   5.476  11.352 -20.404   6.072
  12.207 -20.085   6.011  11.008 -21.290   4.514  11.774 -20.693   2.187   8.325
 -20.405   2.266   7.975 -21.559   1.249   7.783 -19.540   1.238   8.182 -18.612
   0.262   6.733 -19.903   0.832   6.147 -20.624  -0.015   5.821 -18.754   0.899
   5.300 -18.469  -0.309   6.351 -17.848  -1.029   4.735 -19.142  -2.050   5.112
 -19.189  -0.708   4.361 -20.115  -1.061   3.556 -18.246  -0.042   3.171 -18.263
  -1.324   3.938 -17.260  -2.105   2.584 -18.698  -2.705   2.791 -19.483  -2.267
   1.421 -18.227  -1.532   0.860 -17.339  -0.939   1.501 -16.831  -1.572  -0.128
 -17.136  -3.118   0.625 -18.752  -3.767   1.038 -19.406  -3.167  -0.328 -18.421
  -0.989   7.263 -20.568  -1.266   6.751 -21.668  -1.774   8.099 -19.869  -1.540
   8.323 -18.912  -3.069   8.788 -20.182  -3.216   9.474 -19.348  -2.989   9.737
 -21.397  -2.565   9.198 -22.245  -3.992  10.133 -21.554  -2.096  10.949 -21.058
  -2.603  11.451 -20.233  -1.095  10.542 -20.915  -2.030  11.900 -22.272  -1.775
  11.398 -23.206  -3.017  12.292 -22.518  -1.099  13.103 -22.106  -0.066  12.756
 -22.119  -1.209  13.680 -23.024  -1.524  14.036 -21.040  -2.411  14.460 -21.271
  -1.684  13.577 -20.155  -0.897  14.826 -20.976  -4.332   7.903 -20.200  -4.150
   6.658 -20.330  -5.580   8.392 -20.071  -5.905   9.811 -19.753  -6.011  10.404
 -20.661  -5.160  10.274 -19.106  -7.218   9.806 -18.998  -7.795  10.690 -19.269
  -7.073   9.808 -17.918  -7.979   8.565 -19.363  -8.699   8.733 -20.163  -8.433
   8.177 -18.451  -6.855   7.610 -19.918  -6.590   6.876 -19.157  -7.209   6.711
 -21.105  -6.774   6.905 -22.252  -8.022   5.690 -20.678  -8.296   5.678 -19.706
  -8.399   4.644 -21.555  -9.129   4.085 -20.970  -8.840   5.028 -22.475  -7.306
   3.659 -21.836  -6.860   2.912 -20.913  -6.807   3.590 -23.037  -7.092   4.348
 -23.640  -5.741   2.748 -23.500  -5.325   2.280 -22.607  -6.276   1.501 -24.309
  -5.440   0.806 -24.387  -6.946   0.956 -23.645  -6.965   1.671 -25.636  -7.741
   2.635 -25.759  -6.786   0.809 -26.499  -4.704   3.610 -24.291  -3.837   2.991
 -24.919  -4.761   4.954 -24.334  -5.472   5.358 -23.741  -3.897   5.881 -25.103
  -4.275   5.995 -26.119  -3.970   7.266 -24.469  -3.566   7.058 -23.478  -3.089
   8.391 -25.057  -3.358   9.403 -24.752  -2.022   8.201 -24.943  -3.308   8.444
 -26.123  -5.358   7.773 -24.422  -5.947   7.514 -23.709  -2.427   5.431 -25.208
  -1.937   5.362 -26.344  -1.678   5.137 -24.111  -2.094   5.041 -23.196  -0.250
   4.999 -24.140   0.131   4.767 -23.145   0.067   4.097 -24.664   0.464   6.158
 -24.852   1.172   5.975 -25.822   0.352   7.337 -24.258  -0.226   7.399 -23.433
   1.002   8.611 -24.760   0.530   8.893 -25.701   0.519   9.622 -23.761  -0.570
   9.567 -23.776   0.770   9.324 -22.743   0.911  11.049 -24.054   0.556  11.678
 -25.297   0.056  11.140 -26.089   1.111  12.960 -25.654   0.926  13.417 -26.615
   1.966  13.610 -24.725   2.286  14.906 -24.802   1.610  15.311 -25.351   2.287
  12.970 -23.515   2.897  13.519 -22.813   1.831  11.680 -23.199   2.174  11.282
 -22.255   2.473   8.665 -25.130   2.883   8.987 -26.270   3.256   8.467 -24.103
   2.808   8.278 -23.218   4.762   8.497 -24.172   4.935   8.170 -25.197   5.363
   9.921 -24.080   5.116  10.400 -23.133   6.445   9.901 -24.215   4.903  10.874
 -25.174   5.094  10.519 -26.187   3.826  10.972 -25.036   5.547  12.213 -24.957
   4.894  12.923 -25.465   5.683  12.563 -23.934   6.971  12.387 -25.534   7.056
  13.435 -25.820   7.726  12.205 -24.769   7.248  11.590 -26.783   6.406  11.253
 -27.228   7.710  12.140 -27.493   7.873  10.846 -26.509   5.480   7.492 -23.265
   4.855   7.034 -22.306   6.707   7.136 -23.648   7.092   7.571 -24.474   7.504
   6.072 -22.972   6.798   5.312 -22.635   8.381   5.251 -23.958   7.750   4.931
 -24.787   9.438   6.137 -24.554   8.955   7.089 -24.774  10.339   6.223 -23.947
   9.667   5.586 -25.466   9.032   3.955 -23.329   9.855   4.265 -22.684   8.263
   3.375 -22.820   9.577   3.040 -24.365   8.770   2.718 -25.023  10.237   3.602
 -25.025  10.065   2.181 -23.904   8.271   6.591 -21.712   8.952   7.653 -21.878
   8.141   5.964 -20.548   7.225   4.877 -20.266   7.589   4.008 -20.814   6.215
   5.138 -20.583   7.257   4.574 -18.761   7.770   3.620 -18.644   6.275   4.469
 -18.300   7.998   5.752 -18.159   8.618   5.438 -17.320   7.261   6.432 -17.732
   8.778   6.438 -19.244   8.594   7.503 -19.102  10.266   6.094 -19.311  10.571
   4.896 -19.302  11.207   7.059 -19.444  10.970   8.034 -19.333  12.703   6.810
 -19.573  12.937   5.794 -19.255  13.132   7.161 -20.987  13.009   8.234 -21.138
  14.191   6.911 -21.054  12.487   6.400 -22.091  11.428   6.657 -22.113  12.847
   6.737 -23.063  12.601   4.910 -22.023  12.070   4.555 -21.140  12.078   4.608
 -22.930  14.026   4.433 -22.034  14.435   4.581 -21.123  14.563   3.624 -22.940
  14.096   3.524 -24.144  13.382   4.127 -24.528  14.441   2.846 -24.808  15.453
   2.818 -22.525  15.538   2.769 -21.520  15.878   2.188 -23.191  13.449   7.839
 -18.650  12.953   8.969 -18.460  14.646   7.428 -18.217  14.940   6.506 -18.509
  15.504   8.106 -17.295  16.534   7.903 -17.589  15.169   9.143 -17.285  15.400
   7.671 -15.785  14.513   6.930 -15.498  16.172   8.352 -14.864  16.745   9.079
 -15.269  16.353   8.047 -13.429  17.332   8.313 -13.029  15.583   8.682 -12.990
  15.998   6.602 -13.046  16.540   5.690 -13.611  15.078   6.430 -12.119  14.616
   7.218 -11.690  14.550   5.111 -11.613  15.474   4.535 -11.558  13.881   5.383
 -10.202  12.995   5.997 -10.364  13.493   4.405  -9.919  14.767   5.984  -9.064
  15.187   6.929  -9.409  13.918   6.347  -7.870  13.263   5.486  -7.737  14.479
   6.469  -6.944  13.333   7.259  -7.984  15.909   4.972  -8.651  16.467   5.528
  -7.898  15.483   4.057  -8.239  16.626   4.901  -9.470  13.673   4.377 -12.609
  13.519   3.151 -12.563  12.968   5.108 -13.501  13.205   6.071 -13.692  12.113
   4.496 -14.577  11.192   4.159 -14.099  11.568   5.556 -15.529  12.379   5.942
 -16.147  10.812   5.092 -16.162  10.855   6.722 -14.825  11.485   7.961 -14.718
  12.414   8.149 -15.236  10.806   9.097 -14.144  11.320  10.044 -14.219   9.558
   8.928 -13.464   9.047   9.741 -12.969   9.019   7.608 -13.483   8.012   7.470
 -13.117   9.651   6.537 -14.155   9.181   5.566 -14.208  12.747   3.375 -15.354
  12.094   2.360 -15.577  14.070   3.421 -15.654  14.516   4.304 -15.452  14.944
   2.396 -16.277  14.680   2.052 -17.277  16.291   3.110 -16.542  16.873   3.279
 -15.635  16.827   2.291 -17.021  16.222   4.322 -17.496  15.765   5.162 -16.973
  17.281   4.575 -17.550  15.576   4.085 -18.883  15.103   2.991 -19.331  15.500
   5.054 -19.645  15.285   1.151 -15.387  15.948   0.219 -15.895  15.080   1.212
 -14.111  14.594   2.029 -13.769  15.404   0.210 -13.076  16.074  -0.555 -13.469
  16.159   0.985 -11.952  15.524   1.792 -11.587  16.162   0.257 -11.141  17.585
   1.414 -12.254  18.644   0.591 -11.816  18.570  -0.422 -11.449  19.989   1.028
 -11.799  20.810   0.388 -11.515  20.259   2.301 -12.367  21.538   2.809 -12.409
  21.476   3.733 -12.663  19.198   3.023 -12.945  19.407   3.933 -13.489  17.849
   2.697 -12.777  16.986   3.294 -13.035  14.106  -0.504 -12.577  14.001  -1.725
 -12.626  13.047   0.294 -12.426  13.153   1.297 -12.484  11.631  -0.125 -12.349
  11.555  -1.107 -12.815  11.082  -0.115 -10.841  10.005  -0.273 -10.787  11.700
  -1.230  -9.976  12.787  -1.309  -9.991  11.335  -1.315  -8.953  11.262  -2.198
 -10.216  11.427   1.193 -10.118  12.498   1.396 -10.145  10.845   2.002 -10.558
  11.029   1.140  -9.105  10.764   0.853 -13.147  11.019   2.021 -12.983   9.875
   0.385 -14.004   9.825  -0.572 -14.323   8.962   1.358 -14.589   9.602   2.090
 -15.082   8.028   0.789 -15.698   7.418   0.072 -15.149   7.175   1.852 -16.331
   6.828   1.558 -17.321   6.382   2.259 -15.704   7.883   2.654 -16.540   8.861
   0.164 -16.696   8.221  -0.495 -16.975   8.135   2.084 -13.469   7.937   3.271
 -13.460   7.670   1.348 -12.566   7.859   0.359 -12.638   6.815   1.780 -11.447
   6.141   2.560 -11.801   5.960   0.618 -11.028   6.639  -0.187 -10.747   5.409
   0.793 -10.104   5.146   0.428 -11.729   7.668   2.369 -10.282   7.488   1.976
  -9.175   8.436   3.419 -10.662   8.513   3.594 -11.654   8.897   4.404  -9.731
   9.785   4.022  -9.228   9.570   5.498 -10.590   8.970   5.873 -11.419   9.957
   6.298  -9.958  10.465   5.078 -11.050   7.933   4.910  -8.628   8.294   4.990
  -7.473   6.653   5.083  -8.938   6.345   4.833  -9.867   5.532   5.312  -8.020
   5.732   6.258  -7.517   4.184   5.613  -8.618   3.414   5.737  -7.856   4.235
   6.510  -9.235   3.614   4.497  -9.550   4.244   3.522  -9.945   2.347   4.563
  -9.841   1.912   3.754 -10.260   1.888   5.428  -9.595   5.559   4.215  -6.905
   5.887   4.510  -5.766   5.328   2.919  -7.242   4.893   2.743  -8.136   5.212
   1.818  -6.222   4.594   2.155  -5.390   4.351   0.677  -6.777   5.026   0.207
  -7.492   4.156  -0.113  -6.051   3.049   1.110  -7.490   2.295   2.187  -7.018
   2.575   2.675  -6.096   1.284   2.672  -7.830   0.697   3.473  -7.406   0.922
   2.082  -9.009  -0.064   2.667  -9.716  -0.384   3.444  -9.251   1.578   0.898
  -9.478   1.334   0.554 -10.473   2.653   0.402  -8.642   3.178  -0.471  -9.002
   6.529   1.440  -5.627   6.443   0.899  -4.553   7.648   1.792  -6.222   7.558
   2.082  -7.185   8.914   1.672  -5.548   8.931   0.654  -5.159  10.048   1.879
  -6.596   9.935   0.943  -7.144   9.865   2.697  -7.293  11.429   1.914  -5.978
  11.862   0.981  -5.068  11.093   0.289  -4.756  13.030   1.063  -4.276  13.163
   0.522  -3.351  13.966   2.010  -4.678  14.892   2.199  -4.157  13.700   2.882
  -5.742  14.382   3.703  -5.912  12.428   2.894  -6.338  12.225   3.552  -7.170
   9.099   2.688  -4.402   9.518   2.275  -3.297   8.678   3.946  -4.584   8.478
   4.345  -5.490   8.555   4.884  -3.491   9.532   5.012  -3.025   8.195   5.825
  -3.908   7.497   4.489  -2.464   7.719   4.568  -1.262   6.368   3.892  -2.934
   6.214   3.873  -3.932   5.321   3.356  -2.069   5.139   4.155  -1.350   3.946
   2.994  -2.813   3.956   3.560  -3.745   4.056   1.958  -3.132   2.721   3.163
  -1.920   2.722   2.286  -1.272   2.887   3.962  -1.198   1.356   3.428  -2.556
   1.378   4.344  -3.385   0.362   2.899  -2.072   5.799   2.201  -1.155   5.336
   2.196   0.011   6.627   1.237  -1.516   7.071   1.244  -2.423   7.258   0.272
  -0.558   6.394   0.068   0.073   7.634  -1.077  -1.259   6.826  -1.305  -1.954
   8.816  -0.988  -2.270   9.701  -0.587  -1.776   8.976  -1.974  -2.706   8.524
  -0.292  -3.057   7.811  -2.299  -0.399   7.938  -3.155  -1.062   8.745  -2.152
   0.144   6.696  -2.663   0.635   6.962  -3.599   1.126   6.846  -1.935   1.432
   5.697  -2.640   0.199   8.342   0.931   0.340   8.559   0.384   1.393   9.041
   2.013  -0.046   8.873   2.469  -0.931   9.987   2.788   0.816  10.613   2.112
   1.399  10.876   3.719  -0.014  10.205   4.213  -0.716  11.426   4.383   0.653
  11.911   2.896  -0.849  12.321   2.167  -0.149  11.300   2.255  -1.484  13.209
   3.820  -1.671  12.340   4.359  -3.165  13.120   4.719  -3.836  11.740   3.539
  -3.560  11.586   5.131  -3.013   9.196   3.478   1.924   9.631   3.297   3.008
   8.000   4.013   1.697   7.615   3.928   0.767   6.986   4.387   2.709   7.407
   5.195   3.306   5.663   4.919   2.111   5.137   4.180   1.507   4.994   5.206
   2.922   5.870   6.163   1.173   6.201   7.059   1.697   6.590   5.946   0.383
   4.529   6.531   0.637   4.446   6.763  -0.582   3.656   6.583   1.489   6.515
   3.187   3.570   6.755   3.236   4.772   6.111   2.043   2.977   5.968   2.013
   1.978   5.545   0.986   3.872   4.987   1.533   4.632   4.492   0.255   3.052
   4.865   0.116   2.037   4.187  -0.702   3.476   3.196   0.929   2.969   2.718
   1.665   1.973   3.091   1.720   0.961   1.455   2.194   2.328   0.869   2.761
   1.732   1.251   2.048   3.698   0.326   2.546   4.608  -0.354   3.362   4.414
   0.361   2.111   5.951  -0.378   2.490   6.642   1.397   1.276   6.419   1.357
   0.932   7.443   2.434   0.882   5.538   3.316   0.336   5.837   2.351   1.200
   4.145   6.647   0.124   4.546   6.395  -0.280   5.677   7.827  -0.118   4.026
   7.896   0.030   3.029   9.110  -0.601   4.717   8.901  -1.529   5.250  10.361
  -0.733   3.786  10.537   0.131   3.143  11.297  -1.017   4.267   9.837  -2.121
   2.782   8.873  -1.399   2.204   9.314   0.449   5.816   9.702   0.121   6.950
   9.261   1.749   5.471   9.109   1.958   4.495   9.673   2.725   6.432  10.698
   2.598   6.783   9.532   3.740   6.062   8.853   2.650   7.670   9.434   2.737
   8.747   7.509   2.522   7.439   7.134   2.629   6.507   6.628   2.221   8.528
   6.773   2.904   9.365   5.217   2.426   8.185   4.990   3.475   7.995   4.990
   1.996   7.209   4.270   1.916   9.242   3.772   0.590   9.145   4.183  -0.084
   8.408   2.908   0.127  10.157   2.466  -0.858  10.181   2.522   1.018  11.260
   1.707   0.433  12.214   2.153  -0.321  12.606   2.942   2.360  11.315   2.651
   3.088  12.058   3.836   2.778  10.266   4.131   3.817  10.280   7.017   0.987
   9.342   7.020   1.025  10.633   7.275  -0.160   8.697   7.162  -0.058   7.698
   7.645  -1.511   9.236   6.861  -1.753   9.954   7.578  -2.496   8.099   8.075
  -2.170   7.185   7.982  -3.396   8.563   6.540  -2.668   7.813   8.938  -1.489
  10.081   8.889  -1.948  11.214   9.958  -0.853   9.548   9.717  -0.606   8.599
  11.258  -0.506  10.095  11.722  -1.443  10.405  12.112   0.182   9.025  12.006
  -0.426   8.127  11.607   1.109   8.753  13.510   0.508   9.318  13.572   1.056
  10.258  14.261  -0.853   9.436  15.334  -0.662   9.450  13.984  -1.396  10.340
  14.039  -1.499   8.587  14.198   1.374   8.241  13.426   2.089   7.954  15.073
   1.795   8.734  14.339   0.765   7.348  11.133   0.403  11.305  11.560   0.067
  12.387  10.304   1.472  11.185   9.611   1.498  10.452  10.220   2.484  12.228
  11.268   2.618  12.495   9.492   3.620  11.595   8.493   3.321  11.279   9.451
   4.504  12.232   9.963   3.993  10.686   9.484   2.058  13.501   9.824   2.339
  14.667   8.518   1.190  13.231   8.441   0.990  12.244   7.669   0.544  14.237
   7.549   1.178  15.116   6.279   0.160  13.681   5.633  -0.077  14.526   5.865
   1.115  13.358   6.331  -0.721  12.543   6.521  -0.225  11.743   8.359  -0.729
  14.787   7.973  -1.400  15.772   9.424  -1.211  14.110   9.715  -0.554  13.400
  10.221  -2.426  14.262  10.709  -2.690  13.324  11.405  -2.137  15.145  11.769
  -1.132  14.930  11.071  -2.121  16.183  12.584  -3.165  15.175  12.857  -3.967
  16.263  12.258  -4.104  17.151  14.089  -4.502  16.138  14.408  -5.179  16.815
  14.719  -4.192  14.929  15.952  -4.462  14.247  16.662  -5.184  14.622  16.275
  -3.918  12.952  17.099  -4.259  12.344  15.262  -3.164  12.304  15.440  -2.853
  11.286  14.104  -2.810  12.995  13.313  -2.333  12.436  13.765  -3.308  14.258
   9.441  -3.690  14.643   9.653  -4.282  15.648   8.398  -3.787  13.835   8.351
  -3.137  13.063   7.200  -4.556  14.210   7.186  -4.838  15.263   5.981  -3.628
  14.138   6.044  -2.814  14.860   5.945  -3.166  13.152   4.824  -4.365  14.408
   4.626  -4.259  15.341   6.917  -5.706  13.198   6.917  -5.526  11.989   6.588
  -6.893  13.749   6.761  -6.983  14.740   6.219  -8.088  12.996   6.960  -8.099
  12.197   6.465  -9.409  13.650   7.339  -9.247  14.281   5.304  -9.874  14.515
   4.342  -9.902  14.005   5.565 -10.812  15.006   5.300  -9.051  15.230   6.737
 -10.510  12.607   6.664 -11.444  13.164   6.000 -10.568  11.806   7.760 -10.477
  12.232   4.830  -7.951  12.310   4.746  -8.171  11.091   3.860  -7.401  13.066
   4.103  -7.171  14.019   2.571  -6.848  12.632   1.913  -7.612  12.218   1.861
  -6.154  13.792   2.602  -5.427  14.126   1.003  -5.700  13.295   1.358  -6.978
  14.973   0.759  -6.363  15.644   0.816  -7.808  14.520   2.449  -7.611  15.889
   3.554  -7.151  15.960   2.262  -8.621  16.680   2.996  -9.040  17.233   1.318
  -8.959  16.801   2.768  -5.951  11.420   2.093  -6.088  10.410   3.673  -4.951
  11.548   4.280  -4.991  12.355   3.799  -3.937  10.522   2.856  -3.466  10.247
   4.491  -3.199  10.929   4.474  -4.472   9.216   4.065  -4.246   8.107   5.536
  -5.281   9.417   5.856  -5.514  10.346   6.140  -6.038   8.300   6.569  -5.223
   7.716   7.367  -6.831   8.814   7.042  -7.625   9.485   8.024  -7.300   8.081
   7.943  -6.136   9.424   5.162  -6.957   7.555   5.202  -7.059   6.305   4.261
  -7.589   8.265   4.424  -7.621   9.261   3.280  -8.393   7.580   3.855  -9.055
   6.933   2.473  -9.215   8.600   3.159  -9.775   9.235   1.967  -8.463   9.206
   1.723  -9.852   8.131   2.163  -7.608   6.695   2.002  -7.968   5.548   1.690
  -6.454   7.145   1.894  -6.129   8.079   0.975  -5.505   6.301   0.168  -6.002
   5.761   0.330  -4.410   7.051  -0.374  -4.894   7.728   1.035  -3.889   7.699
  -0.351  -3.397   6.094   0.366  -2.259   5.734   1.324  -2.099   6.205  -0.099
  -1.483   4.660   0.519  -0.685   4.276  -1.301  -1.789   4.021  -1.726  -1.005
   3.411  -2.046  -2.935   4.360  -2.969  -3.137   3.837  -1.550  -3.774   5.392
  -2.133  -4.600   5.773   1.881  -4.930   5.177   1.519  -4.958   4.013   3.003
  -4.368   5.473   3.294  -4.271   6.435   3.929  -3.899   4.442   3.366  -3.071
   4.011   5.207  -3.402   5.166   4.985  -2.762   6.020   5.732  -4.288   5.522
   5.892  -2.840   4.532   4.215  -5.052   3.400   4.202  -4.778   2.210   4.389
  -6.311   3.782   4.528  -6.430   4.775   4.606  -7.527   2.920   5.414  -7.292
   2.228   5.009  -8.703   3.801   6.005  -8.580   4.229   4.335  -8.764   4.655
   5.187 -10.062   3.104   6.329 -10.435   2.335   7.165  -9.751   2.312   6.360
 -11.655   1.615   7.295 -11.960   1.170   5.277 -12.570   1.696   5.365 -13.544
   1.236   4.153 -12.295   2.516   3.285 -12.936   2.555   4.219 -11.085   3.206
   3.325 -10.865   3.772   3.356  -7.768   2.064   3.462  -7.764   0.834   2.159
  -7.919   2.673   2.137  -7.864   3.682   0.923  -7.909   1.819   0.839  -8.888
   1.346  -0.180  -7.866   2.860  -0.088  -8.663   3.599  -0.040  -6.955   3.443
  -1.573  -7.923   2.259  -2.156  -6.688   1.936  -1.580  -5.777   1.990  -3.556
  -6.699   1.634  -4.059  -5.765   1.430  -4.281  -7.867   1.526  -5.302  -7.846
   1.176  -3.638  -9.063   1.814  -4.193  -9.984   1.720  -2.333  -9.128   2.290
  -1.888 -10.057   2.614   0.874  -6.657   0.932   0.414  -6.860  -0.224   1.248
  -5.437   1.310   1.618  -5.277   2.237   1.424  -4.297   0.349   0.422  -4.239
  -0.077   1.784  -2.988   1.161   2.769  -3.093   1.617   1.823  -1.728   0.339
   2.773  -1.658  -0.191   0.878  -1.626  -0.195   1.910  -0.879   1.017   0.881
  -2.739   2.198   1.035  -3.314   2.951   2.355  -4.665  -0.796   1.925  -4.599
  -1.963   3.590  -4.991  -0.499   3.896  -4.857   0.454   4.555  -5.479  -1.525
   4.902  -4.659  -2.154   5.792  -6.098  -0.833   6.266  -5.257  -0.327   5.380
  -6.804  -0.112   6.728  -6.904  -1.710   7.749  -6.339  -2.484   7.683  -5.286
  -2.712   8.577  -7.160  -3.226   9.306  -6.646  -3.835   8.577  -8.530  -3.101
   9.319  -9.090  -3.650   7.558  -9.180  -2.394   7.427 -10.251  -2.437   6.653
  -8.356  -1.669   5.890  -8.817  -1.058   3.950  -6.544  -2.522   4.012  -6.358
  -3.744   3.262  -7.526  -2.007   3.226  -7.468  -1.000   2.390  -8.499  -2.682
   3.112  -9.078  -3.258   1.814  -9.448  -1.665   1.182  -8.976  -0.913   1.196
 -10.248  -2.072   3.149 -10.329  -0.813   3.621  -9.265  -0.156   1.306  -7.990
  -3.626   1.210  -8.518  -4.696   0.530  -6.966  -3.219   0.694  -6.495  -2.341
  -0.285  -6.134  -4.069  -1.023  -6.749  -4.583  -1.104  -5.204  -3.178  -1.634
  -5.818  -2.449  -0.475  -4.493  -2.643  -2.102  -4.344  -3.966  -3.398  -4.863
  -4.237  -3.607  -5.902  -4.028  -4.381  -4.177  -4.948  -5.271  -4.677  -5.299
  -4.131  -2.836  -5.309  -4.904  -2.362  -5.896  -2.853  -2.244  -5.000  -2.752
  -1.197  -5.246  -1.872  -2.951  -4.229  -0.989  -2.446  -3.868   0.466  -5.302
  -5.110   0.282  -5.503  -6.304   1.488  -4.559  -4.634   1.784  -4.560  -3.668
   2.247  -3.568  -5.474   1.509  -2.953  -5.989   3.079  -2.714  -4.528   3.683
  -3.384  -3.916   3.760  -2.128  -5.144   2.269  -1.761  -3.652   1.577  -2.283
  -2.991   3.204  -1.000  -2.713   3.614  -1.737  -2.022   4.045  -0.496  -3.190
   2.777  -0.231  -2.070   1.580  -0.664  -4.486   0.806  -1.097  -5.121   1.104
   0.008  -3.772   2.394  -0.230  -5.067   2.975  -4.187  -6.614   2.897  -3.728
  -7.768   3.616  -5.348  -6.357   3.591  -5.696  -5.409   4.285  -6.087  -7.371
   4.808  -5.330  -7.955   5.246  -7.016  -6.815   5.723  -7.663  -7.552   5.944
  -6.535  -6.130   4.694  -8.007  -5.916   4.378  -7.591  -5.110   3.341  -6.766
  -8.368   3.515  -6.478  -9.551   2.220  -7.367  -7.956   2.014  -7.444  -6.970
   1.148  -7.703  -8.840   1.626  -8.461  -9.461   0.282  -8.156  -8.356   0.703
  -6.575  -9.809   0.761  -6.714 -11.023   0.377  -5.390  -9.191   0.220  -5.488
  -8.199  -0.044  -4.168  -9.901  -0.871  -4.487 -10.535  -0.704  -3.135  -8.924
  -1.168  -3.618  -8.064   0.059  -2.540  -8.423  -1.682  -2.176  -9.629  -1.086
  -1.701 -10.408  -2.446  -2.854 -10.010  -2.303  -1.158  -8.714  -2.888  -1.662
  -7.944  -1.493  -0.626  -8.216  -3.287  -0.290  -9.421  -3.704  -0.639 -10.272
  -3.634   0.965  -8.968  -3.037   1.623  -8.007  -2.455   1.135  -7.342  -3.329
   2.552  -7.738  -4.582   1.572  -9.562  -4.957   1.121 -10.385  -5.033   2.355
  -9.112   0.995  -3.646 -10.875   0.672  -3.426 -12.066   2.208  -3.445 -10.367
   2.381  -3.689  -9.403   3.420  -3.137 -11.254   3.203  -2.192 -11.752   4.631
  -2.946 -10.469   4.724  -3.745  -9.734   5.422  -3.030 -11.215   4.662  -1.947
 -10.034   3.580  -4.231 -12.392   3.946  -3.880 -13.476   3.444  -5.522 -12.093
   3.234  -5.803 -11.146   3.502  -6.602 -13.078   4.405  -6.496 -13.679   3.605
  -8.001 -12.406   4.516  -7.896 -11.817   2.757  -8.340 -11.811   3.909  -9.159
 -13.292   3.038  -9.428 -13.889   4.695  -8.969 -14.023   4.125 -10.375 -12.352
   5.101 -10.198 -11.899   3.361 -10.405 -11.576   4.187 -11.677 -13.214   4.982
 -11.521 -13.942   4.479 -12.600 -12.714   2.922 -11.913 -13.879   2.267 -12.181
 -13.159   2.604 -11.143 -14.450   2.918 -12.788 -14.383   2.468  -6.395 -14.167
   2.741  -6.426 -15.350   1.183  -6.206 -13.817   1.095  -6.211 -12.811   0.060
  -5.925 -14.773  -0.074  -6.831 -15.364  -1.202  -5.697 -13.977  -1.353  -6.493
 -13.248  -1.120  -4.782 -13.390  -2.494  -5.601 -14.813  -3.341  -5.517 -14.133
  -2.511  -4.656 -15.356  -2.601  -6.819 -15.758  -3.139  -6.780 -16.870  -2.180
  -7.971 -15.357   0.458  -4.744 -15.680   0.307  -4.886 -16.888   0.935  -3.616
 -15.125   0.802  -3.441 -14.140   1.498  -2.433 -15.808   0.735  -2.182 -16.546
   1.810  -1.277 -14.773   2.488  -1.736 -14.053   2.323  -0.454 -15.271   0.636
  -0.659 -14.060   0.781   0.343 -13.116  -0.399   0.506 -12.588  -0.613   1.158
 -11.754  -1.292  -0.330 -13.132  -2.248  -0.412 -12.819  -0.641  -1.057 -14.124
  -1.134  -1.815 -14.716   2.697  -2.726 -16.763   2.676  -2.447 -17.918   3.683
  -3.391 -16.218   3.484  -3.851 -15.341   4.911  -3.979 -16.906   5.590  -3.248
 -17.346   5.627  -4.768 -15.777   5.969  -3.985 -15.101   5.038  -5.541 -15.282
   6.835  -5.345 -16.401   7.842  -4.594 -17.051   8.791  -5.410 -17.497   9.702
  -5.215 -18.043   8.449  -6.620 -17.107   9.130  -7.366 -17.099   7.254  -6.644
 -16.477   6.724  -7.491 -16.066   4.548  -4.812 -18.107   4.924  -4.365 -19.264
   3.801  -5.837 -17.969   3.443  -6.080 -17.056   3.090  -6.527 -19.057   3.922
  -6.978 -19.597   2.177  -7.525 -18.402   1.439  -7.056 -17.751   1.634  -8.019
 -19.208   2.774  -8.686 -17.639   3.427  -9.248 -18.307   3.410  -8.327 -16.831
   1.756  -9.611 -17.116   1.075 -10.169 -17.969   1.712 -10.040 -15.959   2.466
  -5.482 -20.021   2.762  -5.486 -21.213   1.544  -4.613 -19.599   1.388  -4.558
 -18.603   0.873  -3.660 -20.464   0.431  -4.334 -21.197  -0.241  -2.963 -19.749
  -0.862  -3.705 -19.249   0.101  -2.396 -18.883  -1.150  -2.123 -20.592  -2.292
  -2.618 -21.147  -2.775  -3.567 -20.965  -2.845  -1.753 -22.050  -3.484  -2.019
 -22.786  -2.100  -0.543 -22.028  -2.288   0.634 -22.754  -2.980   0.739 -23.577
  -1.466   1.725 -22.383  -1.594   2.652 -22.922  -0.426   1.556 -21.445   0.290
   2.356 -21.330  -0.174   0.284 -20.917   0.698   0.056 -20.321  -1.084  -0.774
 -21.077   1.861  -2.766 -21.330   1.707  -2.739 -22.573   2.764  -1.968 -20.700
   2.964  -2.158 -19.729   3.663  -1.023 -21.326   3.095  -0.199 -21.759   4.530
  -0.310 -20.236   5.124  -1.054 -19.705   5.304   0.225 -20.786   3.826   0.596
 -19.191   2.933   1.659 -19.531   2.513   1.665 -20.527   2.536   2.621 -18.583
   1.902   3.453 -18.850   3.002   2.587 -17.258   2.542   3.509 -16.318   2.271
   3.028 -15.533   3.863   1.566 -16.929   4.169   1.486 -15.896   4.293   0.561
 -17.805   4.962  -0.196 -17.423   4.528  -1.774 -22.419   4.691  -1.292 -23.497
   4.969  -2.970 -22.085   4.606  -3.326 -21.212   5.622  -3.950 -23.041   6.565
  -3.445 -23.253   6.090  -5.168 -22.350   6.283  -4.935 -21.302   5.270  -5.881
 -22.262   7.255  -5.905 -22.990   7.809  -5.261 -23.674   8.171  -6.589 -21.921
   8.864  -7.194 -22.506   8.774  -5.791 -21.490   7.613  -7.303 -21.315   6.648
  -6.986 -23.867   5.918  -7.670 -23.434   6.120  -6.652 -24.760   7.451  -7.612
 -24.256   4.825  -4.116 -24.289   5.366  -4.124 -25.357   3.473  -4.178 -24.206
   3.018  -3.860 -23.363   2.516  -4.522 -25.313   3.129  -5.199 -25.908   1.271
  -5.306 -24.892   0.732  -4.744 -24.128   0.734  -5.498 -25.821   1.787  -6.599
 -24.275   2.564  -7.050 -24.893   2.284  -6.412 -23.324   0.711  -7.665 -23.951
   0.302  -8.017 -24.899   1.212  -8.533 -23.524  -0.418  -7.029 -23.176  -1.010
  -6.374 -23.667  -0.745  -7.075 -21.885  -0.008  -7.627 -21.008   0.890  -7.955
 -21.335  -0.315  -7.660 -20.047  -1.722  -6.349 -21.430  -2.259  -5.815 -22.099
  -1.851  -6.233 -20.435   2.134  -3.241 -26.070   1.836  -3.304 -27.278   2.027
  -2.068 -25.378   2.394  -2.049 -24.438   1.788  -0.778 -26.079   0.924  -0.978
 -26.712   1.439   0.224 -24.913   0.587  -0.111 -24.321   2.201   0.345 -24.144
   1.219   1.626 -25.404   1.207   2.272 -24.526   2.082   1.910 -26.007  -0.053
   1.766 -26.253  -0.360   0.828 -26.717  -0.864   2.079 -25.596   0.263   2.777
 -27.332   0.909   3.552 -26.920   0.884   2.340 -28.114  -0.982   3.319 -27.921
  -1.362   3.837 -27.141  -0.831   4.039 -28.613  -1.696   2.654 -28.179   3.000
  -0.330 -26.997   2.815   0.007 -28.164   4.237  -0.279 -26.475   4.405  -0.726
 -25.585   5.343   0.316 -27.200   5.062   0.833 -28.117   6.023   1.305 -26.343
   6.662   0.879 -25.570   6.729   1.848 -26.971   5.234   2.311 -25.533   5.005
   2.119 -24.118   5.525   1.391 -23.514   4.254   3.086 -23.406   3.972   3.000
 -22.367   3.798   4.255 -24.024   3.179   4.917 -23.435   3.986   4.461 -25.456
   3.556   5.323 -25.943   4.676   3.453 -26.148   4.836   3.653 -27.198   6.393
  -0.773 -27.592   7.046  -1.366 -26.684   6.688  -0.966 -28.848   6.258  -0.464
 -29.613   7.575  -2.123 -29.252   7.200  -3.009 -28.740   7.492  -2.471 -30.743
   7.662  -3.542 -30.853   6.459  -2.222 -30.988   8.449  -1.713 -31.694   9.497
  -1.759 -31.397   8.456  -2.232 -32.653   8.049  -0.185 -31.964   8.996   0.609
 -32.212   6.838   0.197 -32.001   9.028  -1.981 -28.729   9.745  -3.016 -28.587
   9.498  -0.739 -28.642   8.837  -0.005 -28.855  10.887  -0.429 -28.105  11.577
  -1.134 -28.569  11.313   0.965 -28.625  12.401   1.003 -28.576  11.079   1.108
 -29.680  10.572   2.058 -27.817   9.551   1.710 -27.661  10.930   2.192 -26.797
  10.699   3.389 -28.566  11.865   3.834 -28.714   9.722   3.947 -29.168  10.988
  -0.620 -26.590  12.111  -0.418 -26.129   9.965  -0.926 -25.761   9.084  -1.074
 -26.231  10.007  -0.993 -24.337  10.337  -0.027 -23.956   8.579  -1.150 -23.851
   8.043  -0.278 -24.227   8.191  -2.032 -24.360   8.370  -1.301 -22.329   8.377
  -2.549 -21.718   8.530  -3.434 -22.318   8.168  -2.775 -20.362   8.158  -3.780
 -19.967   7.898  -1.682 -19.554   7.626  -1.850 -18.185   7.604  -2.789 -17.988
   7.957  -0.373 -20.124   7.733   0.466 -19.482   8.123  -0.155 -21.512   8.045
   0.847 -21.906  10.957  -2.033 -23.749  10.590  -3.191 -23.871  12.035  -1.606
 -23.035  12.395  -0.192 -22.789  11.722   0.342 -22.118  12.429   0.340 -23.739
  13.722  -0.156 -22.132  13.946   0.744 -21.559  14.419  -0.352 -22.947  13.740
  -1.458 -21.272  13.123  -1.384 -20.377  14.711  -1.890 -21.027  12.970  -2.359
 -22.157  13.634  -2.797 -22.902  12.207  -3.320 -21.276  11.256  -3.000 -20.540
  12.565  -4.590 -21.478  13.172  -4.670 -22.281  11.966  -5.734 -20.837  10.958
  -5.416 -20.572  11.855  -6.928 -21.832  11.301  -7.748 -21.373  11.210  -6.691
 -22.679  13.160  -7.448 -22.353  13.756  -6.607 -22.709  13.748  -7.858 -21.533
  13.052  -8.487 -23.547  12.456  -8.172 -24.403  14.041  -8.735 -23.933  12.417
  -9.772 -22.837  13.161 -10.124 -22.123  11.512  -9.523 -22.283  12.160 -10.879
 -23.733  11.461 -11.492 -23.339  11.788 -10.656 -24.644  12.985 -11.448 -23.862
  12.712  -6.163 -19.575  12.121  -6.828 -18.723  13.959  -5.780 -19.522  14.347
  -5.207 -20.258  14.786  -5.859 -18.372  14.440  -6.684 -17.749  16.264  -6.127
 -18.724  16.574  -5.330 -19.400  16.882  -6.023 -17.831  16.524  -7.402 -19.457
  16.129  -8.636 -18.838  15.665  -8.689 -17.864  16.327  -9.780 -19.559  16.086
 -10.747 -19.143  16.895  -9.731 -20.851  17.125 -10.669 -21.334  17.273  -8.540
 -21.502  17.783  -8.451 -22.450  17.166  -7.400 -20.735  17.582  -6.475 -21.104
  14.658  -4.644 -17.473  15.648  -3.974 -17.111  13.458  -4.382 -16.972  12.726
  -5.003 -17.286  13.159  -3.538 -15.786  14.066  -3.075 -15.396  12.254  -2.407
 -16.251  11.442  -2.997 -16.675  11.848  -1.839 -15.413  12.771  -1.373 -17.368
  13.685  -0.811 -17.176  12.985  -1.999 -18.235  11.751  -0.387 -17.880  11.245
  -0.966 -18.653  11.133  -0.107 -17.027  12.418   0.758 -18.525  13.410   0.818
 -18.705  11.747   1.938 -18.724  10.479   2.147 -18.609   9.834   1.455 -18.254
  10.059   3.031 -18.860  12.456   2.908 -19.157  13.463   2.835 -19.141  11.896
   3.740 -19.280  12.601  -4.432 -14.637  11.751  -5.285 -14.885  13.126  -4.288
 -13.403  13.739  -3.492 -13.290  12.661  -4.955 -12.192  12.592  -6.016 -12.432
  13.702  -4.711 -11.100  13.902  -3.640 -11.130  13.267  -4.983 -10.138  14.963
  -5.555 -11.269  15.358  -5.360 -12.266  15.675  -5.340 -10.473  14.563  -7.080
 -11.104  14.161  -7.210 -10.099  13.903  -7.436 -11.895  15.861  -7.837 -11.348
  16.107  -8.016 -12.395  16.705  -7.240 -11.004  15.762  -9.069 -10.644  15.537
  -8.880  -9.678  14.939  -9.531 -11.003  16.582  -9.634 -10.812  11.234  -4.400
 -11.837  10.847  -3.401 -12.437  10.359  -5.068 -11.040  10.805  -5.788 -10.490
   8.910  -4.788 -10.973   8.468  -4.347 -11.866   8.229  -6.122 -10.652   8.606
  -6.462  -9.688   6.713  -6.037 -10.365   6.563  -5.284  -9.592   6.145  -5.760
 -11.253   6.306  -6.973  -9.982   8.323  -7.308 -11.631   9.378  -7.483 -11.837
   8.032  -8.225 -11.119   7.716  -7.191 -13.008   7.934  -8.110 -13.553   6.633
  -7.120 -12.912   8.055  -6.307 -13.546   8.638  -3.780  -9.873   7.785  -2.921
 -10.085   9.248  -3.914  -8.755  10.092  -4.445  -8.914   9.005  -3.225  -7.496
   8.391  -2.354  -7.724   8.029  -4.098  -6.650   7.175  -4.335  -7.285   8.720
  -5.372  -6.252   7.983  -5.999  -5.749   9.012  -5.994  -7.098   9.555  -5.246
  -5.564   7.471  -3.384  -5.432   6.769  -4.094  -4.995   8.259  -3.247  -4.692
   6.762  -2.026  -5.658   7.453  -1.240  -5.963   5.995  -2.191  -6.415   6.215
  -1.730  -4.763  10.278  -2.717  -6.726  10.257  -1.629  -6.268  11.391  -3.488
  -6.654  11.476  -4.322  -7.218  12.727  -3.196  -6.018  12.734  -2.237  -5.499
  13.037  -4.017  -4.790  13.050  -5.056  -5.118  14.374  -3.632  -4.180  14.261
  -2.656  -3.709  14.670  -4.424  -3.491  15.133  -3.532  -4.956  11.869  -3.939
  -3.766  11.555  -2.908  -3.600  10.988  -4.478  -4.116  12.169  -4.524  -2.333
  11.234  -4.308  -1.816  12.420  -5.577  -2.199  12.970  -3.885  -1.961  13.857
  -3.268  -7.057  14.090  -4.415  -7.504  14.451  -2.178  -7.508  14.125  -0.799
  -7.267  14.331  -0.511  -6.236  13.082  -0.534  -7.438  15.041  -0.019  -8.215
  15.312   0.973  -7.853  14.711   0.144  -9.241  16.295  -0.847  -8.396  17.068
  -0.643  -7.655  16.824  -0.619  -9.321  15.673  -2.231  -8.348  15.398  -2.544
  -9.355  16.670  -3.264  -7.882  16.946  -3.348  -6.694  17.184  -4.056  -8.838
  16.950  -3.665  -9.739  18.172  -5.176  -8.733  18.518  -5.293  -9.760  19.398
  -4.781  -7.906  18.977  -4.610  -6.916  20.035  -5.665  -7.892  20.228  -3.582
  -8.299  20.312  -2.531  -7.358  19.859  -2.665  -6.387  20.860  -1.305  -7.669
  20.980  -0.470  -6.995  21.512  -1.150  -8.905  22.032  -0.249  -9.193  21.382
  -2.180  -9.867  21.927  -2.004 -10.783  20.733  -3.402  -9.586  20.763  -4.261
 -10.239  17.545  -6.508  -8.265  17.932  -7.535  -8.730  16.580  -6.469  -7.356
  16.313  -5.497  -7.297  15.947  -7.522  -6.713  16.644  -8.351  -6.837  15.689
  -7.161  -5.215  15.087  -6.254  -5.155  14.997  -7.897  -4.804  16.925  -6.949
  -4.239  17.356  -5.964  -4.422  16.396  -7.270  -2.774  15.739  -8.139  -2.783
  17.238  -7.450  -2.106  15.851  -6.377  -2.468  17.935  -8.035  -4.579  17.530
  -9.009  -4.855  18.434  -7.731  -5.499  18.705  -8.137  -3.814  14.697  -7.988
  -7.394  14.723  -9.032  -7.997  13.590  -7.201  -7.458  13.655  -6.242  -7.147
  12.226  -7.738  -7.684  12.270  -8.728  -8.138  11.533  -7.818  -6.300  11.311
  -6.797  -5.992  10.560  -8.244  -6.545  12.174  -8.518  -5.102  12.940  -9.643
  -5.436  12.886 -10.093  -6.417  13.563 -10.232  -4.326  13.972 -11.209  -4.538
  13.435  -9.791  -3.032  13.923 -10.321  -2.227  12.670  -8.699  -2.784  12.499
  -8.316  -1.789  11.979  -8.089  -3.765  11.401  -7.181  -3.691  11.474  -6.968
  -8.698  10.945  -7.590  -9.642  11.340  -5.695  -8.640  -9.211  -8.407  -1.731
  -9.005  -8.190  -3.046  -8.018  -9.005  -3.390 -10.002  -8.597  -3.788  -8.592
  -6.781  -3.422  -7.448  -6.186  -2.800  -6.708  -6.792  -2.285  -9.452  -5.934
  -4.193 -10.437  -6.327  -4.425  -9.118  -4.556  -4.314 -10.045  -3.599  -5.067
  -9.345  -2.489  -5.580 -10.992  -3.041  -4.279 -10.707  -4.160  -6.116  -7.945
  -4.032  -3.742  -7.641  -3.004  -3.916  -7.140  -4.879  -2.958  -6.062  -4.317
  -2.293  -5.580  -3.508  -2.667  -5.644  -4.439  -1.017  -6.143  -5.178  -0.206
  -4.611  -3.572  -0.531  -4.406  -3.743   0.523  -3.970  -2.529  -1.238  -4.256
  -2.409  -2.281  -2.895  -1.505  -0.894  -2.709  -0.477  -1.781  -3.348  -0.480
  -2.659  -1.741   0.516  -1.519  -1.479   1.278  -2.587  -0.766   1.894  -2.342
  -1.006   0.559  -0.306   0.017   1.419  -0.024   0.106   2.045  -0.763  -1.376
  -0.379   0.683  -0.897  -0.264   1.651  -2.178  -1.422   0.384  -2.291  -2.155
   1.177
  70.717  71.573  91.970
  -2.873  -0.243  30.931  -1.884  -0.188  30.736  -2.979  -0.249  31.935  -3.273
   0.565  30.476  -3.492  -1.421  30.256  -4.451  -0.981  29.980  -2.713  -2.017
  28.998  -2.319  -1.205  28.387  -1.812  -2.566  29.274  -3.576  -2.848  28.016
  -2.893  -2.991  27.179  -3.705  -3.764  28.593  -5.125  -2.111  27.616  -5.730
  -3.340  26.419  -5.214  -3.189  25.471  -5.817  -4.363  26.785  -6.740  -2.960
  26.264  -3.853  -2.519  31.214  -2.945  -3.060  31.780  -5.188  -2.846  31.300
  -5.874  -2.385  30.718  -5.481  -3.967  32.190  -5.047  -3.691  33.151  -6.976
  -4.135  32.557  -7.607  -4.543  31.768  -6.917  -4.870  33.360  -7.426  -3.151
  32.691  -4.899  -5.319  31.729  -4.932  -5.571  30.509  -4.419  -6.181  32.605
  -4.375  -5.951  33.588  -3.522  -7.369  32.345  -2.670  -6.910  31.845  -3.000
  -8.201  33.533  -2.718  -9.177  33.137  -1.715  -7.682  34.235  -1.797  -7.603
  35.319  -0.862  -8.302  33.955  -1.468  -6.688  33.863  -3.946  -8.327  34.540
  -4.829  -8.484  34.197  -4.144  -8.308  31.308  -3.701  -8.370  30.208  -5.242
  -8.943  31.605  -5.681  -8.586  32.442  -5.889 -10.084  30.880  -5.131 -10.741
  30.452  -6.780 -10.909  31.737  -7.197 -11.723  31.145  -6.103 -11.262  32.514
  -7.544 -10.329  32.256  -6.573  -9.592  29.583  -6.474 -10.116  28.510  -7.308
  -8.424  29.718  -7.323  -8.037  30.650  -7.743  -7.516  28.601  -8.609  -7.964
  28.114  -8.171  -6.112  29.078  -7.319  -5.582  29.504  -8.793  -5.307  27.843
  -7.992  -5.319  27.103  -9.773  -5.677  27.545  -8.938  -4.279  28.176  -9.104
  -6.258  30.106  -9.910  -6.505  29.646  -6.592  -7.374  27.572  -6.699  -7.899
  26.474  -5.486  -6.850  28.060  -5.516  -6.450  28.987  -4.216  -6.581  27.361
  -4.430  -5.834  26.597  -3.582  -6.179  28.151  -3.536  -7.786  26.734  -3.129
  -7.698  25.585  -3.435  -8.953  27.490  -3.579  -8.815  28.480  -3.072 -10.304
  27.013  -2.083 -10.237  26.558  -2.994 -11.208  28.235  -3.855 -11.227  28.904
  -2.816 -12.619  27.855  -2.642 -13.268  28.713  -3.592 -13.084  27.248  -1.890
 -12.755  27.296  -1.720 -10.914  29.076  -1.706  -9.857  29.341  -1.851 -11.371
  30.057  -0.762 -11.139  28.608  -3.875 -10.801  25.814  -3.327 -11.029  24.756
  -5.163 -10.911  25.953  -5.589 -10.705  26.845  -6.047 -11.359  24.883  -5.691
 -12.341  24.572  -7.471 -11.648  25.470  -8.215 -11.951  24.733  -7.454 -12.493
  26.158  -7.973 -10.812  25.956  -6.064 -10.482  23.566  -5.961 -11.039  22.488
  -6.172  -9.165  23.776  -6.433  -8.820  24.689  -5.995  -8.082  22.802  -6.828
  -8.064  22.099  -6.030  -6.732  23.498  -7.031  -6.594  23.907  -5.270  -6.520
  24.250  -5.759  -5.501  22.549  -5.477  -4.652  23.172  -4.871  -5.743  21.965
  -6.963  -5.186  21.676  -7.174  -3.967  21.466  -7.758  -6.087  21.206  -4.723
  -8.288  21.996  -4.839  -8.416  20.761  -3.568  -8.259  22.634  -3.602  -8.337
  23.640  -2.320  -8.462  21.973  -2.127  -7.596  21.340  -1.166  -8.362  23.054
  -1.386  -7.385  23.485  -1.228  -9.072  23.879   0.247  -8.307  22.470   0.345
  -7.702  21.569   0.891  -7.784  23.176   0.777  -9.752  22.196   0.481 -10.689
  23.015   1.516 -10.046  21.216  -2.255  -9.745  21.044  -1.877  -9.747  19.866
  -2.518 -10.888  21.703  -2.674 -10.801  22.697  -2.582 -12.262  21.057  -1.629
 -12.492  20.581  -2.966 -13.286  22.108  -3.952 -13.010  22.480  -2.991 -14.194
  21.505  -1.931 -13.401  23.311  -1.647 -12.532  23.905  -2.376 -14.094  24.025
  -0.630 -14.051  22.831  -0.086 -14.244  23.755  -0.746 -14.977  22.268   0.192
 -13.162  22.053   0.174 -12.198  22.353   1.195 -13.535  21.288   1.494 -14.722
  20.845   0.888 -15.486  21.107   2.460 -14.909  20.618   2.016 -12.683  20.871
   1.790 -11.714  21.043   2.902 -13.039  20.541  -3.506 -12.311  19.820  -3.115
 -12.869  18.797  -4.746 -11.797  19.934  -5.066 -11.509  20.847  -5.496 -11.365
  18.705  -5.808 -12.281  18.203  -6.839 -10.761  19.114  -7.250 -11.485  19.818
  -6.579  -9.876  19.695  -7.906 -10.434  18.090  -8.783 -10.130  18.661  -7.509
  -9.099  17.235  -6.676  -9.305  16.563  -8.355  -8.847  16.596  -7.448  -8.224
  17.883  -8.304 -11.658  17.229  -9.081 -11.414  16.506  -7.496 -12.102  16.647
  -8.636 -12.418  17.937  -4.797 -10.567  17.594  -4.572 -10.994  16.467  -4.340
  -9.361  17.893  -4.438  -9.081  18.858  -3.420  -8.543  17.023  -4.008  -8.226
  16.161  -3.074  -7.333  17.856  -2.539  -7.633  18.757  -2.343  -6.734  17.313
  -4.227  -6.428  18.326  -4.888  -6.943  19.023  -3.685  -5.148  19.045  -3.418
  -5.522  20.033  -2.799  -4.744  18.556  -4.475  -4.412  19.196  -5.154  -5.836
  17.248  -5.491  -6.685  16.653  -6.084  -5.418  17.631  -4.551  -5.133  16.672
  -2.155  -9.251  16.457  -1.663  -8.976  15.349  -1.549 -10.186  17.224  -1.788
 -10.239  18.204  -0.541 -11.104  16.746   0.114 -10.440  16.182   0.267 -11.767
  17.927   0.853 -10.963  18.371  -0.347 -12.141  18.747   0.898 -12.555  17.518
  -1.087 -12.200  15.764  -0.548 -12.364  14.704  -2.256 -12.808  16.149  -2.609
 -12.636  17.080  -2.879 -13.918  15.264  -2.174 -14.718  15.039  -4.194 -14.443
  15.898  -3.967 -15.026  16.791  -4.793 -13.578  16.180  -4.787 -14.977  15.156
  -3.173 -13.304  13.942  -3.008 -13.925  12.864  -3.801 -12.136  13.882  -4.210
 -11.684  14.687  -4.055 -11.311  12.666  -4.650 -11.881  11.952  -4.570  -9.875
  12.943  -3.943  -9.313  13.635  -4.670  -9.386  11.974  -5.973  -9.850  13.688
  -5.832 -10.238  14.697  -6.701  -8.559  13.709  -7.038  -8.168  12.749  -7.581
  -8.506  14.350  -5.914  -7.919  14.110  -7.024 -10.712  13.002  -7.831 -10.689
  13.734  -7.396 -10.217  12.105  -6.693 -11.721  12.756  -2.817 -11.036  11.838
  -2.803 -11.268  10.606  -1.779 -10.583  12.425  -1.791 -10.145  13.335  -0.494
 -10.473  11.710  -0.668  -9.774  10.892   0.550  -9.781  12.730   0.859 -10.610
  13.366   1.428  -9.470  12.164   0.138  -8.972  13.334  -0.053 -11.769  11.026
   0.312 -11.707   9.860  -0.155 -12.966  11.685  -0.128 -12.906  12.693   0.246
 -14.195  11.000   1.200 -13.933  10.540   0.559 -15.281  12.058  -0.377 -15.719
  12.405   1.247 -16.007  11.624   1.378 -14.828  13.281   2.623 -14.132  13.092
   2.997 -13.836  12.123   3.278 -13.656  14.243   4.135 -13.023  14.061   2.711
 -13.893  15.489   3.442 -13.544  16.599   4.346 -13.300  16.386   1.473 -14.559
  15.668   1.118 -14.925  16.620   0.804 -15.015  14.558  -0.169 -15.484  14.586
  -0.627 -14.649   9.877  -0.070 -15.224   8.902  -2.008 -14.439   9.888  -2.318
 -14.032  10.759  -2.806 -14.510   8.682  -2.789 -15.546   8.344  -4.263 -14.256
   9.076  -4.146 -13.304   9.595  -4.855 -14.237   8.161  -4.817 -15.312  10.081
  -4.280 -15.223  11.025  -6.263 -14.994  10.300  -6.467 -14.061  10.827  -6.866
 -14.837   9.406  -6.692 -15.734  10.975  -4.645 -16.747   9.559  -3.577 -16.966
   9.578  -5.214 -17.476  10.136  -5.016 -16.833   8.538  -2.459 -13.566   7.482
  -2.602 -13.950   6.291  -1.997 -12.352   7.789  -2.155 -12.071   8.746  -1.579
 -11.282   6.878  -2.369 -11.159   6.137  -1.476  -9.984   7.643  -2.431  -9.729
   8.101  -0.763 -10.051   8.465  -1.161  -8.764   6.770  -0.126  -8.876   6.447
  -1.782  -8.773   5.875  -1.388  -7.557   7.657  -0.843  -7.439   8.740  -2.234
  -6.610   7.216  -2.294  -5.841   7.868  -2.945  -6.764   6.516  -0.281 -11.606
   6.091  -0.432 -11.698   4.857   0.688 -12.079   6.863   0.479 -11.962   7.844
   1.735 -12.898   6.363   2.257 -12.210   5.697   2.627 -13.341   7.484   2.013
 -13.725   8.299   3.388 -14.036   7.127   3.560 -11.927   8.112   2.504 -11.134
   7.913   1.242 -14.127   5.489   1.601 -14.182   4.301   0.543 -15.151   6.036
   0.338 -15.036   7.018  -0.073 -16.246   5.266   0.702 -16.997   5.116  -1.066
 -16.955   6.164  -0.623 -17.122   7.146  -1.967 -16.358   6.304  -1.335 -17.862
   5.621  -0.733 -15.841   3.900  -0.194 -16.383   2.943  -1.804 -15.034   3.823
  -2.268 -14.732   4.667  -2.333 -14.356   2.589  -2.862 -15.049   1.935  -3.334
 -13.282   2.917  -2.906 -12.519   3.567  -3.679 -12.466   1.671  -3.719 -13.256
   0.920  -4.577 -11.884   1.878  -2.780 -11.890   1.450  -4.610 -13.768   3.613
  -4.421 -14.597   4.295  -5.099 -12.966   4.167  -5.250 -14.025   2.768  -1.121
 -13.732   1.758  -1.065 -14.241   0.613  -0.250 -12.818   2.255  -0.474 -12.458
   3.172   0.882 -12.328   1.487   0.533 -11.541   0.819   1.558 -11.822   2.176
   1.609 -13.424   0.673   1.705 -13.289  -0.540   2.024 -14.523   1.319   1.785
 -14.658   2.291   2.717 -15.673   0.630   3.715 -15.327   0.361   2.946 -16.755
   1.672   2.075 -17.299   2.037   3.520 -17.495   1.114   3.923 -16.036   3.020
   3.004 -15.590   3.881   2.010 -16.321  -0.585   2.497 -16.681  -1.633   0.731
 -16.550  -0.354   0.218 -16.259   0.466  -0.170 -17.189  -1.371   0.358 -18.066
  -1.746  -1.469 -17.636  -0.765  -2.107 -18.025  -1.558  -1.314 -18.509  -0.131
  -1.880 -16.782  -0.227  -0.352 -16.284  -2.584  -0.235 -16.757  -3.726  -0.619
 -15.024  -2.331  -0.664 -14.733  -1.365  -0.760 -13.955  -3.353  -1.572 -14.208
  -4.034  -1.216 -12.599  -2.803  -0.547 -12.518  -1.946  -1.100 -11.373  -3.796
  -2.016 -10.784  -3.821  -0.160 -10.846  -3.630  -0.893 -11.786  -4.783  -2.577
 -12.582  -2.172  -3.274 -12.725  -2.998  -2.672 -13.463  -1.537  -2.690 -11.686
  -1.562   0.527 -13.882  -4.176   0.470 -14.025  -5.380   1.675 -13.676  -3.573
   1.661 -13.664  -2.563   2.977 -13.631  -4.192   3.010 -12.744  -4.825   4.028
 -13.505  -3.048   3.773 -12.668  -2.399   4.121 -14.447  -2.507   5.315 -13.110
  -3.673   6.288 -14.036  -4.153   5.982 -15.069  -4.230   7.638 -13.637  -4.413
   8.428 -14.288  -4.758   7.924 -12.283  -4.355   8.933 -11.957  -4.557   6.900
 -11.376  -4.031   7.002 -10.306  -3.934   5.652 -11.755  -3.661   4.855 -11.065
  -3.426   3.180 -14.881  -4.985   3.518 -14.792  -6.163   2.996 -16.067  -4.440
   2.844 -16.137  -3.444   3.240 -17.328  -5.220   4.234 -17.187  -5.644   3.411
 -18.567  -4.293   4.028 -18.311  -3.431   2.408 -18.822  -3.951   3.769 -19.321
  -4.994   2.258 -17.547  -6.313   2.744 -17.872  -7.428   1.011 -17.163  -6.149
   0.686 -16.903  -5.229   0.023 -17.061  -7.255  -0.069 -18.021  -7.763  -1.402
 -16.727  -6.703  -1.650 -17.409  -5.889  -1.364 -15.718  -6.294  -2.584 -16.775
  -7.804  -3.560 -16.662  -7.333  -2.542 -15.857  -8.390  -2.591 -17.992  -8.854
  -1.613 -18.132  -9.313  -2.947 -18.903  -8.373  -3.521 -17.711  -9.971  -3.919
 -16.794 -10.118  -3.849 -18.577 -10.882  -3.328 -19.758 -10.931  -2.808 -20.031
 -10.109  -3.554 -20.443 -11.638  -4.626 -18.299 -11.864  -5.042 -17.383 -11.958
  -4.840 -18.936 -12.618   0.538 -16.070  -8.331   0.306 -16.367  -9.503   1.106
 -14.953  -8.040   1.356 -14.665  -7.104   1.146 -13.866  -9.018   0.160 -13.636
  -9.423   1.761 -12.596  -8.271   2.609 -12.865  -7.640   2.090 -11.935  -9.073
   0.768 -11.878  -7.418  -0.413 -11.978  -7.604   1.203 -11.140  -6.444   0.527
 -10.598  -5.926   2.203 -11.001  -6.438   2.096 -14.268 -10.164   1.848 -14.055
 -11.314   3.163 -14.994  -9.767   3.260 -15.031  -8.762   4.200 -15.689 -10.630
   4.846 -14.927 -11.067   5.003 -16.609  -9.755   5.231 -16.109  -8.813   4.417
 -17.500  -9.528   6.280 -17.142 -10.379   6.875 -16.381 -10.883   6.899 -17.428
  -9.528   6.138 -18.397 -11.171   5.344 -18.319 -11.914   7.051 -18.745 -11.654
   5.802 -19.567 -10.331   5.547 -19.438  -9.362   5.765 -20.853 -10.646   5.871
 -21.337 -11.874   5.720 -20.780 -12.703   5.845 -22.346 -11.925   5.734 -21.822
  -9.779   5.603 -21.594  -8.804   5.773 -22.785 -10.081   3.561 -16.381 -11.773
   4.111 -16.235 -12.888   2.505 -17.214 -11.567   2.276 -17.274 -10.585   1.569
 -17.865 -12.475   2.171 -18.398 -13.211   0.705 -18.930 -11.685  -0.106 -18.407
 -11.178   0.195 -19.528 -12.440   1.319 -19.788 -10.575   1.811 -19.101  -9.886
   0.460 -20.206 -10.050   2.249 -20.896 -10.958   2.878 -20.927 -11.963   2.574
 -21.763 -10.047   3.198 -22.505 -10.331   2.188 -21.723  -9.115   0.707 -16.876
 -13.125   1.022 -16.667 -14.305  -0.226 -16.215 -12.437  -0.308 -16.283 -11.433
  -1.079 -15.221 -12.988  -0.560 -14.875 -13.882  -2.428 -15.841 -13.382  -2.696
 -16.388 -12.477  -3.520 -14.850 -13.646  -3.520 -14.316 -14.596  -4.459 -15.378
 -13.481  -3.628 -14.235 -12.752  -2.396 -16.705 -14.445  -1.910 -17.496 -14.199
  -1.274 -14.078 -11.970  -1.751 -14.289 -10.839  -1.090 -12.851 -12.336  -0.699
 -12.697 -13.254  -1.317 -11.678 -11.525  -0.855 -11.932 -10.571  -0.735 -10.372
 -12.128  -1.378  -9.988 -12.920  -0.665  -9.569 -11.394   0.622 -10.574 -12.759
   1.613 -11.062 -12.196   0.784 -10.136 -14.007   1.704 -10.229 -14.412  -0.029
  -9.776 -14.486  -2.866 -11.583 -11.244  -3.300 -11.796 -10.195  -3.633 -11.463
 -12.389  -3.235 -11.217 -13.284  -5.050 -11.724 -12.338  -5.294 -12.703 -11.926
  -5.664 -10.634 -11.521  -5.354 -10.605 -10.477  -5.198  -9.777 -12.006  -7.057
 -10.659 -11.634  -7.382 -11.531 -11.401  -5.665 -11.602 -13.795  -5.240 -10.703
 -14.544  -6.602 -12.422 -14.161  -6.867 -13.122 -13.484  -7.277 -12.365 -15.422
  -6.644 -12.297 -16.308  -8.158 -13.650 -15.636  -8.927 -13.756 -14.871  -8.853
 -13.493 -16.978  -9.367 -14.381 -17.346  -9.530 -12.639 -16.950  -8.127 -13.226
 -17.745  -7.344 -14.942 -15.664  -7.768 -15.801 -16.184  -6.482 -14.791 -16.314
  -7.022 -15.239 -14.666  -8.220 -11.131 -15.488  -8.207 -10.443 -16.503  -8.980
 -10.732 -14.386  -9.193 -11.427 -13.685  -9.522  -9.409 -14.194 -10.316  -9.254
 -14.924 -10.176  -9.298 -12.813 -10.987  -9.995 -12.603  -9.428  -9.732 -12.150
 -10.534  -7.844 -12.399 -11.496  -7.086 -13.090 -11.948  -7.494 -13.982 -11.699
  -5.742 -12.806 -12.288  -5.141 -13.483 -11.002  -5.137 -11.737 -10.984  -3.790
 -11.599 -11.811  -3.438 -11.936 -10.152  -5.903 -10.932  -9.611  -5.433 -10.125
  -9.805  -7.265 -11.345  -9.043  -7.804 -10.801  -8.437  -8.358 -14.477  -8.698
  -7.375 -15.185  -7.258  -8.461 -13.840  -7.177  -9.258 -13.224  -6.086  -7.694
 -14.069  -6.171  -6.702 -13.626  -5.260  -8.199 -13.568  -5.816  -7.467 -15.554
  -5.657  -6.364 -15.962  -5.637  -8.562 -16.304  -5.779  -9.474 -15.894  -5.289
  -8.537 -17.764  -4.324  -8.038 -17.849  -5.180  -9.991 -18.185  -4.679 -10.523
 -17.376  -6.158 -10.466 -18.269  -4.593 -10.239 -19.602  -4.394 -11.310 -19.571
  -5.423  -9.990 -20.263  -3.282  -9.514 -20.066  -2.953 -10.018 -20.975  -3.546
  -8.470 -20.231  -2.169  -9.573 -19.108  -2.112  -8.915 -18.343  -1.196 -10.528
 -19.053  -1.092 -11.473 -19.958  -1.725 -11.398 -20.742  -0.438 -12.208 -19.733
  -0.471 -10.592 -18.030  -0.578  -9.895 -17.307   0.295 -11.251 -18.016  -6.245
  -7.818 -18.666  -5.746  -7.155 -19.581  -7.582  -8.002 -18.418  -7.884  -8.688
 -17.741  -8.547  -7.424 -19.299  -8.142  -7.381 -20.310  -9.788  -8.356 -19.213
 -10.155  -8.361 -18.186 -10.606  -7.857 -19.731  -9.570  -9.659 -19.767  -9.110
 -10.727 -19.022  -8.788 -10.667 -18.066  -9.111 -11.803 -19.869  -8.590 -12.709
 -19.597  -9.555 -11.491 -21.077  -9.874 -10.106 -21.024 -10.370  -9.449 -21.723
  -9.032  -6.024 -18.942  -9.472  -5.728 -17.838  -8.779  -5.083 -19.840  -8.461
  -5.299 -20.774  -8.961  -3.649 -19.639  -8.446  -3.292 -18.747  -8.504  -2.793
 -20.894  -8.369  -3.510 -21.704  -9.193  -2.040 -21.276  -7.563  -2.325 -20.605
 -10.393  -3.285 -19.344 -10.689  -2.544 -18.415 -11.327  -3.945 -20.094 -11.144
  -4.590 -20.849 -12.788  -3.685 -19.971 -12.989  -2.857 -19.291 -13.483  -3.262
 -21.243 -13.604  -4.138 -21.881 -14.504  -2.936 -21.045 -12.694  -2.197 -22.089
 -11.691  -2.536 -22.349 -13.489  -1.876 -23.430 -14.553  -1.671 -23.313 -13.056
  -1.001 -23.915 -13.354  -2.664 -24.170 -12.467  -0.867 -21.369 -11.874  -0.901
 -20.455 -11.970  -0.134 -22.005 -13.446  -0.436 -21.160 -13.445  -4.901 -19.327
 -13.916  -5.790 -20.047 -13.804  -4.907 -18.024 -13.502  -3.965 -17.000 -13.791
  -2.976 -17.358 -12.455  -4.096 -16.728 -14.378  -4.167 -15.726 -15.366  -3.724
 -15.845 -13.835  -3.846 -14.837 -14.768  -5.686 -15.896 -15.670  -5.968 -15.353
 -13.898  -6.289 -15.635 -14.844  -5.805 -17.482 -14.616  -6.843 -17.723 -16.202
  -5.614 -18.019 -16.594  -4.499 -18.400 -17.051  -6.638 -17.895 -16.700  -7.437
 -17.387 -18.483  -6.643 -18.349 -18.820  -5.676 -18.722 -18.641  -7.652 -19.527
 -19.619  -7.453 -19.965 -17.954  -7.477 -20.354 -18.393  -8.963 -19.183 -17.483
  -9.056 -19.476 -19.455  -7.190 -17.249 -20.666  -7.010 -17.465 -19.044  -7.704
 -16.117 -18.086  -8.015 -16.049 -19.917  -8.091 -14.937 -20.569  -8.811 -15.433
 -19.012  -8.669 -13.854 -18.692  -9.678 -14.114 -18.077  -8.124 -13.723 -19.636
  -8.635 -12.431 -20.363  -9.734 -11.972 -20.334 -10.650 -12.397 -20.681  -9.552
 -10.687 -21.190 -10.342 -10.156 -20.284  -8.321 -10.318 -19.730  -7.682 -11.470
 -19.246  -6.718 -11.403 -20.839  -6.949 -14.517 -20.352  -5.849 -14.336 -22.156
  -7.273 -14.288 -22.483  -8.208 -14.486 -23.195  -6.297 -14.064 -23.365  -5.610
 -14.893 -24.543  -7.067 -13.817 -24.487  -7.621 -12.880 -25.271  -6.279 -13.626
 -25.020  -7.811 -15.072 -25.216  -7.150 -15.916 -24.326  -8.523 -15.521 -26.369
  -8.544 -14.759 -26.326  -8.954 -13.749 -27.092  -7.730 -14.810 -26.666  -9.498
 -15.884 -25.899 -10.109 -16.125 -27.680  -9.557 -16.701 -28.687  -8.805 -16.587
 -28.809  -8.167 -15.813 -29.337  -8.826 -17.360 -27.654 -10.507 -17.663 -26.815
 -10.993 -17.946 -28.490 -10.597 -18.223 -22.901  -5.302 -12.985 -22.612  -4.135
 -13.267 -22.882  -5.697 -11.710 -22.684  -6.684 -11.640 -22.536  -4.910 -10.532
 -23.071  -3.961 -10.564 -23.348  -5.622  -9.384 -23.011  -6.656  -9.311 -23.006
  -5.153  -8.462 -24.912  -5.618  -9.322 -25.237  -6.232 -10.162 -25.477  -6.381
  -8.104 -26.458  -6.834  -8.243 -24.826  -7.151  -7.688 -25.599  -5.660  -7.296
 -25.563  -4.206  -9.387 -25.239  -3.524  -8.601 -25.234  -3.761 -10.326 -26.650
  -4.286  -9.386 -21.073  -4.584 -10.298 -20.501  -4.715  -9.214 -20.470  -4.124
 -11.361 -21.017  -4.198 -12.207 -19.181  -3.430 -11.312 -18.622  -3.858 -10.480
 -18.370  -3.658 -12.563 -17.357  -3.267 -12.459 -18.455  -4.701 -12.867 -18.904
  -2.819 -13.794 -19.993  -2.823 -13.837 -18.580  -1.780 -13.740 -18.292  -3.304
 -15.103 -17.263  -2.947 -15.094 -18.321  -4.390 -15.195 -19.007  -2.796 -16.263
 -18.568  -2.062 -16.800 -20.219  -3.055 -16.856 -21.121  -3.850 -16.362 -20.801
  -4.312 -15.523 -22.062  -3.881 -16.729 -20.548  -2.531 -17.998 -19.951  -1.814
 -18.384 -21.354  -2.909 -18.476 -19.291  -2.025 -10.840 -19.969  -1.192 -11.467
 -18.705  -1.754  -9.651 -18.204  -2.517  -9.220 -18.637  -0.450  -8.938 -19.642
  -0.058  -8.780 -18.003  -0.547  -7.528 -16.945  -0.801  -7.593 -17.994   0.802
  -6.859 -17.647   1.614  -7.498 -19.043   1.052  -6.703 -17.574   0.772  -5.854
 -18.720  -1.693  -6.749 -18.742  -2.599  -7.354 -18.271  -1.856  -5.769 -19.758
  -1.428  -6.551 -17.710   0.503  -9.761 -16.557   0.166 -10.063 -18.178   1.688
 -10.220 -19.459   2.247  -9.975 -19.732   2.039  -8.940 -20.205   1.884 -10.681
 -19.272   3.729 -10.032 -18.801   4.017  -9.092 -20.181   4.321 -10.132 -18.310
   3.896 -11.199 -17.773   4.844 -11.245 -18.883   3.755 -12.115 -17.426   2.687
 -10.925 -17.157   2.248 -11.885 -16.212   3.225 -10.148 -16.325   3.268  -8.958
 -15.113   3.672 -10.792 -15.216   3.574 -11.792 -13.761   4.018 -10.279 -13.235
   3.109  -9.987 -12.955   4.594 -11.391 -13.068   5.664 -11.568 -11.935   4.372
 -11.079 -13.120   4.114 -12.356 -13.655   4.820  -8.980 -13.104   4.372  -7.994
 -14.261   6.048  -8.989 -14.777   6.397  -9.784 -14.092   6.967  -7.897 -13.072
   6.862  -7.526 -14.239   8.426  -8.396 -15.245   8.533  -8.802 -14.014   9.101
  -7.570 -13.211   8.812  -9.504 -12.196   8.658  -9.139 -13.319   8.054 -10.280
 -13.419  10.170 -10.212 -13.441  10.889  -9.394 -12.496  10.512 -10.681 -14.568
  10.273 -11.089 -15.214  10.992 -10.797 -14.889   9.439 -12.109 -14.059   8.589
 -12.664 -13.096   8.551 -12.363 -14.411   8.240 -13.544 -16.130   9.471 -12.463
 -16.771  10.111 -12.016 -16.566   8.726 -12.988 -14.982   6.563  -6.751 -14.568
   6.645  -5.609 -16.201   6.079  -6.966 -16.527   5.943  -7.912 -16.884   5.322
  -5.899 -17.093   5.984  -5.059 -18.285   4.841  -6.372 -18.820   4.701  -5.432
 -18.798   5.643  -6.903 -18.046   4.036  -7.067 -16.032   4.158  -5.269 -15.918
   4.158  -4.025 -15.405   3.315  -6.066 -15.714   3.252  -7.026 -14.553   2.157
  -5.671 -15.155   1.466  -5.082 -14.330   1.368  -6.973 -13.902   0.380  -6.803
 -15.282   1.124  -7.446 -13.771   1.887  -7.751 -13.362   2.590  -4.860 -13.250
   2.409  -3.656 -12.503   3.464  -5.394 -12.698   3.632  -6.371 -11.344   4.090
  -4.802 -10.560   3.362  -4.589 -10.883   5.118  -5.878 -11.697   5.785  -6.164
 -10.084   5.669  -5.383 -10.279   4.590  -7.119  -9.757   3.387  -7.382  -9.646
   2.535  -6.728  -9.231   3.366  -8.722  -8.826   2.516  -9.089  -9.265   4.607
  -9.232  -8.735   5.156 -10.404  -8.191   4.507 -11.075  -9.011   6.496 -10.755
  -8.646   6.922 -11.678  -9.718   7.274  -9.841  -9.830   8.348  -9.831 -10.310
   6.721  -8.693 -10.781   7.314  -7.922 -10.037   5.371  -8.382 -11.595   4.763
  -3.443 -10.645   4.953  -2.700 -12.781   5.356  -3.219 -13.452   5.294  -3.971
 -13.130   5.956  -1.921 -12.280   6.491  -1.495 -14.208   7.065  -2.086 -15.060
   6.630  -2.609 -14.866   7.426  -0.747 -15.712   8.096  -0.897 -15.215   6.610
  -0.114 -14.186   8.045  -0.162 -13.640   8.278  -2.834 -12.894   8.740  -2.187
 -13.153   7.982  -3.764 -14.266   9.090  -3.202 -13.553   4.862  -0.889 -13.251
   4.943   0.360 -14.469   3.926  -1.282 -14.809   3.857  -2.231 -15.019   2.955
  -0.323 -15.242   3.482   0.605 -16.346   2.273  -0.754 -16.672   1.675   0.097
 -17.404   3.345  -1.087 -17.237   3.871  -2.027 -18.307   2.796  -1.355 -17.493
   4.046  -0.257 -16.034   1.441  -1.964 -15.499   1.951  -2.765 -15.365   0.611
  -1.736 -16.982   1.060  -2.344 -13.986   1.926   0.028 -14.046   1.384   1.149
 -13.040   1.678  -0.881 -13.033   2.107  -1.795 -11.959   0.746  -0.596 -12.325
  -0.163  -0.119 -11.456   0.225  -2.013 -11.098   1.025  -2.661 -10.611  -0.412
  -1.752 -12.537  -0.656  -2.664 -12.994  -1.328  -1.938 -13.330  -0.034  -3.079
 -12.069  -1.531  -3.835 -12.848  -2.150  -4.539 -10.819  -1.543  -4.164 -10.522
  -2.064  -4.976 -10.208  -1.025  -3.548 -10.879   1.366   0.323 -10.044   0.597
   0.756 -10.863   2.674   0.644 -11.673   3.205   0.357  -9.832   3.356   1.388
  -9.156   2.610   1.805  -8.979   4.098   0.397  -9.534   4.951   0.008  -8.120
   4.480   0.949  -8.317   3.222  -0.734  -9.060   2.708  -1.344  -7.644   3.816
  -1.353  -7.437   2.113  -0.205  -6.657   2.394   0.727  -7.265   1.101  -0.915
 -10.361   4.135   2.632  -9.675   4.198   3.651 -11.525   4.736   2.626 -12.078
   4.608   1.791 -12.323   5.239   3.733 -11.863   6.205   3.946 -13.792   5.456
   3.365 -13.901   6.125   2.511 -14.175   4.469   3.106 -14.707   6.001   4.511
 -14.523   5.478   5.449 -14.229   7.474   4.786 -14.023   7.979   3.843 -14.972
   7.922   5.446 -13.310   7.356   5.361 -16.180   5.985   4.244 -16.434   4.936
   4.394 -16.814   6.640   4.842 -16.394   6.247   3.208 -12.102   4.513   5.017
 -11.858   5.209   6.027 -12.268   3.155   5.195 -12.887   2.182   4.281 -12.211
   1.902   3.473 -13.806   2.534   3.812 -13.137   0.847   5.052 -12.872   0.045
   4.364 -14.193   0.858   5.320 -12.274   0.988   6.292 -11.356   0.402   6.257
 -12.800   0.607   7.167 -12.048   2.507   6.483 -12.733   2.825   7.270 -10.680
   2.662   7.053 -10.608   2.886   8.251  -9.535   2.584   6.330  -9.551   2.286
   5.365  -8.222   2.978   6.857  -8.012   2.413   7.765  -7.083   2.652   5.852
  -7.308   3.157   4.913  -6.130   3.050   6.202  -6.898   1.261   5.678  -7.729
   0.905   5.354  -8.081   4.416   7.339  -7.156   4.711   8.033  -8.856   5.375
   6.837  -9.542   5.064   6.164  -8.842   6.747   7.445  -7.828   7.119   7.589
  -9.391   7.579   6.287  -8.958   7.310   5.324 -10.419   7.226   6.207  -9.305
   9.108   6.467  -9.800   9.401   7.393  -7.873   9.625   6.748  -7.180   9.226
   6.007  -7.885  10.694   6.534  -7.515   9.396   7.751 -10.064   9.752   5.321
 -11.056   9.323   5.182 -10.042  10.831   5.475  -9.594   9.506   4.369  -9.700
   6.760   8.693  -9.256   7.193   9.780 -10.913   6.244   8.604 -11.171   5.974
   7.665 -12.011   6.105   9.611 -12.282   7.127   9.875 -13.184   5.487   8.931
 -13.924   5.394   9.726 -13.399   6.198   8.133 -12.954   4.507   8.514 -11.621
   5.333  10.890 -11.672   5.845  11.985 -11.073   4.101  10.725 -10.881   3.828
   9.772 -10.677   3.314  11.879 -11.606   3.261  12.446 -10.236   1.873  11.463
  -9.737   2.024  10.505  -9.558   1.542  12.250 -11.440   0.854  11.389 -11.022
  -0.043  10.931 -12.005   0.438  12.741 -11.283  -0.122  13.334 -12.303   1.326
  13.298 -12.834  -0.267  12.674 -12.646   1.288  10.570 -12.285   1.622   9.597
 -13.253   0.385  10.504 -13.221   2.073  11.062  -9.672   4.054  12.871  -9.810
   3.925  14.130  -8.538   4.611  12.439  -7.926   4.331  11.194  -8.656   4.572
  10.422  -7.732   3.260  11.136  -6.738   5.189  11.022  -6.883   6.130  10.491
  -6.003   4.593  10.482  -6.176   5.416  12.457  -5.695   6.391  12.543  -5.495
   4.586  12.645  -7.513   5.441  13.213  -7.398   5.015  14.209  -7.957   6.855
  13.554  -7.492   7.264  14.577  -8.969   7.354  12.856  -9.282   7.001  11.964
  -9.682   8.577  13.369  -8.870   9.206  13.735 -10.422   9.271  12.225 -10.968
   8.515  11.661 -11.179   9.893  12.704  -9.536  10.080  11.338  -8.890   9.369
  10.822 -10.535  10.587  10.294 -11.278  11.117  10.891 -10.001  11.233   9.597
 -11.023   9.782   9.746  -8.750  11.270  11.890  -9.452  12.037  12.217  -8.198
  10.782  12.693  -8.026  11.770  11.247 -10.570   8.226  14.583 -10.535   8.847
  15.634 -11.325   7.100  14.497 -11.415   6.604  13.622 -12.113   6.598  15.595
 -12.737   7.434  15.909 -12.957   5.465  14.968 -13.755   5.883  14.354 -12.374
   4.795  14.336 -13.626   4.549  16.055 -12.883   3.478  16.597 -11.902   3.311
  16.178 -13.465   2.655  17.586 -12.882   1.885  18.070 -14.689   3.070  18.209
 -15.243   2.480  19.253 -15.517   3.133  19.901 -15.407   4.130  17.630 -16.316
   4.368  18.162 -14.845   4.940  16.625 -15.358   5.807  16.236 -11.286   6.216
  16.815 -11.560   6.753  17.888 -10.247   5.405  16.684 -10.031   5.046  15.765
  -9.423   4.975  17.795  -9.985   4.342  18.482  -8.220   4.095  17.225  -8.681
   3.331  16.598  -7.624   4.613  16.475  -7.338   3.364  18.331  -6.587   2.778
  17.801  -6.857   4.126  18.944  -8.138   2.327  19.177  -9.034   1.718  18.683
  -7.841   2.091  20.440  -8.108   1.175  20.772  -6.961   2.492  20.732  -8.885
   6.133  18.621  -9.081   6.215  19.833  -8.269   7.204  18.024  -8.195   7.372
  17.031  -7.808   8.365  18.856  -7.085   8.025  19.597  -7.026   9.340  17.976
  -6.396   8.709  17.349  -7.707   9.777  17.245  -6.079  10.288  18.740  -6.569
  11.563  19.171  -7.532  11.891  18.808  -5.794  12.439  19.970  -6.067  13.462
  20.184  -4.567  12.012  20.470  -3.799  12.804  21.271  -3.806  13.637  20.793
  -4.088  10.815  20.103  -3.108  10.594  20.499  -4.792   9.947  19.219  -4.302
   9.010  19.001  -8.947   9.102  19.571  -8.743   9.642  20.668 -10.181   9.119
  19.043 -10.298   8.561  18.209 -11.343   9.795  19.634 -11.025  10.690  20.167
 -12.049  10.331  18.315 -11.327  10.917  17.745 -12.489   9.505  17.756 -12.827
  10.992  18.696 -12.185   8.862  20.560 -12.942   9.411  21.386 -11.952   7.577
  20.546 -11.586   7.224  19.674 -12.487   6.520  21.450 -13.499   6.782  21.758
 -12.510   5.292  20.592 -13.092   5.536  19.703 -11.512   5.071  20.213 -13.095
   4.133  21.202 -14.045   4.244  21.287 -11.687   6.333  22.803 -12.157   6.307
  23.972 -10.347   6.337  22.615 -10.010   6.664  21.721  -9.403   6.046  23.634
  -9.978   5.786  24.522  -8.565   4.896  23.050  -9.236   4.136  22.650  -8.009
   5.264  22.187  -7.663   4.250  24.088  -7.226   3.314  23.740  -6.947   5.011
  24.401  -8.314   3.834  25.411  -8.687   2.647  25.586  -8.510   4.648  26.336
  -8.531   7.178  24.078  -7.560   7.575  23.390  -8.681   7.761  25.279  -9.453
   7.487  25.870  -7.759   8.675  25.898  -7.305   9.370  25.191  -8.394   9.468
  26.989  -8.908   8.807  27.688  -7.811  10.164  27.592  -9.354  10.328  26.455
 -10.148  10.104  26.947  -6.536   7.914  26.475  -6.074   8.376  27.531  -5.892
   6.947  25.770  -6.158   6.748  24.816  -4.768   6.253  26.339  -5.137   6.010
  27.336  -4.353   4.993  25.693  -4.102   5.122  24.641  -3.513   4.548  26.226
  -5.141   4.254  25.840  -3.493   7.084  26.425  -2.920   7.618  25.459  -2.938
   7.168  27.695  -3.469   6.717  28.943  -3.415   5.653  29.175  -4.535   6.942
  28.970  -2.810   7.523  30.072  -2.878   6.969  31.008  -3.239   8.515  30.215
  -1.377   7.614  29.470  -0.849   6.668  29.591  -0.825   8.479  29.838  -1.610
   7.862  27.930  -1.681   8.927  27.713  -0.473   7.252  27.163   0.436   7.952
  26.739  -0.396   5.992  26.874  -1.094   5.363  27.245   0.490   5.344  25.884
   1.447   5.765  26.191   0.331   3.770  26.072   0.583   3.500  27.098  -0.703
   3.435  25.987   1.217   2.947  25.116   0.922   1.967  25.492   0.987   2.978
  24.051   2.741   3.017  25.278   2.807   3.064  26.365   3.252   2.131  24.900
   3.341   4.217  24.646   2.879   4.767  23.935   4.584   4.610  24.994   5.274
   4.091  25.915   4.915   3.341  26.488   6.186   4.443  26.169   5.170   5.591
  24.424   4.634   6.094  23.731   6.102   5.903  24.657   0.285   5.797  24.433
   1.196   6.201  23.676  -0.901   5.597  23.881  -1.593   5.036  24.357  -1.424
   6.244  22.560  -1.049   5.593  21.770  -2.955   6.128  22.331  -3.249   5.079
  22.312  -3.475   6.584  23.173  -3.398   6.800  20.979  -3.271   7.879  21.067
  -2.674   6.253  19.749  -1.616   6.163  19.997  -3.064   5.288  19.427  -2.637
   7.006  18.962  -4.916   6.557  20.902  -5.477   7.307  21.460  -5.288   6.763
  19.899  -5.136   5.532  21.199  -0.917   7.695  22.384  -0.289   7.983  21.449
  -1.335   8.520  23.396  -2.041   8.118  23.995  -1.000   9.954  23.610  -1.356
  10.524  22.752  -1.833  10.501  24.806  -1.637   9.865  25.669  -1.352  11.377
  25.240  -3.298  10.689  24.484  -3.567  11.522  23.834  -3.604   9.788  23.951
  -4.250  10.702  25.552  -5.253  10.865  25.159  -4.211   9.808  26.174  -3.928
  11.787  26.435  -3.394  12.525  25.997  -4.358  11.928  27.597  -5.184  11.048
  28.146  -5.374  10.153  27.718  -5.475  11.133  29.110  -4.090  13.075  28.216
  -3.470  13.737  27.771  -4.499  13.162  29.135   0.507  10.327  23.726   0.823
  11.544  23.704   1.392   9.360  23.621   1.191   8.379  23.488   2.826   9.611
  23.598   3.044  10.459  24.248   3.650   8.487  24.150   3.305   8.291  25.165
   3.717   7.664  23.439   5.009   8.893  24.461   5.129   9.373  25.283   3.200
   9.936  22.147   2.721   9.372  21.148   4.164  10.853  21.952   4.549  11.323
  22.759   4.801  11.331  20.708   4.089  12.047  20.295   6.054  12.187  20.968
   5.735  13.226  21.054   6.696  11.804  21.762   6.730  12.140  20.114   4.904
  10.232  19.656   4.258  10.442  18.600   5.804   9.165  19.846   6.551   8.731
  21.019   5.991   8.865  21.944   7.505   9.255  21.081   7.033   7.270  20.769
   6.243   6.597  21.105   8.000   6.921  21.131   7.055   7.135  19.302   6.940
   6.084  19.036   8.023   7.577  19.067   5.986   8.158  18.748   6.385   8.706
  17.894   4.640   7.448  18.264   4.230   7.471  17.072   3.976   6.958  19.279
   4.381   7.093  20.194   2.605   6.423  19.078   2.706   5.514  18.485   1.998
   6.101  20.402   1.851   7.032  20.950   0.998   5.681  20.288   2.842   5.167
  21.258   3.859   5.474  21.864   2.470   3.885  21.307   2.939   3.157  21.827
   1.611   3.666  20.822   1.714   7.343  18.195   1.317   6.880  17.161   1.531
   8.638  18.565   1.847   8.999  19.454   0.732   9.533  17.744  -0.203   8.999
  17.574   0.406  10.833  18.436   1.306  11.423  18.605  -0.255  11.440  17.817
  -0.354  10.526  20.038   0.650   9.973  20.724   1.225   9.880  16.370   0.463
  10.037  15.388   2.571   9.993  16.217   3.206   9.903  16.996   3.303  10.163
  14.962   2.924  11.078  14.505   4.795  10.345  15.212   5.133   9.495  15.805
   5.641  10.323  13.912   6.593  10.835  14.047   5.912   9.312  13.608   5.183
  10.903  13.111   5.024  11.782  15.838   5.002  12.448  14.975   4.219  12.011
  16.535   6.394  12.006  16.544   6.403  12.918  17.140   6.598  11.134  17.165
   7.214  12.042  15.827   3.065   8.919  13.953   2.818   9.224  12.755   3.019
   7.674  14.405   3.231   7.560  15.386   2.848   6.458  13.501   3.519   6.615
  12.657   3.357   5.208  14.217   2.847   5.302  15.176   2.964   4.312  13.738
   4.866   5.170  14.454   5.327   6.157  14.468   5.310   4.345  15.702   6.397
   4.380  15.771   4.988   4.914  16.575   4.944   3.319  15.682   5.472   4.561
  13.154   6.544   4.544  13.347   5.069   3.569  12.948   5.192   5.236  12.344
   1.410   6.306  13.054   1.108   5.961  11.913   0.458   6.587  13.956   0.720
   6.571  14.931  -0.969   6.772  13.702  -1.420   5.856  13.322  -1.612   6.988
  15.064  -1.279   6.156  15.684  -1.190   7.861  15.563  -3.145   7.149  14.874
  -3.564   6.525  14.084  -3.883   6.797  16.120  -3.672   7.394  17.007  -4.959
   6.920  15.996  -3.743   5.736  16.328  -3.647   8.510  14.532  -4.704   8.558
  14.271  -3.487   9.223  15.340  -3.079   8.837  13.661  -1.151   7.827  12.662
  -1.612   7.634  11.559  -0.623   9.048  12.904  -0.297   9.258  13.837  -0.668
  10.171  11.982  -1.723  10.425  11.882   0.069  11.365  12.621  -0.548  11.834
  13.388   1.046  11.000  12.936   0.203  12.163  11.890  -0.112   9.758  10.611
  -0.798  10.010   9.626   1.094   9.212  10.404   1.544   9.046  11.293   1.638
   8.718   9.149   2.021   9.564   8.577   2.925   7.867   9.460   2.628   7.100
  10.175   3.206   7.396   8.518   4.023   8.773   9.869   4.396   9.269   8.972
   3.656   9.609  10.464   5.358   8.138  10.994   6.303   7.228   9.666   7.291
   6.842   9.918   5.747   6.350   9.337   6.482   7.837   8.780   0.632   7.839
   8.329   0.340   8.118   7.126   0.146   6.822   9.071   0.361   6.649  10.042
  -0.911   5.896   8.592  -0.443   5.428   7.726  -1.256   5.014   9.734  -0.399
   4.515  10.185  -1.809   5.485  10.547  -2.113   3.854   9.231  -3.505   4.015
   9.013  -3.972   4.983   9.124  -4.341   2.892   8.843  -5.413   3.017   8.822
  -3.767   1.676   8.545  -4.347   0.823   8.226  -2.375   1.473   8.865  -1.979
   0.516   8.561  -1.582   2.575   9.181  -0.520   2.417   9.293  -2.082   6.722
   7.982  -2.427   6.457   6.814  -2.542   7.711   8.740  -2.183   7.901   9.665
  -3.558   8.643   8.216  -4.462   8.090   7.962  -3.888   9.592   9.371  -3.345
   9.275  10.261  -3.677  10.638   9.145  -5.440   9.586   9.839  -5.779   8.671
   9.353  -5.682   9.397  11.368  -5.409  10.298  11.918  -6.702   9.076  11.580
  -4.995   8.602  11.658  -6.133  10.872   9.417  -7.189  10.601   9.438  -5.970
  11.720  10.082  -5.854  11.124   8.394  -3.202   9.619   7.092  -4.088  10.099
   6.377  -1.963   9.951   6.900  -1.303   9.634   7.596  -1.496  10.801   5.814
  -2.128  11.678   5.672  -0.031  11.351   6.107   0.586  10.468   6.277   0.737
  11.948   4.920   0.195  12.640   4.277   1.637  12.448   5.278   0.963  11.085
   4.294   0.179  12.450   7.136   1.156  12.933   7.107  -0.648  13.160   7.131
   0.037  11.983   8.110  -1.601   9.937   4.533  -2.111  10.476   3.525  -1.301
   8.657   4.606  -0.927   8.224   5.438  -1.389   7.799   3.380  -0.884   8.310
   2.560  -0.526   6.518   3.679   0.411   6.783   4.169  -1.050   5.839   4.352
  -0.125   5.736   2.418   1.049   5.831   1.774   1.836   6.452   1.894   1.112
   4.947   0.766   1.980   4.909   0.125   0.037   4.101   0.839  -0.749   4.629
   1.909  -1.600   4.109   2.321  -2.859   7.558   2.956  -3.291   7.889   1.836
  -3.629   7.081   3.919  -3.254   7.032   4.855  -5.063   6.928   3.665  -5.160
   6.385   2.725  -5.674   5.943   4.701  -5.551   6.309   5.721  -6.749   5.845
   4.544  -4.921   4.548   4.608  -4.074   4.121   5.650  -4.021   4.650   6.590
  -3.307   2.928   5.513  -2.658   2.508   6.266  -3.485   2.116   4.393  -2.925
   0.951   4.502  -2.334   0.870   3.750  -4.428   2.484   3.396  -4.671   1.735
   2.656  -5.081   3.749   3.431  -5.686   3.965   2.564  -6.006   8.121   3.556
  -6.998   8.076   2.806  -5.538   9.329   4.075  -4.700   9.370   4.638  -6.142
  10.544   3.737  -7.222  10.442   3.840  -5.762  11.385   4.317  -5.824  10.755
   2.252  -6.764  11.046   1.441  -4.572  10.704   1.839  -3.922  10.533   2.592
  -4.144  10.822   0.440  -4.243  11.881   0.202  -2.668  10.621   0.389  -2.207
  11.283   1.122  -2.471   9.568   0.594  -1.972  10.697  -0.939  -0.623  10.452
  -1.076   0.059  10.215  -0.370  -0.267  10.813  -2.308   0.674  10.645  -2.812
  -1.316  11.230  -2.989  -2.396  11.227  -2.100  -3.300  11.755  -2.365  -4.962
   9.946  -0.539  -5.579  10.495  -1.452  -4.980   8.633  -0.370  -4.393   8.136
   0.285  -5.646   7.577  -1.216  -5.337   7.636  -2.260  -5.285   6.155  -0.679
  -5.493   6.111   0.390  -5.918   5.369  -1.090  -3.858   5.704  -0.908  -3.657
   5.626  -1.976  -3.167   6.492  -0.610  -3.529   4.346  -0.183  -2.458   4.152
  -0.241  -3.766   4.541   0.863  -4.326   3.210  -0.630  -5.187   3.022  -0.136
  -3.794   2.251  -1.386  -2.722   2.435  -2.095  -2.299   3.338  -2.258  -2.546
   1.787  -2.849  -4.389   1.128  -1.562  -5.327   0.962  -1.227  -4.046   0.441
  -2.218  -7.165   7.733  -1.265  -7.646   7.611  -2.428  -7.847   7.970  -0.157
  -7.369   7.855   0.725  -9.324   8.184   0.004  -9.887   7.485  -0.613  -9.819
   8.064   1.504  -9.440   7.204   2.056  -9.387   8.888   2.071 -11.650   8.246
   1.660 -11.906   6.935   1.668  -9.696   9.557  -0.568 -10.499   9.656  -1.552
  -9.396  10.703   0.116  -8.711  10.551   0.842  -9.809  12.099  -0.199 -10.891
  12.065  -0.319  -9.398  13.082   0.966  -8.330  13.246   0.825  -9.982  13.973
   0.736  -9.681  12.489   2.437  -9.270  11.481   2.487  -9.037  13.189   3.696
  -7.981  13.416   3.550  -9.577  14.104   3.938  -9.163  12.521   4.548 -11.172
  12.562   2.720 -11.618  13.501   2.392 -11.673  11.680   2.320 -11.246  12.445
   3.802  -9.312  12.733  -1.523 -10.149  13.311  -2.202  -8.055  12.497  -1.875
  -7.546  12.140  -1.079  -7.389  13.068  -3.042  -7.993  13.916  -3.363  -5.998
  13.669  -2.624  -5.337  12.813  -2.759  -5.476  14.691  -3.656  -5.682  14.447
  -4.698  -5.902  15.685  -3.519  -4.415  14.912  -3.536  -5.793  14.070  -1.232
  -5.875  13.216  -0.560  -4.785  14.479  -1.155  -6.711  15.137  -0.687  -6.373
  16.067  -1.145  -7.760  14.998  -0.949  -6.694  15.314   0.388  -7.358  12.199
  -4.287  -7.860  12.642  -5.309  -6.894  10.965  -4.230  -6.571  10.521  -3.382
  -6.583  10.103  -5.429  -5.707  10.556  -5.893  -6.214   8.654  -5.083  -5.456
   8.766  -4.308  -7.099   8.123  -4.731  -5.724   7.862  -6.226  -4.366   7.985
  -6.668  -3.705   8.559  -6.035  -3.918   7.241  -7.743  -2.877   7.272  -8.028
  -4.800   6.330  -8.424  -4.301   5.559  -9.446  -3.440   5.867  -9.739  -6.099
   6.138  -7.935  -6.727   5.358  -8.341  -6.518   6.933  -6.830  -7.530   6.729
  -6.515  -7.718  10.247  -6.559  -7.390  10.566  -7.621  -9.047  10.076  -6.226
  -9.659   9.752  -4.908  -9.593  10.628  -4.263  -9.075   8.958  -4.443 -11.121
   9.481  -5.220 -11.654   9.765  -4.313 -11.416   8.444  -5.381 -11.399  10.414
  -6.401 -11.553  11.443  -6.076 -12.363  10.133  -6.825 -10.103  10.309  -7.209
 -10.199   9.428  -7.842 -10.067  11.449  -8.154 -10.613  11.285  -9.239  -9.534
  12.616  -7.829  -8.976  12.677  -6.990  -9.385  13.714  -8.853 -10.156  13.738
  -9.623  -9.492  15.065  -8.071  -8.616  15.247  -7.448  -9.429  15.778  -8.892
 -10.708  15.325  -7.252 -10.734  14.877  -5.927 -10.029  14.120  -5.617 -11.589
  15.572  -5.021 -11.562  15.223  -3.999 -12.457  16.556  -5.502 -13.235  16.985
  -4.888 -12.515  16.920  -6.845 -13.116  17.751  -7.185 -11.641  16.282  -7.757
 -11.564  16.583  -8.792  -8.053  13.602  -9.606  -8.005  13.957 -10.791  -7.028
  13.088  -8.915  -7.265  12.701  -8.012  -5.620  12.820  -9.486  -5.350  13.772
  -9.943  -4.640  12.320  -8.377  -4.909  11.351  -7.956  -3.637  12.212  -8.792
  -4.483  13.300  -7.200  -5.451  13.457  -6.725  -3.537  12.911  -6.177  -3.624
  13.654  -5.385  -3.839  11.921  -5.835  -2.485  12.865  -6.461  -4.069  14.706
  -7.698  -4.609  15.025  -8.590  -4.323  15.489  -6.984  -2.985  14.765  -7.797
  -5.704  11.806 -10.649  -5.511  12.219 -11.832  -5.943  10.549 -10.462  -5.927
  10.285  -9.487  -6.075   9.502 -11.487  -5.205   9.492 -12.144  -5.880   8.123
 -10.901  -5.005   8.147 -10.252  -6.759   7.846 -10.319  -5.689   6.998 -11.952
  -6.064   6.134 -11.405  -6.339   7.149 -12.814  -4.006   6.706 -12.485  -4.240
   5.686 -13.900  -4.831   4.836 -13.559  -4.860   6.141 -14.672  -3.285   5.364
 -14.316  -7.311   9.675 -12.407  -7.264   9.448 -13.638  -8.431  10.184 -11.748
  -8.290  10.209 -10.748  -9.780  10.418 -12.310 -10.405  10.825 -11.515  -9.667
  11.520 -13.397  -9.059  12.270 -12.893  -9.149  11.126 -14.272 -11.037  12.137
 -13.721 -11.767  11.396 -14.046 -11.357  12.644 -12.811 -10.992  13.288 -14.689
 -10.262  14.016 -14.335 -10.757  12.951 -15.699 -12.311  14.011 -14.831 -13.002
  13.275 -14.805 -12.608  15.282 -14.809 -11.717  16.190 -14.714 -10.742  16.033
 -14.503 -12.016  17.119 -14.973 -13.898  15.709 -14.879 -14.576  15.004 -15.129
 -14.186  16.677 -14.849 -10.411   9.176 -12.797 -11.357   8.737 -12.138 -10.001
   8.675 -13.953  -9.119   9.066 -14.253 -10.576   7.456 -14.576 -11.621   7.294
 -14.312 -10.518   7.571 -15.658  -9.803   6.094 -14.312  -8.574   6.064 -14.419
 -10.485   4.972 -14.183 -11.468   5.058 -14.399 -10.036   3.623 -13.721  -9.161
   3.401 -14.332  -9.855   3.677 -12.647 -11.001   2.522 -13.955 -12.214   2.676
 -14.146 -10.383   1.346 -13.869  -9.378   1.315 -13.769 -11.024   0.001 -14.019
 -11.552   0.234 -14.944  -9.964  -1.064 -14.215  -9.192  -0.736 -14.911  -9.533
  -1.371 -13.262 -10.644  -2.328 -14.801 -11.473  -2.635 -14.162 -11.127  -2.052
 -15.738  -9.803  -3.566 -15.032  -9.482  -4.034 -14.102 -10.433  -4.323 -15.500
  -8.500  -3.246 -15.848  -8.847  -2.936 -16.834  -8.017  -2.414 -15.336  -7.542
  -4.353 -15.876  -7.887  -5.170 -16.359  -6.639  -4.030 -16.195  -7.202  -4.622
 -14.964 -12.034  -0.294 -12.972 -11.547  -0.469 -11.891 -13.376  -0.363 -13.172
 -13.956  -0.385 -14.515 -13.363  -0.982 -15.209 -14.045   0.612 -14.947 -15.295
  -1.004 -14.255 -15.147  -2.084 -14.252 -15.967  -0.629 -15.027 -15.690  -0.581
 -12.848 -16.429  -1.251 -12.408 -16.044   0.448 -12.791 -14.352  -0.573 -12.069
 -14.266   0.258 -11.369 -14.096  -1.956 -11.436 -13.533  -2.866 -12.080 -14.603
  -2.087 -10.268 -15.103  -1.304  -9.871 -14.354  -3.262  -9.437 -13.624  -3.885
  -9.953 -13.911  -2.859  -7.983 -14.790  -2.575  -7.404 -13.490  -3.715  -7.456
 -12.851  -1.833  -7.938 -13.161  -0.954  -8.503 -12.702  -1.544  -6.898 -11.277
  -2.254  -8.536 -10.489  -0.725  -8.177 -10.494  -0.602  -7.094  -9.484  -1.044
  -8.453 -10.841   0.159  -8.709 -15.640  -4.156  -9.367 -16.766  -3.683  -8.998
 -15.528  -5.534  -9.537 -14.413  -6.339  -9.976 -13.841  -6.586  -9.082 -13.798
  -5.914 -10.770 -14.972  -7.595 -10.407 -14.248  -8.394 -10.254 -15.122  -7.494
 -11.482 -16.197  -7.830  -9.628 -15.898  -8.417  -8.760 -16.949  -8.176 -10.337
 -16.687  -6.400  -9.305 -17.459  -6.039  -9.985 -17.199  -6.287  -7.928 -16.331
  -6.197  -7.031 -18.492  -6.356  -7.675 -19.060  -6.087  -8.466 -19.213  -6.299
  -6.396 -19.069  -5.308  -5.965 -20.719  -6.615  -6.617 -21.242  -5.938  -7.292
 -20.818  -7.652  -6.939 -21.511  -6.570  -5.332 -21.201  -7.358  -4.645 -21.410
  -5.266  -4.567 -21.136  -4.518  -5.311 -22.210  -4.963  -3.892 -20.521  -5.368
  -3.945 -22.992  -6.828  -5.503 -23.134  -7.849  -5.856 -23.457  -6.671  -4.529
 -23.406  -6.076  -6.174 -18.515  -7.154  -5.277 -18.139  -6.678  -4.188 -18.241
  -8.416  -5.578 -18.543  -8.791  -6.466 -17.516  -9.340  -4.622 -18.095  -9.388
  -3.699 -17.460 -10.766  -5.221 -18.393 -11.087  -5.685 -16.791 -10.625  -6.070
 -16.904 -11.913  -4.339 -15.815 -11.922  -4.295 -17.480 -12.160  -2.929 -17.510
 -11.204  -2.405 -18.499 -12.544  -2.982 -16.786 -12.919  -2.567 -17.180 -13.229
  -5.231 -16.625 -14.047  -4.773 -18.246 -13.417  -5.358 -16.726 -13.076  -6.210
 -16.082  -8.903  -4.245 -15.775  -8.693  -3.085 -15.329  -8.683  -5.338 -15.896
  -8.483  -6.150 -13.930  -8.131  -5.230 -13.268  -8.864  -4.769 -13.437  -7.821
  -6.687 -14.242  -7.234  -7.129 -12.535  -7.209  -6.686 -13.302  -8.736  -7.264
 -13.812  -6.878  -4.377 -12.919  -6.702  -3.544 -14.808  -5.979  -4.551 -15.565
  -6.214  -5.175 -14.846  -4.696  -3.877 -13.800  -4.388  -3.862 -15.704  -3.786
  -4.763 -15.331  -3.731  -5.785 -16.640  -4.346  -4.771 -15.954  -2.167  -4.119
 -14.656  -1.859  -4.189 -15.193  -4.888  -2.450 -14.417  -4.444  -1.604 -16.317
  -5.519  -2.103 -16.748  -6.029  -2.861 -16.743  -5.965  -0.744 -17.051  -5.076
  -0.193 -17.876  -7.006  -0.778 -17.496  -7.985  -1.071 -18.399  -7.147   0.686
 -18.446  -6.153   1.130 -19.394  -7.593   0.676 -17.720  -7.913   1.061 -19.014
  -6.600  -1.538 -18.793  -6.807  -2.449 -15.487  -6.513   0.049 -15.115  -6.182
   1.183 -14.813  -7.505  -0.585 -15.160  -7.790  -1.490 -13.506  -8.025  -0.105
 -13.654  -8.522   0.854 -13.151  -9.177  -1.017 -13.262  -8.928  -2.072 -12.112
  -9.393  -0.767 -14.089 -10.402  -0.807 -15.111 -10.112  -1.051 -13.806 -11.226
  -1.462 -14.063 -11.040   0.926 -14.679 -12.700   0.588 -14.041 -13.154  -0.170
 -14.810 -13.434   1.383 -15.645 -12.606   0.092 -12.386  -6.992   0.187 -11.826
  -7.051   1.299 -12.033  -6.119  -0.723 -12.466  -6.169  -1.634 -11.148  -4.968
  -0.405 -10.150  -5.328  -0.154 -11.233  -4.071  -1.630 -11.364  -4.699  -2.512
 -12.105  -3.438  -1.793 -10.340  -3.462  -1.768 -11.590  -4.140   0.846 -10.741
  -3.889   1.753 -12.859  -3.762   0.920 -13.453  -4.185   0.222 -13.414  -3.106
   2.099 -12.923  -2.148   2.274 -14.987  -2.818   1.907 -15.418  -3.817   1.849
 -15.656  -2.174   3.102 -15.445  -2.702   4.032 -15.197  -1.209   3.314 -16.730
  -2.009   3.014 -15.213  -2.018   0.583 -15.122  -0.949   0.774 -14.479  -2.278
  -0.180 -16.669  -2.079   0.090 -17.205  -1.437   0.790 -16.674  -1.542  -0.858
 -17.231  -3.010   0.173 -13.256  -3.950   3.374 -12.783  -3.365   4.387 -13.534
  -5.267   3.400 -13.929  -5.543   2.512 -13.039  -6.213   4.383 -13.589  -5.956
   5.288 -13.426  -7.642   3.946 -14.452  -7.731   3.590 -12.901  -7.979   3.052
 -13.118  -8.675   5.002 -13.349  -8.243   5.976 -13.857  -9.452   4.808 -11.429
  -9.420   5.090 -11.354 -10.253   3.455 -10.356 -10.636   3.243 -12.110 -11.038
   3.466 -11.589  -9.585   2.627 -11.615  -5.922   4.777 -11.389  -5.568   5.892
 -10.664  -6.203   3.885 -10.886  -6.690   3.029  -9.224  -5.883   4.026  -8.819
  -6.596   4.745  -8.413  -6.098   2.729  -8.967  -5.812   1.835  -7.477  -5.543
   2.794  -8.191  -7.539   2.425  -8.797  -8.185   1.364  -9.546  -7.658   0.791
  -8.488  -9.493   1.063  -9.036  -9.820   0.192  -7.571 -10.249   1.826  -7.230
 -11.235   1.546  -6.921  -9.593   2.908  -6.156 -10.061   3.511  -7.289  -8.279
   3.222  -6.843  -7.833   4.098  -8.913  -4.584   4.687  -8.199  -4.595   5.724
  -9.408  -3.442   4.167 -10.104  -3.597   3.452  -9.233  -2.104   4.716  -8.188
  -1.798   4.665  -9.949  -1.180   3.660  -9.782  -1.579   2.659 -11.037  -1.213
   3.707  -9.303   0.488   3.765  -9.150   0.618   2.444  -9.630  -2.111   6.200
  -8.862  -1.673   7.050 -10.909  -2.452   6.460 -11.489  -2.734   5.682 -11.573
  -2.476   7.785 -11.678  -1.471   8.196 -12.952  -3.091   7.601 -12.831  -4.098
   7.202 -13.652  -3.191   8.977 -14.678  -3.536   8.847 -13.029  -3.808   9.624
 -13.878  -2.211   9.398 -13.824  -2.403   6.768 -13.469  -2.559   5.890 -10.737
  -3.198   8.875 -10.384  -2.740   9.934 -10.215  -4.369   8.504 -10.490  -4.743
   7.607  -9.382  -5.273   9.294 -10.007  -5.354  10.183  -9.368  -6.586   8.664
 -10.325  -6.705   8.155  -8.687  -6.775   7.835  -9.100  -7.933   9.852  -9.240
  -8.951   8.997  -8.027  -4.794   9.705  -7.615  -4.807  10.868  -7.254  -4.247
   8.741  -7.558  -4.122   7.786  -5.958  -3.654   8.998  -5.441  -4.219   9.773
  -5.206  -3.625   7.638  -5.229  -4.646   7.258  -5.645  -2.828   7.038  -3.707
  -3.444   7.884  -3.013  -4.184   8.559  -3.117  -2.399   7.324  -2.117  -2.323
   7.199  -3.692  -1.804   6.745  -6.135  -2.271   9.644  -5.395  -1.974  10.590
  -7.217  -1.508   9.306  -7.723  -1.737   8.462  -7.679  -0.326  10.045  -6.935
   0.455   9.884  -8.591   0.026   9.564  -7.815  -0.619  11.592  -7.474   0.190
  12.426  -8.256  -1.842  11.875  -8.603  -2.395  11.105  -8.490  -2.282  13.326
  -8.923  -1.479  13.922  -9.369  -3.539  13.436 -10.352  -3.328  13.015  -8.915
  -4.278  12.776  -9.664  -4.174  14.798 -10.873  -3.915  15.487 -11.546  -3.143
  15.144 -11.115  -4.614  16.701 -12.027  -4.448  17.255 -10.216  -5.557  17.171
 -10.525  -6.395  18.205 -11.435  -6.296  18.494  -9.011  -5.819  16.541  -8.291
  -6.552  16.872  -8.775  -5.208  15.327  -7.893  -5.532  14.795  -7.132  -2.541
  13.939  -6.662  -1.819  14.803  -6.420  -3.564  13.518  -6.773  -4.037  12.698
  -5.125  -4.043  13.825  -5.218  -4.555  14.783  -4.517  -4.924  12.679  -5.235
  -5.710  12.447  -4.435  -4.206  11.863  -3.115  -5.559  12.847  -2.408  -4.751
  13.038  -3.151  -6.293  14.150  -3.198  -5.534  14.931  -4.101  -6.826  14.115
  -2.379  -7.063  14.143  -2.744  -6.438  11.609  -3.449  -7.269  11.627  -2.798
  -5.942  10.640  -1.744  -6.811  11.832  -4.155  -2.878  14.270  -3.703  -2.862
  15.373  -3.803  -2.027  13.312  -4.167  -2.241  12.394  -2.787  -1.001  13.325
  -1.894  -1.508  13.689  -2.456  -0.532  11.895  -3.217   0.106  11.445  -1.513
   0.015  11.913  -2.321  -1.670  10.948  -3.082  -2.440  11.076  -2.348  -1.212
   9.959  -0.995  -2.409  11.102  -0.063  -2.056  11.892  -0.719  -3.488  10.317
   0.147  -4.006  10.360  -1.397  -3.862   9.669  -2.971   0.109  14.431  -1.997
   0.372  15.149  -4.147   0.777  14.493  -4.838   0.546  13.794  -4.443   1.804
  15.458  -3.680   2.581  15.512  -5.740   2.508  15.121  -5.915   3.269  15.882
  -5.624   2.831  14.087  -6.780   1.596  15.070  -6.842   1.159  14.218  -4.535
   1.139  16.851  -4.156   1.783  17.840  -5.041  -0.108  17.048  -5.402  -0.647
  16.274  -5.210  -0.693  18.436  -5.705   0.028  19.086  -6.214  -1.879  18.272
  -5.843  -2.554  17.501  -6.181  -2.473  19.186  -7.608  -1.448  17.930  -7.959
  -0.567  18.469  -7.650  -1.109  16.895  -8.631  -2.572  17.916  -9.542  -2.154
  17.489  -8.297  -3.335  17.213  -8.815  -3.136  19.245  -7.983  -3.392  19.756
  -9.931  -3.470  19.763 -11.033  -2.920  19.437 -10.998  -2.073  18.888 -11.896
  -3.249  19.847 -10.020  -4.370  20.655  -9.123  -4.830  20.705 -10.887  -4.680
  21.070  -3.896  -1.097  19.032  -3.603  -0.922  20.225  -3.035  -1.637  18.142
  -3.279  -1.868  17.189  -1.653  -1.943  18.537  -1.700  -2.710  19.310  -1.015
  -2.563  17.273  -1.415  -3.539  16.997  -1.267  -1.948  16.408   0.478  -2.644
  17.392   1.328  -1.704  16.766   0.816  -1.006  16.122   2.696  -1.631  17.065
   3.304  -0.841  16.651   3.242  -2.654  17.888   4.532  -2.662  18.148   4.668
  -3.098  18.992   2.413  -3.693  18.331   2.916  -4.558  18.738   1.027  -3.706
  18.109   0.405  -4.441  18.597  -0.828  -0.721  19.015  -0.361  -0.608  20.164
  -0.829   0.357  18.243  -1.045   0.284  17.259  -0.268   1.654  18.582   0.796
   1.674  18.819  -0.463   2.588  17.362  -1.517   2.779  17.159  -0.185   3.617
  17.588   0.378   2.231  16.065  -0.081   1.334  15.650   0.118   3.360  15.055
   0.548   4.309  15.376   0.446   3.042  14.065  -0.951   3.571  15.056   1.855
   1.944  16.292   2.428   2.807  16.630   2.008   1.140  17.012   2.222   1.645
  15.311  -0.809   2.257  19.862  -0.176   3.177  20.449  -2.005   1.816  20.319
  -2.328   0.945  19.922  -2.681   2.261  21.545  -2.551   3.343  21.520  -4.208
   2.082  21.459  -4.532   1.042  21.405  -4.683   2.553  22.319  -4.719   2.637
  20.351  -4.278   2.228  19.603  -2.029   1.764  22.809  -1.872   2.607  23.726
  -1.703   0.473  22.916  -1.832   0.059  22.004  -1.425  -0.354  24.089  -1.030
   0.430  24.734  -2.642  -0.959  24.696  -3.089  -1.778  24.134  -2.272  -1.555
  25.530  -3.766  -0.010  25.037  -4.948   0.157  24.346  -5.212  -0.521  23.646
  -5.575   1.200  24.839  -6.568   1.531  24.572  -4.883   1.640  25.891  -3.661
   1.043  25.900  -2.830   1.239  26.561  -0.243  -1.304  23.901   0.605  -1.430
  24.790  -0.278  -2.003  22.790  -0.853  -1.739  22.003   0.755  -2.963  22.601
   0.858  -3.612  23.471   0.131  -3.888  21.544   0.100  -3.345  20.600   0.766
  -4.764  21.410  -1.466  -4.629  22.042  -1.035  -5.488  22.971   2.087  -2.398
  22.053   3.129  -2.998  22.297   2.074  -1.306  21.380   1.168  -0.994  21.062
   3.215  -0.504  20.976   3.914  -1.176  20.478   2.570   0.540  20.047   3.343
   1.202  19.657   1.973   0.005  19.309   1.940   1.043  20.780   4.024   0.232
  22.108   4.033   1.475  22.214   4.651  -0.564  22.933   4.543  -1.565  22.845
   5.416  -0.139  24.160   4.819   0.546  24.761   5.538  -1.296  25.214   6.011
  -0.956  26.136   4.119  -1.690  25.667   3.658  -0.749  25.967   3.507  -2.191
  24.918   4.181  -2.336  26.543   6.343  -2.506  24.736   6.173  -3.256  25.509
   6.000  -2.902  23.780   7.374  -2.159  24.663   6.757   0.492  23.835   7.654
  -0.056  23.235   7.005   1.774  24.307   6.337   2.253  24.894   8.330   2.466
  24.053   9.058   1.728  23.716   8.208   3.577  22.955   7.548   4.359  23.329
   9.167   4.070  22.795   7.719   3.060  21.600   8.559   2.416  20.728   9.609
   2.267  20.932   8.032   1.999  19.444   8.703   1.396  18.849   6.787   2.335
  19.040   6.204   1.908  17.876   6.860   1.434  17.360   5.917   3.120  19.813
   4.868   3.273  19.604   6.422   3.377  21.118   5.764   3.878  21.812   8.984
   3.146  25.290   8.272   3.517  26.253  10.304   3.351  25.275  10.841   2.833
  24.594  11.138   4.175  26.224  10.589   4.167  27.165  12.617   3.672  26.305
  13.094   3.611  25.327  13.217   4.420  26.824  12.802   2.757  26.867  10.966
   5.688  25.932  10.646   6.208  24.883  11.394   6.427  26.961  11.706   5.940
  27.788  11.156   7.898  26.949  10.137   8.026  26.584  11.249   8.402  28.371
  12.199   8.063  28.783  11.232   9.489  28.453  10.036   7.979  29.244   9.981
   8.275  30.442   9.128   7.281  28.730  12.135   8.620  25.915  11.784   9.591
  25.275  13.289   8.013  25.719  13.550   7.367  26.449  14.308   8.460  24.811
  14.365   9.548  24.859  15.674   7.877  25.219  15.666   6.788  25.175  16.424
   8.256  24.526  16.195   8.234  26.631  16.939   7.408  27.191  15.845   9.286
  27.117  14.141   8.049  23.364  14.824   8.631  22.453  13.230   7.129  23.012
  12.601   6.767  23.714  12.953   6.636  21.671  13.753   5.984  21.322  11.641
   5.840  21.733  11.639   5.191  22.608  10.827   6.489  22.056  11.332   5.065
  20.464  10.381   5.423  19.604   9.740   6.284  19.725  10.490   4.661  18.497
   9.874   4.773  17.705  11.258   3.489  18.760  11.482   2.299  18.026  10.967
   2.134  17.092  12.412   1.355  18.537  12.425   0.374  18.085  13.233   1.714
  19.550  13.897   0.961  19.947  12.959   2.911  20.313  13.550   2.992  21.214
  11.986   3.880  19.962  12.806   7.701  20.544  13.268   7.566  19.442  12.242
   8.892  20.881  11.747   8.887  21.762  12.106  10.086  20.029  11.419   9.688
  19.283  11.292  11.200  20.786  11.927  11.708  21.512  10.848  12.242  19.715
  11.591  12.877  19.232  10.201  11.780  18.970  10.157  12.875  20.272  10.063
  10.593  21.378  10.298  10.030  22.282   9.336  11.312  21.755   9.593   9.856
  20.726  13.380  10.537  19.235  13.268  11.285  18.294  14.590  10.017  19.514
  14.548   9.362  20.282  15.855  10.210  18.863  15.712  10.650  17.876  16.895
  11.131  19.577  17.833  11.161  19.024  16.333  12.534  19.640  16.041  12.842
  18.636  15.470  12.604  20.301  17.005  13.329  19.962  17.080  10.690  20.898
  18.012  10.459  20.901  16.623   8.849  18.532  17.861   8.773  18.348  15.883
   7.795  18.377  14.895   7.847  18.576  16.414   6.437  18.074  17.334   6.205
  18.611  15.406   5.464  18.677  15.174   5.797  19.689  14.534   5.385  18.027
  16.073   4.082  18.634  16.373   3.465  19.691  16.470   3.570  17.528  16.681
   6.334  16.547  15.730   6.691  15.859  17.801   5.893  15.951  18.935   5.361
  16.733  18.815   4.322  17.040  19.290   5.995  17.546  20.100   5.302  15.696
  20.838   4.525  15.890  20.655   6.227  15.543  19.384   4.892  14.409  19.240
   3.813  14.373  19.873   5.304  13.526  18.001   5.627  14.522  17.971   6.565
  13.968  16.900   4.701  13.993  16.638   4.822  12.775  16.158   3.948  14.820
  16.382   3.986  15.804  15.048   3.152  14.265  15.368   2.726  13.314  14.545
   1.994  15.237  14.335   2.407  16.223  13.651   1.573  14.776  15.562   0.864
  15.312  15.553   0.276  14.394  16.553   1.289  15.469  15.412  -0.032  16.518
  14.380  -0.344  16.680  16.069  -0.888  16.364  15.837   0.671  17.741  15.641
   1.656  17.846  16.654   0.110  18.629  17.130  -1.124  18.635  16.831  -1.725
  17.880  17.760  -1.524  19.315  17.033   0.821  19.640  16.870   1.809  19.770
  17.690   0.364  20.257  13.916   4.064  13.853  13.534   4.146  12.672  13.511
   4.838  14.856  14.087   4.872  15.685  12.477   5.832  14.638  11.568   5.267
  14.433  12.277   6.509  15.986  12.357   5.645  16.646  13.126   7.114  16.303
  10.988   7.291  16.196   9.709   6.781  15.909   9.511   5.829  15.440   8.590
   7.670  15.909   7.668   7.353  15.444   8.745   8.995  16.428   7.858   9.611
  16.414  10.038   9.487  16.749  10.175  10.542  16.934  11.096   8.619  16.727
  12.064   9.016  16.995  12.833   6.850  13.529  11.995   7.201  12.680  14.017
   7.392  13.618  14.572   7.220  14.444  14.545   8.387  12.708  13.755   9.134
  12.791  15.918   9.034  13.219  16.587   8.180  13.316  16.251   9.690  12.415
  15.708   9.856  14.584  15.239   9.215  15.331  17.122  10.231  14.992  17.799
   9.395  15.169  17.408  10.836  14.132  17.190  10.959  15.801  14.997  11.114
  14.300  14.002  10.883  13.920  14.928  11.722  15.203  15.517  11.796  13.626
  14.651   7.964  11.280  14.278   8.704  10.397  15.443   6.877  11.004  15.781
   6.292  11.754  15.595   6.399   9.639  15.824   7.255   9.005  16.712   5.334
   9.455  16.516   4.515  10.147  16.853   4.830   7.945  16.947   5.752   7.371
  17.671   4.144   7.726  16.012   4.179   7.707  18.069   5.926   9.847  18.511
   6.519   9.046  17.893   6.491  10.763  19.117   4.892  10.198  19.961   5.261
  10.780  18.691   4.125  10.844  19.601   4.443   9.330  14.300   5.850   9.045
  14.013   6.140   7.883  13.560   5.106   9.834  13.963   4.877  10.732  12.234
   4.661   9.422  12.342   3.981   8.577  11.804   4.079  10.236  11.354   5.800
   8.998  10.831   5.806   7.875  11.191   6.803   9.863  11.790   6.844  10.675
  10.437   8.039   9.535   9.419   7.694   9.353  10.462   9.052  10.633  10.109
   8.560  11.539  11.473   9.389  10.862   9.472  10.238  10.438   8.127  10.163
  10.846   7.682   9.246  11.206   7.222  11.193  10.574   6.229  11.099  10.988
   7.651  12.262   9.796   6.949  13.056   9.585   9.000  12.368   9.395   9.245
  13.309   8.927   9.952  11.357   9.743  10.988  11.387   9.440  11.021   8.670
   8.263  10.313   9.164   7.393  12.361   8.836   8.171  12.920   8.881   9.011
  12.978   9.490   6.929  12.504  10.470   6.888  14.049   9.631   7.077  12.849
   8.763   5.576  12.434   9.399   4.641  13.019   7.401   5.571  13.291   6.997
   6.456  12.648   6.436   4.501  13.189   6.609   3.571  12.970   5.039   5.067
  13.914   5.120   5.607  12.171   4.862   5.787  13.014   3.922   4.025  12.040
   3.813   3.548  14.069   4.134   2.881  15.090   4.271   3.238  14.149   3.273
   2.218  13.726   4.955   2.252  13.388   2.636   4.704  14.274   2.848   5.303
  12.529   2.271   5.267  13.696   1.870   3.993  11.165   6.530   4.148  10.878
   6.573   2.978  10.273   6.664   5.127  10.611   6.786   6.071   8.839   7.017
   4.948   8.451   6.228   4.304   8.023   6.825   6.196   8.162   5.788   6.503
   8.411   7.488   6.969   6.567   7.183   6.071   5.503   6.335   6.044   5.530
   5.258   6.121   4.286   7.008   5.895   3.462   6.469   5.672   4.562   8.391
   5.964   3.645   9.395   6.199   2.587   9.223   6.333   4.205  10.658   6.547
   3.559  11.466   6.856   5.554  10.857   6.477   5.979  11.830   6.674   6.497
   9.795   6.279   7.543  10.011   6.439   5.954   8.520   6.114   8.586   8.221
   4.079   7.890   8.174   3.086   9.174   9.350   4.538   9.668   9.339   5.419
   9.173  10.586   3.703   8.122  10.813   3.525   9.927  11.721   4.349  10.982
  11.475   4.465   9.800  12.544   3.646   9.444  12.266   5.691   9.361  11.424
   6.378  10.504  13.158   6.207  10.600  14.037   5.570  10.128  13.677   7.089
  11.460  12.690   6.441   8.181  13.089   5.459   7.731  13.386   6.406   8.361
  13.894   4.745   7.468  12.494   4.888   9.834  10.362   2.328   9.252  10.724
   1.298  11.063   9.722   2.293  11.427   9.566   3.222  11.732   9.426   0.952
  11.960  10.414   0.551  13.009   8.638   1.100  12.755   7.620   1.393  13.858
   8.595  -0.157  14.670   7.893   0.030  13.236   8.273  -0.993  14.313   9.569
  -0.335  13.830   9.212   2.092  13.465   9.332   2.972  10.738   8.649  -0.029
  10.510   9.139  -1.112  10.213   7.479   0.434  10.458   7.208   1.376   9.073
   6.789  -0.090   9.374   6.177  -0.941   8.604   6.175   0.679   7.930   7.665
  -0.597   7.563   7.597  -1.741   7.396   8.580   0.266   7.834   8.740   1.162
   6.341   9.462  -0.105   5.526   8.780  -0.345   5.901  10.302   1.165   5.504
   9.562   1.860   6.761  10.802   1.611   4.771  11.302   1.048   3.960  10.973
   0.398   4.311  11.355   2.035   5.226  13.060   0.737   6.119  13.364   2.232
   5.604  12.869   3.056   7.168  13.077   2.162   6.151  14.447   2.345   6.622
  10.299  -1.279   5.798  10.456  -2.207   7.830  10.810  -1.312   8.383  10.750
  -0.469   8.372  11.687  -2.304   7.520  12.290  -2.616   9.589  12.478  -1.840
  10.434  11.822  -1.633   9.929  13.180  -2.601   9.262  13.345  -0.578   8.647
  12.768   0.113  10.582  13.797   0.116  11.102  14.495  -0.541  10.277  14.319
   1.024  11.189  12.932   0.380   8.499  14.694  -0.857   7.536  14.387  -1.266
   8.392  15.226   0.088   9.080  15.241  -1.599   8.647  10.918  -3.625   8.221
  11.414  -4.693   9.348   9.792  -3.580   9.630   9.481  -2.661   9.580   8.854
  -4.767  10.122   9.368  -5.560  10.436   7.667  -4.236   9.999   7.390  -3.277
  10.361   6.507  -5.269  10.935   5.732  -4.762   9.373   6.130  -5.534  10.904
   6.798  -6.169  11.956   7.999  -3.992  12.367   8.292  -4.958  11.917   8.769
  -3.222  12.711   6.884  -3.259  12.118   6.625  -2.382  12.885   6.009  -3.885
  13.698   7.209  -2.928   8.252   8.483  -5.391   8.104   8.691  -6.607   7.237
   8.228  -4.546   7.379   8.330  -3.551   5.931   7.677  -4.950   6.103   6.855
  -5.644   5.183   7.075  -3.786   5.705   6.138  -3.591   5.241   7.740  -2.925
   3.712   6.742  -4.035   3.224   6.741  -5.155   2.913   6.448  -2.952   2.035
   5.977  -3.121   3.249   6.732  -2.043   5.134   8.731  -5.740   4.997   8.546
  -7.008   4.753   9.804  -5.050   4.795   9.794  -4.041   4.032  11.022  -5.663
   2.986  10.798  -5.871   4.003  12.153  -4.572   4.983  12.357  -4.141   3.366
  13.462  -5.173   3.832  13.792  -6.101   2.323  13.223  -5.380   3.554  14.262
  -4.457   2.965  11.780  -3.505   1.995  11.759  -4.003   3.208  10.775  -3.163
   2.970  12.613  -2.261   2.632  13.617  -2.519   2.304  12.178  -1.516   3.970
  12.702  -1.837   4.512  11.557  -7.029   3.751  11.493  -8.027   5.821  11.927
  -7.110   6.184  12.121  -6.187   6.518  12.503  -8.239   5.924  13.358  -8.562
   7.901  12.959  -7.835   8.470  12.234  -7.254   8.479  13.113  -8.746   7.953
  14.098  -6.902   8.023  14.044  -5.520   7.937  13.215  -4.950   8.252  15.265
  -5.112   8.376  15.549  -4.077   8.256  16.184  -6.069   8.063  15.441  -7.208
   8.005  15.731  -8.247   6.431  11.529  -9.307   6.116  11.948 -10.406   6.751
  10.210  -9.053   6.992   9.960  -8.104   6.783   9.179 -10.137   7.452   9.588
 -10.894   7.345   7.912  -9.650   6.784   7.510  -8.806   7.212   7.132 -10.401
   8.676   7.938  -9.216   8.683   8.065  -8.264   5.450   8.941 -10.840   5.394
   9.001 -12.042   4.458   8.728  -9.981   4.660   8.645  -8.994   3.076   8.558
 -10.351   3.063   7.632 -10.925   2.176   8.496  -9.092   2.709   8.171  -8.198
   1.861   9.519  -8.887   1.039   7.546  -9.262  -0.111   7.898  -8.839   1.257
   6.481  -9.867   2.615   9.584 -11.374   2.032   9.196 -12.392   2.812  10.917
 -11.191   3.179  11.080 -10.264   2.366  11.920 -12.101   1.399  11.569 -12.462
   2.456  13.320 -11.438   3.404  13.854 -11.365   1.971  13.924 -12.205   1.478
  13.517 -10.261   1.702  13.095  -8.951   2.540  12.613  -8.659   0.652  13.472
  -8.190   0.367  13.242  -7.174  -0.238  14.115  -8.936   0.268  14.193 -10.298
  -0.247  14.696 -11.103   3.091  11.832 -13.515   2.518  12.161 -14.553   4.367
  11.435 -13.465   4.839  11.207 -12.601   5.217  11.258 -14.718   5.102  12.121
 -15.373   6.669  11.174 -14.218   6.710  10.285 -13.588   7.572  10.887 -15.412
   8.615  10.907 -15.095   7.386   9.936 -15.912   7.394  11.551 -16.257   6.995
  12.571 -13.570   7.084  13.364 -14.313   6.196  12.883 -12.898   8.242  12.486
 -12.775   8.259  11.562 -12.197   9.098  12.553 -13.445   8.374  13.343 -12.114
   4.727  10.052 -15.529   4.486  10.199 -16.704   4.723   8.848 -14.958   4.823
   8.808 -13.954   4.116   7.648 -15.498   4.753   7.329 -16.324   4.045   6.592
 -14.406   3.925   7.100 -13.449   3.204   5.903 -14.496   5.416   5.829 -14.263
   6.195   6.516 -14.594   5.705   5.497 -12.758   4.720   5.359 -12.311   6.253
   4.556 -12.769   6.008   6.414 -12.251   5.413   4.557 -15.104   6.252   3.877
 -14.956   4.510   4.027 -14.801   5.452   4.826 -16.159   2.764   7.940 -16.029
   2.660   7.703 -17.206   1.848   8.500 -15.290   1.959   8.500 -14.286   0.459
   8.890 -15.796  -0.037   7.992 -16.163  -0.400   9.546 -14.707  -0.292   8.984
 -13.780   0.015  10.518 -14.440  -1.858   9.694 -15.001  -2.063  10.680 -15.416
  -2.179   8.945 -15.725  -2.617   9.502 -13.681  -3.684   9.599 -13.882  -2.359
   8.511 -13.307  -2.219  10.521 -12.673  -2.076  11.425 -13.100  -2.146  10.319
 -11.387  -2.346   9.181 -10.787  -2.778   8.395 -11.253  -2.234   9.073  -9.789
  -1.664  11.285 -10.644  -1.627  12.201 -11.068  -1.609  11.110  -9.651   0.625
   9.796 -17.060   0.011   9.393 -18.043   1.336  10.918 -17.064   1.767  11.154
 -16.181   1.520  11.775 -18.195   0.534  12.102 -18.526   2.345  13.084 -17.857
   2.008  13.576 -16.945   3.354  12.735 -17.635   2.492  14.094 -18.996   2.557
  13.741 -20.137   2.450  15.366 -18.674   2.380  16.065 -19.401   2.459  15.577
 -17.686   2.168  11.055 -19.437   1.684  11.267 -20.593   3.229  10.239 -19.186
   3.803  10.318 -18.359   3.688   9.425 -20.342   3.604  10.080 -21.209   5.179
   9.140 -20.208   5.330   8.399 -19.423   5.481   8.561 -21.081   6.048  10.370
 -20.065   5.658  10.957 -19.233   7.418   9.909 -19.526   8.001  10.773 -19.206
   7.400   9.264 -18.647   8.003   9.450 -20.322   6.298  11.290 -21.272   6.882
  12.173 -21.015   6.963  10.732 -21.931   5.390  11.690 -21.724   2.823   8.261
 -20.785   2.948   7.982 -21.967   2.057   7.699 -19.898   1.989   8.157 -19.000
   1.400   6.399 -20.098   1.891   5.759 -20.831   1.223   5.713 -18.759   2.234
   5.671 -18.355   0.628   6.297 -18.057   0.473   4.353 -18.790  -0.581   4.572
 -18.961   0.840   3.628 -19.516   0.471   3.670 -17.457   0.084   2.682 -17.703
   1.528   3.570 -17.211  -0.347   4.326 -16.456  -1.288   4.587 -16.716   0.094
   4.811 -15.310   1.247   4.424 -14.773   1.464   3.499 -15.115   1.473   4.651
 -13.815  -0.603   5.711 -14.689  -1.334   6.214 -15.172  -0.342   5.965 -13.747
   0.113   6.621 -20.769  -0.152   6.034 -21.806  -0.670   7.564 -20.160  -0.202
   8.102 -19.445  -2.036   7.916 -20.607  -2.300   8.723 -19.924  -2.131   8.493
 -22.042  -1.650   7.750 -22.677  -3.180   8.531 -22.334  -1.542   9.900 -22.194
  -0.455   9.828 -22.160  -1.846  10.196 -23.198  -2.041  11.013 -21.351  -3.088
  11.239 -21.551  -1.983  10.660 -20.321  -1.324  12.317 -21.565  -0.312  12.042
 -21.268  -1.341  12.514 -22.637  -1.920  13.342 -20.728  -1.685  13.258 -19.749
  -1.554  14.223 -21.059  -2.927  13.367 -20.796  -3.196   6.953 -20.288  -3.004
   5.738 -20.119  -4.425   7.526 -20.056  -4.885   8.895 -20.352  -5.113   8.865
 -21.418  -4.119   9.615 -20.063  -6.201   9.095 -19.564  -6.981   9.726 -19.989
  -5.915   9.392 -18.555  -6.736   7.664 -19.326  -7.473   7.365 -20.072  -7.177
   7.606 -18.331  -5.537   6.727 -19.526  -5.264   6.507 -18.494  -5.817   5.319
 -20.201  -5.684   5.188 -21.418  -6.246   4.318 -19.407  -6.435   4.654 -18.473
  -6.540   2.855 -19.712  -6.773   2.340 -18.780  -7.437   2.830 -20.330  -5.369
   2.221 -20.298  -4.508   1.776 -19.553  -5.370   1.924 -21.581  -6.019   2.402
 -22.190  -4.314   1.244 -22.324  -3.515   1.007 -21.622  -4.961  -0.073 -22.838
  -4.154  -0.634 -23.310  -5.157  -0.705 -21.972  -6.062   0.027 -23.887  -6.745
  -0.982 -24.184  -6.446   1.153 -24.247  -3.669   2.026 -23.501  -3.086   1.511
 -24.471  -3.629   3.318 -23.293  -4.073   3.690 -22.466  -3.152   4.167 -24.380
  -3.899   4.121 -25.172  -3.236   5.655 -23.970  -2.622   5.725 -23.073  -2.779
   6.513 -25.120  -3.456   6.297 -25.947  -2.821   7.543 -24.765  -1.720   6.321
 -25.289  -4.605   6.076 -23.715  -4.717   5.832 -22.793  -1.746   3.871 -24.830
  -1.505   3.769 -26.071  -0.764   3.761 -23.881  -0.978   3.680 -22.898   0.624
   3.687 -24.278   1.296   3.522 -23.436   0.678   2.798 -24.908   1.010   4.958
 -25.114   1.250   4.861 -26.295   1.040   6.132 -24.595   0.663   6.180 -23.659
   1.389   7.403 -25.287   0.845   7.379 -26.232   0.889   8.637 -24.500  -0.201
   8.668 -24.504   1.251   8.580 -23.474   1.458   9.928 -25.150   1.428  10.300
 -26.521   1.053   9.602 -27.255   1.928  11.505 -26.963   1.950  11.827 -27.993
   2.507  12.468 -26.070   3.107  13.557 -26.497   3.651  14.006 -25.845   2.568
  12.089 -24.723   3.141  12.637 -23.989   2.032  10.853 -24.233   2.092  10.586
 -23.188   2.857   7.507 -25.693   3.137   7.460 -26.875   3.777   7.566 -24.701
   3.524   7.566 -23.723   5.219   7.498 -24.904   5.293   7.079 -25.908   5.754
   8.955 -25.001   5.499   9.498 -24.091   6.832   8.876 -24.863   5.398   9.867
 -26.177   5.729   9.398 -27.104   4.324  10.051 -26.151   6.066  11.195 -25.902
   5.684  11.709 -25.020   7.150  11.100 -25.844   5.981  12.142 -27.089   6.378
  11.579 -27.934   4.919  12.306 -27.274   6.670  13.427 -26.895   7.668  13.277
 -26.926   6.555  14.036 -27.693   6.457  13.903 -26.030   5.956   6.715 -23.843
   5.467   6.663 -22.692   7.152   6.111 -24.125   7.517   6.330 -25.041   7.876
   5.220 -23.186   7.126   4.572 -22.732   8.758   4.192 -23.930   8.057   3.529
 -24.438   9.726   4.843 -24.899   9.180   5.408 -25.654  10.431   5.548 -24.459
  10.286   4.033 -25.366   9.518   3.282 -22.972  10.383   2.776 -23.400   9.932
   3.839 -22.131   8.653   2.095 -22.445   7.663   2.415 -22.119   8.354   1.411
 -23.239   9.185   1.673 -21.592   8.525   6.029 -22.050   9.186   7.050 -22.431
   8.425   5.590 -20.747   7.445   4.592 -20.177   7.876   3.592 -20.238   6.488
   4.729 -20.680   7.377   4.879 -18.632   7.560   3.954 -18.085   6.484   5.367
 -18.242   8.436   5.909 -18.403   9.095   5.603 -17.591   7.980   6.867 -18.153
   9.243   6.165 -19.678   9.213   7.248 -19.804  10.658   5.672 -19.646  10.926
   4.539 -19.168  11.507   6.563 -20.166  11.093   7.392 -20.570  12.974   6.335
 -20.198  13.182   5.303 -19.915  13.592   6.456 -21.630  13.285   7.452 -21.949
  14.658   6.270 -21.505  13.021   5.525 -22.729  11.960   5.728 -22.877  13.640
   5.781 -23.589  13.179   4.031 -22.299  12.701   3.862 -21.334  12.807   3.353
 -23.068  14.620   3.759 -22.143  14.901   3.934 -21.189  15.557   3.283 -22.934
  15.333   2.924 -24.129  14.360   2.818 -24.381  16.051   2.447 -24.654  16.720
   3.157 -22.406  16.825   3.166 -21.401  17.485   2.843 -22.986  13.659   7.254
 -19.200  13.457   8.447 -19.193  14.516   6.681 -18.421  14.561   5.677 -18.526
  15.457   7.388 -17.656  16.426   6.889 -17.648  15.567   8.428 -17.963  15.114
   7.501 -16.196  14.378   6.633 -15.676  15.738   8.392 -15.467  16.382   9.006
 -15.945  15.847   8.427 -14.043  16.780   8.904 -13.741  15.074   9.061 -13.607
  15.822   7.086 -13.304  16.780   6.279 -13.382  14.649   6.873 -12.709  13.928
   7.578 -12.761  14.394   5.721 -11.887  15.241   5.297 -11.348  13.311   6.099
 -10.774  12.521   6.766 -11.118  12.767   5.179 -10.559  13.925   6.465  -9.380
  14.944   6.824  -9.520  13.044   7.570  -8.790  13.474   7.949  -7.862  13.062
   8.300  -9.600  12.037   7.185  -8.631  14.029   5.290  -8.380  13.136   4.666
  -8.352  14.835   4.651  -8.740  14.218   5.673  -7.377  13.854   4.624 -12.771
  14.213   3.456 -12.635  12.925   4.879 -13.751  12.849   5.863 -13.966  12.254
   3.907 -14.680  11.607   3.314 -14.033  11.561   4.677 -15.829  12.279   5.115
 -16.522  10.958   3.964 -16.392  10.665   5.759 -15.252  10.794   7.131 -15.708
  11.442   7.323 -16.551  10.001   8.190 -15.295   9.993   9.161 -15.770   9.156
   7.884 -14.229   8.535   8.675 -13.836   9.016   6.566 -13.692   8.244   6.454
 -12.944   9.781   5.496 -14.211   9.617   4.530 -13.757  13.253   2.868 -15.304
  12.852   1.688 -15.457  14.577   3.169 -15.513  14.828   4.142 -15.411  15.564
   2.147 -15.982  15.311   1.686 -16.937  16.837   2.895 -16.396  17.068   3.414
 -15.465  17.601   2.139 -16.578  16.718   3.867 -17.525  16.113   4.704 -17.175
  17.744   4.226 -17.603  16.362   3.451 -18.976  17.122   2.721 -19.711  15.275
   3.853 -19.487  15.926   1.053 -15.024  16.414  -0.018 -15.393  15.711   1.260
 -13.695  15.354   2.176 -13.466  15.942   0.192 -12.676  16.689  -0.487 -13.087
  16.562   0.727 -11.426  15.770   1.251 -10.892  16.778  -0.105 -10.755  17.870
   1.487 -11.597  19.099   0.809 -11.331  19.072  -0.252 -11.130  20.352   1.495
 -11.583  21.330   1.063 -11.427  20.278   2.781 -12.163  21.323   3.413 -12.547
  21.219   4.355 -12.393  19.092   3.423 -12.345  19.084   4.383 -12.841  17.860
   2.741 -12.158  16.947   3.295 -12.324  14.585  -0.491 -12.376  14.516  -1.714
 -12.575  13.582   0.264 -11.932  13.660   1.270 -11.897  12.230  -0.269 -11.845
  12.156  -1.207 -12.396  11.766  -0.556 -10.367  12.399  -1.339  -9.948  11.906
   0.665  -9.397  12.908   1.092  -9.443  11.079   1.329  -9.650  11.789   0.294
  -8.379  10.362  -1.056 -10.276  10.023  -1.155  -9.245   9.620  -0.342 -10.631
  10.236  -1.979 -10.842  11.255   0.644 -12.600  11.154   1.767 -12.083  10.519
   0.257 -13.634  10.632  -0.722 -13.855   9.469   1.089 -14.316   9.996   1.898
 -14.823   8.676   0.239 -15.300   8.130  -0.564 -14.804   7.682   0.938 -16.237
   8.045   1.943 -16.450   7.433   0.358 -17.126   6.756   1.010 -15.666   9.585
  -0.270 -16.231   9.347  -1.200 -16.226   8.454   1.653 -13.342   8.036   2.798
 -13.401   7.928   0.819 -12.416   8.174  -0.159 -12.356   6.924   1.103 -11.418
   6.193   1.774 -11.871   6.193  -0.072 -10.816   6.836  -0.711 -10.211   5.377
   0.197 -10.145   5.753  -0.613 -11.654   7.494   1.999 -10.292   7.395   1.621
  -9.161   8.341   2.985 -10.596   8.467   3.034 -11.597   9.043   3.843  -9.658
   9.828   3.322  -9.110   9.732   4.940 -10.427  10.345   4.505 -11.217   8.970
   5.566 -10.889  10.267   5.494  -9.655   7.972   4.491  -8.649   8.363   4.902
  -7.540   6.694   4.535  -8.985   6.500   4.050  -9.850   5.582   4.945  -8.128
   5.862   5.914  -7.715   4.348   5.209  -8.981   3.493   5.586  -8.419   4.604
   6.086  -9.575   3.906   4.138 -10.077   4.578   3.159 -10.312   2.769   4.407
 -10.759   2.510   3.704 -11.437   2.088   5.080 -10.437   5.331   3.899  -6.977
   5.408   4.090  -5.792   5.088   2.677  -7.390   5.000   2.489  -8.379   4.950
   1.545  -6.484   4.173   1.834  -5.776   4.444   0.304  -7.232   5.142  -0.132
  -7.946   4.380  -0.441  -6.438   3.074   0.380  -7.926   2.036   1.227  -7.470
   2.274   1.946  -6.701   0.810   1.223  -8.200   0.026   1.933  -7.983   0.604
   0.338  -9.224  -0.557   0.373  -9.868  -0.987   1.219  -9.718   1.636  -0.586
  -9.670   1.492  -1.195 -10.550   2.927  -0.479  -9.006   3.746  -1.134  -9.260
   6.246   1.234  -5.718   6.144   0.904  -4.563   7.466   1.342  -6.236   7.648
   1.538  -7.209   8.672   1.386  -5.435   8.683   0.485  -4.821   9.847   1.280
  -6.318   9.754   0.423  -6.985   9.633   2.055  -7.053  11.231   1.308  -5.694
  11.503   0.485  -4.563  10.706  -0.084  -4.109  12.813   0.535  -4.010  12.994
  -0.071  -3.135  13.774   1.364  -4.620  14.797   1.383  -4.275  13.507   2.125
  -5.812  14.222   2.760  -6.312  12.236   2.042  -6.386  11.963   2.608  -7.264
   8.765   2.468  -4.297   9.229   2.112  -3.192   8.297   3.668  -4.575   7.981
   3.933  -5.498   8.108   4.573  -3.396   9.085   4.623  -2.917   7.761   5.537
  -3.767   7.152   4.019  -2.315   7.421   4.278  -1.154   6.035   3.414  -2.739
   5.874   3.477  -3.734   4.874   3.062  -1.934   4.620   3.953  -1.359   3.610
   2.812  -2.773   3.470   3.713  -3.370   3.804   1.985  -3.455   2.316   2.591
  -1.902   2.419   1.612  -1.435   2.336   3.256  -1.038   1.082   2.707  -2.796
   1.031   3.483  -3.805   0.043   2.016  -2.586   5.159   1.985  -0.903   4.769
   2.045   0.243   5.943   0.949  -1.240   6.344   1.006  -2.165   6.404  -0.073
  -0.299   5.637  -0.465   0.368   7.028  -1.189  -1.161   6.217  -1.651  -1.725
   8.059  -0.754  -2.184   8.279  -1.641  -2.776   7.636  -0.083  -2.932   9.015
  -0.456  -1.755   7.666  -2.356  -0.220   8.097  -3.085  -0.907   8.485  -1.985
   0.397   6.625  -2.942   0.786   5.737  -3.339   0.294   7.130  -3.702   1.383
   6.302  -2.199   1.514   7.424   0.632   0.623   7.505   0.267   1.808   8.240
   1.541   0.085   8.212   1.696  -0.913   9.291   2.245   0.908   9.931   1.460
   1.313  10.273   3.014   0.033  10.781   2.273  -0.584   9.617   3.689  -0.516
  11.369   3.793   0.773  10.883   4.576   1.355  11.910   3.066   1.379  12.504
   4.742  -0.286  13.369   3.500  -1.176  12.641   3.059  -1.857  14.127   4.082
  -1.701  13.839   2.767  -0.521   8.688   3.053   2.069   9.247   3.075   3.131
   7.521   3.612   1.907   7.273   3.751   0.938   6.652   4.125   2.985   7.257
   4.901   3.454   5.357   4.756   2.366   4.916   4.022   1.691   4.585   4.960
   3.107   5.502   6.053   1.553   5.916   6.817   2.210   6.225   5.787   0.781
   4.124   6.503   0.956   3.883   6.263  -0.201   3.375   7.159   1.719   6.325
   3.085   4.096   6.589   3.369   5.264   5.858   1.929   3.751   5.925   1.714
   2.767   5.503   0.854   4.726   5.039   1.428   5.527   4.434   0.005   4.119
   4.920  -0.320   3.199   4.306  -0.926   4.671   3.147   0.783   3.729   2.750
   1.260   2.510   3.272   1.128   1.574   1.553   1.955   2.661   1.087   2.367
   1.865   1.221   2.115   4.016   0.132   2.657   4.687  -0.668   3.046   4.074
   0.111   2.749   6.092  -0.603   3.436   6.520   1.214   2.170   6.805   1.231
   2.261   7.881   2.138   1.370   6.073   2.998   0.904   6.531   2.165   1.359
   4.688   6.764   0.251   5.328   6.723  -0.071   6.502   7.876   0.204   4.572
   7.789   0.347   3.576   9.123  -0.317   5.079   8.917  -1.260   5.586  10.149
  -0.560   3.957  10.218   0.350   3.361  11.170  -0.690   4.315   9.580  -1.956
   2.901   8.693  -1.364   2.097   9.539   0.601   6.195   9.708   0.165   7.327
   9.540   1.914   5.896   9.375   2.061   4.911   9.693   3.126   6.667  10.763
   3.159   6.871   9.370   3.959   6.041   8.993   2.981   7.965   9.529   2.787
   9.045   7.664   3.085   7.856   7.339   3.271   6.918   6.689   2.770   8.909
   6.677   3.690   9.493   5.297   2.598   8.345   4.890   3.470   7.832   5.308
   1.749   7.661   4.182   2.253   9.354   4.049   0.991   9.915   4.531   0.162
   9.418   3.162   0.602  11.007   3.167  -0.352  11.513   2.338   1.705  11.459
   1.306   1.588  12.364   1.304   0.706  12.744   2.359   2.966  10.883   1.690
   3.723  11.265   3.297   3.258   9.821   3.351   4.223   9.339   7.041   1.601
   9.796   7.184   1.689  11.045   7.169   0.435   9.197   6.957   0.403   8.210
   7.450  -0.854   9.814   6.612  -1.117  10.460   7.482  -1.858   8.675   7.629
  -2.877   9.032   6.490  -1.959   8.235   8.216  -1.643   7.899   8.625  -0.798
  10.748   8.476  -1.215  11.863   9.762  -0.356  10.187   9.827  -0.147   9.201
  10.995   0.066  10.890  11.502  -0.792  11.331  11.929   0.522   9.713  12.187
  -0.365   9.134  11.375   1.270   9.145  13.200   1.201  10.327  12.931   2.138
  10.816  14.051   0.370  11.309  13.503   0.199  12.236  14.206  -0.611  10.859
  15.027   0.821  11.490  14.038   1.688   9.140  14.939   2.217   9.449  14.458
   0.823   8.627  13.455   2.354   8.504  10.862   1.099  12.051  11.394   0.859
  13.139  10.172   2.171  11.876   9.816   2.281  10.937  10.068   3.381  12.739
  11.033   3.860  12.901   9.241   4.446  11.985   9.479   5.410  12.435   9.579
   4.485  10.949   8.187   4.180  11.906   9.304   3.036  14.053   9.727   3.413
  15.186   8.260   2.247  13.825   8.063   1.961  12.876   7.454   1.628  14.894
   7.317   2.343  15.705   6.035   1.217  14.383   5.425   0.747  15.155   5.441
   2.109  14.183   5.967   0.341  13.188   6.290   0.842  12.436   8.144   0.417
  15.492   7.802  -0.014  16.590   9.001  -0.178  14.736   8.907  -0.016  13.744
   9.629  -1.468  15.073  10.132  -1.778  14.157  10.675  -1.153  16.194  11.166
  -0.193  16.031  10.097  -1.151  17.119  11.803  -2.129  16.398  12.133  -2.651
  17.550  11.637  -2.417  18.481  13.167  -3.483  17.397  13.754  -3.793  18.159
  13.658  -3.489  16.099  14.733  -4.087  15.488  15.428  -4.689  16.054  14.997
  -3.840  14.075  15.892  -4.262  13.640  14.181  -2.881  13.446  14.464  -2.626
  12.435  13.091  -2.302  14.091  12.506  -1.532  13.610  12.782  -2.591  15.433
   8.540  -2.513  15.430   8.600  -3.147  16.479   7.587  -2.715  14.532   7.654
  -2.133  13.710   6.387  -3.496  14.792   6.280  -3.760  15.844   5.268  -2.565
  14.455   5.365  -1.635  15.016   5.411  -2.351  13.396   4.005  -3.092  14.706
   3.799  -3.096  15.643   6.157  -4.830  14.032   6.194  -4.671  12.771   5.821
  -6.002  14.563   5.970  -6.091  15.558   5.362  -7.148  13.738   6.111  -7.430
  12.999   5.274  -8.461  14.500   4.494  -8.216  15.220   4.716  -9.584  13.667
   4.854 -10.531  14.187   3.667  -9.416  13.426   5.253  -9.641  12.720   6.670
  -8.802  15.061   6.625  -9.854  15.340   7.328  -8.696  14.198   6.964  -8.085
  15.828   4.104  -6.858  12.993   4.161  -7.158  11.852   2.989  -6.502  13.612
   3.004  -6.473  14.621   1.790  -5.946  12.954   1.287  -6.821  12.542   1.021
  -5.125  14.013   1.614  -4.347  14.493   0.179  -4.722  13.451   0.235  -5.947
  15.064  -0.390  -5.235  15.601  -0.256  -6.720  14.472   1.168  -6.536  16.105
   2.235  -5.997  16.463   0.890  -7.740  16.556   1.437  -8.156  17.296   0.086
  -8.162  16.114   2.133  -4.980  11.769   1.594  -5.210  10.664   2.904  -3.950
  12.018   3.310  -3.702  12.909   3.411  -2.953  11.103   2.702  -2.231  10.697
   4.176  -2.454  11.697   4.065  -3.584   9.892   3.794  -3.343   8.702   5.052
  -4.415  10.152   5.355  -4.666  11.082   5.814  -5.259   9.169   6.145  -4.512
   8.448   6.997  -5.947   9.833   7.548  -6.414   9.017   7.662  -5.132  10.117
   6.808  -6.661  10.635   4.994  -6.285   8.384   5.219  -6.488   7.201   3.980
  -6.932   8.970   3.962  -6.820   9.974   3.089  -7.924   8.403   3.766  -8.630
   7.923   2.239  -8.534   9.549   2.978  -8.919  10.252   1.532  -7.816   9.966
   1.769  -9.444   9.176   2.189  -7.280   7.366   2.150  -7.925   6.324   1.645
  -6.034   7.598   1.721  -5.617   8.515   1.124  -5.184   6.579   0.456  -5.897
   6.096   0.216  -4.135   7.212  -0.547  -4.682   7.766   0.841  -3.537   7.874
  -0.490  -3.249   6.151  -0.217  -1.889   6.062   0.384  -1.333   6.766  -0.902
  -1.107   5.067  -0.684  -0.049   5.038  -1.884  -1.705   4.278  -2.345  -1.197
   3.444  -2.113  -3.078   4.299  -2.709  -3.516   3.512  -1.402  -3.856   5.246
  -1.514  -4.920   5.394   2.094  -4.688   5.526   1.754  -4.569   4.324   3.270
  -4.288   5.902   3.541  -4.327   6.874   4.320  -3.862   4.957   3.810  -3.159
   4.299   5.507  -3.234   5.744   6.166  -2.859   4.961   5.126  -2.377   6.299
   5.945  -4.029   6.349   4.738  -4.931   3.943   4.875  -4.707   2.768   4.863
  -6.148   4.471   4.730  -6.206   5.471   4.965  -7.314   3.653   5.804  -7.191
   2.968   5.176  -8.572   4.488   6.054  -8.396   5.108   4.326  -8.778   5.138
   5.405  -9.852   3.683   6.596 -10.069   2.959   7.348  -9.310   2.800   6.927
 -11.388   2.499   7.845 -11.622   1.979   6.022 -12.433   2.675   6.335 -13.429
   2.399   4.799 -12.190   3.312   4.137 -13.033   3.450   4.489 -10.953   3.793
   3.520 -10.758   4.227   3.710  -7.541   2.732   3.904  -7.764   1.523   2.488
  -7.410   3.322   2.418  -7.385   4.329   1.225  -7.475   2.572   1.136  -8.469
   2.134  -0.001  -7.483   3.488   0.133  -8.155   4.336   0.081  -6.471   3.885
  -1.347  -7.456   2.840  -1.870  -6.265   2.277  -1.323  -5.334   2.307  -3.098
  -6.220   1.598  -3.462  -5.258   1.271  -3.855  -7.340   1.486  -4.854  -7.256
   1.085  -3.463  -8.484   2.159  -4.117  -9.343   2.184  -2.170  -8.584   2.817
  -1.803  -9.524   3.203   1.120  -6.554   1.369   0.867  -6.983   0.271   1.537
  -5.354   1.654   1.839  -5.104   2.585   1.682  -4.361   0.552   0.728  -4.314
   0.027   2.027  -3.024   1.280   2.822  -3.269   1.984   2.344  -1.959   0.273
   1.699  -2.016  -0.604   2.148  -0.986   0.723   3.406  -1.983   0.029   0.988
  -2.568   2.164   0.993  -3.101   2.963   2.636  -4.745  -0.501   2.362  -4.514
  -1.656   3.853  -5.311  -0.064   3.861  -5.405   0.942   4.821  -5.778  -1.004
   5.066  -4.925  -1.637   6.062  -6.293  -0.266   6.551  -5.460   0.239   5.693
  -6.978   0.497   7.210  -7.077  -1.019   7.976  -6.342  -1.962   7.824  -5.280
  -2.081   9.026  -6.925  -2.663   9.704  -6.320  -3.247   9.203  -8.327  -2.590
   9.854  -8.891  -3.241   8.431  -9.076  -1.673   8.638 -10.113  -1.456   7.366
  -8.434  -0.959   6.799  -9.054  -0.280   4.294  -6.854  -1.915   4.387  -6.755
  -3.144   3.653  -7.862  -1.307   3.620  -7.782  -0.301   3.078  -8.993  -2.016
   3.952  -9.378  -2.542   2.605  -9.979  -0.971   1.842  -9.573  -0.307   2.092
 -10.771  -1.517   3.809 -10.733   0.088   4.186  -9.666   0.797   1.985  -8.582
  -3.018   2.033  -9.081  -4.143   1.178  -7.537  -2.578   1.081  -7.433  -1.579
   0.192  -6.939  -3.422  -0.376  -7.711  -3.940  -0.892  -6.144  -2.584  -1.485
  -6.889  -2.054  -0.510  -5.314  -1.989  -1.842  -5.508  -3.501  -3.007  -6.175
  -3.788  -3.179  -7.135  -3.326  -4.009  -5.651  -4.658  -4.890  -6.207  -4.944
  -3.760  -4.464  -5.294  -4.456  -3.967  -5.954  -2.586  -3.706  -5.005  -2.338
  -2.740  -5.419  -1.624  -4.268  -4.068  -0.738  -3.727  -3.771   0.873  -6.172
  -4.546   0.552  -6.439  -5.686   1.821  -5.231  -4.197   2.036  -5.086  -3.221
   2.430  -4.399  -5.229   1.637  -4.210  -5.953   3.134  -3.122  -4.669   3.869
  -3.350  -3.897   3.702  -2.662  -5.478   2.065  -2.089  -4.080   1.292  -2.590
  -3.497   2.781  -0.988  -3.313   3.475  -0.342  -3.851   2.050  -0.398  -2.760
   3.412  -1.491  -2.579   1.230  -1.513  -5.176   1.906  -0.885  -5.756   0.655
  -2.209  -5.787   0.466  -0.897  -4.703   3.275  -5.160  -6.247   3.012  -4.935
  -7.407   4.092  -6.089  -5.842   4.159  -6.132  -4.835   4.849  -6.938  -6.706
   5.592  -6.374  -7.269   5.707  -7.928  -5.939   6.378  -8.530  -6.552   6.453
  -7.390  -5.353   4.944  -8.860  -5.185   4.788  -8.393  -4.361   3.987  -7.691
  -7.698   4.281  -7.636  -8.887   2.843  -8.200  -7.303   2.730  -8.267  -6.302
   1.772  -8.546  -8.229   2.146  -9.425  -8.755   0.889  -8.772  -7.631   1.424
  -7.428  -9.300   1.684  -7.633 -10.486   0.957  -6.232  -8.901   0.652  -6.179
  -7.939   0.418  -5.105  -9.806  -0.368  -5.492 -10.454  -0.338  -4.054  -9.005
  -0.877  -4.582  -8.218   0.356  -3.364  -8.527  -1.375  -3.114  -9.790  -0.840
  -2.334 -10.331  -1.768  -3.717 -10.609  -2.474  -2.547  -8.937  -3.120  -3.318
  -8.518  -2.100  -2.074  -8.029  -3.320  -1.631  -9.697  -3.683  -2.015 -10.559
  -3.619  -0.405  -9.489  -3.272   0.322  -8.442  -2.664  -0.126  -7.771  -3.511
   1.303  -8.457  -4.307   0.203 -10.447  -4.506  -0.331 -11.280  -4.498   1.193
 -10.380   1.503  -4.510 -10.660   1.464  -4.316 -11.849   2.658  -4.372 -10.065
   2.667  -4.658  -9.096   3.864  -4.014 -10.744   3.749  -3.090 -11.312   4.989
  -3.733  -9.745   4.760  -3.246  -8.798   5.481  -4.679  -9.520   5.728  -3.078
 -10.208   4.305  -5.148 -11.718   4.715  -4.814 -12.827   4.095  -6.528 -11.480
   3.609  -6.687 -10.609   4.202  -7.637 -12.486   5.170  -7.649 -12.987   4.149
  -9.049 -11.803   4.944  -9.089 -11.058   3.184  -9.410 -11.446   4.688 -10.143
 -12.766   3.998 -10.228 -13.605   5.617  -9.907 -13.284   4.832 -11.530 -12.107
   5.858 -11.612 -11.746   4.235 -11.741 -11.220   4.586 -12.629 -13.089   5.350
 -12.536 -13.861   4.695 -13.606 -12.617   3.260 -12.771 -13.722   2.634 -12.624
 -12.943   3.092 -12.038 -14.397   3.149 -13.725 -14.033   3.201  -7.395 -13.621
   3.629  -7.230 -14.766   1.924  -7.198 -13.372   1.690  -7.062 -12.399   0.828
  -6.983 -14.381   0.831  -7.823 -15.076  -0.565  -6.990 -13.712  -0.667  -7.866
 -13.071  -0.651  -6.091 -13.102  -1.737  -6.974 -14.786  -2.580  -7.271 -14.163
  -1.976  -5.980 -15.165  -1.730  -8.116 -15.826  -1.925  -7.775 -17.004  -1.356
  -9.219 -15.483   1.064  -5.803 -15.355   0.654  -5.752 -16.521   1.584  -4.692
 -14.773   1.553  -4.751 -13.765   2.018  -3.399 -15.364   1.202  -3.143 -16.040
   2.124  -2.328 -14.300   2.660  -2.607 -13.393   2.700  -1.558 -14.814   0.817
  -1.799 -13.640   0.491  -0.415 -13.499  -0.732  -0.368 -12.908  -1.228   0.551
 -12.630  -1.197  -1.614 -12.644  -2.106  -1.756 -12.226  -0.297  -2.514 -13.199
  -0.305  -3.594 -13.183   3.323  -3.570 -16.135   3.441  -3.380 -17.340   4.433
  -3.983 -15.495   4.292  -4.325 -14.555   5.662  -4.520 -16.224   6.205  -3.668
 -16.634   6.511  -5.256 -15.211   6.923  -4.480 -14.565   6.036  -5.977 -14.547
   7.633  -5.964 -15.836   8.887  -5.398 -16.177   9.588  -6.417 -16.761  10.609
  -6.462 -17.108   8.920  -7.599 -16.619   9.316  -8.514 -16.778   7.670  -7.318
 -16.096   6.827  -7.992 -16.054   5.322  -5.484 -17.439   5.742  -5.159 -18.547
   4.520  -6.517 -17.280   4.052  -6.542 -16.386   3.990  -7.276 -18.364   4.826
  -7.746 -18.882   3.100  -8.431 -17.903   2.352  -8.090 -17.188   2.475  -8.881
 -18.675   3.734  -9.676 -17.175   4.557  -9.980 -17.822   4.168  -9.468 -16.197
   2.794 -10.798 -17.047   2.535 -11.158 -15.938   2.338 -11.421 -18.052   3.316
  -6.501 -19.492   3.503  -6.827 -20.682   2.495  -5.468 -19.155   2.424  -5.363
 -18.153   1.689  -4.698 -20.079   1.184  -5.362 -20.781   0.654  -3.864 -19.279
   0.008  -4.564 -18.748   1.133  -3.301 -18.478  -0.134  -2.836 -20.139  -1.388
  -3.008 -20.634  -2.032  -3.870 -20.541  -1.652  -1.919 -21.461  -2.489  -1.817
 -22.017  -0.683  -0.989 -21.413  -0.532   0.277 -22.013  -1.275   0.646 -22.704
   0.541   1.082 -21.592   0.718   2.059 -22.017   1.445   0.624 -20.667   2.274
   1.233 -20.338   1.377  -0.634 -20.170   2.154  -1.093 -19.577   0.221  -1.464
 -20.482   2.637  -3.805 -20.885   2.438  -3.706 -22.128   3.621  -3.170 -20.304
   3.908  -3.273 -19.341   4.667  -2.440 -21.087   4.261  -1.583 -21.623   5.687
  -1.777 -20.062   5.847  -2.293 -19.115   6.692  -1.838 -20.480   5.356  -0.371
 -19.647   5.511   0.648 -20.633   5.958   0.360 -21.573   5.074   1.976 -20.371
   4.979   2.677 -21.187   4.690   2.301 -19.033   4.405   3.596 -18.774   4.492
   4.126 -19.570   4.627   1.314 -17.990   4.305   1.639 -17.011   4.889  -0.075
 -18.348   4.745  -0.849 -17.610   5.467  -3.384 -22.010   5.756  -2.915 -23.112
   5.884  -4.568 -21.563   5.620  -4.904 -20.647   6.611  -5.494 -22.487   7.527
  -4.978 -22.775   6.992  -6.838 -21.745   6.087  -7.082 -21.188   7.118  -7.636
 -22.478   8.247  -6.669 -20.900   8.277  -5.708 -20.387   8.257  -7.844 -19.884
   7.467  -7.735 -19.140   8.305  -8.813 -20.381   9.154  -7.678 -19.287   9.541
  -6.922 -21.704  10.370  -6.466 -21.163   9.711  -7.982 -21.894   9.447  -6.383
 -22.647   5.737  -5.864 -23.737   6.340  -6.024 -24.846   4.394  -6.026 -23.626
   4.000  -6.086 -22.697   3.504  -6.259 -24.811   4.003  -6.976 -25.464   2.198
  -6.833 -24.286   1.934  -6.281 -23.385   1.489  -6.761 -25.111   2.325  -8.310
 -23.878   2.988  -8.777 -24.607   2.627  -8.500 -22.848   0.987  -9.056 -23.945
   0.793  -9.227 -25.004   1.123  -9.977 -23.378  -0.109  -8.298 -23.314  -0.913
  -8.158 -23.909  -0.269  -8.004 -22.085   0.479  -8.516 -21.154   1.184  -9.207
 -21.366   0.460  -8.192 -20.197  -1.238  -7.315 -21.578  -1.899  -6.780 -22.122
  -1.246  -7.311 -20.568   3.234  -5.064 -25.718   3.399  -5.069 -26.967   3.028
  -3.916 -25.142   2.840  -3.880 -24.150   2.811  -2.635 -25.831   2.134  -2.874
 -26.651   2.178  -1.523 -24.922   1.395  -2.038 -24.366   2.883  -1.271 -24.130
   1.644  -0.273 -25.572   1.349   0.518 -24.882   2.342   0.228 -26.242   0.383
  -0.648 -26.375   0.464  -1.454 -27.104  -0.254  -1.027 -25.576  -0.402   0.483
 -27.049  -1.335   0.032 -27.388  -0.549   1.305 -26.348   0.284   0.936 -28.255
  -0.183   1.581 -28.876   1.138   1.440 -28.059   0.339   0.151 -28.888   4.080
  -2.070 -26.523   3.997  -1.631 -27.698   5.157  -1.978 -25.758   5.119  -2.441
 -24.862   6.373  -1.260 -26.137   6.222  -0.807 -27.118   6.704  -0.135 -25.122
   6.733  -0.582 -24.129   7.723   0.189 -25.333   5.863   1.124 -25.019   4.945
   1.256 -23.957   4.653   0.459 -23.289   4.226   2.511 -23.791   3.443   2.600
 -23.053   4.437   3.604 -24.633   4.060   4.605 -24.482   5.313   3.399 -25.745
   5.585   4.199 -26.418   6.032   2.201 -25.843   6.771   2.027 -26.612   7.469
  -2.306 -26.421   8.130  -2.772 -25.526   7.522  -2.888 -27.615   6.886  -2.531
 -28.313   8.569  -3.783 -27.972   8.465  -4.655 -27.326   8.455  -4.137 -29.480
   9.171  -4.949 -29.604   7.452  -4.527 -29.657   8.709  -2.952 -30.460   9.636
  -2.489 -30.121   8.904  -3.296 -31.476   7.641  -1.837 -30.510   7.790  -0.835
 -31.215   6.506  -1.963 -29.950  10.007  -3.269 -27.669  10.946  -3.964 -27.374
  10.136  -1.989 -27.773   9.324  -1.458 -28.053  11.321  -1.191 -27.464  12.215
  -1.612 -27.925  11.227   0.218 -28.080  12.228   0.642 -28.000  11.208   0.195
 -29.169  10.210   1.226 -27.431  10.102   1.122 -26.351  10.684   2.205 -27.501
   8.789   1.113 -28.035   8.160   0.053 -27.910   8.326   1.997 -28.844  11.593
  -1.019 -25.943  12.630  -0.476 -25.615  10.673  -1.441 -25.093   9.850  -1.920
 -25.431  10.913  -1.518 -23.615  10.754  -0.516 -23.216   9.784  -2.335 -22.948
   8.823  -1.846 -23.112   9.709  -3.306 -23.438   9.720  -2.504 -21.513  10.082
  -3.731 -20.867  10.527  -4.508 -21.472   9.956  -3.806 -19.461  10.254  -4.740
 -19.009   9.468  -2.754 -18.661   9.190  -2.951 -17.364   9.038  -3.877 -17.161
   9.303  -1.492 -19.299   9.095  -0.581 -18.758   9.359  -1.400 -20.698   9.237
  -0.388 -21.054  12.225  -2.285 -23.241  12.390  -3.428 -23.498  13.092  -1.606
 -22.490  13.155  -0.251 -22.257  12.649  -0.045 -21.314  12.798   0.281 -23.138
  14.654   0.018 -21.930  14.801   0.942 -21.372  15.214   0.137 -22.857  15.071
  -1.223 -21.122  14.759  -1.166 -20.080  16.134  -1.436 -21.235  14.197  -2.323
 -21.811  14.751  -2.685 -22.677  13.804  -3.568 -20.976  13.213  -3.371 -19.931
  14.117  -4.723 -21.455  14.568  -4.689 -22.358  13.833  -6.039 -20.879  12.759
  -6.164 -20.743  14.322  -7.193 -21.775  15.404  -7.173 -21.909  14.214  -8.206
 -21.388  13.589  -7.174 -23.114  12.526  -7.131 -22.878  13.709  -6.187 -23.560
  13.980  -8.310 -24.055  15.066  -8.400 -24.014  13.565  -9.220 -23.624  13.484
  -8.265 -25.545  14.111  -7.553 -26.081  13.737  -9.221 -26.004  12.125  -7.986
 -25.753  11.885  -7.902 -26.731  11.453  -8.652 -25.399  12.016  -7.099 -25.283
  14.436  -6.246 -19.503  13.740  -6.798 -18.594  15.689  -5.823 -19.345  16.096
  -5.281 -20.094  16.419  -5.860 -18.082  16.065  -6.713 -17.502  17.945  -6.061
 -18.315  18.354  -5.173 -18.796  18.443  -6.142 -17.348  18.198  -7.289 -19.245
  18.088  -8.670 -18.795  17.830  -8.857 -17.763  18.116  -9.709 -19.795  18.009
 -10.726 -19.449  18.374  -9.462 -21.138  18.470 -10.215 -21.906  18.514  -8.071
 -21.493  18.792  -7.771 -22.493  18.437  -7.003 -20.585  18.306  -5.991 -20.939
  16.130  -4.638 -17.229  16.887  -3.670 -17.189  14.982  -4.745 -16.561  14.559
  -5.636 -16.780  14.324  -3.944 -15.484  15.039  -3.347 -14.918  13.267  -3.053
 -16.159  12.617  -3.538 -16.887  12.602  -2.701 -15.370  13.810  -1.810 -16.909
  14.239  -1.218 -16.101  14.478  -2.157 -17.698  12.649  -0.941 -17.474  11.975
  -1.583 -18.042  12.258  -0.591 -16.519  13.077   0.206 -18.280  13.993   0.158
 -18.701  12.406   1.344 -18.389  11.159   1.598 -17.959  10.721   0.815 -17.495
  10.682   2.447 -18.227  12.908   2.311 -19.110  13.896   2.309 -19.323  12.274
   3.081 -19.269  13.592  -4.898 -14.499  13.058  -5.969 -14.849  13.733  -4.542
 -13.234  13.992  -3.566 -13.204  13.263  -5.273 -12.055  13.342  -6.342 -12.255
  14.174  -4.986 -10.819  14.015  -3.917 -10.674  13.844  -5.562  -9.954  15.622
  -5.391 -11.131  15.978  -4.734 -11.925  16.335  -5.115 -10.355  15.994  -6.878
 -11.473  15.387  -7.114 -12.348  17.040  -6.943 -11.771  15.839  -7.702 -10.149
  16.553  -7.397  -9.384  14.867  -7.478  -9.709  16.151  -9.135 -10.398  16.080
  -9.638  -9.524  15.516  -9.487 -11.100  17.061  -9.237 -10.824  11.771  -4.964
 -11.748  11.094  -4.098 -12.338  11.103  -5.850 -10.970  11.633  -6.611 -10.570
   9.666  -5.770 -10.810   9.164  -5.468 -11.729   9.066  -7.129 -10.395   9.567
  -7.377  -9.459   7.538  -7.161 -10.301   7.068  -6.851 -11.234   7.243  -8.182
 -10.056   7.205  -6.500  -9.502   9.493  -8.200 -11.409  10.579  -8.143 -11.478
   9.235  -9.204 -11.070   8.825  -8.004 -12.803   7.738  -8.051 -12.734   9.013
  -6.965 -13.074   9.291  -8.664 -13.535   9.237  -4.641  -9.809   8.430  -3.784
 -10.131   9.968  -4.447  -8.723  10.727  -5.100  -8.593   9.593  -3.514  -7.612
   9.098  -2.673  -8.098   8.542  -4.104  -6.644   7.682  -4.357  -7.264   8.968
  -5.419  -5.974   8.227  -5.763  -5.252   9.036  -6.211  -6.719   9.935  -5.470
  -5.472   7.875  -3.117  -5.685   8.417  -2.815  -4.788   7.683  -2.197  -6.236
   6.517  -3.662  -5.085   6.134  -4.440  -5.744   6.571  -4.144  -4.109   5.909
  -2.765  -4.968  10.743  -3.024  -6.784  10.645  -1.894  -6.274  11.884  -3.753
  -6.729  11.895  -4.700  -7.078  13.093  -3.169  -6.019  12.886  -2.102  -5.936
  13.214  -3.682  -4.576  13.254  -4.761  -4.728  14.537  -3.020  -3.987  14.762
  -3.373  -2.980  15.443  -3.340  -4.502  14.439  -1.936  -4.032  11.984  -3.312
  -3.701  11.726  -2.257  -3.794  11.094  -3.888  -3.956  12.204  -3.629  -2.215
  11.401  -3.164  -1.643  12.239  -4.708  -2.063  13.103  -3.240  -1.738  14.333
  -3.262  -6.868  14.684  -4.435  -7.184  15.073  -2.194  -7.224  14.755  -0.829
  -6.883  14.813  -0.738  -5.798  13.721  -0.640  -7.169  15.762  -0.013  -7.576
  15.965   0.981  -7.175  15.369   0.174  -8.575  17.016  -0.894  -7.675  17.445
  -0.962  -6.675  17.818  -0.559  -8.332  16.372  -2.212  -7.966  16.214  -2.313
  -9.040  17.394  -3.301  -7.497  17.594  -3.479  -6.310  17.906  -4.096  -8.449
  17.676  -3.890  -9.410  18.926  -5.112  -8.292  19.254  -5.420  -9.285  20.112
  -4.557  -7.471  19.778  -4.683  -6.441  21.003  -5.183  -7.510  20.548  -3.126
  -7.750  20.564  -2.135  -6.762  20.301  -2.360  -5.739  21.141  -0.927  -7.085
  21.244  -0.280  -6.226  21.502  -0.558  -8.407  21.942   0.399  -8.646  21.291
  -1.445  -9.437  21.501  -1.235 -10.475  20.893  -2.765  -9.095  20.761  -3.545
  -9.830  18.340  -6.437  -7.687  18.921  -7.502  -7.906  17.220  -6.369  -6.943
  16.713  -5.497  -6.885  16.705  -7.451  -6.095  17.434  -8.260  -6.046  16.495
  -6.978  -4.671  15.832  -6.113  -4.697  15.900  -7.735  -4.161  17.706  -6.630
  -3.815  18.327  -5.978  -4.429  17.292  -5.935  -2.553  16.813  -6.673  -1.910
  18.212  -5.612  -2.066  16.661  -5.077  -2.785  18.627  -7.777  -3.417  18.858
  -8.422  -4.266  19.560  -7.382  -3.015  18.138  -8.452  -2.714  15.447  -8.110
  -6.780  15.605  -8.919  -7.670  14.290  -7.647  -6.440  14.258  -6.721  -6.037
  12.962  -8.211  -6.892  13.222  -9.230  -7.179  11.936  -8.281  -5.745  11.410
  -7.343  -5.563  11.082  -8.880  -6.061  12.434  -8.740  -4.364  12.573 -10.151
  -4.124  12.206 -10.752  -4.943  13.089 -10.675  -2.976  13.267 -11.724  -2.790
  13.493  -9.831  -1.977  13.882 -10.180  -1.031  13.337  -8.445  -2.139  13.655
  -7.872  -1.281  12.761  -7.844  -3.343  12.589  -6.781  -3.422  12.369  -7.510
  -8.131  12.529  -8.108  -9.230  11.786  -6.460  -7.985  -9.085  -9.486  -3.337
  -9.954  -8.469  -3.379 -10.937  -8.856  -4.273 -10.476  -8.399  -2.167  -9.256
  -7.143  -3.719  -8.124  -6.769  -3.003  -7.772  -7.390  -2.185  -9.767  -6.304
  -4.713 -10.679  -6.626  -5.206  -9.128  -5.085  -5.000  -9.652  -4.271  -6.137
 -10.952  -3.997  -5.896  -9.492  -4.945  -7.296  -8.978  -3.147  -6.308  -8.009
  -4.665  -4.245  -7.504  -3.714  -4.385  -7.478  -5.553  -3.244  -6.500  -5.043
  -2.510  -5.899  -4.378  -2.982  -6.304  -4.969  -1.147  -6.954  -5.584  -0.285
  -5.174  -4.107  -0.792  -5.005  -3.997   0.277  -4.354  -3.466  -1.604  -4.549
  -3.537  -2.672  -3.343  -2.437  -1.311  -2.978  -1.561  -2.314  -3.396  -1.732
  -3.302  -1.891  -0.687  -2.071  -1.600   0.164  -3.124  -0.958   0.854  -2.884
  -1.192  -0.597  -0.856  -0.288   0.327  -0.548  -0.046   0.798  -1.364  -1.548
  -1.557   0.171  -0.986  -1.559   1.100  -2.579  -2.482  -0.086  -2.956  -3.176
   0.660
  70.693  71.549  91.939
  -6.363  -1.617  29.494  -6.805  -1.168  28.705  -5.405  -1.347  29.666  -6.911
  -1.288  30.277  -6.556  -3.034  29.310  -7.605  -3.308  29.196  -5.761  -3.507
  28.034  -6.051  -2.917  27.165  -4.690  -3.309  28.075  -6.078  -4.904  27.655
  -5.327  -5.235  26.937  -5.960  -5.445  28.594  -7.691  -5.147  26.881  -7.169
  -5.067  25.164  -6.459  -5.882  25.025  -8.067  -5.222  24.566  -6.667  -4.129
  24.925  -5.977  -3.814  30.505  -4.774  -3.748  30.732  -6.757  -4.503  31.331
  -7.740  -4.430  31.112  -6.250  -5.437  32.348  -5.802  -4.718  33.033  -7.433
  -6.021  33.161  -7.156  -6.633  34.019  -8.110  -5.251  33.530  -7.913  -6.649
  32.410  -5.359  -6.561  31.867  -5.422  -6.913  30.687  -4.475  -7.065  32.684
  -4.463  -6.810  33.662  -3.401  -7.951  32.235  -2.807  -7.344  31.552  -2.520
  -8.423  33.470  -2.983  -9.243  34.019  -1.108  -8.921  33.051  -0.725  -9.487
  33.900  -1.246  -9.550  32.172  -0.394  -8.114  32.884  -2.245  -7.448  34.511
  -3.086  -7.357  34.964  -3.816  -9.181  31.389  -3.280  -9.478  30.284  -4.664
 -10.060  31.937  -5.185  -9.894  32.787  -5.017 -11.317  31.209  -4.091 -11.824
  30.938  -5.809 -12.285  32.136  -5.814 -13.244  31.619  -5.330 -12.305  33.116
  -6.880 -12.083  32.124  -5.714 -11.088  29.891  -5.308 -11.647  28.864  -6.794
 -10.276  29.839  -7.208  -9.906  30.683  -7.317  -9.947  28.486  -7.462 -10.906
  27.989  -8.698  -9.196  28.504  -9.438  -9.703  29.123  -8.686  -7.835  29.087
  -8.074  -7.871  29.989  -8.389  -7.106  28.333  -9.660  -7.439  29.376  -9.262
  -8.952  27.274  -9.635  -8.115  27.559  -6.376  -9.263  27.485  -6.435  -9.446
  26.320  -5.358  -8.424  27.946  -5.416  -8.119  28.907  -4.271  -7.837  27.091
  -4.752  -7.294  26.277  -3.655  -7.173  27.698  -3.332  -8.963  26.558  -2.883
  -8.823  25.438  -2.999  -9.951  27.337  -3.198  -9.880  28.324  -2.260 -11.125
  26.905  -1.321 -10.823  26.440  -1.982 -12.008  28.137  -2.862 -11.914  28.774
  -1.786 -13.481  27.765  -0.977 -13.776  27.096  -1.568 -13.982  28.708  -2.725
 -13.861  27.362  -0.832 -11.554  29.016   0.069 -11.996  28.592  -0.824 -10.464
  29.031  -0.993 -11.935  30.025  -3.079 -11.833  25.781  -2.546 -12.134  24.655
  -4.348 -12.161  26.040  -4.793 -11.748  26.847  -5.150 -12.832  24.998  -4.729
 -13.813  24.779  -6.563 -13.078  25.592  -7.303 -13.247  24.810  -6.596 -13.781
  26.424  -6.942 -12.155  26.030  -5.296 -12.020  23.680  -5.331 -12.618  22.625
  -5.521 -10.743  23.776  -5.383 -10.299  24.672  -5.445  -9.851  22.663  -6.344
 -10.113  22.105  -5.658  -8.380  23.132  -6.647  -8.298  23.582  -4.910  -8.239
  23.913  -5.529  -7.192  22.138  -5.370  -6.327  22.783  -4.751  -7.379  21.398
  -6.900  -7.020  21.364  -6.988  -5.990  20.610  -7.765  -7.926  21.333  -4.270
 -10.009  21.772  -4.435 -10.080  20.540  -3.124  -9.906  22.381  -3.139  -9.856
  23.390  -1.808  -9.814  21.738  -1.814  -8.932  21.099  -0.685  -9.630  22.774
  -0.861  -8.741  23.379  -0.686 -10.474  23.464   0.764  -9.422  22.210   0.636
  -9.015  21.207   1.348  -8.652  22.715   1.584 -10.745  22.104   1.204 -11.837
  22.630   2.576 -10.697  21.347  -1.448 -11.036  20.814  -0.853 -10.905  19.761
  -1.956 -12.144  21.246  -2.398 -12.091  22.153  -1.988 -13.536  20.687  -0.991
 -13.823  20.355  -2.472 -14.665  21.644  -3.383 -14.463  22.207  -2.563 -15.657
  21.203  -1.496 -14.891  22.757  -1.345 -13.940  23.269  -1.891 -15.564  23.517
  -0.117 -15.480  22.250   0.381 -15.958  23.093  -0.404 -16.125  21.420   0.827
 -14.418  21.815   0.734 -13.479  22.176   2.000 -14.539  21.147   2.512 -15.722
  20.845   2.113 -16.581  21.194   3.407 -15.776  20.378   2.677 -13.488  20.771
   2.382 -12.541  20.961   3.456 -13.574  20.134  -2.965 -13.547  19.444  -2.533
 -14.046  18.416  -4.191 -13.108  19.521  -4.487 -12.666  20.380  -5.094 -12.909
  18.270  -5.047 -13.864  17.746  -6.532 -12.625  18.658  -6.776 -13.407  19.377
  -6.450 -11.690  19.213  -7.571 -12.389  17.551  -8.576 -12.450  17.968  -7.513
 -11.037  16.812  -6.689 -10.992  16.099  -8.489 -10.770  16.407  -7.311 -10.222
  17.507  -7.572 -13.448  16.445  -7.833 -14.390  16.927  -8.349 -13.113  15.758
  -6.577 -13.416  16.000  -4.527 -11.860  17.284  -4.370 -12.202  16.103  -4.089
 -10.739  17.776  -4.172 -10.563  18.767  -3.179  -9.794  16.976  -3.762  -9.470
  16.114  -2.821  -8.423  17.749  -2.344  -8.648  18.703  -2.153  -7.787  17.169
  -4.081  -7.556  18.131  -4.523  -7.970  19.038  -3.650  -6.172  18.586  -2.784
  -6.245  19.244  -3.414  -5.573  17.707  -4.487  -5.793  19.173  -5.104  -7.270
  17.023  -4.562  -6.628  16.329  -5.521  -8.177  16.585  -5.972  -6.714  17.375
  -1.925 -10.476  16.317  -1.464  -9.969  15.318  -1.397 -11.478  17.008  -1.656
 -11.656  17.968  -0.336 -12.281  16.437   0.336 -11.573  15.951   0.530 -12.918
  17.548   0.555 -12.258  18.415   0.003 -13.799  17.917   1.460 -13.222  17.068
  -0.816 -13.242  15.318  -0.240 -13.157  14.216  -1.897 -13.945  15.592  -2.292
 -13.889  16.520  -2.503 -14.881  14.653  -1.761 -15.630  14.376  -3.766 -15.417
  15.255  -3.460 -15.707  16.260  -4.614 -14.739  15.353  -3.973 -16.286  14.630
  -2.819 -14.230  13.257  -2.500 -14.812  12.204  -3.409 -13.038  13.345  -3.704
 -12.620  14.217  -3.683 -12.299  12.145  -4.246 -12.987  11.513  -4.713 -11.181
  12.440  -4.245 -10.462  13.112  -4.944 -10.621  11.534  -6.153 -11.680  13.047
  -6.053 -12.202  13.999  -6.991 -10.421  13.295  -7.313 -10.052  12.322  -7.904
 -10.648  13.845  -6.436  -9.631  13.802  -7.017 -12.648  12.113  -8.064 -12.658
  12.418  -6.982 -12.333  11.071  -6.823 -13.715  12.229  -2.458 -11.817  11.353
  -2.430 -11.967  10.136  -1.338 -11.309  11.968  -1.511 -11.100  12.941  -0.066
 -10.915  11.346  -0.229 -10.198  10.541   0.858 -10.273  12.483   0.405  -9.428
  13.000   1.019 -11.073  13.205   1.856  -9.981  12.154   0.736 -12.080  10.751
   1.439 -11.995   9.702   0.520 -13.262  11.384   0.235 -13.206  12.351   1.003
 -14.554  10.790   2.069 -14.428  10.598   0.952 -15.712  11.814  -0.096 -15.970
  11.970   1.319 -16.528  11.190   1.703 -15.530  13.163   2.309 -14.366  13.576
   2.370 -13.484  12.955   2.834 -14.284  14.872   3.152 -13.351  15.314   2.969
 -15.463  15.667   3.523 -15.431  16.938   3.763 -14.550  17.235   2.367 -16.649
  15.259   2.352 -17.577  15.811   1.717 -16.669  13.997   1.251 -17.612  13.754
   0.089 -14.941   9.544   0.686 -15.223   8.493  -1.234 -15.012   9.596  -1.667
 -14.866  10.497  -2.129 -15.150   8.432  -2.005 -16.093   7.899  -3.600 -14.972
   8.851  -3.666 -14.093   9.493  -4.244 -14.643   8.036  -4.195 -16.309   9.519
  -3.523 -16.769  10.244  -5.470 -15.873  10.291  -6.145 -15.218   9.741  -5.922
 -16.808  10.622  -5.117 -15.359  11.185  -4.517 -17.296   8.320  -4.847 -18.239
   8.757  -5.238 -16.787   7.680  -3.641 -17.469   7.696  -1.925 -14.130   7.267
  -1.913 -14.523   6.104  -1.916 -12.835   7.514  -2.178 -12.521   8.437  -1.639
 -11.770   6.543  -2.412 -11.724   5.776  -1.633 -10.442   7.328  -2.595 -10.317
   7.825  -0.917 -10.481   8.150  -1.331  -9.197   6.538  -0.372  -9.304   6.031
  -2.123  -9.046   5.805  -1.259  -8.031   7.507  -0.658  -8.149   8.556  -2.039
  -6.985   7.337  -2.093  -6.330   8.105  -2.561  -6.902   6.477  -0.337 -12.157
   5.755  -0.318 -12.032   4.518   0.754 -12.711   6.399   0.692 -12.795   7.403
   1.949 -13.315   5.739   2.324 -12.529   5.084   3.133 -13.547   6.668   2.883
 -14.367   7.341   3.948 -13.869   6.020   3.770 -12.171   7.605   3.077 -12.518
   8.693   1.613 -14.520   4.898   2.104 -14.659   3.750   0.808 -15.457   5.442
   0.498 -15.339   6.396   0.253 -16.628   4.645   1.160 -17.063   4.226  -0.562
 -17.582   5.548  -1.003 -16.930   6.302  -1.300 -18.182   5.017   0.130 -18.192
   6.129  -0.491 -16.172   3.269  -0.317 -16.900   2.275  -1.205 -15.026   3.263
  -1.325 -14.590   4.166  -1.780 -14.474   2.072  -2.346 -15.255   1.565  -2.760
 -13.312   2.280  -2.251 -12.397   2.583  -3.313 -12.942   0.904  -3.556 -13.891
   0.426  -4.201 -12.314   0.984  -2.574 -12.383   0.330  -3.907 -13.470   3.347
  -3.454 -13.633   4.325  -4.448 -12.543   3.540  -4.519 -14.323   3.054  -0.659
 -14.075   1.076  -0.676 -14.491  -0.072   0.292 -13.180   1.539   0.187 -12.955
   2.518   1.451 -12.743   0.707   1.262 -11.825   0.151   2.359 -12.666   1.305
   2.039 -13.948  -0.170   2.135 -13.855  -1.367   2.442 -15.049   0.456   2.320
 -15.094   1.457   2.952 -16.297  -0.232   3.955 -16.173  -0.642   3.060 -17.456
   0.750   2.095 -17.813   1.110   3.577 -18.239   0.196   3.967 -16.910   2.259
   2.949 -16.376   2.941   2.105 -16.691  -1.425   2.721 -16.917  -2.496   0.811
 -16.884  -1.298   0.378 -16.634  -0.421  -0.163 -17.359  -2.263   0.394 -18.159
  -2.751  -1.309 -18.003  -1.452  -2.147 -18.139  -2.136  -0.924 -18.860  -0.901
  -1.665 -17.196  -0.811  -0.574 -16.316  -3.368  -0.639 -16.603  -4.542  -0.682
 -15.022  -2.970  -0.541 -14.764  -2.004  -0.702 -13.855  -3.849  -1.512 -13.969
  -4.569  -0.668 -12.505  -3.139   0.073 -12.618  -2.348  -0.328 -11.286  -4.016
  -0.394 -10.315  -3.524   0.698 -11.367  -4.374  -1.108 -11.227  -4.775  -2.077
 -12.292  -2.568  -2.300 -13.028  -1.796  -2.023 -11.329  -2.059  -2.788 -12.323
  -3.394   0.515 -13.915  -4.753   0.449 -13.814  -5.968   1.696 -13.941  -4.173
   1.724 -14.211  -3.201   3.000 -13.993  -4.846   3.089 -13.081  -5.437   4.096
 -13.839  -3.797   3.845 -12.978  -3.177   4.103 -14.739  -3.182   5.530 -13.557
  -4.213   6.419 -14.598  -4.446   5.954 -15.567  -4.556   7.677 -14.277  -4.975
   8.321 -15.085  -5.289   8.110 -12.955  -5.028   9.089 -12.763  -5.443   7.292
 -11.904  -4.654   7.522 -10.900  -4.978   5.976 -12.257  -4.298   5.262 -11.455
  -4.181   3.261 -15.188  -5.766   3.747 -14.946  -6.856   2.924 -16.411  -5.335
   2.605 -16.486  -4.380   2.898 -17.601  -6.138   3.874 -17.870  -6.542   2.526
 -18.728  -5.245   3.163 -18.755  -4.361   1.487 -18.671  -4.920   2.681 -19.700
  -5.715   1.891 -17.515  -7.319   2.304 -17.939  -8.383   0.683 -16.914  -7.166
   0.382 -16.661  -6.236  -0.312 -16.604  -8.279  -0.419 -17.555  -8.801  -1.662
 -16.164  -7.686  -2.057 -16.944  -7.035  -1.529 -15.258  -7.095  -2.684 -15.718
  -8.749  -3.600 -15.567  -8.177  -2.262 -14.852  -9.260  -2.899 -16.947  -9.714
  -2.029 -17.069 -10.360  -2.987 -17.891  -9.177  -4.187 -16.664 -10.422  -4.775
 -15.883 -10.166  -4.469 -17.176 -11.576  -3.857 -18.170 -12.053  -3.351 -18.786
 -11.433  -4.142 -18.531 -12.952  -5.422 -16.725 -12.291  -6.032 -15.948 -12.078
  -5.608 -17.171 -13.178   0.313 -15.638  -9.293   0.224 -15.863 -10.500   0.982
 -14.556  -8.878   0.993 -14.377  -7.884   1.657 -13.563  -9.817   0.862 -12.989
 -10.292   2.313 -12.396  -9.095   3.157 -12.753  -8.505   2.622 -11.697  -9.872
   1.328 -11.562  -8.280   0.284 -11.239  -8.751   1.724 -11.072  -7.114   1.133
 -10.595  -6.448   2.728 -11.089  -7.003   2.480 -14.258 -10.899   2.497 -13.841
 -12.023   3.341 -15.168 -10.396   3.347 -15.217  -9.388   4.221 -16.126 -11.179
   5.011 -15.549 -11.659   4.854 -17.187 -10.190   4.663 -16.900  -9.156   4.455
 -18.174 -10.425   6.407 -17.280 -10.329   6.819 -16.290 -10.523   6.807 -17.611
  -9.371   6.872 -18.238 -11.471   6.428 -17.776 -12.352   7.954 -18.129 -11.544
   6.484 -19.658 -11.239   6.620 -19.897 -10.267   6.144 -20.555 -12.153   5.959
 -20.250 -13.383   6.198 -19.334 -13.737   5.790 -21.042 -13.987   6.187 -21.829
 -11.849   6.394 -22.175 -10.923   5.945 -22.565 -12.497   3.494 -16.890 -12.332
   4.105 -17.111 -13.394   2.218 -17.187 -12.012   1.809 -16.998 -11.108   1.341
 -17.728 -12.985   2.025 -18.260 -13.647   0.364 -18.739 -12.397  -0.464 -18.385
 -11.784  -0.121 -19.155 -13.281   1.028 -19.870 -11.583   1.486 -19.515 -10.659
   0.240 -20.567 -11.297   2.037 -20.742 -12.388   2.270 -20.547 -13.533   2.756
 -21.638 -11.820   3.380 -22.225 -12.355   2.611 -21.832 -10.840   0.580 -16.658
 -13.822   0.884 -16.513 -15.024  -0.447 -16.061 -13.189  -0.508 -16.410 -12.244
  -1.221 -14.946 -13.659  -0.734 -14.425 -14.484  -2.637 -15.280 -13.954  -3.004
 -15.947 -13.174  -3.699 -14.145 -14.136  -4.588 -14.393 -14.716  -4.036 -13.811
 -13.155  -3.176 -13.344 -14.658  -2.470 -15.953 -15.134  -2.206 -16.841 -14.882
  -1.305 -13.902 -12.559  -1.708 -14.172 -11.465  -1.115 -12.627 -12.920  -0.945
 -12.389 -13.887  -1.179 -11.513 -11.972  -0.604 -11.818 -11.098  -0.567 -10.192
 -12.405  -1.263  -9.731 -13.105  -0.427  -9.637 -11.478   0.791 -10.411 -13.064
   1.748 -10.909 -12.513   0.964 -10.079 -14.329   1.928  -9.936 -14.593   0.216
  -9.581 -14.791  -2.645 -11.233 -11.555  -2.985 -11.180 -10.399  -3.562 -11.057
 -12.546  -3.200 -10.992 -13.486  -5.056 -11.096 -12.532  -5.419 -11.972 -11.995
  -5.573  -9.950 -11.688  -5.395 -10.171 -10.635  -5.131  -8.980 -11.918  -6.954
  -9.824 -11.837  -7.307 -10.641 -11.478  -5.573 -11.122 -13.934  -5.078 -10.413
 -14.889  -6.754 -11.742 -14.022  -7.148 -12.224 -13.226  -7.590 -11.732 -15.276
  -6.910 -11.765 -16.127  -8.525 -13.004 -15.388  -8.900 -13.238 -14.392  -9.718
 -12.993 -16.412 -10.328 -13.896 -16.394 -10.356 -12.114 -16.326  -9.316 -13.033
 -17.425  -7.614 -14.231 -15.706  -8.161 -15.137 -15.970  -7.044 -13.934 -16.586
  -6.916 -14.471 -14.904  -8.249 -10.383 -15.462  -8.011  -9.796 -16.461  -8.938
  -9.780 -14.450  -9.254 -10.319 -13.657  -9.404  -8.416 -14.341 -10.113  -8.217
 -15.145 -10.195  -8.152 -13.082 -11.150  -8.676 -13.043  -9.616  -8.582 -12.265
 -10.422  -6.588 -12.762 -11.517  -5.893 -13.263 -12.318  -6.432 -13.747 -11.586
  -4.496 -13.109 -12.382  -3.893 -13.519 -10.589  -3.878 -12.316 -10.708  -2.563
 -11.992 -11.596  -2.407 -11.663  -9.536  -4.634 -11.771  -8.849  -4.013 -11.216
  -9.454  -5.987 -12.021  -8.651  -6.552 -11.572  -8.318  -7.353 -14.499  -8.545
  -6.366 -15.202  -7.189  -7.631 -13.836  -7.156  -8.452 -13.248  -5.911  -6.984
 -14.129  -6.092  -6.024 -13.645  -5.161  -7.547 -13.572  -5.414  -6.781 -15.546
  -5.073  -5.704 -15.950  -5.370  -7.918 -16.300  -5.644  -8.707 -15.731  -4.969
  -8.022 -17.730  -4.065  -7.486 -18.019  -4.830  -9.533 -18.098  -4.207 -10.152
 -17.453  -5.833  -9.958 -18.042  -4.369  -9.812 -19.543  -4.436 -10.879 -19.754
  -5.092  -9.384 -20.238  -3.023  -9.305 -20.017  -2.652  -9.689 -20.967  -3.148
  -8.237 -20.195  -1.963  -9.236 -19.025  -2.125  -8.747 -18.156  -0.696  -9.677
 -19.198  -0.321 -10.246 -20.268  -0.900 -10.221 -21.095   0.448 -10.901 -20.270
   0.163  -9.726 -18.227  -0.174  -9.383 -17.339   1.098 -10.105 -18.266  -6.035
  -7.374 -18.619  -5.662  -6.588 -19.574  -7.300  -7.560 -18.366  -7.649  -8.111
 -17.594  -8.262  -7.005 -19.316  -8.003  -7.208 -20.355  -9.624  -7.762 -19.231
  -9.841  -7.761 -18.163 -10.457  -7.202 -19.658  -9.593  -9.160 -19.824  -9.403
  -9.543 -21.115  -9.000  -8.987 -21.855  -9.563 -10.864 -21.187  -9.427 -11.456
 -22.079  -9.828 -11.400 -19.977  -9.802 -10.327 -19.088  -9.980 -10.382 -18.024
  -8.540  -5.478 -19.109  -9.123  -5.187 -18.107  -8.186  -4.662 -20.106  -7.745
  -5.109 -20.896  -8.480  -3.278 -20.238  -7.914  -2.669 -19.533  -8.189  -2.862
 -21.670  -8.973  -3.271 -22.307  -8.161  -1.773 -21.634  -7.175  -3.219 -21.849
 -10.047  -2.965 -19.858 -10.501  -2.001 -19.254 -10.942  -3.772 -20.571 -10.482
  -4.512 -21.081 -12.515  -3.713 -20.673 -12.903  -2.695 -20.660 -13.014  -4.189
 -22.053 -12.666  -3.358 -22.666 -12.545  -5.070 -22.492 -14.516  -4.328 -22.095
 -14.752  -5.106 -21.369 -15.288  -3.085 -21.651 -15.338  -2.917 -20.575 -14.839
  -2.175 -22.048 -16.318  -3.105 -22.006 -15.035  -4.773 -23.473 -15.440  -4.000
 -24.127 -14.270  -5.370 -23.969 -15.911  -5.374 -23.227 -13.169  -4.467 -19.456
 -13.253  -5.682 -19.496 -13.553  -3.780 -18.407 -13.564  -2.324 -18.275 -14.032
  -1.732 -19.062 -12.492  -2.126 -18.238 -14.179  -2.013 -16.839 -15.225  -1.742
 -16.983 -13.698  -1.245 -16.232 -14.166  -3.371 -16.143 -14.961  -3.221 -15.412
 -13.224  -3.488 -15.608 -14.298  -4.383 -17.291 -13.823  -5.292 -16.921 -15.788
  -4.677 -17.696 -16.731  -3.922 -17.253 -16.007  -5.719 -18.464 -15.165  -6.166
 -18.796 -17.373  -6.105 -18.908 -17.665  -5.363 -19.651 -17.284  -7.481 -19.633
 -18.230  -7.909 -19.963 -16.809  -7.322 -20.602 -16.556  -8.415 -18.875 -16.225
  -8.958 -19.595 -18.524  -6.008 -17.887 -19.714  -5.664 -18.164 -18.201  -6.445
 -16.672 -17.280  -6.818 -16.487 -19.059  -6.577 -15.474 -19.585  -7.531 -15.521
 -18.114  -6.736 -14.323 -17.534  -7.652 -14.436 -17.394  -5.923 -14.228 -18.841
  -6.932 -12.999 -19.354  -8.073 -12.478 -19.321  -9.018 -12.835 -19.643  -7.913
 -11.196 -20.045  -8.645 -10.512 -19.465  -6.619 -10.888 -18.948  -5.982 -12.027
 -18.630  -4.951 -11.968 -20.115  -5.374 -15.312 -19.735  -4.214 -15.236 -21.419
  -5.683 -15.185 -21.820  -6.607 -15.253 -22.443  -4.664 -15.172 -22.339  -4.010
 -16.038 -23.877  -5.240 -15.116 -24.065  -5.890 -14.261 -24.522  -4.361 -15.096
 -24.176  -5.986 -16.431 -24.210  -5.435 -17.371 -23.485  -6.828 -16.467 -25.560
  -6.620 -16.285 -25.612  -7.305 -15.438 -26.271  -5.849 -15.986 -26.005  -7.303
 -17.505 -25.442  -7.217 -18.339 -27.203  -7.991 -17.584 -27.831  -8.307 -16.510
 -27.515  -7.928 -15.628 -28.718  -8.790 -16.532 -27.640  -8.564 -18.652 -27.206
  -8.244 -19.506 -28.422  -9.203 -18.685 -22.360  -3.764 -13.927 -22.240  -2.533
 -14.044 -22.613  -4.374 -12.757 -22.904  -5.339 -12.699 -22.467  -3.688 -11.412
 -23.009  -2.743 -11.431 -23.215  -4.581 -10.345 -22.662  -5.519 -10.300 -23.193
  -4.122  -9.356 -24.758  -4.783 -10.647 -24.960  -5.277 -11.597 -25.447  -5.658
  -9.592 -25.046  -6.671  -9.564 -25.345  -5.224  -8.598 -26.520  -5.692  -9.782
 -25.463  -3.407 -10.562 -26.532  -3.602 -10.652 -25.419  -2.844  -9.630 -25.031
  -2.746 -11.314 -21.064  -3.249 -11.033 -20.661  -3.429  -9.885 -20.206  -2.731
 -11.908 -20.322  -2.601 -12.903 -18.964  -2.173 -11.612 -18.460  -2.857 -10.929
 -18.164  -1.994 -12.921 -17.083  -1.999 -12.775 -18.208  -2.975 -13.394 -18.692
  -1.009 -13.984 -19.767  -1.161 -14.087 -18.644   0.058 -13.768 -18.132  -1.328
 -15.363 -17.049  -1.233 -15.278 -18.186  -2.415 -15.426 -18.807  -0.641 -16.450
 -18.254   0.054 -16.932 -20.034  -0.917 -16.856 -20.693  -1.960 -16.497 -20.272
  -2.735 -16.004 -21.637  -1.953 -16.857 -20.526  -0.059 -17.707 -20.118   0.864
 -17.683 -21.519  -0.166 -17.858 -19.058  -0.856 -10.849 -19.717   0.063 -11.320
 -18.423  -0.813  -9.664 -17.898  -1.636  -9.405 -18.294   0.343  -8.740 -19.314
   0.704  -8.612 -17.673  -0.015  -7.366 -16.592  -0.138  -7.439 -17.680   1.135
  -6.390 -17.318   0.800  -5.418 -17.009   1.940  -6.691 -18.671   1.587  -6.357
 -18.366  -1.268  -6.784 -18.310  -1.230  -5.696 -19.394  -1.341  -7.138 -17.804
  -2.138  -7.122 -17.525   1.382  -9.462 -16.376   1.107  -9.880 -18.011   2.580
  -9.689 -19.378   3.018  -9.407 -19.299   3.303  -8.358 -20.142   2.256  -9.565
 -19.594   4.356 -10.174 -20.262   5.021  -9.626 -19.900   4.107 -11.190 -18.166
   4.839 -10.444 -17.829   5.566  -9.704 -18.125   5.310 -11.426 -17.201   3.649
 -10.342 -17.028   3.400 -11.389 -15.898   3.858  -9.685 -15.816   3.953  -8.475
 -14.849   4.081 -10.539 -15.171   4.068 -11.496 -13.550   4.584 -10.194 -12.812
   3.890  -9.793 -12.967   5.202 -11.531 -13.541   6.092 -11.793 -11.905   5.352
 -11.336 -13.052   4.549 -12.400 -13.645   5.549  -9.018 -13.183   5.231  -7.865
 -14.191   6.797  -9.174 -14.603   6.945 -10.084 -14.213   7.922  -8.205 -13.223
   8.203  -7.846 -14.780   9.166  -8.847 -15.729   8.975  -9.348 -14.690  10.008
  -8.160 -13.759   9.596  -9.878 -12.771   9.551  -9.420 -13.734   8.794 -10.616
 -13.993  10.874 -10.583 -14.106  11.623  -9.800 -13.147  11.180 -11.199 -15.202
  11.019 -11.367 -15.789  11.832 -11.247 -15.256  10.579 -12.627 -14.469   9.676
 -13.196 -13.542   9.657 -12.794 -14.714   9.421 -14.142 -16.231  11.041 -13.348
 -16.840  11.789 -13.051 -16.201  10.800 -14.328 -14.724   7.451  -6.870 -14.232
   7.907  -5.857 -15.708   6.577  -6.842 -15.966   6.259  -7.765 -16.304   5.955
  -5.612 -16.441   6.616  -4.756 -17.554   5.264  -5.985 -17.926   4.633  -5.177
 -18.310   5.899  -6.448 -17.322   4.440  -6.659 -15.342   4.927  -5.071 -15.064
   4.992  -3.904 -14.933   3.919  -5.806 -15.191   3.997  -6.779 -13.934   2.894
  -5.466 -14.317   2.131  -4.788 -13.504   2.185  -6.780 -14.405   1.918  -7.331
 -12.879   2.791  -7.436 -12.891   1.325  -6.511 -12.664   3.368  -4.708 -12.445
   2.902  -3.598 -11.944   4.418  -5.257 -12.283   4.677  -6.172 -10.756   5.075
  -4.716  -9.946   4.391  -4.461 -10.173   6.114  -5.642 -11.015   6.786  -5.811
  -9.411   6.720  -5.152  -9.622   5.537  -6.893  -9.055   4.364  -6.992  -8.882
   3.714  -6.147  -8.690   4.163  -8.343  -8.196   3.348  -8.677  -9.153   5.184
  -9.123  -9.127   5.447 -10.516  -8.745   4.743 -11.241  -9.572   6.728 -10.920
  -9.385   7.053 -11.934 -10.252   7.513  -9.991 -10.750   8.366 -10.427 -10.403
   7.181  -8.623 -10.958   7.746  -7.889  -9.794   6.052  -8.181 -11.068   5.751
  -3.409 -10.153   5.903  -2.557 -12.312   6.138  -3.148 -12.991   5.950  -3.872
 -12.725   6.594  -1.897 -11.862   7.029  -1.393 -13.756   7.703  -1.946 -14.661
   7.292  -2.392 -14.253   8.265  -0.577 -14.874   9.152  -0.698 -14.718   7.524
   0.073 -13.444   8.722  -0.007 -13.297   8.850  -2.856 -12.993   8.481  -3.836
 -14.039   9.641  -2.969 -12.464   9.314  -2.330 -13.139   5.420  -1.003 -12.615
   5.335   0.091 -14.124   4.587  -1.368 -14.417   4.531  -2.333 -14.773   3.637
  -0.411 -15.095   4.210   0.458 -16.117   3.051  -0.906 -16.494   2.378  -0.137
 -17.267   4.076  -1.249 -18.232   3.570  -1.292 -17.308   4.744  -0.389 -17.063
   4.614  -2.175 -15.978   2.267  -2.167 -15.420   1.363  -1.927 -16.984   2.072
  -2.538 -15.501   2.916  -2.902 -13.786   2.514   0.099 -13.971   2.030   1.201
 -12.934   1.952  -0.715 -12.916   2.306  -1.661 -12.115   0.795  -0.324 -12.625
   0.076   0.317 -11.465   0.103  -1.503 -10.933   0.881  -2.048 -10.835  -0.742
  -1.225 -12.446  -0.528  -2.521 -12.867  -1.417  -2.049 -13.267   0.159  -2.728
 -11.841  -0.813  -3.891 -12.593  -0.892  -4.839 -10.519  -0.909  -3.992 -10.073
  -0.998  -4.894  -9.887  -0.982  -3.207 -10.952   1.346   0.548 -10.230   0.497
   1.123 -10.702   2.672   0.714 -11.174   3.414   0.217  -9.628   3.139   1.586
  -8.985   2.308   1.875  -8.828   4.208   0.822  -9.492   5.063   0.698  -8.112
   4.621   1.533  -8.216   3.952  -0.539  -9.022   3.937  -1.272  -7.562   4.764
  -0.858  -7.401   2.650  -0.697  -6.451   2.437   0.103  -7.682   1.859  -1.616
 -10.224   3.763   2.893  -9.701   3.591   4.027 -11.342   4.377   2.732 -11.752
   4.409   1.810 -12.202   4.888   3.853 -11.818   5.834   4.233 -13.587   5.135
   3.203 -13.429   5.833   2.381 -13.953   4.209   2.761 -14.716   5.588   4.165
 -14.700   4.976   5.067 -14.641   7.046   4.485 -14.791   7.644   3.586 -15.332
   7.429   5.235 -13.589   7.230   4.703 -16.108   5.449   3.569 -16.208   5.908
   2.586 -16.284   4.407   3.302 -16.929   5.752   4.220 -12.310   4.111   5.228
 -12.279   4.778   6.253 -12.450   2.812   5.218 -12.574   1.844   4.105 -11.652
   1.813   3.523 -13.429   2.160   3.508 -12.684   0.451   4.593 -11.958  -0.255
   4.190 -13.648   0.004   4.349 -12.711   0.562   6.124 -11.938  -0.062   6.572
 -13.658   0.186   6.509 -12.385   2.005   6.464 -13.125   2.374   7.175 -11.045
   2.192   7.234 -11.119   2.143   8.484  -9.809   2.314   6.646  -9.782   2.328
   5.637  -8.552   2.690   7.337  -8.495   2.256   8.335  -7.351   2.105   6.547
  -7.531   2.089   5.472  -6.371   2.545   6.729  -7.268   0.769   6.939  -8.060
   0.362   6.582  -8.418   4.180   7.642  -7.468   4.636   8.258  -9.451   5.009
   7.391 -10.229   4.723   6.814  -9.716   6.233   8.222  -8.809   6.435   8.792
 -10.201   7.467   7.341 -11.089   7.068   6.849 -10.572   8.269   7.979  -9.324
   8.066   6.241  -8.817   7.217   5.782 -10.132   8.773   5.141 -10.893   8.044
   4.862 -10.526   9.734   5.471  -9.474   8.875   4.278  -8.359   9.007   6.919
  -8.987   9.744   7.419  -7.635   8.484   7.544  -7.809   9.521   6.131 -10.702
   5.869   9.399 -10.360   6.091  10.594 -11.910   5.417   9.093 -12.104   5.247
   8.117 -13.089   5.194   9.998 -13.419   6.142  10.421 -14.290   4.589   9.206
 -14.707   5.261   8.456 -14.050   3.633   8.741 -15.033   4.264   9.933 -12.821
   4.256  11.218 -13.193   4.704  12.334 -12.209   3.064  11.050 -11.747   2.799
  10.192 -11.814   2.289  12.185 -12.759   2.148  12.710 -11.333   0.870  11.743
 -10.978   0.900  10.713 -10.470   0.578  12.342 -12.367  -0.335  11.870 -11.688
  -1.179  11.748 -12.918  -0.473  13.307 -13.514  -1.348  13.570 -12.106  -0.522
  14.033 -13.443   0.441  13.584 -13.380  -0.155  10.783 -12.945   0.040   9.803
 -13.982  -1.063  10.739 -14.043   0.684  10.995 -10.744   2.961  13.108 -11.083
   3.114  14.271  -9.540   3.365  12.549  -8.862   3.068  11.210  -9.251   3.825
  10.529  -8.963   2.074  10.775  -7.385   3.343  11.398  -6.754   3.630  10.557
  -7.033   2.405  11.829  -7.330   4.394  12.512  -7.289   5.395  12.083  -6.407
   4.221  13.065  -8.537   4.094  13.403  -8.177   3.416  14.178  -9.122   5.302
  14.068  -8.914   5.356  15.309  -9.896   6.144  13.418 -10.004   5.974  12.428
 -10.659   7.210  14.060  -9.901   7.668  14.697 -11.232   8.094  12.947 -11.737
   7.409  12.267 -11.991   8.688  13.457 -10.261   8.985  12.164  -9.408   8.430
  11.775 -10.937   9.614  10.948 -11.624   8.825  10.640 -11.614  10.415  11.243
 -10.186   9.766  10.172  -9.767  10.122  13.088  -9.073  10.748  12.527 -10.592
  10.752  13.419  -9.146   9.718  13.888 -11.768   6.919  15.103 -11.899   7.741
  16.054 -12.538   5.813  14.892 -12.391   5.204  14.100 -13.300   5.243  16.017
 -13.996   5.981  16.414 -14.099   4.023  15.540 -14.717   4.313  14.690 -13.498
   3.227  15.100 -14.973   3.420  16.645 -14.785   2.056  17.060 -13.982   1.463
  16.648 -15.541   1.522  18.153 -15.451   0.488  18.452 -16.350   2.382  18.920
 -16.663   2.097  20.144 -16.956   2.774  20.759 -16.560   3.677  18.530 -17.151
   4.377  19.101 -15.810   4.251  17.402 -16.040   5.240  17.035 -12.383   4.867
  17.201 -12.548   5.320  18.337 -11.439   3.965  16.972 -11.275   3.606  16.042
 -10.589   3.472  18.086 -11.237   3.036  18.846  -9.622   2.359  17.575 -10.192
   1.526  17.164  -9.067   2.709  16.705  -8.619   1.787  18.580  -7.965   1.298
  17.858  -8.182   2.676  19.035  -9.121   0.761  19.567 -10.158   0.149  19.442
  -8.229   0.451  20.530  -8.415  -0.356  21.108  -7.332   0.915  20.520  -9.875
   4.673  18.816  -9.888   4.640  20.015  -9.238   5.602  18.121  -9.074   5.415
  17.143  -8.697   6.843  18.706  -8.043   6.560  19.531  -7.883   7.596  17.681
  -7.054   6.963  17.364  -8.398   7.695  16.725  -7.274   8.955  18.064  -7.824
  10.246  17.703  -8.712  10.251  17.087  -7.198  11.388  18.134  -7.548  12.376
  17.873  -6.000  11.368  18.885  -5.369  12.532  19.191  -4.563  12.417  19.699
  -5.462  10.137  19.241  -4.489  10.130  19.708  -6.100   8.922  18.855  -5.741
   7.934  19.102  -9.801   7.731  19.378  -9.614   8.170  20.512 -10.956   8.012
  18.747 -11.084   7.808  17.766 -12.013   8.899  19.441 -11.571   9.840  19.767
 -13.125   9.175  18.405 -12.598   9.497  17.506 -13.669   8.239  18.278 -13.762
   9.946  18.838 -12.595   8.212  20.739 -12.987   8.929  21.654 -12.866   6.920
  20.649 -12.565   6.398  19.838 -13.330   6.180  21.770 -14.258   6.621  22.134
 -13.898   4.860  21.308 -14.772   4.992  20.670 -13.101   4.328  20.789 -14.261
   3.995  22.368 -15.211   3.971  22.507 -12.398   6.004  22.947 -12.721   6.443
  24.057 -11.210   5.418  22.710 -11.000   5.118  21.769 -10.298   4.993  23.751
 -10.791   4.483  24.578  -9.261   3.986  23.209  -9.818   3.158  22.771  -8.733
   4.593  22.473  -8.243   3.267  24.142  -7.768   2.393  23.696  -7.468   3.989
  24.399  -8.900   2.791  25.449  -9.349   3.644  26.243  -8.880   1.581  25.708
  -9.641   6.274  24.347  -9.203   7.159  23.676  -9.612   6.350  25.729  -9.833
   5.468  26.169  -8.915   7.369  26.537  -8.777   8.310  26.005  -9.829   7.660
  27.661  -9.376   8.569  28.057 -10.833   7.941  27.342 -10.047   6.618  28.559
  -9.283   6.373  29.086  -7.521   6.889  26.930  -6.739   7.760  27.349  -7.241
   5.581  27.024  -8.004   5.017  26.679  -6.157   4.936  27.728  -6.376   5.204
  28.761  -6.240   3.388  27.461  -7.188   2.951  27.775  -6.184   3.246  26.381
  -5.330   2.888  27.794  -4.752   5.557  27.486  -4.297   5.728  26.356  -3.911
   5.849  28.550  -4.228   5.592  29.922  -4.158   4.516  30.082  -5.182   5.983
  30.276  -3.177   6.278  30.752  -3.040   5.775  31.710  -3.511   7.287  30.992
  -1.985   6.217  29.777  -1.455   5.268  29.860  -1.349   7.018  30.152  -2.580
   6.430  28.353  -2.760   7.482  28.132  -1.717   5.867  27.206  -0.998   6.644
  26.585  -1.750   4.572  26.995  -2.258   4.010  27.663  -0.862   3.834  26.163
   0.191   3.910  26.432  -1.179   2.285  26.033  -1.330   1.751  26.971  -2.175
   2.139  25.613  -0.099   1.400  25.280  -0.461   0.384  25.435  -0.115   1.568
  24.203   1.326   1.423  25.866   1.282   1.592  26.941   1.746   0.473  25.537
   2.063   2.556  25.271   1.525   3.146  24.653   3.342   2.803  25.404   4.193
   2.352  26.323   3.792   1.628  26.901   5.190   2.510  26.288   3.887   3.711
  24.616   3.371   4.146  23.865   4.648   4.248  25.008  -0.956   4.416  24.754
   0.077   4.537  24.137  -2.171   4.583  24.234  -2.913   4.287  24.851  -2.531
   5.110  22.899  -1.970   4.618  22.105  -4.018   4.771  22.561  -4.189   3.720
  22.326  -4.423   5.044  23.536  -4.613   5.593  21.389  -4.428   6.662  21.495
  -4.168   5.216  19.963  -4.659   4.313  19.600  -4.304   6.095  19.333  -3.084
   5.102  19.987  -6.095   5.376  21.434  -6.474   5.631  22.424  -6.463   6.065
  20.674  -6.308   4.320  21.263  -2.227   6.600  22.733  -1.899   7.068  21.645
  -2.507   7.392  23.800  -3.010   6.982  24.574  -2.205   8.786  23.931  -2.730
   9.292  23.121  -2.816   9.326  25.268  -2.254   8.807  26.045  -2.644  10.402
  25.253  -4.305   9.071  25.595  -4.419   7.988  25.647  -4.553   9.414  26.600
  -5.108   9.700  24.444  -4.897   9.217  23.490  -6.131   9.376  24.638  -5.110
  11.191  24.315  -4.503  11.739  24.908  -5.689  11.910  23.416  -6.411  11.423
  22.416  -6.527  10.429  22.283  -6.913  12.112  21.873  -5.635  13.192  23.504
  -5.328  13.599  24.376  -6.117  13.781  22.840  -0.727   9.041  24.081  -0.319
  10.190  24.098   0.142   8.030  24.201  -0.206   7.098  24.371   1.586   8.222
  24.270   1.801   8.957  25.046   2.158   6.897  24.805   1.558   6.796  25.710
   1.887   6.090  24.125   3.543   6.950  25.068   3.828   7.758  25.501   2.305
   8.625  22.951   1.944   8.289  21.783   3.439   9.327  23.105   3.875   9.405
  24.013   4.088   9.972  21.881   3.348  10.655  21.464   5.333  10.810  22.277
   5.796  11.215  21.377   4.966  11.578  22.956   6.173  10.262  22.706   4.527
   9.010  20.726   4.182   9.338  19.553   5.155   7.842  21.041   5.819   7.500
  22.268   5.218   7.728  23.148   6.808   7.950  22.359   5.989   5.982  22.260
   5.120   5.561  22.766   6.888   5.713  22.815   6.056   5.703  20.794   5.645
   4.752  20.454   7.124   5.697  20.576   5.298   6.812  20.056   6.013   7.185
  19.323   3.895   6.485  19.413   3.695   6.759  18.207   2.977   5.869  20.223
   3.173   5.652  21.189   1.724   5.312  19.637   1.971   4.588  18.860   0.987
   4.590  20.717   0.501   5.374  21.299   0.168   4.027  20.269   1.873   3.742
  21.602   2.783   4.119  22.281   1.523   2.455  21.615   2.068   1.751  22.092
   0.624   2.119  21.300   0.831   6.318  18.781   0.219   5.907  17.778   0.916
   7.616  19.130   1.149   7.774  20.099   0.157   8.714  18.495  -0.808   8.280
  18.234  -0.015   9.832  19.494  -0.738   9.470  20.225   0.885  10.209  19.980
  -0.666  11.318  18.729  -1.973  11.050  18.647   0.825   9.165  17.179   0.113
   9.204  16.184   2.121   9.499  17.214   2.616   9.484  18.094   2.893   9.889
  16.025   2.479  10.811  15.617   4.351  10.312  16.424   4.864   9.578  17.045
   5.222  10.483  15.182   4.693  10.963  14.360   6.065  11.165  15.298   5.567
   9.528  14.784   4.479  11.665  17.212   4.286  12.501  16.541   3.751  11.565
  18.018   5.830  11.862  17.882   5.770  12.744  18.519   6.068  10.966  18.455
   6.646  12.043  17.182   2.834   8.789  14.993   2.456   9.021  13.874   3.013
   7.544  15.459   3.295   7.386  16.416   3.035   6.434  14.569   3.703   6.656
  13.737   3.439   5.109  15.266   2.812   5.000  16.151   3.170   4.253  14.646
   4.941   5.120  15.502   5.365   6.099  15.727   5.318   4.166  16.558   4.705
   4.376  17.434   5.125   3.133  16.267   6.380   4.188  16.804   5.659   4.601
  14.273   5.624   5.319  13.453   6.714   4.539  14.540   5.298   3.598  14.044
   1.625   6.135  13.986   1.577   5.693  12.856   0.520   6.462  14.728   0.671
   6.952  15.598  -0.817   6.359  14.102  -0.814   5.477  13.461  -1.832   6.457
  15.248  -1.499   5.959  16.158  -1.908   7.526  15.444  -3.246   6.031  14.882
  -3.672   6.512  14.001  -3.267   4.477  14.716  -2.434   4.241  14.053  -3.103
   3.962  15.663  -4.267   4.181  14.401  -4.179   6.428  16.031  -3.709   6.075
  16.949  -4.237   7.512  16.136  -5.161   5.983  15.872  -1.024   7.525  13.091
  -1.465   7.301  11.998  -0.551   8.752  13.388  -0.148   8.851  14.309  -0.691
   9.894  12.451  -1.745   9.915  12.176  -0.298  11.188  13.148  -0.495  12.118
  12.615  -0.926  11.275  14.035   0.747  11.202  13.458   0.087   9.657  11.130
  -0.508  10.007  10.092   1.246   9.041  11.173   1.596   8.811  12.092   1.957
   8.484   9.978   2.194   9.426   9.484   3.264   7.715  10.408   3.091   7.123
  11.306   3.635   7.045   9.632   4.377   8.721  10.728   4.806   8.999   9.765
   3.899   9.582  11.196   5.747   8.082  11.649   6.643   6.840  10.602   7.356
   7.425  10.022   7.127   6.133  11.275   5.968   6.289   9.947   1.090   7.605
   9.020   0.800   8.072   7.892   0.691   6.439   9.515   1.141   6.163  10.376
  -0.263   5.500   8.871   0.245   5.022   8.034  -0.703   4.390   9.889   0.250
   4.011  10.259  -1.125   4.936  10.732  -1.639   3.317   9.412  -2.968   3.670
   9.269  -3.383   4.664   9.354  -3.906   2.672   9.047  -4.954   2.847   8.856
  -3.470   1.387   8.979  -4.135   0.563   8.766  -2.119   1.071   8.990  -1.760
   0.055   8.919  -1.173   2.027   9.241  -0.105   1.875   9.284  -1.549   6.239
   8.379  -1.982   5.962   7.288  -2.092   7.149   9.170  -1.609   7.507   9.982
  -3.341   7.860   8.926  -4.084   7.120   8.629  -3.856   8.592  10.178  -3.752
   7.766  10.881  -3.137   9.353  10.481  -5.357   9.153  10.148  -5.643   9.683
   9.239  -6.439   8.012  10.351  -6.477   7.428   9.432  -6.260   7.515  11.305
  -7.423   8.480  10.315  -5.378  10.051  11.388  -4.705  10.894  11.233  -6.420
  10.269  11.624  -5.114   9.511  12.297  -3.252   8.915   7.775  -4.150   8.956
   6.983  -2.184   9.694   7.711  -1.374   9.484   8.276  -1.941  10.561   6.544
  -2.740  11.294   6.433  -0.627  11.398   6.663   0.152  10.763   7.085   0.186
  11.812   5.401   1.128  12.331   5.577   0.501  10.940   4.828  -0.375  12.370
   4.652  -0.888  12.649   7.573  -1.485  13.337   6.975  -1.453  12.327   8.449
   0.061  13.160   7.729  -1.852   9.791   5.250  -2.407  10.261   4.245  -1.284
   8.534   5.281  -0.836   8.240   6.137  -1.255   7.569   4.154  -0.726   7.968
   3.288  -0.444   6.312   4.522   0.547   6.633   4.843  -1.069   5.760   5.224
  -0.174   5.462   3.281   0.917   5.439   2.475   1.731   6.021   2.608   0.701
   4.513   1.505   1.303   4.344   0.625  -0.545   3.970   1.690  -1.075   4.554
   2.783  -1.984   4.203   3.249  -2.601   7.194   3.651  -2.956   7.415   2.515
  -3.494   6.732   4.508  -3.153   6.369   5.387  -4.992   6.624   4.149  -5.026
   6.200   3.146  -5.770   5.662   5.179  -5.577   5.843   6.236  -6.830   5.823
   4.981  -5.367   4.298   4.863  -4.268   3.582   5.375  -3.537   4.060   6.010
  -4.049   2.220   4.959  -3.222   1.689   5.408  -4.779   1.698   3.907  -4.630
   0.443   3.409  -5.422   0.306   2.885  -5.942   2.331   3.439  -6.714   1.792
   2.910  -6.230   3.581   3.968  -7.171   4.058   3.738  -5.748   7.955   3.937
  -6.785   8.062   3.215  -5.200   9.033   4.489  -4.438   8.920   5.142  -5.459
  10.437   3.938  -6.502  10.666   4.156  -4.840  11.129   4.508  -5.308  10.547
   2.400  -6.346  10.699   1.727  -4.033  10.439   1.920  -3.304  10.240   2.590
  -3.605  10.610   0.581  -3.641  11.674   0.345  -2.060  10.386   0.344  -1.518
  11.088   0.978  -1.807   9.410   0.757  -1.704  10.321  -1.160  -1.336   9.307
  -1.917  -1.130   8.390  -1.547  -1.090   9.756  -3.196  -0.631   9.178  -3.985
  -1.334  11.093  -3.282  -1.655  11.473  -2.014  -1.718  12.490  -1.655  -4.486
   9.754  -0.361  -5.241  10.226  -1.240  -4.410   8.403  -0.146  -3.831   8.077
   0.615  -5.135   7.334  -0.906  -4.753   7.284  -1.926  -4.966   5.977  -0.229
  -5.170   5.998   0.842  -5.612   5.307  -0.796  -3.539   5.614  -0.519  -3.363
   5.768  -1.583  -2.895   6.260   0.079  -3.270   4.153  -0.320  -2.250   3.924
  -0.630  -3.396   3.882   0.728  -4.169   3.280  -1.074  -5.030   3.010  -0.621
  -3.972   2.633  -2.248  -2.942   2.890  -3.047  -2.103   3.381  -2.772  -2.836
   2.348  -3.892  -4.894   1.853  -2.689  -5.572   1.620  -1.977  -4.731   1.370
  -3.561  -6.580   7.677  -1.136  -7.086   7.671  -2.251  -7.348   7.915  -0.049
  -6.831   7.977   0.817  -8.769   8.200  -0.056  -9.339   7.504  -0.672  -9.263
   7.943   1.338  -8.776   7.044   1.716  -8.869   8.771   1.926 -11.067   7.857
   1.588 -11.148   6.549   1.849  -9.209   9.579  -0.564  -9.883   9.750  -1.571
  -8.648  10.592   0.073  -8.002  10.334   0.805  -9.176  11.965   0.114 -10.264
  11.987   0.066  -8.891  12.621   1.481  -7.804  12.605   1.548  -9.314  13.619
   1.367  -9.522  11.906   2.674  -9.081  10.924   2.848  -9.198  12.660   3.907
  -9.605  12.111   4.756  -8.157  12.774   4.209  -9.727  13.607   3.799 -11.004
  11.686   2.592 -11.405  11.233   1.685 -11.388  10.932   3.280 -11.518  12.642
   2.690  -8.596  12.767  -1.051  -9.354  13.513  -1.697  -7.315  12.767  -1.240
  -6.839  12.086  -0.667  -6.625  13.509  -2.343  -7.193  14.413  -2.563  -5.167
  13.877  -1.812  -4.589  12.968  -1.980  -4.619  15.013  -2.780  -5.285  15.873
  -2.718  -3.642  15.372  -2.457  -4.499  14.651  -3.801  -4.965  14.304  -0.319
  -5.264  13.457   0.298  -3.893  14.372  -0.132  -5.649  15.552   0.236  -5.354
  16.461  -0.289  -6.719  15.485   0.038  -5.407  15.651   1.295  -6.505  12.699
  -3.652  -6.586  13.339  -4.685  -6.300  11.401  -3.561  -5.988  11.114  -2.644
  -6.074  10.573  -4.771  -5.165  10.970  -5.222  -5.830   9.080  -4.554  -5.210
   8.919  -3.673  -6.794   8.576  -4.485  -5.033   8.409  -5.692  -3.678   8.653
  -5.736  -3.311   9.379  -5.026  -2.822   7.928  -6.635  -1.783   8.221  -6.625
  -3.366   7.079  -7.620  -2.610   6.635  -8.642  -1.701   6.943  -8.656  -4.738
   6.819  -7.552  -5.202   6.129  -8.241  -5.577   7.484  -6.616  -6.653   7.419
  -6.682  -7.078  10.721  -5.915  -6.594  10.860  -7.060  -8.428  10.584  -5.738
  -9.133  10.362  -4.518  -8.756  10.903  -3.650  -9.177   9.282  -4.378 -10.595
  10.734  -4.794 -10.717  11.789  -4.549 -11.298  10.144  -4.205 -10.792  10.514
  -6.264 -11.497  11.233  -6.680 -11.199   9.510  -6.387  -9.397  10.651  -6.878
  -9.241   9.836  -7.585  -9.141  11.915  -7.740  -9.310  11.845  -8.909  -8.712
  13.040  -7.138  -8.208  13.001  -6.263  -8.558  14.262  -7.999  -9.399  14.314
  -8.690  -8.561  15.522  -7.160  -7.668  15.476  -6.536  -8.296  16.331  -7.840
  -9.829  15.750  -6.366  -9.898  15.267  -5.038  -9.045  14.789  -4.579 -11.041
  15.541  -4.260 -11.006  15.174  -3.245 -11.973  16.385  -4.760 -12.825  16.603
  -4.133 -11.857  16.915  -6.054 -12.608  17.594  -6.430 -10.810  16.613  -6.851
 -10.670  17.111  -7.799  -7.295  14.202  -8.922  -7.287  14.824  -9.945  -6.289
  13.412  -8.553  -6.331  12.939  -7.662  -5.146  13.222  -9.379  -4.762  14.166
  -9.766  -3.966  12.602  -8.496  -4.112  11.530  -8.364  -3.088  12.633  -9.142
  -3.749  13.232  -7.098  -4.680  13.143  -6.537  -2.658  12.449  -6.301  -1.691
  12.708  -6.733  -2.591  12.788  -5.267  -2.860  11.381  -6.375  -3.379  14.693
  -7.231  -2.393  14.639  -7.694  -4.125  15.295  -7.749  -3.261  15.006  -6.194
  -5.473  12.289 -10.506  -5.309  12.666 -11.680  -5.913  11.055 -10.167  -5.842
  10.764  -9.203  -6.198   9.932 -11.070  -5.359   9.782 -11.749  -6.443   8.682
 -10.248  -5.597   8.557  -9.573  -7.284   8.699  -9.555  -6.428   7.428 -11.124
  -6.694   6.538 -10.553  -7.194   7.536 -11.891  -4.846   7.180 -11.937  -5.433
   6.189 -13.335  -6.120   5.391 -13.051  -5.965   6.872 -13.997  -4.651   5.744
 -13.951  -7.388  10.199 -12.089  -7.301  10.105 -13.340  -8.554  10.568 -11.579
  -8.611  10.593 -10.571  -9.798  10.956 -12.311 -10.507  11.206 -11.522  -9.486
  12.147 -13.336  -8.923  11.819 -14.209 -10.391  12.571 -13.770  -8.643  13.230
 -12.649  -8.837  13.438 -11.597  -7.632  12.835 -12.746  -8.788  14.567 -13.239
  -8.000  15.216 -12.857  -8.551  14.527 -14.302 -10.081  15.116 -12.948 -10.900
  14.705 -13.373 -10.371  16.089 -12.095  -9.473  16.585 -11.327  -8.565  16.152
 -11.241  -9.589  17.563 -11.102 -11.509  16.632 -12.018 -12.273  16.389 -12.631
 -11.750  17.096 -11.154 -10.506   9.788 -13.044 -11.631   9.413 -12.706  -9.843
   9.276 -14.032  -8.988   9.713 -14.347 -10.343   8.247 -14.891 -11.345   7.932
 -14.601 -10.312   8.564 -15.934  -9.610   6.927 -14.630  -8.423   6.875 -14.277
 -10.300   5.813 -14.892 -11.219   5.878 -15.306  -9.743   4.478 -14.597  -8.817
   4.296 -15.143  -9.496   4.306 -13.550 -10.670   3.284 -14.975 -11.701   3.519
 -15.629 -10.366   2.113 -14.399  -9.481   1.960 -13.937 -11.039   0.894 -14.491
 -11.640   0.991 -15.395  -9.931  -0.201 -14.756  -9.167   0.334 -15.319  -9.558
  -0.465 -13.766 -10.494  -1.519 -15.390 -11.092  -2.138 -14.721 -11.070  -1.291
 -16.287  -9.426  -2.441 -15.887  -9.973  -3.315 -16.241  -8.806  -1.967 -16.648
  -8.539  -2.967 -14.765  -8.119  -2.082 -14.286  -9.067  -3.609 -14.060  -7.401
  -3.768 -15.276  -7.711  -4.591 -15.773  -6.931  -3.174 -15.945  -6.679  -4.043
 -14.626 -11.951   0.705 -13.259 -11.376   0.547 -12.216 -13.244   0.926 -13.422
 -13.960   1.335 -14.640 -13.569   0.894 -15.557 -13.953   2.425 -14.642 -15.401
   0.909 -14.502 -15.370  -0.060 -15.001 -16.055   1.618 -15.009 -15.582   0.932
 -12.993 -16.281   0.139 -12.728 -15.931   1.918 -12.687 -14.189   0.671 -12.357
 -13.987   1.250 -11.456 -14.135  -0.755 -11.786 -13.728  -1.674 -12.502 -14.260
  -0.832 -10.483 -14.346   0.021  -9.949 -13.940  -2.095  -9.778 -13.074  -2.599
 -10.208 -13.472  -1.610  -8.358 -14.301  -1.008  -7.987 -13.256  -2.362  -7.600
 -12.206  -0.798  -8.451 -12.259   0.106  -9.058 -12.018  -0.442  -7.438 -10.818
  -1.864  -8.946  -9.492  -0.834  -8.300  -8.549  -1.380  -8.289  -9.389  -0.011
  -9.007  -9.641  -0.411  -7.307 -15.144  -3.008  -9.664 -16.158  -2.493  -9.289
 -15.013  -4.321  -9.886 -13.846  -4.966 -10.442 -13.131  -5.277  -9.681 -13.401
  -4.422 -11.275 -14.484  -6.161 -11.248 -13.783  -6.966 -11.470 -14.805  -5.834
 -12.238 -15.543  -6.541 -10.289 -15.032  -7.051  -9.473 -16.330  -7.114 -10.779
 -16.115  -5.243  -9.775 -16.786  -4.804 -10.513 -16.832  -5.358  -8.394 -16.083
  -5.311  -7.400 -18.173  -5.426  -8.253 -18.832  -5.433  -9.019 -18.983  -5.449
  -7.052 -18.892  -4.439  -6.653 -20.452  -5.795  -7.277 -20.888  -5.107  -8.002
 -20.442  -6.769  -7.767 -21.395  -5.661  -6.067 -21.030  -6.275  -5.243 -21.360
  -4.211  -5.469 -21.692  -3.464  -6.189 -21.954  -3.973  -4.586 -20.335  -3.953
  -5.201 -22.885  -6.034  -6.473 -23.541  -5.982  -5.603 -23.111  -5.442  -7.360
 -23.041  -7.071  -6.770 -18.402  -6.322  -5.918 -18.180  -5.790  -4.846 -18.218
  -7.667  -6.073 -18.273  -7.974  -7.034 -17.594  -8.584  -5.077 -18.035  -8.318
  -4.117 -18.058 -10.023  -5.305 -19.138 -10.045  -5.456 -17.544 -10.431  -6.175
 -17.598 -11.056  -4.243 -16.511 -11.112  -4.195 -18.158 -10.645  -2.863 -19.228
 -10.445  -2.926 -17.855 -11.400  -2.138 -17.653  -9.762  -2.471 -17.989 -12.529
  -4.542 -17.967 -13.285  -3.758 -19.025 -12.657  -4.856 -17.367 -12.870  -5.369
 -16.114  -8.232  -4.827 -15.678  -8.146  -3.670 -15.226  -7.908  -5.839 -15.544
  -8.053  -6.787 -13.890  -7.396  -5.634 -13.338  -8.189  -5.131 -13.180  -7.133
  -6.977 -13.710  -7.721  -7.726 -13.388  -6.089  -7.215 -12.099  -7.267  -6.999
 -13.878  -6.127  -4.700 -13.189  -6.140  -3.695 -14.702  -5.077  -4.987 -15.257
  -5.186  -5.823 -14.862  -3.868  -4.192 -13.924  -3.316  -4.147 -15.759  -2.902
  -4.881 -15.402  -2.789  -5.904 -16.794  -3.240  -4.829 -15.829  -1.240  -4.130
 -14.584  -0.799  -3.928 -15.189  -4.152  -2.748 -14.496  -3.737  -1.819 -16.194
  -5.008  -2.544 -16.767  -5.139  -3.365 -16.558  -5.568  -1.194 -16.888  -4.885
  -0.411 -17.601  -6.597  -1.388 -17.158  -7.486  -1.839 -18.140  -7.091  -0.095
 -18.534  -6.283   0.520 -18.848  -7.881  -0.346 -17.417  -7.424   0.651 -18.735
  -6.052  -2.219 -18.286  -5.759  -3.015 -15.292  -6.266  -0.480 -15.059  -5.953
   0.662 -14.582  -7.254  -1.104 -14.937  -7.550  -2.002 -13.456  -7.849  -0.475
 -13.733  -8.087   0.552 -13.034  -9.133  -1.064 -12.710  -9.011  -2.098 -12.216
  -9.481  -0.434 -14.086 -10.259  -1.008 -14.382 -10.467   0.021 -14.893  -9.920
  -1.657 -13.281 -11.720  -1.740 -13.168 -11.486  -3.565 -14.178 -11.458  -3.973
 -12.722 -10.514  -3.775 -12.563 -12.302  -3.962 -12.306  -6.835  -0.350 -11.592
  -6.845   0.686 -12.130  -5.930  -1.256 -12.718  -6.007  -2.074 -11.174  -4.814
  -1.099 -10.214  -5.320  -0.992 -11.127  -3.983  -2.336 -10.220  -3.379  -2.306
 -11.065  -4.646  -3.199 -11.981  -3.317  -2.461 -11.427  -4.060   0.237 -10.580
  -3.779   1.057 -12.697  -3.629   0.340 -13.281  -3.958  -0.416 -13.256  -2.973
   1.564 -12.789  -1.993   1.670 -14.834  -2.679   1.503 -15.385  -3.521   1.084
 -15.416  -2.234   2.910 -14.980  -1.341   3.359 -16.448  -1.912   2.775 -15.231
  -3.012   3.651 -14.981  -1.545   0.491 -14.615  -0.647   0.989 -14.274  -1.641
  -0.332 -16.366  -1.402  -0.136 -17.185  -1.479   0.579 -16.484  -0.555  -0.811
 -16.632  -2.284  -0.720 -12.929  -3.820   2.743 -12.410  -3.307   3.760 -13.239
  -5.151   2.693 -13.612  -5.452   1.804 -13.127  -6.101   3.876 -13.807  -5.899
   4.704 -13.563  -7.485   3.372 -14.602  -7.380   3.060 -12.894  -7.730   2.547
 -13.283  -8.667   4.378 -13.509  -8.434   5.418 -14.027  -9.397   4.058 -11.667
  -9.403   4.225 -11.526 -10.055   2.495 -10.607 -10.632   2.395 -12.392 -10.708
   2.390 -11.402  -9.239   1.782 -11.605  -6.104   4.340 -11.442  -6.026   5.543
 -10.628  -6.270   3.462 -10.982  -6.516   2.548  -9.157  -6.163   3.721  -8.870
  -7.036   4.307  -8.323  -6.284   2.367  -8.786  -5.745   1.541  -7.358  -5.833
   2.596  -8.083  -7.755   2.045  -8.657  -8.313   0.875  -9.221  -7.684   0.202
  -8.342  -9.641   0.444  -8.920 -10.004  -0.393  -7.649 -10.560   1.263  -7.607
 -11.621   1.066  -7.163 -10.057   2.470  -6.675 -10.726   3.163  -7.422  -8.715
   2.871  -7.059  -8.258   3.780  -8.825  -4.842   4.356  -8.265  -4.859   5.442
  -9.139  -3.668   3.817  -9.536  -3.606   2.891  -8.921  -2.424   4.527  -7.844
  -2.317   4.650  -9.319  -1.354   3.419  -8.641  -1.406   2.568 -10.366  -1.460
   3.137  -9.142   0.314   4.108  -9.088   0.924   2.921  -9.477  -2.355   5.899
  -8.853  -1.793   6.797 -10.717  -2.860   6.121 -11.164  -3.417   5.406 -11.360
  -3.003   7.399 -11.219  -2.015   7.836 -12.816  -3.395   7.231 -12.919  -4.476
   7.138 -13.683  -2.765   8.282 -13.697  -1.702   8.045 -14.692  -3.151   8.134
 -13.330  -2.901   9.305 -13.443  -2.860   6.065 -13.026  -3.102   5.236 -10.604
  -3.921   8.409 -10.162  -3.461   9.440 -10.264  -5.136   7.991 -10.747  -5.508
   7.186  -9.396  -6.067   8.699  -9.964  -6.463   9.541  -9.081  -7.325   7.906
  -8.557  -7.120   6.971  -8.483  -7.959   8.560 -10.569  -8.266   7.451 -11.147
  -7.364   6.652  -8.081  -5.382   9.231  -7.726  -5.421  10.455  -7.276  -4.871
   8.257  -7.634  -4.860   7.313  -6.058  -4.213   8.643  -5.564  -4.976   9.244
  -5.114  -3.968   7.420  -5.018  -4.929   6.916  -5.426  -3.158   6.759  -3.719
  -3.650   7.913  -3.131  -4.440   8.636  -3.184  -2.477   7.606  -2.209  -2.336
   7.827  -3.738  -1.851   7.038  -6.208  -2.884   9.442  -5.474  -2.721  10.458
  -7.217  -2.050   9.116  -7.858  -2.323   8.385  -7.390  -0.737   9.832  -6.565
  -0.040   9.686  -8.223  -0.157   9.437  -7.657  -0.967  11.325  -7.102  -0.324
  12.212  -8.481  -1.933  11.611  -8.725  -2.476  10.795  -8.697  -2.493  13.007
  -9.031  -1.751  13.732  -9.793  -3.561  12.730 -10.706  -3.010  12.503  -9.617
  -4.125  11.814 -10.235  -4.490  13.863 -11.391  -4.278  14.617 -11.987  -3.391
  14.462 -11.695  -5.243  15.643 -12.593  -5.157  16.237 -10.858  -6.270  15.946
 -11.178  -7.185  16.918 -10.368  -7.440  17.366  -9.766  -6.554  15.101  -9.301
  -7.526  15.178  -9.424  -5.653  14.127  -8.552  -5.842  13.519  -7.369  -3.135
  13.585  -6.863  -2.611  14.612  -6.756  -4.145  13.016  -7.212  -4.560  12.217
  -5.409  -4.784  13.314  -5.534  -5.543  14.086  -4.879  -5.695  12.162  -5.650
  -6.354  11.762  -4.669  -5.037  11.319  -3.572  -6.469  12.238  -2.807  -5.716
  12.421  -3.673  -7.414  13.482  -3.473  -6.959  14.452  -4.632  -7.928  13.540
  -2.994  -8.264  13.417  -3.168  -7.300  11.057  -3.775  -8.204  11.000  -3.336
  -6.793  10.107  -2.105  -7.541  11.021  -4.328  -3.761  13.871  -3.906  -3.888
  14.968  -3.923  -2.764  13.032  -4.353  -2.687  12.121  -2.813  -1.864  13.377
  -2.026  -2.494  13.792  -2.084  -1.329  12.104  -2.679  -0.495  11.730  -1.101
  -1.060  12.489  -1.925  -2.306  10.876  -2.892  -2.653  10.514  -1.539  -1.637
  10.107  -0.859  -3.369  11.115   0.077  -3.155  11.880  -0.932  -4.475  10.509
  -0.078  -5.013  10.532  -1.671  -4.564   9.826  -3.229  -0.850  14.381  -2.489
  -0.530  15.268  -4.471  -0.297  14.332  -5.061  -0.673  13.603  -4.896   0.672
  15.290  -4.180   1.476  15.462  -6.135   1.417  14.915  -6.339   2.219  15.624
  -5.968   1.955  13.982  -7.220   0.570  14.715  -7.015   0.207  13.851  -5.059
   0.052  16.707  -4.732   0.638  17.761  -5.614  -1.152  16.747  -5.813  -1.599
  15.864  -5.792  -1.902  18.026  -6.198  -1.292  18.833  -6.703  -3.108  17.962
  -6.453  -3.674  17.064  -6.462  -3.790  18.777  -8.223  -2.789  18.124  -8.572
  -2.215  18.982  -8.351  -2.173  17.234  -9.037  -4.131  17.983 -10.046  -3.871
  17.662  -8.616  -4.754  17.194  -9.082  -4.922  19.238  -8.219  -5.355  19.532
 -10.136  -5.198  19.969 -11.285  -4.726  19.774 -11.391  -4.102  18.987 -12.070
  -5.096  20.291 -10.021  -6.122  20.944  -9.112  -6.557  21.000 -10.799  -6.109
  21.589  -4.490  -2.328  18.670  -4.370  -2.133  19.906  -3.527  -2.880  17.888
  -3.847  -3.104  16.957  -2.099  -3.120  18.191  -2.055  -3.916  18.934  -1.240
  -3.541  16.992  -1.348  -4.624  16.930  -1.525  -3.034  16.070   0.274  -3.403
  17.250   1.070  -2.410  16.630   0.579  -1.854  15.845   2.434  -2.275  16.990
   2.987  -1.602  16.351   3.067  -3.096  18.000   4.424  -3.157  18.160   4.757
  -4.054  18.237   2.226  -3.983  18.653   2.623  -4.615  19.433   0.883  -4.130
  18.303   0.291  -4.891  18.789  -1.578  -1.876  18.873  -1.249  -1.975  20.041
  -1.469  -0.707  18.200  -1.809  -0.774  17.251  -0.985   0.621  18.704   0.050
   0.619  19.046  -0.994   1.669  17.596  -1.974   1.848  17.153  -0.715   2.625
  18.040   0.037   1.378  16.452  -0.250   0.445  15.966  -0.138   2.510  15.383
  -1.146   2.637  14.989   0.074   3.455  15.882   0.580   2.337  14.581   1.496
   1.391  16.873   2.156   1.408  16.005   1.701   2.281  17.469   1.815   0.563
  17.506  -1.698   1.028  20.005  -1.051   1.504  20.938  -2.992   0.953  20.077
  -3.435   0.679  19.211  -3.772   1.215  21.330  -3.393   2.193  21.626  -5.281
   1.183  21.163  -5.602   0.178  20.890  -5.764   1.435  22.107  -5.636   2.015
  20.023  -5.223   1.590  19.268  -3.585   0.314  22.577  -3.503   0.781  23.654
  -3.581  -1.022  22.404  -3.628  -1.289  21.431  -3.690  -2.085  23.387  -4.084
  -1.709  24.331  -4.648  -3.188  22.864  -4.217  -3.563  21.935  -4.724  -3.926
  23.662  -6.047  -2.748  22.478  -7.019  -3.562  21.812  -6.787  -4.470  21.436
  -8.208  -3.004  21.889  -9.069  -3.352  21.338  -8.130  -1.926  22.699  -6.754
  -1.694  22.969  -6.321  -0.904  23.565  -2.311  -2.656  23.785  -2.008  -2.719
  24.964  -1.544  -3.060  22.782  -1.684  -2.818  21.812  -0.458  -4.068  22.974
  -0.371  -4.471  23.983  -0.705  -5.305  22.023  -0.632  -4.888  21.019   0.079
  -6.060  22.088  -2.296  -6.156  22.256  -1.934  -7.240  21.564   0.963  -3.524
  22.692   2.005  -4.080  23.120   1.036  -2.335  22.065   0.216  -1.881  21.687
   2.291  -1.692  21.628   2.939  -2.499  21.286   2.032  -0.775  20.368   2.967
  -0.573  19.844   1.311  -1.225  19.684   1.723   0.190  20.769   3.016  -0.912
  22.776   2.806   0.280  23.019   3.836  -1.681  23.584   4.029  -2.615  23.252
   4.534  -1.242  24.790   3.998  -0.403  25.233   4.595  -2.321  25.948   5.244
  -1.968  26.749   3.250  -2.568  26.537   2.631  -3.164  25.867   3.470  -3.125
  27.448   2.689  -1.667  26.786   5.009  -3.704  25.536   4.967  -4.369  26.399
   4.472  -4.036  24.648   6.082  -3.598  25.371   5.899  -0.678  24.457   6.953
  -1.283  24.515   6.009   0.577  24.039   5.119   1.046  23.950   7.278   1.317
  23.800   7.833   0.569  23.233   6.985   2.521  22.853   6.237   3.164  23.316
   7.889   3.118  22.730   6.467   2.190  21.499   7.433   1.903  20.574   8.438
   1.775  20.950   7.022   1.517  19.278   7.723   1.254  18.499   5.615   1.455
  18.920   5.262   0.884  17.777   5.907   0.185  17.645   4.652   1.680  19.949
   3.604   1.783  19.710   5.069   2.142  21.225   4.272   2.312  21.934   8.013
   1.865  25.102   7.369   2.274  26.069   9.354   1.940  24.959   9.589   1.545
  24.060  10.329   2.692  25.705  10.242   2.286  26.713  11.713   2.478  25.090
  11.917   3.150  24.256  12.456   2.571  25.882  11.806   1.471  24.682   9.918
   4.193  25.782   9.320   4.747  24.874  10.321   4.889  26.833  11.048   4.446
  27.377   9.949   6.258  27.108   8.871   6.412  27.149  10.424   6.702  28.519
   9.969   7.658  28.779  10.057   5.942  29.210  11.987   6.702  28.794  12.418
   7.533  29.563  12.719   5.895  28.153  10.399   7.298  26.040   9.597   8.022
  25.415  11.714   7.398  25.769  12.319   6.671  26.122  12.374   8.204  24.683
  11.878   9.172  24.612  13.803   8.684  25.122  14.317   7.781  25.451  14.428
   9.037  24.302  13.858   9.660  26.254  12.797  10.269  26.591  15.000   9.929
  26.753  12.399   7.442  23.311  13.315   7.615  22.497  11.384   6.635  22.990
  10.554   6.565  23.561  11.285   6.066  21.653  12.082   5.344  21.478  10.040
   5.177  21.444   9.951   4.528  22.315   9.201   5.872  21.405  10.011   4.433
  20.167   9.335   4.831  19.030   8.728   5.723  18.981   9.480   3.851  18.089
   8.934   3.829  17.239  10.334   2.804  18.558  10.657   1.573  17.996  10.168
   1.310  17.070  11.445   0.656  18.728  11.688  -0.253  18.197  11.930   1.041
  19.993  12.503   0.348  20.592  11.555   2.269  20.597  11.760   2.435  21.645
  10.710   3.161  19.887  11.462   7.037  20.503  12.145   6.695  19.514  10.949
   8.274  20.620  10.376   8.494  21.422  11.041   9.252  19.517  10.470   8.890
  18.661  10.204  10.451  19.996  10.596  10.710  20.979  10.575  11.714  19.164
  10.528  11.641  18.077  10.060  12.593  19.551  11.597  12.005  19.406   8.688
  10.248  19.913   8.395   9.373  20.493   8.169  11.142  20.258   8.479   9.848
  18.920  12.519   9.412  19.114  12.826   9.703  17.908  13.441   9.349  20.084
  13.084   9.246  21.023  14.885   9.526  19.786  14.991  10.227  18.958  15.402
  10.530  20.862  16.483  10.607  20.746  14.824  11.947  20.721  15.259  12.576
  21.498  14.992  12.283  19.698  13.747  12.020  20.874  15.180  10.341  22.267
  14.251  10.128  22.389  15.692   8.289  19.646  16.940   8.340  19.755  15.014
   7.111  19.452  14.014   6.989  19.520  15.774   5.940  19.019  16.619   5.819
  19.696  14.786   4.715  19.207  14.381   4.698  20.218  13.892   4.839  18.595
  15.478   3.373  18.849  15.945   2.731  19.843  15.685   2.924  17.706  16.257
   6.110  17.551  15.452   6.608  16.737  17.460   5.583  17.181  18.387   4.730
  17.936  18.005   4.398  18.902  19.259   5.301  18.255  18.810   3.650  17.018
  18.099   2.836  16.881  19.794   3.210  17.186  18.981   4.444  15.690  18.964
   3.688  14.905  19.944   4.952  15.750  17.885   5.521  15.761  18.414   6.410
  15.417  16.686   5.095  14.789  16.368   5.782  13.822  15.919   3.942  14.982
  16.079   3.341  15.778  14.875   3.404  14.165  15.330   3.140  13.210  14.403
   2.101  14.873  13.972   2.391  15.831  13.591   1.641  14.310  15.457   0.937
  15.004  15.543   0.583  13.977  16.430   1.200  15.421  14.881  -0.150  15.953
  13.799  -0.202  15.828  15.474  -1.051  15.801  14.933   0.239  17.352  15.043
   1.236  17.463  14.838  -0.505  18.455  14.494  -1.753  18.268  14.049  -2.045
  17.410  14.478  -2.355  19.079  15.139   0.010  19.601  15.634   0.889  19.645
  15.150  -0.616  20.394  13.642   4.315  13.993  13.127   4.251  12.905  13.203
   5.160  14.914  13.707   5.222  15.786  11.984   6.030  14.720  11.242   5.386
  14.248  11.420   6.341  16.049  11.289   5.380  16.547  12.224   6.854  16.576
  10.143   7.173  16.089   8.856   6.602  16.302   8.783   5.525  16.314   7.803
   7.399  16.680   6.942   6.945  17.147   7.854   8.766  16.663   6.928   9.248
  16.937   8.982   9.367  16.177   8.969  10.445  16.110  10.151   8.616  15.980
  11.125   9.034  15.775  12.403   7.247  13.768  11.745   7.645  12.919  13.539
   7.853  14.007  14.070   7.360  14.711  14.114   9.003  13.281  13.353   9.779
  13.359  15.398   9.496  14.003  16.112   8.678  13.908  15.902  10.284  13.443
  15.493   9.934  15.485  14.941   9.191  16.060  16.964   9.857  16.030  16.984
  10.166  17.075  17.235   8.803  15.958  17.610  10.618  15.594  14.864  11.262
  15.779  13.791  11.111  15.667  15.043  11.439  16.840  15.375  12.065  15.247
  14.496   8.698  11.828  13.968   9.289  10.938  15.399   7.811  11.701  15.615
   7.317  12.555  15.774   7.158  10.432  16.170   7.982   9.839  17.025   6.225
  10.683  16.692   5.397  11.310  17.457   5.597   9.375  18.114   4.729   9.422
  16.597   5.134   8.890  17.875   6.350   8.706  18.233   6.859  11.419  18.574
   7.639  10.739  17.915   7.384  12.319  19.422   5.964  11.834  20.137   5.700
  11.055  20.019   6.411  12.629  19.072   4.962  12.086  14.509   6.519   9.764
  14.338   6.656   8.546  13.593   5.929  10.542  13.871   5.734  11.493  12.230
   5.468  10.105  12.266   4.555   9.511  11.720   5.151  11.014  11.329   6.568
   9.478  10.844   6.461   8.402  11.159   7.727  10.186  11.433   7.759  11.157
  10.579   9.015   9.667   9.544   8.786   9.415  10.515  10.127  10.737   9.881
   9.820  11.569  11.496  10.312  11.175   9.878  11.320  10.161   8.505  11.492
  10.259   7.886  10.782  10.787   7.895  12.516   9.591   6.893  12.799   9.878
   8.588  13.299   8.742   8.102  14.159   8.305   9.997  13.255   8.637  10.562
  13.968   8.056  10.619  12.186   9.319  11.694  12.108   9.257  11.251   9.417
   8.356  10.557   9.720   7.421  12.579   9.320   8.258  13.074   8.910   9.037
  13.321   9.570   7.018  13.261  10.636   6.797  14.353   9.331   7.277  12.930
   8.651   5.834  12.667   9.153   4.737  13.169   7.303   6.079  13.419   7.070
   7.029  12.887   6.248   5.109  13.504   6.495   4.245  13.198   4.840   5.708
  14.270   4.779   5.896  12.812   4.804   6.727  12.684   3.664   4.919  11.648
   3.771   4.597  13.553   3.652   3.608  13.249   2.859   2.925  13.363   4.559
   3.035  14.633   3.631   3.753  13.037   2.336   5.649  12.776   2.441   6.703
  12.520   1.499   5.179  14.109   2.148   5.590  11.458   6.467   4.636  11.203
   6.471   3.435  10.486   6.695   5.575  10.842   6.567   6.511   9.049   6.938
   5.379   8.645   6.100   4.810   8.308   7.077   6.695   8.462   6.133   7.218
   8.793   7.801   7.350   6.842   7.438   6.688   5.840   6.555   6.643   5.972
   5.486   6.564   4.629   7.221   6.723   3.782   6.716   6.506   4.767   8.636
   6.953   3.889   9.688   7.077   2.822   9.519   7.096   4.427  10.973   7.246
   3.721  11.776   7.394   5.812  11.173   7.340   6.191  12.176   7.476   6.702
  10.076   7.100   7.761  10.199   7.276   6.170   8.773   6.848   8.795   8.069
   4.414   8.353   7.881   3.315   8.993   9.337   4.910   9.100   9.326   5.915
   8.937  10.527   4.081   7.854  10.591   3.967   9.381  11.799   4.836   8.752
  11.836   5.726  10.382  11.627   5.232   9.336  13.128   4.096  10.052  12.916
   3.301   7.968  13.385   3.544   7.882  14.426   3.234   7.682  12.630   2.812
   7.353  13.200   4.425   9.681  14.349   4.892   9.875  15.187   4.223   8.822
  14.532   5.538  10.546  14.070   5.493   9.662  10.314   2.730   9.140  10.760
   1.696  10.896   9.860   2.660  11.426   9.655   3.494  11.684   9.565   1.393
  11.891  10.547   0.967  12.965   8.798   1.547  12.853   7.796   1.960  13.780
   8.888   0.207  13.601   9.830  -0.313  14.836   8.816   0.464  13.387   8.188
  -0.530  13.867   9.415   2.424  13.420   9.409   3.274  10.869   8.688   0.410
  10.604   9.158  -0.680  10.464   7.492   0.867  10.732   7.266   1.815   9.428
   6.710   0.283   9.829   5.985  -0.426   8.959   6.213   1.133   8.195   7.456
  -0.317   7.972   7.424  -1.527   7.431   8.167   0.483   7.717   8.168   1.452
   6.439   9.151   0.113   5.563   8.597  -0.224   5.944   9.921   1.371   5.522
   9.209   2.080   6.712  10.505   1.877   4.961  10.985   0.945   5.353  11.684
   0.206   4.050  10.540   0.545   4.503  11.891   2.454   3.421  10.705   3.359
   3.973   9.771   3.463   3.165  11.145   4.323   2.466  10.523   2.866   6.860
  10.095  -1.061   6.183  10.194  -2.078   7.913  10.872  -0.951   8.510  10.684
  -0.158   8.294  11.872  -1.926   7.408  12.483  -2.099   9.382  12.826  -1.334
  10.071  12.136  -0.847   9.762  13.476  -2.122   8.799  13.812  -0.312   7.995
  13.300   0.215   9.902  14.359   0.656   9.372  14.879   1.454  10.541  13.593
   1.094  10.545  15.062   0.124   8.018  14.908  -0.903   7.599  15.573  -0.147
   8.627  15.402  -1.659   7.108  14.478  -1.322   8.658  11.291  -3.319   8.215
  11.908  -4.300   9.339  10.119  -3.387   9.672   9.782  -2.495   9.564   9.260
  -4.536   9.890   9.935  -5.327  10.638   8.161  -4.140  10.249   7.458  -3.404
  10.780   7.367  -5.467  11.505   6.572  -5.290   9.869   6.951  -5.896  11.244
   8.064  -6.165  11.965   8.870  -3.725  12.280   9.606  -4.464  11.772   9.292
  -2.739  13.136   7.975  -3.451  13.916   8.598  -3.013  12.894   7.153  -2.778
  13.515   7.537  -4.374   8.227   8.769  -5.137   8.017   8.834  -6.331   7.264
   8.355  -4.316   7.491   8.252  -3.337   5.931   7.874  -4.745   6.104   7.112
  -5.505   5.114   7.302  -3.570   5.695   6.508  -3.101   4.880   8.190  -2.982
   3.813   6.669  -4.032   3.398   6.639  -5.178   3.101   6.142  -3.113   2.344
   5.536  -3.397   3.474   6.023  -2.182   5.331   9.093  -5.479   4.981   8.952
  -6.688   5.014  10.168  -4.709   5.069  10.035  -3.710   4.300  11.411  -5.223
   3.210  11.381  -5.237   4.554  12.507  -4.189   5.607  12.500  -3.906   4.352
  13.964  -4.747   4.769  14.718  -4.079   4.811  14.220  -5.702   3.263  13.994
  -4.783   3.745  12.349  -2.900   2.703  12.458  -3.202   3.889  11.309  -2.608
   4.183  13.181  -1.691   3.572  12.894  -0.835   5.239  13.042  -1.460   4.098
  14.257  -1.840   4.710  11.847  -6.686   3.894  11.711  -7.567   5.988  12.277
  -6.871   6.590  12.231  -6.061   6.489  12.681  -8.146   5.865  13.491  -8.522
   7.897  13.351  -7.976   8.546  12.531  -7.670   8.252  13.751  -8.927   7.839
  14.428  -6.925   8.281  14.328  -5.599   8.730  13.538  -5.157   8.143  15.576
  -5.035   8.484  15.806  -4.036   7.623  16.434  -5.902   7.574  15.737  -7.103
   7.257  16.197  -8.027   6.499  11.523  -9.221   5.890  11.688 -10.270   7.027
  10.294  -8.943   7.358   9.954  -8.051   6.956   9.214  -9.914   7.533   9.519
 -10.787   7.566   7.924  -9.308   6.873   7.460  -8.606   7.692   7.218 -10.128
   8.825   8.167  -8.776   8.624   8.464  -7.886   5.477   8.951 -10.444   5.340
   8.789 -11.621   4.461   8.894  -9.563   4.615   9.163  -8.602   3.081   8.575
  -9.966   3.096   7.600 -10.453   2.174   8.367  -8.668   2.756   8.013  -7.817
   1.963   9.353  -8.252   0.886   7.520  -9.052   1.074   6.338  -9.332  -0.283
   8.018  -9.137   2.445   9.567 -10.961   1.809   9.127 -11.955   2.702  10.907
 -10.758   3.227  11.164  -9.934   2.288  11.973 -11.635   1.219  11.804 -11.768
   2.636  13.408 -10.939   3.657  13.391 -10.557   2.466  14.190 -11.680   1.710
  13.752  -9.811   1.563  13.068  -8.627   2.021  12.206  -8.368   0.591  13.731
  -7.931   0.145  13.318  -7.039  -0.113  14.596  -8.721   0.711  14.700  -9.866
   0.500  15.420 -10.643   3.030  11.935 -12.960   2.407  12.051 -14.041   4.329
  11.703 -12.869   4.784  11.455 -12.001   5.245  11.519 -14.080   5.138  12.382
 -14.737   6.732  11.323 -13.761   6.747  10.496 -13.050   7.662  10.981 -14.912
   7.315  10.030 -15.316   7.511  11.782 -15.636   8.711  10.896 -14.628   7.339
  12.659 -13.108   7.559  13.425 -13.852   6.560  13.091 -12.478   8.631  12.417
 -12.315   9.391  12.328 -13.091   8.931  13.298 -11.747   8.576  11.512 -11.710
   4.756  10.344 -14.952   4.563  10.562 -16.111   4.609   9.107 -14.415   4.843
   8.992 -13.439   4.095   7.894 -15.023   4.760   7.673 -15.859   3.929   6.763
 -13.993   3.178   6.901 -13.215   3.482   5.905 -14.495   5.305   6.263 -13.447
   5.994   7.102 -13.359   5.090   5.583 -12.143   4.624   6.383 -11.567   4.435
   4.718 -12.245   6.038   5.266 -11.708   6.035   5.299 -14.392   6.228   4.291
 -14.025   5.586   5.222 -15.382   7.064   5.653 -14.454   2.748   8.135 -15.689
   2.528   7.970 -16.877   1.776   8.772 -14.938   1.946   8.940 -13.956   0.460
   9.271 -15.529  -0.108   8.416 -15.894  -0.327  10.031 -14.421  -0.333   9.298
 -13.615   0.276  10.889 -14.124  -1.771  10.422 -14.834  -1.681  11.439 -15.217
  -2.155   9.778 -15.625  -2.731  10.340 -13.633  -3.623  10.936 -13.825  -3.086
   9.346 -13.362  -2.241  11.128 -12.437  -2.327  12.134 -12.464  -1.719  10.673
 -11.321  -1.729   9.347 -11.064  -1.952   8.711 -11.816  -1.245   8.982 -10.256
  -1.234  11.470 -10.491  -1.307  12.456 -10.695  -0.791  11.191  -9.628   0.716
  10.120 -16.775   0.363   9.708 -17.874   1.441  11.233 -16.694   1.759  11.448
 -15.760   1.841  12.165 -17.808   0.929  12.633 -18.179   2.808  13.384 -17.386
   3.778  13.051 -17.017   2.897  13.984 -18.291   2.157  14.338 -16.427   0.950
  14.625 -16.507   2.983  14.986 -15.664   2.513  15.683 -15.104   3.952  14.704
 -15.629   2.349  11.359 -19.000   1.849  11.436 -20.159   3.383  10.527 -18.747
   3.692  10.461 -17.787   3.988   9.647 -19.758   4.355  10.290 -20.558   5.257
   9.013 -19.180   5.000   8.461 -18.276   5.573   8.264 -19.906   6.439   9.994
 -18.836   6.190  10.611 -17.972   7.618   9.097 -18.432   7.793   8.443 -19.286
   8.482   9.701 -18.155   7.355   8.448 -17.597   6.833  10.977 -19.987   7.828
  11.399 -19.843   6.836  10.536 -20.983   6.032  11.713 -20.063   3.129   8.621
 -20.422   3.471   8.156 -21.535   2.080   8.179 -19.765   1.900   8.628 -18.878
   1.046   7.265 -20.360   1.433   6.625 -21.153   0.502   6.329 -19.211   0.288
   6.909 -18.313  -0.388   5.753 -19.465   1.578   5.234 -19.081   1.758   4.684
 -20.004   2.564   5.646 -18.866   1.269   4.296 -17.933   2.112   3.741 -17.521
   0.974   4.904 -17.077   0.126   3.376 -18.141  -0.779   3.712 -18.436   0.158
   2.113 -17.613   1.079   1.520 -16.819   1.770   2.103 -16.368   0.969   0.652
 -16.314  -0.880   1.394 -17.878  -1.549   1.921 -18.422  -0.743   0.409 -17.704
  -0.130   7.973 -21.043  -0.418   7.520 -22.173  -0.832   8.979 -20.484  -0.494
   9.271 -19.578  -2.123   9.580 -20.899  -2.490  10.427 -20.319  -2.154  10.115
 -22.360  -1.829   9.330 -23.043  -3.189  10.373 -22.580  -1.230  11.276 -22.583
  -1.498  11.991 -21.806  -0.203  10.957 -22.405  -1.479  11.907 -23.957  -1.254
  11.189 -24.745  -2.489  12.310 -24.031  -0.530  13.095 -23.980  -0.779  13.785
 -23.175   0.474  12.710 -23.803  -0.723  13.888 -25.259  -0.460  13.406 -26.107
  -1.681  14.170 -25.415  -0.138  14.711 -25.263  -3.203   8.525 -20.581  -2.802
   7.372 -20.221  -4.499   8.790 -20.734  -5.097  10.109 -20.816  -5.397  10.216
 -21.858  -4.410  10.905 -20.529  -6.341  10.073 -19.957  -7.098  10.776 -20.305
  -6.195  10.218 -18.886  -6.871   8.673 -20.166  -7.364   8.572 -21.133  -7.507
   8.248 -19.389  -5.554   7.921 -20.246  -5.327   7.592 -19.232  -5.650   6.535
 -20.952  -4.904   6.239 -21.887  -6.530   5.696 -20.428  -7.096   5.981 -19.641
  -6.699   4.269 -20.853  -7.123   3.767 -19.983  -7.497   4.168 -21.588  -5.447
   3.562 -21.245  -4.499   3.592 -20.464  -5.380   3.101 -22.488  -6.147   3.141
 -23.144  -4.079   2.717 -23.135  -3.283   3.017 -22.455  -4.071   1.256 -23.492
  -3.074   1.097 -23.901  -4.050   0.672 -22.572  -5.241   0.776 -24.368  -6.297
   1.435 -24.431  -4.990  -0.165 -25.181  -3.689   3.532 -24.313  -3.358   3.126
 -25.421  -3.594   4.809 -24.039  -3.855   5.206 -23.148  -2.962   5.781 -24.993
  -3.483   5.637 -25.939  -3.162   7.246 -24.509  -2.724   7.247 -23.511  -2.688
   8.324 -25.431  -3.127   7.989 -26.371  -2.957   9.336 -25.128  -1.606   8.208
 -25.373  -4.489   7.633 -24.335  -4.853   6.979 -23.735  -1.508   5.451 -25.319
  -1.196   5.311 -26.474  -0.743   5.339 -24.264  -1.147   5.471 -23.348   0.678
   4.999 -24.222   1.036   4.869 -23.201   0.716   4.068 -24.787   1.481   6.061
 -24.948   1.866   5.926 -26.083   1.825   7.181 -24.305   1.648   7.268 -23.314
   2.424   8.417 -24.851   1.893   8.527 -25.797   1.951   9.630 -24.111   0.883
   9.726 -24.304   2.116   9.385 -23.061   2.482  11.038 -24.390   2.640  11.534
 -25.707   2.337  10.958 -26.569   3.173  12.816 -25.938   3.356  13.193 -26.933
   3.598  13.678 -24.853   4.010  14.931 -24.996   3.786  15.417 -24.199   3.483
  13.140 -23.534   3.625  13.851 -22.733   2.992  11.811 -23.323   2.921  11.427
 -22.316   3.905   8.489 -25.130   4.285   8.595 -26.278   4.745   8.373 -24.099
   4.359   8.285 -23.170   6.232   8.403 -24.260   6.518   8.268 -25.304   6.706
   9.799 -23.830   6.258  10.095 -22.881   7.795   9.818 -23.819   6.295  10.683
 -24.978   6.773  10.292 -25.876   5.209  10.710 -25.070   6.931  12.036 -24.712
   6.314  12.789 -25.202   6.852  12.216 -23.640   8.391  12.100 -25.165   8.945
  11.460 -24.478   8.428  11.755 -26.199   8.952  13.472 -24.958   8.776  13.867
 -24.046   9.955  13.539 -25.055   8.620  14.107 -25.670   6.986   7.442 -23.428
   6.488   7.088 -22.381   8.170   6.909 -23.785   8.474   7.256 -24.683   8.916
   5.897 -23.039   8.303   5.016 -22.851  10.107   5.400 -23.833   9.583   4.945
 -24.674  11.051   6.489 -24.496  10.398   7.033 -25.179  11.637   7.110 -23.820
  11.716   5.903 -25.131  11.078   4.379 -23.214  11.862   4.084 -23.912  11.521
   4.833 -22.327  10.367   3.030 -22.859  11.028   2.175 -22.720   9.601   3.127
 -22.089   9.728   2.583 -23.621   9.552   6.514 -21.724  10.378   7.453 -21.773
   9.305   6.020 -20.524   8.155   5.158 -20.214   8.483   4.127 -20.346   7.423
   5.403 -20.983   7.729   5.583 -18.811   7.154   4.777 -18.355   7.018   6.409
 -18.832   9.019   5.935 -18.137   9.394   4.962 -17.817   8.894   6.616 -17.295
   9.915   6.556 -19.260   9.757   7.631 -19.341  11.393   6.294 -19.053  11.878
   5.169 -18.757  12.193   7.295 -19.275  11.799   8.174 -19.580  13.674   7.245
 -19.262  14.006   6.246 -18.979  14.273   7.582 -20.695  13.878   8.577 -20.904
  15.348   7.510 -20.530  13.834   6.604 -21.796  12.762   6.762 -21.906  14.185
   6.969 -22.762  14.061   5.111 -21.740  13.280   4.662 -21.126  14.087   4.673
 -22.738  15.340   4.828 -21.132  15.560   5.113 -20.188  16.346   4.152 -21.649
  16.290   3.729 -22.898  15.482   3.703 -23.503  17.082   3.288 -23.343  17.469
   4.007 -21.029  17.569   4.248 -20.053  18.307   3.808 -21.556  14.302   8.045
 -18.183  13.753   9.106 -17.793  15.459   7.723 -17.579  15.965   6.986 -18.050
  16.201   8.468 -16.525  17.277   8.427 -16.691  15.967   9.533 -16.510  15.928
   8.050 -15.133  14.993   7.305 -14.865  16.753   8.621 -14.265  17.573   9.119
 -14.579  16.620   8.486 -12.753  17.469   8.922 -12.226  15.800   9.146 -12.470
  16.357   7.072 -12.226  17.277   6.255 -12.326  15.165   6.867 -11.697  14.530
   7.646 -11.796  14.690   5.664 -11.090  15.464   5.280 -10.426  13.549   5.966
 -10.052  12.661   6.340 -10.562  13.175   4.983  -9.764  13.867   6.865  -8.829
  14.116   7.884  -9.126  12.791   6.921  -7.814  11.832   7.189  -8.256  12.595
   5.943  -7.375  13.005   7.656  -7.038  15.127   6.470  -8.075  14.887   5.528
  -7.582  16.043   6.573  -8.657  15.264   7.195  -7.273  14.188   4.758 -12.116
  14.430   3.529 -11.953  13.495   5.235 -13.103  13.549   6.235 -13.234  12.774
   4.486 -14.060  11.955   3.975 -13.555  12.113   5.457 -15.139  12.971   5.892
 -15.651  11.561   4.901 -15.897  11.296   6.522 -14.498  11.539   7.886 -14.778
  12.206   8.220 -15.559  10.799   8.884 -14.157  11.065   9.903 -14.396   9.699
   8.561 -13.310   9.084   9.318 -12.848   9.499   7.172 -12.974   8.761   6.838
 -12.260  10.275   6.178 -13.619  10.058   5.135 -13.438  13.728   3.516 -14.779
  13.366   2.434 -15.114  14.966   3.994 -15.026  15.035   4.979 -14.814  16.108
   3.285 -15.533  15.921   3.143 -16.597  17.393   4.092 -15.323  17.332   4.516
 -14.320  18.276   3.454 -15.314  17.568   5.210 -16.363  16.920   6.052 -16.123
  18.608   5.472 -16.166  17.341   4.819 -17.842  16.457   5.393 -18.563  17.974
   3.788 -18.274  16.299   1.920 -14.827  16.731   0.967 -15.441  16.174   1.903
 -13.512  15.698   2.727 -13.174  16.194   0.853 -12.520  16.957   0.197 -12.939
  16.728   1.305 -11.164  16.007   2.068 -10.873  16.669   0.456 -10.483  18.044
   1.936 -11.000  19.012   1.268 -10.199  18.879   0.245  -9.878  20.165   2.055
  -9.873  21.098   1.575  -9.618  20.354   3.421 -10.308  21.540   4.044 -10.183
  21.558   4.922 -10.571  19.290   4.030 -11.032  19.344   5.087 -11.248  18.175
   3.265 -11.396  17.434   3.657 -12.077  14.838   0.121 -12.417  14.790  -1.128
 -12.500  13.703   0.783 -12.219  13.740   1.788 -12.126  12.416   0.125 -11.984
  12.306  -0.838 -12.483  12.241  -0.164 -10.490  12.940  -0.983 -10.317  12.516
   1.081  -9.629  13.497   1.555  -9.611  11.769   1.813  -9.940  12.249   0.818
  -8.606  10.834  -0.623 -10.255  10.509  -1.226 -11.103  10.870  -1.388  -9.479
  10.124   0.174 -10.034  11.425   1.100 -12.635  11.333   2.242 -12.216  10.602
   0.670 -13.654  10.558  -0.301 -13.929   9.590   1.627 -14.150  10.081   2.530
 -14.512   8.935   1.040 -15.400   8.420   0.108 -15.165   7.966   2.037 -15.983
   8.173   3.089 -15.785   7.708   1.799 -17.014   6.973   1.859 -15.569   9.880
   0.857 -16.398   9.455   0.211 -16.967   8.609   1.983 -13.019   8.284   3.149
 -12.890   8.195   1.074 -12.137   8.516   0.130 -12.294   7.294   1.335 -11.044
   6.439   1.930 -11.366   6.613   0.035 -10.622   7.233  -0.825 -10.369   5.800
   0.266  -9.934   6.104  -0.400 -11.483   7.910   2.067  -9.897   7.798   1.630
  -8.709   8.477   3.223 -10.151   8.687   3.406 -11.121   8.966   4.100  -9.091
   9.667   3.432  -8.589   9.648   5.341  -9.732   9.995   6.101  -9.032  10.509
   5.135 -10.368   8.897   5.693 -10.440   7.829   4.585  -8.071   8.080   4.829
  -6.873   6.624   4.670  -8.557   6.588   4.617  -9.565   5.508   4.882  -7.680
   5.561   5.886  -7.260   4.260   5.032  -8.543   3.372   5.181  -7.929   4.269
   5.964  -9.109   3.895   3.897  -9.457   4.678   3.079  -9.890   2.702   3.808
  -9.804   2.443   2.948 -10.266   2.097   4.600  -9.645   5.381   3.807  -6.576
   5.349   4.137  -5.394   5.228   2.519  -7.030   5.356   2.402  -8.025   5.017
   1.454  -6.060   4.193   1.764  -5.418   4.635   0.177  -6.836   5.433  -0.372
  -7.335   4.206  -0.619  -6.228   3.507   0.458  -7.853   2.379   1.171  -7.404
   2.312   1.562  -6.399   1.236   1.333  -8.136   0.395   1.936  -7.828   1.168
   0.790  -9.444   0.211   1.244 -10.224   0.510   1.514 -11.095   2.319   0.062
  -9.919   2.286  -0.394 -10.897   3.424  -0.165  -9.110   4.157  -0.871  -9.473
   6.211   1.134  -5.205   6.079   0.566  -4.149   7.449   1.380  -5.701   7.595
   1.801  -6.607   8.776   1.321  -5.005   9.038   0.353  -4.579   9.815   1.664
  -6.021   9.836   0.756  -6.624   9.466   2.419  -6.726  11.292   1.865  -5.630
  11.782   1.122  -4.543  11.070   0.537  -3.981  13.076   1.264  -4.091  13.381
   0.715  -3.212  13.971   2.088  -4.806  14.888   2.336  -4.294  13.516   2.663
  -6.062  14.219   3.258  -6.628  12.171   2.633  -6.460  11.786   3.219  -7.282
   8.778   2.420  -3.840   9.127   2.083  -2.709   8.294   3.629  -4.183   7.909
   3.696  -5.114   8.090   4.691  -3.154   9.008   4.932  -2.620   7.744   5.551
  -3.728   7.045   4.274  -2.166   7.214   4.416  -0.976   5.962   3.642  -2.584
   5.746   3.686  -3.570   4.922   3.057  -1.739   4.596   3.887  -1.113   3.621
   2.547  -2.377   3.437   3.245  -3.194   3.913   1.666  -2.948   2.376   2.489
  -1.468   2.258   1.495  -1.036   2.511   3.142  -0.606   1.134   3.164  -2.104
   1.218   4.229  -2.751   0.091   2.498  -2.099   5.454   2.059  -0.690   5.213
   2.265   0.503   6.133   1.003  -1.072   6.048   0.755  -2.047   6.667  -0.002
  -0.233   5.920  -0.276   0.513   6.950  -1.201  -1.143   6.123  -1.487  -1.793
   8.247  -1.046  -2.000   8.167  -0.379  -2.858   9.139  -0.733  -1.458   8.537
  -2.000  -2.441   7.140  -2.500  -0.300   7.376  -3.297  -1.006   8.003  -2.419
   0.360   5.928  -2.963   0.556   5.763  -2.241   1.356   5.085  -3.030  -0.131
   6.243  -3.922   0.969   7.914   0.505   0.565   8.097  -0.004   1.649   8.725
   1.363   0.026   8.537   1.552  -0.949   9.705   2.113   0.868  10.275   1.335
   1.375  10.569   2.856  -0.076  10.937   2.251  -0.904   9.829   3.569  -0.440
  11.772   3.557   0.627  11.402   4.045   1.528  12.524   2.807   0.873  12.526
   4.801  -0.369  12.780   3.925  -1.969  13.156   4.607  -2.730  13.514   3.121
  -1.906  11.789   3.547  -2.220   9.076   2.905   1.979   9.683   2.960   3.074
   7.910   3.579   1.761   7.519   3.525   0.832   7.155   4.349   2.744   7.844
   5.089   3.150   5.894   4.992   2.109   6.105   5.537   1.189   5.208   4.146
   2.082   5.372   6.146   3.042   5.557   6.068   4.113   5.827   7.087   2.733
   3.913   6.500   2.865   3.560   7.000   1.776   3.097   6.356   3.751   6.770
   3.271   3.824   7.131   3.402   4.987   5.935   2.262   3.506   5.629   2.222
   2.545   5.603   1.162   4.409   5.005   1.613   5.201   4.683   0.187   3.663
   5.037  -0.071   2.665   4.674  -0.687   4.314   3.303   0.677   3.417   2.613
   0.901   2.230   3.001   0.856   1.223   1.411   1.534   2.516   0.775   1.927
   1.838   1.174   1.604   3.853   0.132   2.040   4.658  -0.737   2.509   4.222
   0.231   1.850   6.025  -0.608   2.104   6.656   1.381   1.208   6.615   1.298
   0.856   7.633   2.448   0.868   5.836   3.374   0.432   6.181   2.379   1.064
   4.422   6.781   0.598   5.139   6.690   0.304   6.327   7.897   0.336   4.535
   7.991   0.447   3.536   9.152  -0.129   5.322   8.841  -1.027   5.856  10.384
  -0.428   4.374  10.810   0.452   3.893  11.286  -0.636   4.948  10.019  -1.789
   3.141   9.041  -1.081   2.568   9.627   0.815   6.411   9.919   0.347   7.524
   9.552   2.062   6.128   9.417   2.317   5.159   9.867   3.135   7.063  10.892
   2.984   7.403   9.722   4.103   6.583   8.947   3.179   8.276   9.362   3.153
   9.413   7.672   2.971   8.070   7.505   2.888   7.077   6.574   2.751   9.044
   6.580   3.529   9.808   5.168   2.794   8.407   5.176   3.777   7.936   5.177
   2.048   7.613   3.993   2.391   9.372   3.858   1.013   9.660   4.399   0.310
   9.043   2.822   0.553  10.488   2.862  -0.503  10.708   1.997   1.361  11.237
   1.203   0.934  12.177   1.348   0.048  12.519   2.316   2.730  11.121   1.689
   3.407  11.682   3.347   3.255  10.264   3.629   4.297  10.291   6.844   1.469
   9.871   6.843   1.510  11.135   7.168   0.333   9.262   7.061   0.316   8.258
   7.430  -0.928   9.997   6.591  -1.164  10.650   7.623  -1.993   8.882   7.008
  -1.821   7.999   8.594  -1.956   8.390   7.397  -2.992   9.257   8.722  -0.711
  10.832   8.666  -1.090  11.979   9.799  -0.100  10.340   9.717   0.146   9.364
  10.991   0.198  11.074  11.436  -0.690  11.523  12.006   0.857  10.097  12.238
   0.042   9.411  11.527   1.723   9.641  13.230   1.512  10.647  12.897   2.300
  11.323  14.152   0.566  11.396  13.581   0.121  12.211  14.379  -0.257  10.718
  15.031   1.105  11.749  14.002   2.224   9.478  13.486   3.140   9.191  14.933
   2.555   9.939  14.183   1.686   8.548  10.728   1.042  12.287  11.161   0.724
  13.392   9.974   2.145  12.121   9.753   2.319  11.151   9.675   3.135  13.149
  10.581   3.445  13.670   9.043   4.392  12.547   9.846   4.809  11.938   8.162
   4.160  11.950   8.818   5.061  13.378   8.757   2.644  14.291   8.892   3.130
  15.420   7.787   1.721  13.972   7.757   1.448  13.000   7.063   1.015  15.065
   7.037   1.698  15.914   5.647   0.577  14.537   5.180   0.068  15.380   5.014
   1.447  14.360   5.672  -0.327  13.446   5.614   0.176  12.631   7.881  -0.129
  15.601   7.473  -0.641  16.668   8.954  -0.573  14.911   9.346   0.020  14.194
   9.539  -1.946  15.110   9.984  -2.205  14.149  10.715  -1.787  16.163  11.176
  -0.807  16.046  10.255  -1.844  17.149  11.835  -2.811  16.142  12.126  -3.647
  17.124  11.584  -3.757  18.051  13.257  -4.379  16.772  13.649  -5.127  17.326
  13.786  -3.867  15.618  15.021  -4.200  14.996  15.678  -4.955  15.401  15.366
  -3.504  13.877  16.309  -3.687  13.384  14.528  -2.495  13.370  14.860  -1.924
  12.515  13.234  -2.261  13.943  12.604  -1.480  13.543  12.857  -2.961  15.069
   8.410  -2.957  15.321   8.438  -3.697  16.280   7.439  -3.081  14.426   7.417
  -2.481  13.614   6.198  -3.859  14.691   6.127  -4.169  15.733   4.991  -3.053
  14.353   5.014  -2.114  14.907   5.234  -2.911  13.300   3.856  -3.810  14.581
   3.584  -3.765  15.501   6.235  -5.125  13.895   6.429  -5.072  12.668   5.769
  -6.207  14.500   5.632  -6.125  15.497   5.511  -7.541  13.882   6.451  -7.862
  13.434   5.134  -8.620  14.999   4.221  -8.264  15.477   4.855 -10.005  14.589
   5.673 -10.303  13.934   4.789 -10.732  15.398   3.939  -9.878  14.012   6.225
  -8.738  16.082   6.732  -7.821  16.382   5.676  -9.136  16.935   6.987  -9.435
  15.735   4.385  -7.505  12.851   4.586  -7.871  11.693   3.155  -7.091  13.300
   3.271  -6.735  14.238   2.041  -6.565  12.471   1.589  -7.405  11.945   1.070
  -5.877  13.326   1.598  -4.997  13.693   0.183  -5.650  12.735   0.370  -6.683
  14.439  -0.475  -6.073  14.758  -0.272  -7.443  13.993   1.246  -7.113  15.568
   2.239  -6.451  15.892   0.907  -8.156  16.356   1.548  -8.444  17.081   0.180
  -8.766  16.010   2.463  -5.600  11.392   1.905  -5.720  10.283   3.215  -4.539
  11.646   3.400  -4.381  12.626   3.654  -3.520  10.657   2.839  -2.928  10.241
   4.273  -2.722  11.067   4.487  -4.110   9.584   4.084  -3.830   8.443   5.483
  -4.954   9.883   5.698  -5.158  10.848   6.352  -5.732   8.979   6.724  -4.987
   8.275   7.415  -6.401   9.744   8.169  -6.673   9.005   7.792  -5.687  10.475
   7.082  -7.280  10.296   5.497  -6.715   8.160   5.762  -6.920   6.996   4.497
  -7.403   8.791   4.539  -7.370   9.799   3.473  -8.266   8.066   4.089  -8.944
   7.475   2.676  -9.112   9.014   2.115  -8.517   9.734   1.968  -9.724   8.454
   3.451  -9.756   9.432   2.589  -7.459   7.158   2.365  -7.845   5.976   1.992
  -6.359   7.492   2.121  -6.121   8.465   1.260  -5.470   6.553   0.521  -6.034
   5.984   0.418  -4.413   7.324  -0.282  -4.928   7.983   1.021  -3.759   7.953
  -0.439  -3.685   6.332  -0.378  -2.273   6.295   0.215  -1.727   7.013  -1.109
  -1.493   5.404  -0.986  -0.423   5.316  -1.908  -2.162   4.498  -2.572  -1.600
   3.859  -1.974  -3.560   4.465  -2.703  -4.050   3.837  -1.233  -4.293   5.399
  -1.356  -5.366   5.405   2.138  -5.002   5.376   1.718  -5.213   4.234   3.311
  -4.567   5.660   3.577  -4.414   6.622   4.297  -4.221   4.596   3.900  -3.435
   3.954   5.668  -3.822   5.225   6.305  -3.402   4.446   5.369  -3.044   5.928
   6.169  -4.628   5.762   4.575  -5.498   3.610   4.490  -5.270   2.365   4.912
  -6.659   4.114   5.230  -6.677   5.072   5.121  -7.904   3.273   5.866  -7.618
   2.530   5.739  -8.992   4.176   6.689  -8.604   4.541   5.089  -9.121   5.042
   5.857 -10.230   3.298   6.847 -10.204   2.325   7.583  -9.425   2.189   7.018
 -11.336   1.513   7.855 -11.349   0.830   6.136 -12.480   1.691   6.132 -13.357
   1.061   5.293 -12.505   2.795   4.724 -13.408   2.961   5.100 -11.400   3.584
   4.489 -11.454   4.473   3.890  -8.414   2.484   4.048  -8.780   1.345   2.651
  -8.232   3.011   2.601  -7.824   3.933   1.434  -8.327   2.223   1.556  -9.311
   1.771   0.164  -8.128   3.117   0.092  -9.081   3.642   0.334  -7.258   3.751
  -1.203  -7.905   2.569  -1.563  -6.573   2.142  -0.902  -5.721   2.076  -2.925
  -6.324   1.707  -3.336  -5.343   1.523  -3.766  -7.440   1.734  -4.792  -7.233
   1.468  -3.386  -8.738   2.184  -4.137  -9.513   2.128  -2.085  -8.977   2.569
  -1.787  -9.924   2.996   1.465  -7.202   1.128   1.298  -7.457  -0.029   1.799
  -5.954   1.498   1.898  -5.700   2.471   1.682  -4.871   0.549   0.711  -4.931
   0.058   1.739  -3.498   1.311   2.672  -3.380   1.861   1.489  -2.288   0.408
   2.016  -1.442   0.849   1.811  -2.402  -0.627   0.472  -1.903   0.479   0.646
  -3.545   2.218   0.912  -4.159   2.906   2.702  -5.015  -0.602   2.296  -4.978
  -1.774   3.943  -5.427  -0.338   4.252  -5.407   0.623   4.937  -5.975  -1.246
   5.244  -5.148  -1.887   6.207  -6.548  -0.498   6.677  -5.693  -0.013   5.920
  -7.182   0.341   7.183  -7.254  -1.378   8.204  -6.597  -2.030   8.417  -5.548
  -1.887   9.050  -7.411  -2.872   9.979  -7.007  -3.245   8.862  -8.803  -3.076
   9.552  -9.468  -3.573   7.826  -9.388  -2.353   7.747 -10.463  -2.296   7.062
  -8.623  -1.463   6.432  -9.181  -0.786   4.365  -6.949  -2.233   4.221  -6.590
  -3.403   3.814  -8.088  -1.803   3.703  -8.247  -0.812   3.379  -9.204  -2.710
   4.259  -9.478  -3.293   2.944 -10.325  -1.834   2.195  -9.845  -1.204   2.367
 -10.977  -2.489   4.208 -11.133  -0.859   4.096 -10.456   0.288   2.212  -8.712
  -3.545   2.182  -9.179  -4.685   1.384  -7.825  -3.082   1.575  -7.612  -2.113
   0.372  -7.068  -3.868  -0.206  -7.817  -4.409  -0.494  -6.218  -3.003  -0.833
  -6.858  -2.189   0.095  -5.404  -2.578  -1.633  -5.615  -3.747  -2.719  -6.513
  -4.023  -2.828  -7.499  -3.595  -3.792  -6.023  -4.783  -4.694  -6.600  -4.926
  -3.637  -4.777  -5.414  -4.482  -4.428  -5.990  -2.518  -3.942  -5.183  -2.547
  -2.973  -5.661  -1.529  -4.312  -4.295  -0.736  -3.611  -4.082   1.048  -6.163
  -4.958   0.948  -6.490  -6.133   1.788  -5.117  -4.629   1.830  -5.044  -3.622
   2.337  -4.080  -5.516   1.573  -3.647  -6.161   3.082  -3.052  -4.604   3.713
  -3.619  -3.919   3.710  -2.433  -5.245   2.219  -2.207  -3.697   1.672  -2.863
  -3.020   3.214  -1.304  -2.906   3.770  -1.889  -2.173   3.810  -0.744  -3.626
   2.658  -0.619  -2.266   1.243  -1.220  -4.373   0.465  -1.849  -4.807   0.756
  -0.602  -3.619   1.877  -0.635  -5.039   3.357  -4.715  -6.478   3.389  -4.344
  -7.690   4.195  -5.697  -6.218   4.146  -6.099  -5.293   5.084  -6.409  -7.126
   5.808  -5.747  -7.601   5.861  -7.354  -6.293   6.523  -7.960  -6.911   6.572
  -6.844  -5.643   5.055  -8.256  -5.535   4.534  -7.793  -4.874   4.262  -7.058
  -8.268   4.509  -6.687  -9.413   3.146  -7.720  -7.998   2.976  -7.799  -7.005
   2.113  -8.164  -8.996   2.524  -8.884  -9.703   1.213  -8.570  -8.534   1.636
  -6.980  -9.917   1.611  -7.123 -11.136   1.244  -5.878  -9.265   1.245  -5.810
  -8.257   0.686  -4.707 -10.023  -0.082  -5.066 -10.707   0.027  -3.648  -9.117
  -0.448  -4.194  -8.302   0.866  -3.094  -8.696  -0.968  -2.666  -9.847  -0.472
  -2.135 -10.659  -1.740  -3.307 -10.273  -1.571  -1.608  -8.869  -2.225  -2.099
  -8.148  -0.736  -1.119  -8.368  -2.436  -0.637  -9.567  -2.882  -1.007 -10.394
  -2.786   0.582  -9.349  -2.547   1.154  -8.206  -2.062   0.665  -7.468  -2.894
   2.095  -8.084  -3.421   1.291 -10.248  -3.565   0.858 -11.148  -3.476   2.284
 -10.073   1.805  -4.072 -10.933   1.602  -3.922 -12.154   2.976  -3.819 -10.374
   3.053  -3.986  -9.381   4.223  -3.415 -11.016   4.101  -2.395 -11.379   5.415
  -3.412 -10.054   5.119  -2.859  -9.163   5.728  -4.400  -9.716   6.313  -3.048
 -10.551   4.567  -4.344 -12.227   4.981  -3.889 -13.291   4.596  -5.693 -11.949
   4.399  -5.972 -10.999   4.786  -6.784 -12.844   5.765  -6.543 -13.258   4.874
  -8.140 -12.120   5.563  -8.053 -11.279   3.952  -8.442 -11.623   5.319  -9.332
 -12.994   4.580  -9.459 -13.786   6.291  -9.044 -13.394   5.409 -10.707 -12.224
   6.382 -10.694 -11.733   4.595 -10.777 -11.501   5.249 -11.896 -13.126   6.030
 -11.827 -13.883   5.460 -12.818 -12.585   3.928 -11.936 -13.785   3.163 -11.975
 -13.127   3.714 -11.016 -14.143   3.813 -12.652 -14.488   3.795  -6.738 -14.031
   4.260  -6.499 -15.144   2.484  -6.837 -13.756   2.292  -6.950 -12.771   1.310
  -6.725 -14.606   1.380  -7.570 -15.291  -0.001  -6.725 -13.871  -0.062  -7.652
 -13.302  -0.047  -5.870 -13.197  -1.306  -6.612 -14.729  -2.085  -6.856 -14.006
  -1.534  -5.625 -15.132  -1.230  -7.622 -15.885  -1.643  -7.273 -17.009  -0.903
  -8.789 -15.704   1.535  -5.482 -15.483   1.315  -5.598 -16.659   2.001  -4.310
 -14.914   2.251  -4.220 -13.940   2.283  -3.114 -15.795   1.597  -3.190 -16.639
   2.234  -1.778 -14.929   2.742  -1.974 -13.984   2.705  -0.995 -15.523   0.776
  -1.385 -14.568   0.306  -0.022 -14.621  -0.867  -0.021 -14.147  -1.550   0.815
 -14.146  -1.314  -1.287 -13.768  -2.246  -1.516 -13.455  -0.235  -2.144 -14.004
  -0.237  -3.200 -13.777   3.590  -3.222 -16.542   3.705  -2.648 -17.621   4.613
  -3.917 -16.055   4.534  -4.365 -15.153   5.890  -3.979 -16.775   6.187  -3.037
 -17.237   7.008  -4.472 -15.853   7.162  -3.737 -15.062   6.566  -5.360 -15.403
   8.332  -4.894 -16.396   9.598  -4.241 -16.471  10.589  -5.132 -16.745  11.646
  -4.936 -16.636   9.971  -6.306 -16.837  10.448  -7.173 -17.041   8.650  -6.197
 -16.622   7.946  -7.008 -16.508   5.724  -4.844 -18.017   6.186  -4.559 -19.138
   5.057  -5.984 -17.813   4.818  -6.250 -16.868   4.473  -6.741 -18.951   5.232
  -7.146 -19.619   3.627  -7.932 -18.410   2.761  -7.447 -17.960   3.416  -8.507
 -19.312   4.310  -8.891 -17.495   5.138  -9.311 -18.066   4.852  -8.490 -16.638
   3.383 -10.031 -17.017   2.881 -10.745 -17.883   3.311 -10.284 -15.826   3.621
  -5.912 -19.863   3.776  -5.986 -21.095   2.683  -5.054 -19.383   2.665  -4.900
 -18.385   1.941  -4.140 -20.321   1.312  -4.738 -20.980   0.960  -3.208 -19.655
   0.173  -3.817 -19.211   1.469  -2.604 -18.904   0.216  -2.275 -20.521  -0.806
  -2.611 -21.379  -1.218  -3.609 -21.330  -1.289  -1.436 -22.056  -1.928  -1.541
 -22.831  -0.502  -0.353 -21.690  -0.600   1.026 -22.021  -1.334   1.381 -22.728
   0.305   1.909 -21.538   0.269   2.972 -21.725   1.429   1.422 -20.750   2.206
   2.047 -20.338   1.452   0.087 -20.356   2.269  -0.187 -19.706   0.509  -0.852
 -20.802   2.916  -3.259 -21.135   2.889  -3.228 -22.382   3.835  -2.590 -20.458
   3.865  -2.827 -19.476   4.892  -1.716 -21.011   4.423  -0.897 -21.556   5.825
  -1.259 -19.870   5.570  -1.898 -19.025   6.874  -1.346 -20.153   5.560   0.163
 -19.499   5.788   1.111 -20.523   6.215   0.677 -21.415   5.609   2.518 -20.265
   5.779   3.274 -21.016   4.956   2.867 -19.057   4.691   4.115 -18.684   4.386
   4.671 -19.405   4.662   1.904 -18.103   4.346   2.290 -17.145   4.964   0.586
 -18.268   4.862  -0.169 -17.502   5.622  -2.356 -22.148   5.868  -1.814 -23.228
   6.149  -3.637 -21.920   6.087  -3.981 -20.972   6.791  -4.482 -22.900   7.715
  -4.060 -23.297   7.103  -5.860 -22.302   6.284  -6.106 -21.628   7.253  -6.606
 -23.083   8.300  -5.875 -21.340   8.315  -4.997 -20.694   8.415  -7.023 -20.384
   7.623  -6.875 -19.650   8.468  -7.960 -20.938   9.313  -6.884 -19.781   9.630
  -6.038 -22.217  10.496  -5.704 -21.645   9.867  -7.024 -22.614   9.443  -5.457
 -23.120   5.922  -4.748 -24.134   6.498  -4.909 -25.196   4.573  -4.761 -24.111
   4.176  -4.438 -23.239   3.720  -4.863 -25.277   4.200  -5.591 -25.931   2.339
  -5.563 -24.974   1.863  -5.005 -24.167   1.797  -5.587 -25.920   2.311  -7.047
 -24.491   2.927  -7.667 -25.143   2.675  -7.126 -23.467   0.878  -7.569 -24.465
   0.575  -7.372 -25.493   0.816  -8.657 -24.489  -0.045  -6.952 -23.491  -0.805
  -6.458 -23.937   0.037  -6.884 -22.160   0.953  -7.541 -21.507   1.706  -7.991
 -22.008   0.935  -7.574 -20.498  -0.867  -6.293 -21.436  -1.718  -5.961 -21.867
  -0.729  -6.388 -20.440   3.601  -3.460 -25.967   3.905  -3.318 -27.170   3.124
  -2.443 -25.222   2.741  -2.663 -24.314   2.827  -1.074 -25.724   2.155  -1.174
 -26.576   2.131  -0.379 -24.579   1.398  -0.975 -24.035   2.867  -0.150 -23.808
   1.459   0.947 -25.122   1.200   1.456 -24.193   2.175   1.526 -25.705   0.185
   0.672 -25.936   0.458   0.140 -26.847  -0.564   0.118 -25.370  -0.359   2.039
 -26.386  -0.964   2.487 -25.598   0.533   2.636 -26.577  -1.202   2.040 -27.590
  -0.644   1.983 -28.430  -1.950   1.364 -27.522  -1.607   2.961 -27.673   4.109
  -0.278 -26.240   3.995   0.670 -27.097   5.260  -0.555 -25.748   5.302  -1.313
 -25.083   6.485   0.236 -25.950   6.241   0.997 -26.691   6.985   0.915 -24.594
   6.941   0.328 -23.676   7.985   1.326 -24.738   6.117   2.122 -24.300   4.959
   1.871 -23.547   4.734   0.901 -23.129   4.113   2.992 -23.363   3.305   2.875
 -22.656   4.402   4.285 -23.844   3.810   5.131 -23.527   5.571   4.496 -24.619
   5.805   5.453 -25.061   6.391   3.390 -24.890   7.310   3.568 -25.429   7.545
  -0.682 -26.486   8.423  -1.155 -25.710   7.592  -0.946 -27.818   6.869  -0.535
 -28.390   8.696  -1.673 -28.545   8.555  -2.732 -28.325   8.468  -1.456 -30.100
   9.058  -2.246 -30.565   7.449  -1.607 -30.457   8.965  -0.111 -30.722   9.978
   0.091 -30.374   8.877  -0.166 -31.807   7.975   1.103 -30.442   8.339   2.250
 -30.922   6.857   0.971 -29.901  10.106  -1.373 -28.032  11.016  -2.164 -28.002
  10.370  -0.107 -27.698   9.544   0.469 -27.780  11.702   0.444 -27.420  12.396
  -0.157 -28.007  11.747   1.948 -27.756  12.810   2.150 -27.627  11.740   2.011
 -28.844  10.757   2.876 -26.951  10.599   2.380 -25.994  11.169   3.879 -26.842
   9.392   3.032 -27.636   8.535   2.133 -27.509   9.176   4.040 -28.365  12.079
   0.210 -25.875  13.207   0.560 -25.512  11.149  -0.365 -25.063  10.274  -0.697
 -25.442  11.270  -0.629 -23.629  11.454   0.269 -23.039   9.991  -1.285 -23.073
   9.093  -0.708 -23.293   9.911  -2.345 -23.312   9.886  -1.248 -21.561  10.343
  -2.333 -20.779  11.001  -3.087 -21.183   9.968  -2.420 -19.406  10.203  -3.313
 -18.846   9.236  -1.401 -18.790   8.916  -1.413 -17.510   8.990  -2.325 -17.218
   8.989  -0.183 -19.542   8.474   0.653 -19.093   9.328  -0.129 -20.925   9.010
   0.734 -21.490  12.456  -1.598 -23.424  12.434  -2.825 -23.803  13.556  -1.070
 -22.891  13.815   0.277 -22.355  13.439   0.271 -21.332  13.161   0.991 -22.855
  15.330   0.634 -22.430  15.706   1.385 -21.736  15.491   0.848 -23.486  15.809
  -0.816 -22.061  15.834  -0.902 -20.974  16.845  -0.964 -22.367  14.793  -1.774
 -22.569  15.229  -2.132 -23.501  14.567  -2.931 -21.592  14.013  -2.758 -20.516
  15.082  -4.081 -22.006  15.616  -4.091 -22.864  14.772  -5.393 -21.513  13.717
  -5.606 -21.687  15.371  -6.538 -22.385  16.457  -6.525 -22.297  15.076  -7.487
 -21.938  14.827  -6.465 -23.841  13.762  -6.239 -23.793  15.303  -5.614 -24.327
  14.891  -7.780 -24.581  15.933  -8.101 -24.596  14.284  -8.495 -24.027  14.392
  -7.597 -25.989  14.916  -6.799 -26.517  14.550  -8.519 -26.549  12.948  -7.326
 -26.031  12.709  -7.003 -26.957  12.475  -8.199 -25.845  12.678  -6.606 -25.377
  15.082  -5.653 -20.025  14.354  -6.452 -19.434  15.991  -4.926 -19.348  16.558
  -4.295 -19.896  16.478  -5.037 -17.962  15.931  -5.865 -17.510  17.973  -5.288
 -17.906  18.451  -4.409 -18.337  18.287  -5.338 -16.863  18.475  -6.517 -18.657
  18.111  -7.826 -18.192  17.621  -7.866 -17.231  18.527  -9.062 -18.809  18.337
 -10.005 -18.319  19.425  -8.951 -19.883  19.886  -9.822 -20.326  19.827  -7.632
 -20.324  20.495  -7.669 -21.171  19.355  -6.381 -19.786  19.658  -5.436 -20.211
  16.035  -3.817 -17.141  16.628  -2.754 -17.100  15.006  -4.076 -16.390  14.488
  -4.943 -16.406  14.580  -3.243 -15.291  15.435  -2.773 -14.805  13.587  -2.143
 -15.686  12.668  -2.577 -16.080  13.246  -1.630 -14.787  14.102  -1.106 -16.718
  15.014  -0.618 -16.376  14.342  -1.571 -17.674  13.004  -0.093 -17.056  12.131
  -0.395 -17.634  12.582   0.337 -16.147  13.551   1.002 -17.936  14.544   1.052
 -18.118  12.932   2.119 -18.338  11.679   2.490 -17.981  11.078   1.902 -17.421
  11.392   3.444 -18.149  13.661   2.921 -19.048  14.624   2.619 -19.077  13.505
   3.915 -18.958  13.952  -4.121 -14.179  13.312  -5.116 -14.547  14.185  -3.833
 -12.905  14.757  -3.028 -12.693  13.643  -4.601 -11.784  13.770  -5.646 -12.065
  14.432  -4.368 -10.497  14.476  -3.300 -10.280  14.069  -4.969  -9.663  15.936
  -4.801 -10.614  16.411  -4.175 -11.369  16.493  -4.551  -9.711  16.112  -6.279
 -10.900  15.464  -6.478 -11.753  17.144  -6.555 -11.117  15.805  -7.113  -9.665
  16.358  -6.719  -8.812  14.757  -7.002  -9.386  16.120  -8.586  -9.932  16.874
  -8.621 -10.603  16.303  -9.038  -9.047  15.305  -9.112 -10.213  12.152  -4.378
 -11.518  11.560  -3.391 -11.982  11.465  -5.404 -10.925  11.930  -6.293 -10.812
   9.989  -5.419 -10.809   9.656  -5.079 -11.789   9.329  -6.852 -10.482   9.717
  -7.247  -9.543   7.756  -6.704 -10.262   7.316  -7.686 -10.086   7.507  -6.185
  -9.337   7.411  -6.158 -11.139   9.758  -7.852 -11.573  10.845  -7.922 -11.537
   9.286  -8.821 -11.409   9.395  -7.541 -12.971   9.376  -8.423 -13.611   8.355
  -7.227 -13.063  10.086  -6.753 -13.269   9.456  -4.271  -9.996   8.685  -3.486
 -10.465   9.817  -4.221  -8.724  10.585  -4.841  -8.507   9.411  -3.256  -7.743
   8.985  -2.410  -8.283   8.319  -3.885  -6.840   7.436  -4.168  -7.414   8.866
  -5.184  -6.151   8.262  -5.554  -5.322   8.821  -5.996  -6.877   9.876  -4.928
  -5.829   7.869  -2.814  -5.741   8.665  -2.608  -5.025   7.596  -1.922  -6.305
   6.610  -3.243  -5.007   6.348  -2.442  -4.316   5.780  -3.417  -5.692   6.746
  -4.165  -4.442  10.590  -2.630  -6.978  10.502  -1.492  -6.607  11.740  -3.324
  -6.679  11.822  -4.234  -7.110  12.949  -2.830  -5.965  12.771  -1.755  -5.999
  12.896  -3.453  -4.527  13.003  -4.531  -4.648  14.071  -2.926  -3.747  14.017
  -1.837  -3.774  13.919  -3.283  -2.729  15.062  -3.197  -4.111  11.596  -3.148
  -3.678  11.529  -2.083  -3.453  10.714  -3.352  -4.285  11.408  -3.988  -2.369
  10.570  -3.532  -1.842  11.074  -5.000  -2.595  12.344  -4.040  -1.812  14.303
  -3.002  -6.727  14.627  -4.139  -6.998  15.111  -1.949  -7.049  14.819  -0.543
  -6.859  14.718  -0.348  -5.792  13.874  -0.406  -7.384  15.928   0.273  -7.616
  16.180   1.245  -7.193  15.603   0.411  -8.647  17.068  -0.728  -7.436  17.388
  -0.623  -6.399  17.944  -0.532  -8.054  16.499  -2.170  -7.552  16.486  -2.529
  -8.582  17.249  -3.166  -6.730  17.231  -3.032  -5.538  17.974  -4.035  -7.442
  18.040  -3.797  -8.421  19.047  -4.931  -7.033  19.542  -5.217  -7.961  20.057
  -4.191  -6.204  19.580  -3.712  -5.350  20.762  -4.933  -5.830  20.780  -3.151
  -7.041  20.363  -1.813  -6.907  19.773  -1.516  -6.053  20.834  -0.786  -7.796
  20.474   0.230  -7.731  21.710  -1.111  -8.805  22.005  -0.294  -9.447  22.096
  -2.470  -9.030  22.761  -2.734  -9.839  21.644  -3.475  -8.124  22.017  -4.479
  -8.259  18.479  -6.222  -6.347  19.177  -7.188  -6.191  17.192  -6.212  -5.974
  16.675  -5.381  -6.225  16.467  -7.261  -5.193  17.179  -8.058  -4.976  15.947
  -6.722  -3.889  15.254  -5.902  -4.074  15.342  -7.551  -3.521  16.925  -6.213
  -2.853  17.333  -5.254  -3.170  16.061  -5.955  -1.572  15.062  -5.550  -1.733
  15.984  -6.853  -0.959  16.697  -5.266  -1.016  18.102  -7.133  -2.544  17.727
  -8.111  -2.242  18.778  -7.182  -3.397  18.715  -6.861  -1.684  15.292  -7.852
  -5.974  15.152  -9.097  -6.039  14.378  -7.131  -6.582  14.445  -6.129  -6.472
  13.019  -7.645  -6.947  13.069  -8.696  -7.230  12.060  -7.372  -5.743  12.158
  -6.346  -5.385  11.045  -7.461  -6.127  12.336  -8.268  -4.522  12.167  -9.684
  -4.593  12.034 -10.219  -5.522  12.317 -10.471  -3.447  12.203 -11.533  -3.604
  12.636  -9.869  -2.168  12.952 -10.463  -1.324  12.767  -8.459  -2.094  12.983
  -8.005  -1.138  12.596  -7.653  -3.266  12.710  -6.579  -3.268  12.358  -6.913
  -8.187  12.267  -7.609  -9.255  12.024  -5.707  -8.115  -9.939  -9.253  -4.538
  -9.257  -8.529  -3.561 -10.161  -8.534  -2.530  -8.278  -9.261  -3.113  -8.909
  -7.055  -3.925  -8.137  -6.236  -3.063  -7.673  -6.801  -2.260  -9.582  -6.376
  -4.972 -10.353  -6.953  -5.473  -9.382  -5.001  -5.238 -10.078  -4.309  -6.432
 -10.508  -3.077  -6.179 -11.198  -4.975  -6.849  -9.285  -4.212  -7.523  -8.502
  -4.252  -4.444  -8.332  -3.200  -4.656  -7.862  -4.902  -3.314  -6.913  -4.227
  -2.549  -6.434  -3.440  -2.970  -6.614  -4.307  -1.252  -7.276  -4.982  -0.535
  -5.668  -3.271  -0.735  -5.658  -3.250   0.352  -4.888  -2.473  -1.439  -4.950
  -2.574  -2.520  -3.867  -1.615  -1.028  -2.939  -1.130  -1.996  -3.053  -1.279
  -3.066  -1.909  -0.166  -1.663  -1.279   0.415  -2.670  -0.794   1.218  -2.409
  -1.922   0.304  -0.312  -1.078   1.226   0.058  -0.655   1.614  -0.727  -2.794
  -0.161   0.649  -2.584   0.090   1.685  -3.699  -1.181   0.287  -4.369  -1.702
   0.965
  70.663  71.519  91.900
  -0.701   1.031  28.453  -1.250   1.690  27.920   0.090   0.658  27.949  -0.458
   1.536  29.293  -1.561  -0.041  28.893  -2.287   0.389  29.583  -2.264  -0.759
  27.690  -2.692  -0.021  27.012  -1.501  -1.290  27.119  -3.384  -1.652  28.147
  -3.035  -2.266  28.978  -4.209  -1.111  28.608  -4.262  -2.768  26.873  -5.340
  -1.399  26.285  -5.871  -1.731  25.394  -6.095  -1.168  27.036  -4.709  -0.594
  25.907  -0.773  -1.090  29.700   0.298  -1.485  29.307  -1.295  -1.549  30.836
  -2.216  -1.210  31.075  -0.923  -2.678  31.665   0.096  -2.530  32.022  -1.896
  -2.585  32.878  -1.953  -3.548  33.386  -1.622  -1.738  33.506  -2.911  -2.466
  32.498  -0.959  -4.082  30.892  -1.573  -4.223  29.822  -0.091  -4.944  31.355
   0.525  -4.651  32.100   0.117  -6.297  30.815   0.283  -6.228  29.740   1.449
  -6.933  31.346   1.526  -7.974  31.032   2.685  -6.228  30.827   3.584  -6.715
  31.205   2.680  -6.199  29.737   2.586  -5.196  31.164   1.476  -6.863  32.748
   1.184  -7.662  33.193  -1.128  -7.236  31.007  -1.266  -8.140  30.223  -1.996
  -7.120  32.051  -1.779  -6.375  32.698  -3.150  -8.053  32.325  -2.826  -9.042
  32.648  -3.913  -7.464  33.497  -3.424  -7.525  34.469  -4.235  -6.461  33.216
  -4.814  -8.075  33.541  -4.117  -8.108  31.122  -4.622  -9.167  30.807  -4.290
  -7.022  30.360  -3.947  -6.158  30.755  -4.763  -6.836  29.008  -5.402  -7.668
  28.711  -5.645  -5.562  28.772  -5.047  -4.658  28.876  -6.318  -5.556  27.336
  -7.136  -4.872  27.115  -5.563  -5.407  26.564  -6.661  -6.586  27.236  -6.709
  -5.532  29.769  -6.339  -5.164  30.575  -3.566  -6.975  27.981  -3.640  -7.844
  27.139  -2.503  -6.130  28.008  -2.523  -5.549  28.834  -1.303  -6.065  27.174
  -1.703  -5.457  26.362  -0.534  -5.587  27.780  -0.841  -7.404  26.555  -0.519
  -7.486  25.384  -0.806  -8.458  27.341  -1.112  -8.466  28.304  -0.295  -9.774
  26.899   0.518  -9.651  26.183   0.175 -10.601  28.110  -0.574 -10.664  28.899
   0.418 -12.074  27.720  -0.555 -12.547  27.588   1.056 -12.141  26.840   0.880
 -12.528  28.597   1.450  -9.917  28.542   2.162  -9.773  27.729   1.238  -8.930
  28.953   1.896 -10.474  29.366  -1.418 -10.442  25.956  -1.184 -10.810  24.770
  -2.622 -10.677  26.538  -2.768 -10.661  27.538  -3.782 -11.220  25.779  -3.656
 -12.238  25.410  -5.061 -11.115  26.645  -5.904 -11.220  25.962  -5.113 -11.918
  27.380  -5.140 -10.147  27.140  -4.041 -10.418  24.530  -4.345 -11.034  23.529
  -3.952  -9.064  24.577  -3.768  -8.670  25.489  -3.993  -8.264  23.319  -4.889
  -8.515  22.751  -4.019  -6.792  23.765  -4.839  -6.584  24.452  -3.114  -6.604
  24.344  -3.989  -5.611  22.826  -3.795  -4.681  23.361  -3.197  -5.734  22.087
  -5.373  -5.417  22.171  -5.416  -4.658  21.150  -6.377  -6.023  22.594  -2.796
  -8.432  22.375  -3.015  -8.855  21.234  -1.562  -8.189  22.785  -1.481  -7.855
  23.735  -0.313  -8.157  21.939  -0.525  -7.535  21.070   0.889  -7.433  22.643
   0.652  -6.417  22.961   1.055  -7.936  23.596   2.152  -7.288  21.810   1.932
  -7.030  20.774   2.749  -6.480  22.232   3.107  -8.489  21.882   2.670  -9.561
  22.369   4.267  -8.397  21.371   0.004  -9.515  21.372   0.316  -9.632  20.187
  -0.108 -10.600  22.204  -0.239 -10.464  23.196  -0.057 -11.949  21.638   0.927
 -11.961  21.170  -0.196 -13.046  22.755  -1.144 -12.962  23.286  -0.273 -14.000
  22.234   0.881 -13.060  23.797   0.868 -12.088  24.290   0.612 -13.878  24.464
   2.332 -13.369  23.306   2.978 -13.299  24.181   2.391 -14.368  22.874   2.801
 -12.325  22.396   2.550 -11.361  22.566   3.650 -12.478  21.414   4.062 -13.669
  21.060   3.849 -14.354  21.772   4.728 -13.835  20.319   4.035 -11.412  20.796
   3.770 -10.513  21.172   4.714 -11.425  20.048  -1.111 -12.271  20.494  -0.676
 -12.930  19.589  -2.325 -11.737  20.557  -2.471 -11.103  21.329  -3.306 -11.729
  19.444  -3.461 -12.743  19.076  -4.773 -11.345  19.946  -4.986 -12.169  20.628
  -4.735 -10.433  20.542  -5.922 -11.236  19.007  -6.834 -11.485  19.549  -6.092
  -9.757  18.623  -6.864  -9.597  17.870  -6.391  -9.138  19.468  -5.178  -9.414
  18.138  -5.906 -12.193  17.802  -6.933 -12.244  17.441  -5.298 -11.953  16.929
  -5.669 -13.195  18.158  -2.863 -10.758  18.292  -2.884 -11.204  17.155  -2.420
  -9.568  18.549  -2.356  -9.343  19.531  -1.951  -8.648  17.614  -2.699  -8.591
  16.823  -1.493  -7.198  18.039  -0.677  -7.230  18.761  -0.944  -6.642  17.278
  -2.725  -6.445  18.696  -2.977  -6.894  19.657  -2.251  -5.048  19.062  -1.936
  -4.437  18.216  -3.047  -4.474  19.536  -1.443  -5.214  19.775  -3.947  -6.295
  17.794  -4.784  -6.009  18.431  -3.763  -5.501  17.070  -4.249  -7.189  17.248
  -0.807  -9.211  16.796  -0.791  -9.122  15.531   0.133  -9.927  17.457   0.224
  -9.851  18.460   1.134 -10.748  16.785   1.740 -10.176  16.082   2.063 -11.349
  17.842   1.667 -12.215  18.373   2.795 -11.816  17.183   2.500 -10.665  18.569
   0.503 -11.810  15.860   0.991 -11.968  14.761  -0.351 -12.691  16.364  -0.639
 -12.568  17.325  -0.964 -13.803  15.612  -0.114 -14.423  15.328  -1.798 -14.699
  16.567  -1.989 -15.675  16.122  -1.279 -14.879  17.508  -2.777 -14.249  16.731
  -1.614 -13.264  14.399  -1.605 -13.913  13.310  -2.319 -12.128  14.464  -2.518
 -11.683  15.348  -2.754 -11.492  13.249  -3.378 -12.208  12.714  -3.498 -10.181
  13.521  -2.856  -9.388  13.905  -3.809  -9.681  12.603  -4.817 -10.220  14.323
  -4.675 -10.777  15.249  -5.355  -8.845  14.609  -5.458  -8.315  13.662  -6.386
  -8.928  14.953  -4.694  -8.291  15.276  -5.835 -10.970  13.525  -6.151 -10.469
  12.610  -5.432 -11.881  13.083  -6.695 -11.284  14.117  -1.678 -11.172  12.229
  -1.895 -11.394  11.074  -0.585 -10.536  12.546  -0.465 -10.189  13.486   0.598
 -10.274  11.702   0.255  -9.731  10.821   1.536  -9.413  12.578   2.217  -8.937
  11.873   0.974  -8.692  13.172   2.015  -9.997  13.364   1.268 -11.516  11.205
   1.606 -11.548  10.007   1.496 -12.510  12.010   1.312 -12.343  12.989   1.826
 -13.890  11.586   2.786 -13.938  11.070   1.697 -14.892  12.779   0.652 -15.020
  13.063   1.996 -15.862  12.382   2.429 -14.623  14.082   3.452 -13.695  14.303
   3.735 -13.063  13.474   4.157 -13.681  15.567   5.077 -13.154  15.774   3.677
 -14.519  16.625   4.265 -14.519  17.812   4.334 -15.432  18.099   2.674 -15.479
  16.346   2.208 -16.084  17.109   2.039 -15.518  15.146   1.220 -16.213  15.039
   1.011 -14.454  10.435   1.541 -14.746   9.340  -0.321 -14.390  10.573  -0.626
 -14.254  11.526  -1.353 -14.678   9.554  -1.251 -15.734   9.300  -2.605 -14.739
  10.364  -2.483 -15.434  11.194  -2.727 -13.744  10.792  -3.972 -15.091   9.518
  -4.070 -14.602   8.549  -4.002 -16.565   9.231  -3.184 -16.913   8.600  -3.892
 -17.168  10.132  -4.921 -16.771   8.682  -5.134 -14.727  10.390  -5.049 -15.295
  11.317  -5.159 -13.681  10.697  -6.024 -15.049   9.850  -1.281 -13.702   8.335
  -1.320 -14.123   7.205  -1.221 -12.361   8.520  -1.333 -12.038   9.471  -0.902
 -11.368   7.515  -1.667 -11.295   6.742  -0.773  -9.940   8.161  -1.650  -9.952
   8.808   0.126  -9.936   8.778  -0.688  -8.663   7.323   0.227  -8.612   6.733
  -1.418  -8.700   6.514  -0.876  -7.422   8.154  -0.228  -7.152   9.158  -1.763
  -6.613   7.839  -1.734  -5.656   8.161  -2.401  -6.881   7.103   0.308 -11.664
   6.625   0.222 -11.675   5.411   1.414 -12.076   7.228   1.454 -12.276   8.217
   2.569 -12.716   6.632   2.832 -12.034   5.824   3.638 -12.858   7.755   3.827
 -11.935   8.304   3.430 -13.654   8.470   5.090 -13.415   6.916   4.743 -14.632
   6.488   2.252 -13.999   5.877   2.551 -14.141   4.708   1.561 -14.984   6.411
   1.202 -14.823   7.341   1.142 -16.224   5.756   2.059 -16.755   5.500   0.302
 -17.059   6.682   0.712 -16.997   7.690  -0.718 -16.732   6.881   0.118 -18.017
   6.196   0.364 -15.911   4.472   0.779 -16.532   3.469  -0.686 -15.077   4.553
  -0.878 -14.825   5.512  -1.336 -14.506   3.374  -1.795 -15.348   2.856  -2.390
 -13.407   3.783  -1.863 -12.580   4.259  -3.096 -12.794   2.575  -2.300 -12.260
   2.054  -3.505 -13.628   2.005  -3.923 -12.177   2.925  -3.431 -13.901   4.737
  -3.880 -13.015   5.186  -4.215 -14.419   4.186  -3.007 -14.611   5.447  -0.439
 -13.957   2.304  -0.513 -14.385   1.151   0.524 -13.146   2.672   0.604 -12.934
   3.656   1.564 -12.582   1.811   0.990 -11.919   1.164   2.261 -12.084   2.485
   2.358 -13.594   1.017   2.435 -13.532  -0.187   2.876 -14.613   1.728   2.839
 -14.632   2.737   3.609 -15.758   1.088   4.420 -15.343   0.490   4.207 -16.732
   2.103   3.475 -17.104   2.820   4.600 -17.599   1.572   5.580 -16.001   2.990
   4.810 -15.262   3.794   2.652 -16.397   0.062   3.021 -16.548  -1.086   1.505
 -16.877   0.446   1.142 -16.636   1.357   0.608 -17.632  -0.443   1.134 -18.499
  -0.841  -0.608 -18.068   0.387  -0.234 -18.692   1.199  -1.107 -17.225   0.865
  -1.233 -18.718  -0.226   0.215 -16.772  -1.779   0.120 -17.336  -2.898  -0.040
 -15.466  -1.652  -0.105 -15.118  -0.706  -0.245 -14.443  -2.718  -1.067 -14.802
  -3.337  -0.681 -13.034  -2.160   0.030 -12.724  -1.394  -0.786 -11.962  -3.215
  -1.105 -11.055  -2.701   0.132 -11.803  -3.782  -1.594 -12.049  -3.942  -2.106
 -13.166  -1.561  -2.440 -12.327  -0.950  -2.779 -13.439  -2.373  -2.042 -14.000
  -0.862   1.035 -14.263  -3.625   0.920 -14.427  -4.814   2.206 -14.112  -3.096
   2.330 -13.962  -2.105   3.515 -14.103  -3.821   3.404 -13.283  -4.531   4.729
 -13.768  -2.927   4.513 -12.933  -2.261   4.885 -14.657  -2.316   5.947 -13.357
  -3.646   7.049 -14.204  -3.695   7.108 -15.184  -3.247   8.214 -13.665  -4.210
   9.094 -14.291  -4.197   8.265 -12.461  -4.903   9.153 -12.261  -5.484   7.173
 -11.587  -4.818   7.300 -10.586  -5.205   5.992 -12.047  -4.187   5.139 -11.387
  -4.251   3.737 -15.349  -4.767   4.018 -15.115  -5.941   3.542 -16.568  -4.229
   3.196 -16.652  -3.284   3.412 -17.758  -5.128   4.296 -17.789  -5.767   3.483
 -18.955  -4.256   4.357 -18.832  -3.616   2.525 -19.094  -3.755   3.703 -19.873
  -4.800   2.326 -17.670  -6.159   2.506 -18.117  -7.271   1.149 -17.115  -5.856
   0.981 -16.903  -4.883   0.049 -16.973  -6.767  -0.171 -17.953  -7.190  -1.280
 -16.487  -6.029  -1.369 -17.170  -5.184  -1.151 -15.431  -5.793  -2.526 -16.589
  -6.809  -3.296 -16.533  -6.039  -2.624 -15.776  -7.528  -2.812 -17.845  -7.593
  -1.970 -18.030  -8.261  -2.607 -18.640  -6.876  -4.136 -17.824  -8.194  -4.702
 -17.000  -8.055  -4.552 -18.642  -9.173  -3.792 -19.568  -9.696  -2.803 -19.476
  -9.516  -4.160 -20.019 -10.521  -5.713 -18.438  -9.762  -6.364 -17.789  -9.343
  -6.055 -19.024 -10.510   0.456 -15.977  -7.896   0.348 -16.438  -9.048   0.843
 -14.657  -7.671   1.083 -14.371  -6.732   1.457 -13.828  -8.696   0.704 -13.396
  -9.356   2.210 -12.688  -7.964   2.933 -13.065  -7.240   2.820 -12.060  -8.613
   1.191 -11.771  -7.211  -0.052 -11.794  -7.334   1.698 -10.836  -6.379   1.194
 -10.193  -5.785   2.690 -10.670  -6.290   2.403 -14.621  -9.573   2.427 -14.382
 -10.752   3.237 -15.480  -9.050   3.189 -15.603  -8.049   4.079 -16.376  -9.750
   4.741 -15.709 -10.301   4.908 -17.213  -8.693   4.933 -16.676  -7.745   4.491
 -18.207  -8.529   6.412 -17.413  -9.062   6.936 -16.458  -9.111   6.761 -18.084
  -8.277   6.593 -18.199 -10.390   6.251 -17.496 -11.149   7.627 -18.342 -10.702
   5.948 -19.477 -10.439   5.627 -19.922  -9.590   5.776 -20.225 -11.511   6.200
 -19.918 -12.700   6.728 -19.072 -12.862   5.586 -20.222 -13.442   5.183 -21.380
 -11.457   5.058 -21.841 -10.567   4.817 -21.900 -12.242   3.436 -17.293 -10.783
   3.986 -17.472 -11.862   2.234 -17.890 -10.671   1.645 -17.641  -9.890   1.503
 -18.495 -11.829   2.178 -19.059 -12.473   0.464 -19.467 -11.266  -0.184 -18.941
 -10.565  -0.119 -19.720 -12.151   0.948 -20.736 -10.562   1.841 -20.321 -10.094
   0.228 -21.157  -9.861   1.432 -21.799 -11.525   1.224 -21.730 -12.734   2.065
 -22.720 -10.915   2.396 -23.564 -11.360   2.078 -22.718  -9.905   0.764 -17.461
 -12.672   1.024 -17.322 -13.911  -0.160 -16.750 -11.963  -0.222 -16.792 -10.955
  -1.082 -15.697 -12.538  -0.482 -15.133 -13.253  -2.319 -16.463 -13.174  -2.008
 -17.364 -13.702  -3.387 -16.902 -12.195  -4.019 -17.600 -12.745  -2.810 -17.351
 -11.386  -4.018 -16.082 -11.851  -3.007 -15.610 -14.043  -2.743 -15.967 -14.894
  -1.619 -14.586 -11.604  -1.945 -14.843 -10.469  -1.777 -13.403 -12.171  -1.452
 -13.342 -13.125  -1.999 -12.145 -11.372  -1.439 -12.067 -10.440  -1.457 -10.936
 -12.238  -2.124 -10.667 -13.058  -1.389 -10.040 -11.620  -0.142 -11.169 -12.880
   0.639 -11.950 -12.350   0.088 -10.622 -14.076   0.955 -10.882 -14.524  -0.551
  -9.953 -14.481  -3.492 -12.005 -10.982  -3.955 -12.173  -9.835  -4.327 -11.708
 -11.915  -4.018 -11.980 -12.837  -5.816 -11.661 -11.730  -5.971 -12.579 -11.164
  -6.231 -10.435 -10.869  -5.834 -10.545  -9.860  -5.749  -9.555 -11.294  -7.616
 -10.084 -10.918  -8.023 -10.885 -10.578  -6.626 -11.575 -13.062  -6.254 -10.866
 -14.004  -7.732 -12.298 -13.141  -8.091 -12.568 -12.237  -8.700 -12.414 -14.265
  -8.130 -12.724 -15.141  -9.742 -13.533 -13.992 -10.184 -13.361 -13.011 -10.823
 -13.656 -15.061 -11.307 -12.709 -15.301 -10.394 -13.939 -16.022 -11.513 -14.448
 -14.768  -9.129 -14.880 -13.683  -8.392 -14.821 -12.883  -9.910 -15.617 -13.495
  -8.744 -15.244 -14.636  -9.322 -11.049 -14.535  -9.322 -10.440 -15.650  -9.830
 -10.430 -13.462  -9.767 -11.038 -12.659 -10.305  -9.050 -13.464 -11.195  -9.110
 -14.090 -10.761  -8.666 -12.059 -11.540  -9.359 -11.741  -9.985  -8.865 -11.320
 -11.199  -7.211 -11.902 -12.511  -6.936 -12.313 -13.037  -7.765 -12.762 -13.189
  -5.810 -12.009 -14.194  -5.572 -12.327 -12.442  -4.689 -11.524 -13.036  -3.523
 -11.210 -13.881  -3.625 -11.654 -11.068  -4.911 -11.189 -10.464  -4.111 -10.786
 -10.475  -6.184 -11.338  -9.471  -6.419 -11.018  -9.261  -8.042 -13.939  -9.505
  -7.183 -14.828  -8.064  -8.246 -13.399  -7.960  -9.153 -12.966  -6.897  -7.486
 -13.783  -7.107  -6.464 -13.465  -5.968  -7.768 -13.287  -6.590  -7.442 -15.300
  -6.370  -6.388 -15.835  -6.653  -8.598 -15.923  -6.993  -9.389 -15.395  -6.442
  -8.921 -17.348  -5.461  -8.479 -17.520  -6.362 -10.498 -17.530  -5.742 -10.917
 -16.737  -7.377 -10.868 -17.378  -5.836 -10.853 -18.906  -5.813 -11.923 -19.113
  -6.536 -10.425 -19.624  -4.555 -10.228 -19.380  -4.288 -10.662 -20.344  -4.759
  -9.197 -19.669  -3.412 -10.245 -18.424  -3.464  -9.583 -17.664  -2.376 -10.984
 -18.436  -2.189 -11.956 -19.316  -2.730 -11.882 -20.165  -1.317 -12.464 -19.345
  -1.500 -10.800 -17.532  -1.802 -10.254 -16.738  -0.596 -11.249 -17.480  -7.423
  -8.371 -18.376  -6.969  -7.796 -19.375  -8.712  -8.470 -18.081  -8.834  -9.218
 -17.413  -9.874  -7.898 -18.727  -9.841  -8.193 -19.776 -11.128  -8.482 -18.062
 -10.904  -8.696 -17.017 -11.931  -7.752 -18.168 -11.507  -9.704 -18.753 -12.071
  -9.811 -19.997 -12.047  -9.053 -20.663 -12.276 -11.116 -20.247 -12.555 -11.507
 -21.215 -11.805 -11.932 -19.294 -11.380 -11.015 -18.307 -10.927 -11.394 -17.402
  -9.903  -6.318 -18.435  -9.680  -5.768 -17.326 -10.233  -5.605 -19.473 -10.460
  -6.029 -20.361 -10.223  -4.160 -19.518  -9.364  -3.782 -18.963 -10.105  -3.719
 -20.967 -10.060  -2.639 -21.107  -9.276  -4.211 -21.477 -10.978  -4.080 -21.511
 -11.342  -3.519 -18.813 -11.241  -2.920 -17.712 -12.498  -3.843 -19.355 -12.521
  -4.580 -20.045 -13.794  -3.217 -19.088 -13.759  -2.426 -18.340 -14.319  -2.509
 -20.359 -14.703  -3.271 -21.037 -15.133  -1.846 -20.066 -13.322  -1.651 -21.173
 -12.410  -2.206 -21.393 -13.991  -1.262 -22.549 -14.908  -0.686 -22.422 -13.275
  -0.730 -23.176 -14.264  -2.215 -23.002 -12.961  -0.353 -20.417 -12.360   0.275
 -21.075 -13.920   0.156 -20.321 -12.494  -0.493 -19.443 -14.797  -4.248 -18.548
 -15.396  -4.951 -19.366 -14.890  -4.490 -17.215 -14.377  -3.593 -16.170 -14.843
  -2.619 -16.319 -13.289  -3.535 -16.132 -14.831  -4.181 -14.846 -15.680  -3.575
 -14.532 -14.097  -4.009 -14.058 -15.183  -5.618 -15.134 -15.881  -5.961 -14.370
 -14.278  -6.221 -15.062 -15.666  -5.511 -16.629 -15.297  -6.356 -17.211 -17.247
  -5.352 -16.898 -17.920  -4.283 -16.813 -17.861  -6.534 -17.237 -17.273  -7.355
 -17.218 -19.316  -6.742 -17.621 -19.789  -5.797 -17.888 -19.478  -7.601 -18.829
 -20.532  -7.494 -19.082 -18.902  -7.261 -19.690 -19.065  -8.978 -18.661 -18.888
  -9.257 -19.562 -20.125  -7.389 -16.447 -21.347  -7.393 -16.447 -19.458  -7.839
 -15.437 -18.452  -7.860 -15.521 -20.033  -8.309 -14.133 -20.556  -9.264 -14.196
 -18.997  -8.726 -13.157 -18.423  -9.475 -13.703 -18.344  -7.882 -12.935 -19.483
  -9.256 -11.833 -20.081 -10.440 -11.633 -20.255 -11.124 -12.355 -20.359 -10.544
 -10.295 -20.763 -11.475  -9.926 -19.885  -9.538  -9.634 -19.278  -8.724 -10.566
 -18.879  -7.742 -10.362 -21.000  -7.215 -13.527 -20.586  -6.043 -13.573 -22.277
  -7.496 -13.144 -22.568  -8.449 -13.305 -23.323  -6.643 -12.717 -23.443  -5.868
 -13.474 -24.671  -7.434 -12.584 -24.510  -8.193 -11.819 -25.306  -6.642 -12.187
 -25.194  -8.039 -13.863 -25.130  -7.353 -14.708 -24.608  -8.861 -14.273 -26.661
  -8.435 -13.769 -26.803  -9.063 -12.890 -27.156  -7.488 -13.554 -27.250  -9.113
 -14.938 -26.740  -9.915 -15.280 -28.288  -8.874 -15.667 -29.075  -7.877 -15.487
 -28.875  -7.346 -14.652 -29.870  -7.793 -16.104 -28.538  -9.711 -16.677 -27.863
 -10.440 -16.858 -29.335  -9.623 -17.292 -22.887  -5.780 -11.457 -23.072  -4.559
 -11.500 -22.450  -6.322 -10.308 -22.376  -7.329 -10.353 -22.221  -5.532  -9.044
 -22.949  -4.747  -8.836 -22.214  -6.440  -7.863 -21.351  -7.106  -7.851 -22.161
  -5.863  -6.940 -23.547  -7.244  -7.727 -24.136  -7.289  -8.644 -23.180  -8.576
  -7.124 -22.650  -8.486  -6.176 -24.093  -9.146  -6.952 -22.535  -9.167  -7.775
 -24.493  -6.621  -6.744 -24.866  -5.677  -7.141 -25.345  -7.294  -6.640 -24.028
  -6.474  -5.769 -20.838  -4.828  -9.094 -20.019  -4.931  -8.201 -20.564  -4.163
 -10.248 -21.331  -4.240 -10.901 -19.462  -3.286 -10.496 -18.599  -3.602  -9.910
 -19.058  -3.247 -12.016 -18.157  -2.659 -12.192 -18.899  -4.298 -12.255 -20.245
  -2.782 -12.872 -21.127  -3.410 -12.742 -20.348  -1.707 -12.727 -19.897  -2.895
 -14.399 -19.258  -2.047 -14.646 -19.485  -3.891 -14.557 -21.027  -2.590 -15.318
 -21.136  -1.596 -15.462 -22.023  -3.310 -15.732 -22.177  -4.557 -15.403 -21.572
  -5.020 -14.740 -22.854  -5.126 -15.891 -22.955  -2.851 -16.529 -22.823  -1.938
 -16.941 -23.845  -3.324 -16.587 -19.758  -1.928  -9.791 -20.331  -0.959 -10.291
 -19.372  -1.936  -8.474 -18.880  -2.770  -8.184 -19.252  -0.690  -7.682 -20.298
  -0.414  -7.547 -18.618  -0.959  -6.293 -17.556  -1.069  -6.513 -18.769   0.271
  -5.446 -18.196   1.134  -5.786 -19.828   0.510  -5.351 -18.261   0.018  -4.515
 -19.035  -2.240  -5.479 -20.101  -2.121  -5.282 -18.735  -3.133  -6.027 -18.455
  -2.275  -4.557 -18.587   0.524  -8.407 -17.495   0.259  -8.923 -19.175   1.736
  -8.487 -20.478   2.137  -7.978 -20.422   2.449  -6.935 -21.299   1.447  -8.168
 -20.762   3.329  -8.911 -21.520   4.016  -8.535 -21.192   2.866  -9.800 -19.470
   4.095  -9.037 -19.200   4.655  -8.142 -19.458   4.735  -9.919 -18.526   2.894
  -9.213 -18.521   2.530 -10.240 -17.099   3.111  -8.707 -16.883   3.055  -7.486
 -16.220   3.410  -9.652 -16.451   3.465 -10.633 -14.797   3.618  -9.378 -14.330
   2.661  -9.148 -14.171   4.020 -10.731 -14.643   4.939 -11.079 -13.108   4.238
 -10.629 -14.390   3.208 -11.424 -14.448   4.580  -8.210 -14.095   4.177  -7.100
 -14.732   5.904  -8.384 -15.032   6.209  -9.298 -14.501   6.800  -7.282 -13.452
   6.743  -6.989 -14.755   8.296  -7.648 -15.820   8.392  -7.861 -14.579   9.056
  -6.886 -13.788   8.587  -8.824 -12.782   8.445  -8.427 -13.953   7.905  -9.657
 -13.959  10.065  -9.179 -13.604  10.779  -8.436 -13.287  10.398  -9.970 -15.313
  10.379  -9.716 -15.896  11.010  -9.184 -15.830  10.003 -10.831 -15.152   9.155
 -11.657 -14.202   8.925 -11.401 -15.605   8.648 -12.404 -16.990  10.497 -11.037
 -17.418  11.121 -10.368 -17.412  10.278 -11.928 -15.197   6.519  -5.983 -14.760
   7.068  -4.978 -16.273   5.741  -6.049 -16.572   5.341  -6.927 -17.059   5.255
  -4.882 -16.941   6.081  -4.181 -18.532   5.086  -5.278 -18.710   4.182  -5.861
 -19.097   5.023  -4.348 -18.910   5.948  -5.829 -16.375   4.050  -4.178 -16.114
   4.158  -2.994 -16.021   2.987  -4.843 -16.187   3.029  -5.838 -15.159   1.824
  -4.465 -15.686   1.221  -3.726 -14.960   0.829  -5.653 -14.631   1.431  -6.500
 -14.285   0.009  -5.411 -16.000   0.585  -5.872 -13.856   2.339  -3.849 -13.631
   1.984  -2.678 -13.139   3.282  -4.471 -13.319   3.452  -5.450 -11.876   3.928
  -4.025 -11.132   3.145  -3.882 -11.366   4.952  -5.115 -12.156   5.648  -5.398
 -10.560   5.550  -4.690 -10.921   4.342  -6.424 -10.875   3.039  -6.796 -11.122
   2.210  -6.149 -10.582   2.858  -8.073 -10.391   1.963  -8.500 -10.524   4.092
  -8.774 -10.224   4.495 -10.063 -10.207   3.797 -10.887 -10.151   5.831 -10.386
 -10.112   6.067 -11.439 -10.342   6.804  -9.414 -10.451   7.834  -9.721 -10.583
   6.399  -8.110 -10.834   7.166  -7.392 -10.606   5.061  -7.707 -11.948   4.684
  -2.697 -11.140   4.477  -1.793 -12.956   5.522  -2.502 -13.745   5.452  -3.129
 -13.443   5.918  -1.145 -12.610   6.525  -0.791 -14.757   6.803  -1.179 -15.475
   6.461  -1.924 -15.328   7.024   0.223 -14.509   7.390   0.842 -16.174   7.702
   0.110 -15.708   6.063   0.570 -14.252   8.183  -1.518 -13.450   8.439  -0.825
 -13.786   8.007  -2.487 -15.033   8.934  -1.638 -13.568   4.640  -0.227 -12.688
   4.518   0.692 -14.576   3.788  -0.439 -15.242   3.885  -1.192 -14.972   2.918
   0.699 -14.862   3.538   1.589 -16.417   2.420   0.492 -16.810   1.891   1.360
 -17.320   3.591   0.219 -18.352   3.248   0.299 -17.090   4.321   0.995 -17.253
   4.074  -0.756 -16.606   1.459  -0.710 -16.035   0.548  -0.535 -17.661   1.197
  -0.795 -16.357   1.920  -1.666 -14.005   1.766   0.999 -13.711   1.545   2.102
 -13.432   1.050   0.044 -13.650   1.414  -0.873 -12.199   0.199   0.251 -12.507
  -0.650   0.861 -11.623  -0.403  -1.084 -11.384   0.433  -1.741 -10.740  -1.037
  -0.995 -12.697  -1.215  -1.816 -13.019  -2.051  -1.195 -13.609  -0.623  -1.896
 -12.364  -1.670  -3.187 -13.229  -1.660  -4.056 -11.118  -1.957  -3.530 -10.987
  -2.410  -4.423 -10.335  -1.655  -2.968 -11.112   0.924   1.200 -10.568   0.183
   2.027 -10.840   2.227   1.116 -11.345   2.798   0.454  -9.667   2.785   1.789
  -9.053   1.938   2.095  -8.905   3.717   0.860  -9.545   4.540   0.542  -7.985
   4.047   1.342  -8.473   3.029  -0.416  -9.358   2.855  -1.028  -7.859   3.771
  -0.926  -7.568   1.788  -0.280  -6.690   1.764   0.597  -7.569   0.897  -1.151
 -10.151   3.497   3.071  -9.299   3.648   3.962 -11.439   3.870   3.178 -11.968
   3.803   2.320 -12.158   4.446   4.319 -11.837   5.484   4.404 -13.707   4.486
   3.956 -13.859   5.043   3.032 -14.073   3.462   3.874 -14.543   5.173   5.033
 -14.524   4.559   5.934 -14.043   6.631   5.384 -14.368   7.373   4.654 -14.566
   6.846   6.316 -12.974   6.686   5.591 -16.062   5.224   4.780 -16.185   5.841
   3.890 -16.370   4.179   4.786 -16.615   5.593   5.644 -11.957   3.785   5.735
 -11.832   4.539   6.672 -11.890   2.460   5.922 -12.166   1.471   4.920 -11.382
   1.341   4.174 -13.157   1.626   4.493 -12.369   0.104   5.647 -11.637  -0.577
   5.213 -13.372  -0.323   5.627 -11.851   0.341   7.083 -10.875  -0.126   7.213
 -12.549  -0.034   7.831 -11.772   1.897   7.240 -12.609   2.211   7.863 -10.420
   2.211   7.972 -10.328   2.277   9.187  -9.334   2.412   7.224  -9.389   2.160
   6.247  -8.002   2.726   7.710  -8.011   2.363   8.738  -6.990   2.032   6.869
  -7.267   2.157   5.822  -6.071   2.542   7.157  -6.779   0.631   7.303  -7.623
   0.175   7.332  -7.827   4.246   7.742  -6.894   4.744   8.389  -8.668   5.042
   7.154  -9.382   4.523   6.664  -8.837   6.479   7.392  -7.865   6.846   7.722
  -9.225   7.266   6.082  -8.450   7.281   5.315 -10.029   6.738   5.570  -9.700
   8.671   6.330 -10.577   8.692   6.977  -8.662   9.601   7.001  -7.738   9.549
   6.426  -8.987  10.641   7.028  -8.462   9.344   8.041 -10.165   9.390   4.991
 -10.613  10.379   5.090  -9.367   9.314   4.252 -10.928   8.720   4.597  -9.631
   6.841   8.644  -9.278   7.610   9.538 -10.606   6.005   8.846 -10.981   5.561
   8.019 -11.538   6.001   9.999 -11.782   7.043  10.209 -12.739   5.228   9.474
 -13.168   5.646   8.563 -12.417   4.213   9.238 -13.443   5.161  10.303 -11.024
   5.490  11.300 -11.041   6.293  12.298 -10.512   4.218  11.414 -10.502   3.653
  10.577 -10.248   3.623  12.726 -11.147   3.690  13.339  -9.897   2.144  12.560
  -9.310   2.076  11.644  -9.228   1.802  13.349 -11.215   1.250  12.418 -11.901
   1.734  11.722 -10.955  -0.123  11.731 -10.542  -0.742  12.527 -11.941  -0.506
  11.468 -10.319  -0.029  10.850 -11.822   0.986  13.798 -11.041   0.548  14.420
 -12.075   1.951  14.237 -12.701   0.344  13.748  -9.121   4.333  13.479  -9.223
   4.400  14.697  -7.971   4.765  12.839  -7.404   4.475  11.556  -7.701   5.178
  10.777  -7.621   3.458  11.230  -5.903   4.665  11.675  -5.391   4.868  10.734
  -5.477   3.842  12.248  -5.875   5.891  12.566  -6.197   6.764  11.998  -4.922
   6.067  13.064  -6.994   5.513  13.535  -6.569   4.888  14.321  -7.686   6.720
  14.260  -7.508   6.921  15.439  -8.347   7.637  13.550  -8.428   7.477  12.556
  -9.067   8.785  14.176  -8.339   9.455  14.633  -9.731   9.732  13.072 -10.394
   9.047  12.544 -10.291  10.461  13.658  -8.826  10.463  12.029  -8.063   9.743
  11.736  -9.598  11.087  10.900  -8.910  11.729  10.350 -10.131  10.409  10.233
 -10.289  11.790  11.367  -8.060  11.553  12.773  -7.248  11.901  12.134  -8.667
  12.383  13.135  -7.601  11.162  13.681  -9.969   8.440  15.387  -9.837   9.002
  16.465 -10.871   7.503  15.127 -10.937   7.141  14.186 -11.573   6.773  16.220
 -12.209   7.520  16.694 -12.396   5.612  15.693 -13.351   6.044  15.393 -11.906
   5.177  14.822 -12.715   4.618  16.760 -11.954   3.423  16.878 -11.278   3.142
  16.083 -12.129   2.616  18.037 -11.572   1.708  18.217 -13.138   2.994  19.015
 -13.208   2.314  20.205 -13.840   2.771  20.764 -13.870   4.166  18.820 -14.564
   4.480  19.586 -13.612   5.046  17.767 -14.145   5.980  17.674 -10.618   6.487
  17.426 -10.913   7.025  18.559  -9.612   5.610  17.267  -9.441   5.267  16.332
  -8.728   5.113  18.397  -9.254   4.456  19.090  -7.623   4.330  17.699  -7.952
   3.559  17.002  -7.025   5.089  17.196  -6.648   3.713  18.686  -5.791   3.207
  18.241  -6.204   4.497  19.300  -7.340   2.679  19.533  -7.959   1.740  18.972
  -6.991   2.580  20.831  -7.026   1.690  21.307  -6.357   3.307  21.128  -8.248
   6.235  19.252  -8.454   6.240  20.410  -7.753   7.341  18.696  -7.652   7.300
  17.692  -7.197   8.536  19.361  -6.666   8.129  20.222  -6.287   9.406  18.354
  -5.546   8.746  17.903  -6.816   9.892  17.534  -5.392  10.487  18.918  -5.791
  11.811  18.831  -6.819  12.000  18.558  -5.041  12.926  19.138  -5.422  13.905
  18.885  -3.768  12.723  19.745  -3.050  13.736  20.311  -2.222  13.334  20.583
  -3.270  11.376  19.884  -2.377  11.104  20.427  -4.027  10.315  19.296  -3.603
   9.322  19.271  -8.263   9.331  20.065  -8.072   9.776  21.233  -9.376   9.506
  19.413  -9.454   9.100  18.491 -10.610  10.091  20.007 -10.155  11.005  20.389
 -11.534  10.600  18.957 -11.062  11.438  18.444 -11.693   9.803  18.231 -12.478
  10.993  19.335 -11.375   9.356  21.172 -11.888  10.015  22.099 -11.419   8.005
  21.088 -11.011   7.564  20.276 -11.746   7.018  22.089 -12.662   7.241  22.636
 -11.830   5.625  21.399 -12.664   5.527  20.704 -10.912   5.373  20.867 -11.994
   4.685  22.471 -12.864   4.307  22.325 -10.708   7.036  23.291 -11.111   7.229
  24.410  -9.441   6.594  23.056  -9.131   6.478  22.102  -8.488   6.149  24.108
  -8.952   5.602  24.929  -7.443   5.182  23.399  -8.022   4.373  22.953  -6.993
   5.659  22.528  -6.349   4.659  24.291  -5.857   3.985  23.590  -5.822   5.549
  24.635  -6.925   3.893  25.467  -7.448   4.600  26.392  -6.763   2.640  25.408
  -7.705   7.332  24.770  -7.141   8.193  24.035  -7.758   7.468  26.115  -8.146
   6.707  26.655  -6.983   8.597  26.692  -7.098   9.469  26.049  -7.625   8.972
  28.006  -7.060   9.758  28.507  -8.655   9.323  27.949  -7.443   7.908  28.897
  -7.591   8.274  29.772  -5.509   8.202  26.878  -4.645   9.073  26.906  -5.141
   6.939  27.081  -5.921   6.303  27.161  -3.868   6.354  27.551  -3.960   6.246
  28.631  -3.725   4.937  26.994  -4.621   4.319  27.041  -3.495   5.051  25.935
  -3.061   4.287  27.564  -2.618   7.207  27.114  -2.258   7.251  25.959  -1.896
   7.824  28.069  -2.246   7.854  29.515  -1.955   6.905  29.966  -3.312   7.956
  29.716  -1.317   8.910  30.162  -0.857   8.616  31.106  -1.911   9.812  30.311
  -0.195   9.131  29.107   0.683   8.524  29.328   0.107  10.171  28.982  -0.729
   8.701  27.773  -1.125   9.540  27.201   0.391   8.108  26.801   0.869   8.803
  25.958   0.590   6.775  26.835   0.225   6.260  27.624   1.297   5.900  25.793
   2.355   6.149  25.880   1.081   4.335  26.135   1.475   4.043  27.108  -0.006
   4.261  26.144   1.721   3.363  25.190   1.384   2.362  25.458   1.400   3.636
  24.184   3.267   3.459  25.325   3.540   3.562  26.375   3.722   2.549  24.934
   3.822   4.542  24.591   3.414   4.723  23.685   4.758   5.304  24.912   5.302
   5.388  26.093   4.996   4.713  26.780   5.917   6.146  26.353   5.357   6.096
  24.085   5.058   6.138  23.121   6.006   6.723  24.537   0.848   6.285  24.382
   1.700   6.575  23.578  -0.428   6.456  24.035  -1.128   6.242  24.731  -0.852
   7.026  22.740  -0.354   6.502  21.925  -2.290   6.809  22.508  -2.481   5.737
  22.556  -2.792   7.360  23.303  -2.865   7.355  21.182  -2.764   8.439  21.234
  -2.183   6.771  19.892  -2.041   5.694  19.976  -2.815   7.027  19.042  -1.170
   7.147  19.746  -4.307   7.100  21.094  -4.804   7.605  21.922  -4.785   7.389
  20.158  -4.423   6.016  21.076  -0.422   8.468  22.595   0.190   8.791  21.577
  -0.702   9.335  23.575  -1.055   8.983  24.453  -0.317  10.770  23.569  -0.804
  11.301  22.751  -0.782  11.419  24.822  -0.243  10.982  25.662  -0.503  12.465
  24.697  -2.325  11.257  25.124  -2.510  10.187  25.220  -2.584  11.764  26.054
  -3.223  11.794  24.049  -2.962  11.346  23.091  -4.219  11.388  24.231  -3.276
  13.268  23.842  -2.486  13.826  24.132  -4.264  13.918  23.247  -5.366  13.365
  22.978  -5.505  12.371  23.090  -6.163  13.868  22.616  -4.195  15.194  23.001
  -3.401  15.776  23.226  -4.961  15.540  22.440   1.121  11.133  23.284   1.426
  12.221  22.827   2.040  10.213  23.661   1.689   9.327  23.994   3.447  10.418
  23.449   3.881  11.203  24.068   4.076   9.104  23.849   3.738   8.781  24.833
   3.775   8.341  23.131   5.419   9.238  23.970   5.539   9.611  24.846   3.874
  10.704  21.995   3.293  10.187  21.067   4.948  11.499  21.827   5.368  11.768
  22.705   5.612  11.928  20.634   4.867  12.608  20.220   6.813  12.642  21.113
   6.517  13.554  21.631   7.485  12.023  21.707   7.401  12.993  20.265   5.738
  10.765  19.564   4.954  10.813  18.592   6.548   9.715  19.769   7.170   9.324
  21.006   6.454   9.497  21.809   8.080   9.918  21.089   7.575   7.884  20.849
   6.709   7.291  21.142   8.456   7.665  21.453   7.854   7.720  19.380   7.836
   6.666  19.102   8.838   8.132  19.160   6.767   8.564  18.797   7.270   9.036
  17.952   5.356   7.881  18.291   5.106   7.986  17.124   4.532   7.369  19.196
   4.794   7.635  20.135   3.174   6.981  18.988   3.352   6.144  18.313   2.477
   6.500  20.360   2.397   7.329  21.064   1.509   6.060  20.121   3.320   5.465
  21.208   4.371   5.743  21.644   2.849   4.256  21.405   3.520   3.516  21.554
   1.875   4.102  21.187   2.360   7.959  18.141   1.854   7.494  17.115   2.141
   9.239  18.581   2.529   9.498  19.476   1.445  10.243  17.826   0.415   9.918
  17.680   1.344  11.551  18.643   2.340  11.932  18.867   1.000  12.380  18.024
   0.266  11.388  20.018   0.926  10.450  20.703   2.095  10.453  16.394   1.329
  10.616  15.414   3.416  10.521  16.239   3.985  10.577  17.072   4.145  10.715
  15.051   3.711  11.534  14.478   5.616  11.001  15.268   6.024  10.271  15.967
   6.369  10.965  13.863   6.521   9.968  13.449   5.846  11.608  13.155   7.397
  11.282  14.039   5.603  12.514  15.858   5.430  13.207  15.035   4.871  12.574
  16.664   6.998  12.700  16.529   7.084  12.195  17.491   7.768  12.502  15.784
   7.136  13.685  16.976   4.010   9.479  14.151   3.683   9.663  12.943   4.166
   8.277  14.638   4.400   8.190  15.617   3.824   7.080  13.810   4.423   7.240
  12.913   4.202   5.851  14.477   3.749   5.716  15.459   3.799   5.005  13.922
   5.766   5.682  14.507   6.288   6.638  14.539   6.270   4.909  15.729   7.347
   5.034  15.844   5.841   5.341  16.633   5.964   3.865  15.670   6.285   4.973
  13.348   6.099   5.693  12.551   7.353   4.779  13.439   5.762   4.029  13.192
   2.363   6.978  13.333   2.116   6.700  12.154   1.430   7.262  14.242   1.736
   7.486  15.178   0.032   7.357  14.006  -0.370   6.360  13.823  -0.625   7.949
  15.253  -0.428   7.231  16.050  -0.129   8.875  15.542  -2.149   8.082  15.254
  -2.475   8.245  14.227  -2.781   6.722  15.571  -3.852   6.728  15.370  -2.488
   5.922  14.891  -2.544   6.457  16.602  -2.568   9.195  16.179  -2.181   9.105
  17.194  -2.113  10.085  15.745  -3.639   9.380  16.110  -0.239   8.201  12.792
  -0.992   7.775  11.936   0.354   9.376  12.822   0.752   9.735  13.678   0.293
  10.422  11.870  -0.733  10.608  11.553   1.047  11.689  12.303   0.666  12.477
  11.654   0.717  11.832  13.332   2.125  11.545  12.234   0.826   9.880  10.483
   0.176  10.179   9.451   1.965   9.209  10.436   2.553   9.043  11.240   2.580
   8.637   9.215   2.726   9.393   8.443   3.855   7.977   9.594   3.713   7.166
  10.308   4.207   7.515   8.672   4.960   8.953  10.069   5.313   9.507   9.199
   4.409   9.630  10.722   6.322   8.208  10.970   7.236   7.206   9.716   8.270
   7.134  10.055   6.785   6.214   9.694   7.042   7.758   8.796   1.599   7.779
   8.430   1.209   8.144   7.293   1.116   6.718   9.120   1.548   6.459   9.995
   0.012   5.866   8.650   0.348   5.339   7.758  -0.326   4.937   9.821   0.583
   4.524  10.260  -0.797   5.442  10.664  -1.413   3.958   9.353  -2.810   4.270
   9.438  -3.189   5.246   9.700  -3.747   3.283   9.035  -4.782   3.541   8.866
  -3.298   1.995   8.678  -4.052   1.271   8.407  -1.901   1.642   8.688  -1.500
   0.664   8.465  -0.954   2.597   9.064   0.083   2.293   9.075  -1.274   6.624
   8.213  -1.764   6.410   7.100  -1.813   7.483   9.030  -1.434   7.598   9.958
  -3.032   8.237   8.847  -3.848   7.547   8.629  -3.284   9.000  10.213  -3.619
   8.280  10.960  -2.356   9.482  10.521  -4.292  10.162  10.244  -3.799  10.766
   9.483  -5.753   9.641   9.837  -6.484  10.411  10.083  -5.815   9.550   8.752
  -6.061   8.699  10.292  -4.338  10.965  11.587  -4.778  10.345  12.368  -3.295
  11.178  11.819  -4.956  11.855  11.472  -3.009   9.102   7.599  -3.934   8.961
   6.815  -1.988   9.910   7.467  -1.241   9.981   8.143  -1.786  10.781   6.257
  -2.631  11.468   6.211  -0.439  11.611   6.362   0.344  10.896   6.617   0.083
  12.288   5.106   1.085  12.656   5.327   0.038  11.728   4.172  -0.650  13.083
   4.967  -0.533  12.660   7.424  -1.364  13.317   7.168  -0.778  12.398   8.453
   0.363  13.274   7.336  -1.798   9.924   5.040  -2.401  10.270   4.050  -1.148
   8.737   5.073  -0.535   8.549   5.854  -1.176   7.853   3.893  -0.791   8.455
   3.070  -0.232   6.679   4.117   0.705   7.108   4.471  -0.607   6.017   4.898
   0.120   5.754   2.956   1.323   5.854   2.211   2.130   6.420   2.434   1.065
   5.154   1.053   1.736   5.164   0.207  -0.187   4.591   1.012  -0.826   5.016
   2.190  -1.866   4.885   2.450  -2.548   7.410   3.473  -2.933   7.323   2.293
  -3.363   7.087   4.457  -3.077   7.103   5.425  -4.737   6.769   4.164  -4.807
   6.098   3.308  -5.243   5.858   5.290  -4.762   6.192   6.209  -6.321   5.997
   5.376  -4.912   4.396   5.022  -3.730   3.806   5.508  -3.212   4.364   6.274
  -3.491   2.461   5.266  -2.714   1.964   5.828  -4.289   1.741   4.300  -4.029
   0.461   4.024  -4.352   0.148   3.175  -5.476   2.314   3.830  -6.165   1.706
   3.263  -5.794   3.667   4.147  -6.698   4.156   3.814  -5.562   7.951   3.829
  -6.579   7.871   3.094  -5.274   9.136   4.318  -4.492   9.226   4.950  -5.773
  10.410   3.809  -6.836  10.415   4.053  -5.312  11.163   4.448  -5.623  10.551
   2.331  -6.681  10.733   1.712  -4.433  10.243   1.850  -3.651  10.043   2.456
  -4.042  10.397   0.366  -4.287  11.421   0.086  -2.533  10.271   0.246  -1.994
  10.915   0.941  -2.163   9.278   0.500  -1.883  10.448  -1.105  -0.533  10.474
  -1.381   0.190  10.488  -0.675  -0.356  10.642  -2.709   0.524  10.892  -3.283
  -1.575  10.715  -3.370  -2.506  10.525  -2.320  -3.573  10.648  -2.434  -4.879
   9.313  -0.424  -5.724   9.709  -1.212  -4.653   8.003  -0.187  -3.931   7.791
   0.486  -5.386   6.821  -0.829  -5.253   6.943  -1.904  -4.959   5.450  -0.248
  -4.961   5.604   0.832  -5.723   4.693  -0.425  -3.511   5.096  -0.636  -3.320
   5.225  -1.702  -2.864   5.761  -0.064  -3.305   3.649  -0.146  -2.273   3.300
  -0.108  -3.557   3.684   0.914  -4.243   2.781  -0.824  -4.862   2.241  -0.236
  -4.355   2.404  -2.097  -3.601   2.858  -3.029  -2.876   3.520  -2.790  -3.869
   2.609  -3.971  -5.350   1.679  -2.605  -6.028   1.334  -1.941  -5.473   1.778
  -3.603  -6.918   6.901  -0.786  -7.533   6.774  -1.812  -7.454   7.181   0.406
  -6.852   7.399   1.187  -8.924   7.275   0.522  -9.392   6.464  -0.037  -9.353
   7.047   1.965  -8.821   6.281   2.529  -9.041   7.966   2.461 -11.178   7.071
   2.073 -11.241   5.935   1.373  -9.604   8.544  -0.014 -10.342   8.401  -1.031
  -9.291   9.661   0.592  -8.664   9.678   1.384  -9.900  10.926   0.137 -10.954
  10.714  -0.046  -9.918  11.959   1.294 -10.641  11.537   1.993  -8.922  12.021
   1.732 -10.403  13.383   0.935  -9.879  13.811   0.081 -11.873  13.329   0.556
 -12.459  12.713   1.239 -12.268  14.339   0.455 -11.975  12.848  -0.417 -10.169
  14.387   2.041  -9.132  14.277   2.358 -10.283  15.339   1.523 -10.762  14.341
   2.955  -9.330  11.493  -1.166 -10.039  12.073  -1.953  -8.013  11.418  -1.345
  -7.414  10.984  -0.657  -7.408  12.202  -2.468  -8.142  12.993  -2.619  -6.058
  12.905  -2.099  -5.223  12.206  -2.037  -5.678  13.905  -3.252  -5.057  14.719
  -2.878  -5.301  13.208  -4.001  -6.520  14.446  -3.685  -6.071  13.656  -0.751
  -6.224  12.950   0.066  -5.063  13.954  -0.463  -7.031  14.851  -0.554  -6.876
  15.614  -1.316  -8.033  14.446  -0.417  -6.750  15.339   0.380  -7.294  11.389
  -3.802  -7.360  11.880  -4.901  -6.939  10.139  -3.757  -6.714   9.745  -2.854
  -6.872   9.277  -4.951  -6.011   9.525  -5.572  -6.774   7.790  -4.544  -6.079
   7.784  -3.705  -7.811   7.547  -4.311  -6.318   6.723  -5.577  -4.945   6.655
  -6.030  -4.184   7.213  -5.506  -4.569   5.900  -7.133  -3.563   5.898  -7.525
  -5.506   5.223  -7.834  -5.027   4.440  -8.896  -5.670   3.909  -9.372  -6.825
   5.077  -7.257  -7.533   4.394  -7.704  -7.291   5.907  -6.196  -8.351   5.940
  -5.991  -8.072   9.484  -5.914  -7.784   9.706  -7.114  -9.374   9.493  -5.484
  -9.958   8.994  -4.181  -9.309   9.469  -3.445  -9.987   7.925  -4.390 -11.353
   9.630  -4.102 -11.459  10.287  -3.239 -12.141   8.877  -4.071 -11.498  10.535
  -5.326 -11.320  11.583  -5.087 -12.464  10.339  -5.790 -10.436  10.056  -6.334
 -10.851   9.312  -7.014 -10.088  11.291  -7.247 -10.285  11.187  -8.470  -9.589
  12.382  -6.706  -9.323  12.281  -5.736  -9.148  13.545  -7.497  -9.961  13.833
  -8.163  -8.855  14.761  -6.645  -8.052  14.558  -5.936  -8.497  15.572  -7.280
 -10.047  15.219  -5.830 -10.302  14.722  -4.522  -9.587  14.041  -4.085 -11.468
  15.028  -3.808 -11.542  14.706  -2.780 -12.436  15.886  -4.390 -13.382  16.058
  -3.899 -12.326  16.229  -5.715 -13.132  16.765  -6.194 -11.117  15.937  -6.444
 -11.043  16.320  -7.451  -8.004  13.238  -8.402  -8.146  13.582  -9.563  -6.952
  12.595  -7.959  -7.060  12.291  -7.002  -5.806  12.197  -8.699  -5.297  13.005
  -9.223  -4.832  11.473  -7.775  -5.256  10.580  -7.316  -3.965  11.195  -8.374
  -4.331  12.457  -6.643  -5.138  12.887  -6.050  -3.344  11.772  -5.712  -2.506
  11.327  -6.249  -3.069  12.484  -4.934  -3.804  10.963  -5.144  -3.565  13.665
  -7.173  -4.150  14.581  -7.266  -2.593  13.867  -6.724  -3.269  13.345  -8.172
  -6.196  11.321  -9.936  -5.500  11.585 -10.950  -6.965  10.221  -9.837  -7.360
  10.042  -8.924  -7.168   9.329 -10.960  -6.367   9.468 -11.686  -7.003   7.827
 -10.581  -5.960   7.716 -10.283  -7.686   7.630  -9.755  -7.279   6.896 -11.825
  -7.235   5.887 -11.416  -8.322   7.049 -12.104  -6.152   7.035 -13.307  -4.726
   6.125 -12.663  -3.912   6.016 -13.380  -4.362   6.683 -11.801  -4.942   5.100
 -12.362  -8.543   9.569 -11.695  -8.568   9.302 -12.901  -9.540  10.151 -11.042
  -9.505  10.292 -10.043 -10.831  10.506 -11.668 -11.556  10.872 -10.942 -10.738
  11.653 -12.706 -10.291  11.357 -13.655 -11.778  11.890 -12.932 -10.044  12.918
 -12.182 -10.416  13.205 -11.198  -9.010  12.591 -12.076 -10.138  14.221 -13.044
  -9.573  15.036 -12.591  -9.630  14.032 -13.989 -11.544  14.648 -13.339 -12.331
  14.023 -13.243 -11.836  15.972 -13.313 -10.934  16.916 -13.409  -9.967  16.657
 -13.541 -11.210  17.815 -13.776 -13.039  16.283 -13.443 -13.647  15.482 -13.352
 -13.318  17.242 -13.288 -11.621   9.277 -12.272 -12.334   8.605 -11.535 -11.477
   8.987 -13.550 -10.635   9.373 -13.952 -12.163   7.942 -14.328 -13.148   7.774
 -13.892 -12.302   8.234 -15.368 -11.358   6.642 -14.325 -10.145   6.633 -14.583
 -11.997   5.547 -13.965 -13.005   5.542 -14.028 -11.314   4.278 -13.757 -10.513
   4.199 -14.493 -10.768   4.446 -12.829 -12.247   3.040 -13.666 -13.498   3.158
 -13.862 -11.714   1.871 -13.380 -10.707   1.944 -13.390 -12.383   0.543 -13.372
 -12.952   0.442 -14.297 -11.170  -0.434 -13.353 -10.340  -0.059 -13.951 -10.861
  -0.573 -12.317 -11.551  -1.794 -13.880 -12.406  -2.203 -13.342 -11.786  -1.721
 -14.942 -10.225  -2.569 -13.811  -9.489  -1.971 -14.348 -10.005  -2.700 -12.751
 -10.455  -3.872 -14.542 -10.893  -4.643 -13.907 -11.111  -3.651 -15.383  -9.122
  -4.442 -15.052  -9.248  -5.396 -15.357  -8.849  -3.968 -15.901  -8.372  -4.348
 -14.382 -13.353   0.359 -12.179 -12.889   0.486 -11.021 -14.657   0.066 -12.455
 -15.312  -0.093 -13.718 -14.685  -0.759 -14.311 -15.349   0.904 -14.156 -16.722
  -0.494 -13.512 -16.933  -1.507 -13.855 -17.415   0.109 -14.099 -16.954  -0.099
 -12.022 -17.832  -0.507 -11.521 -17.215   0.949 -11.870 -15.578  -0.267 -11.383
 -15.395   0.480 -10.610 -15.537  -1.639 -10.822 -15.416  -2.574 -11.592 -15.548
  -1.710  -9.486 -15.727  -0.819  -9.045 -14.983  -2.721  -8.676 -14.118  -3.111
  -9.211 -14.324  -2.135  -7.441 -13.911  -1.148  -7.651 -15.092  -1.946  -6.692
 -13.175  -2.921  -6.827 -12.580  -2.252  -6.206 -13.605  -3.684  -6.178 -11.912
  -3.532  -8.048 -11.299  -1.943  -8.648 -10.769  -2.048  -9.595 -12.147  -1.352
  -8.995 -10.647  -1.414  -7.953 -16.015  -3.829  -8.307 -17.050  -3.391  -7.771
 -15.867  -5.138  -8.563 -14.755  -5.731  -9.270 -13.808  -5.843  -8.742 -14.554
  -5.080 -10.121 -15.306  -7.105  -9.742 -14.589  -7.907  -9.915 -15.943  -7.058
 -10.625 -16.222  -7.537  -8.644 -15.602  -8.032  -7.896 -16.952  -8.283  -8.957
 -16.832  -6.187  -8.213 -17.729  -5.933  -8.779 -17.099  -6.177  -6.671 -16.170
  -6.266  -5.884 -18.385  -6.195  -6.248 -19.172  -6.116  -6.875 -18.694  -6.220
  -4.800 -18.267  -5.252  -4.537 -20.199  -6.177  -4.710 -20.593  -5.422  -5.391
 -20.593  -7.139  -5.038 -20.738  -5.904  -3.311 -20.427  -6.598  -2.530 -20.432
  -4.546  -2.738 -20.874  -3.831  -3.432 -20.947  -4.416  -1.785 -19.380  -4.351
  -2.530 -22.220  -6.019  -3.402 -22.611  -5.799  -2.408 -22.573  -5.389  -4.218
 -22.437  -7.023  -3.766 -18.051  -7.267  -3.873 -17.743  -6.902  -2.724 -17.711
  -8.479  -4.365 -17.937  -8.632  -5.338 -16.841  -9.508  -3.788 -17.301  -9.769
  -2.835 -16.750 -10.722  -4.765 -17.796 -10.955  -4.962 -16.279 -10.320  -5.662
 -16.052 -11.924  -4.190 -14.965 -11.860  -4.234 -16.448 -12.269  -2.799 -17.527
 -12.112  -2.772 -16.150 -13.286  -2.543 -15.887 -11.679  -2.074 -16.457 -13.185
  -5.017 -15.974 -14.126  -4.756 -17.531 -13.371  -5.012 -16.011 -12.946  -5.982
 -15.403  -8.871  -3.524 -14.949  -8.728  -2.419 -14.642  -8.542  -4.576 -15.112
  -8.602  -5.468 -13.297  -7.939  -4.602 -12.491  -8.559  -4.212 -13.037  -7.496
  -6.060 -13.044  -8.355  -6.732 -13.695  -6.736  -6.482 -12.052  -7.043  -6.167
 -13.410  -6.664  -3.680 -12.731  -6.569  -2.624 -14.355  -5.701  -3.992 -14.934
  -5.929  -4.788 -14.634  -4.575  -3.126 -13.745  -3.964  -3.284 -15.862  -3.750
  -3.607 -15.743  -3.551  -4.672 -16.685  -4.419  -3.353 -16.110  -2.231  -2.757
 -15.219  -1.543  -3.477 -14.762  -4.882  -1.604 -14.072  -4.282  -0.790 -15.670
  -5.712  -1.152 -16.239  -6.159  -1.856 -15.857  -6.152   0.256 -16.141  -5.295
   0.867 -16.976  -7.204   0.305 -16.798  -8.026  -0.388 -17.114  -7.807   1.771
 -17.088  -7.121   2.618 -18.120  -8.218   1.865 -16.371  -8.593   1.907 -18.189
  -6.668  -0.088 -18.032  -6.467  -1.013 -14.635  -6.818   0.887 -14.470  -6.599
   2.119 -13.896  -7.692   0.193 -14.085  -7.992  -0.753 -12.695  -8.377   0.790
 -12.922  -8.884   1.727 -12.360  -9.570  -0.177 -12.196  -9.253  -1.207 -11.464
 -10.098   0.149 -13.483 -10.679  -0.172 -13.797 -10.840   0.859 -14.349 -10.228
  -0.657 -13.086 -12.241  -0.986 -12.685 -11.725  -2.655 -13.202 -10.830  -3.001
 -11.605 -11.646  -2.782 -13.010 -12.552  -3.286 -11.528  -7.350   0.985 -10.839
  -7.327   1.978 -11.346  -6.416   0.046 -11.974  -6.396  -0.744 -10.555  -5.233
   0.228  -9.547  -5.604   0.411 -10.574  -4.398  -1.062 -10.201  -4.939  -1.932
 -11.616  -4.206  -1.321  -9.989  -3.488  -0.932 -10.990  -4.354   1.406 -10.174
  -3.967   2.185 -12.288  -3.981   1.578 -12.844  -4.090   0.742 -12.925  -3.354
   2.772 -12.454  -2.382   2.913 -14.478  -3.100   2.718 -15.052  -3.995   2.476
 -14.936  -2.476   4.030 -14.786  -2.961   4.995 -14.353  -1.582   4.254 -15.959
  -2.103   4.025 -14.717  -2.137   1.561 -14.376  -1.124   1.776 -14.190  -2.448
   0.659 -16.200  -1.973   1.181 -16.609  -1.340   1.969 -16.293  -1.653   0.143
 -16.788  -2.880   1.317 -12.532  -4.172   4.033 -12.086  -3.594   5.046 -12.743
  -5.502   3.983 -12.870  -5.915   3.070 -12.228  -6.468   5.069 -12.699  -6.119
   5.988 -12.623  -7.906   4.821 -13.712  -7.941   4.853 -12.351  -8.109   3.785
 -12.047  -9.010   5.633 -11.954  -8.678   6.667 -12.745  -9.847   5.609 -10.307
  -9.548   5.148 -10.681 -10.595   3.739  -9.901 -11.338   3.572 -11.644 -11.085
   3.885 -10.820 -10.033   2.815 -10.723  -6.246   5.457 -10.407  -5.866   6.606
  -9.780  -6.586   4.617  -9.989  -6.921   3.687  -8.338  -6.434   4.890  -8.194
  -7.078   5.758  -7.397  -6.754   3.691  -7.694  -6.118   2.857  -6.448  -6.276
   3.936  -7.326  -8.237   3.366  -6.534  -9.091   4.170  -6.073  -8.702   5.065
  -6.407 -10.441   3.809  -5.880 -11.169   4.408  -6.921 -10.926   2.612  -6.719
 -11.930   2.270  -7.713 -10.032   1.825  -8.240 -10.346   0.936  -7.860  -8.723
   2.164  -8.423  -8.065   1.518  -8.059  -5.051   5.459  -7.568  -5.057   6.618
  -8.560  -3.973   4.867  -9.019  -3.938   3.968  -8.403  -2.622   5.404  -7.332
  -2.421   5.395  -9.151  -1.734   4.435  -8.731  -2.006   3.467 -10.193  -1.985
   4.240  -8.942   0.028   4.731  -9.323   0.524   3.550  -8.877  -2.392   6.841
  -8.219  -1.719   7.627  -9.998  -3.039   7.156 -10.442  -3.637   6.475 -10.656
  -3.094   8.527 -10.599  -2.115   9.002 -12.112  -3.561   8.443 -12.103  -4.579
   8.054 -12.821  -3.554   9.738 -12.690  -2.621  10.286 -13.887  -3.586   9.516
 -12.542  -4.474  10.252 -12.870  -2.677   7.598 -12.682  -2.838   6.670  -9.804
  -3.921   9.519  -9.448  -3.357  10.561  -9.501  -5.157   9.204  -9.701  -5.531
   8.287  -8.704  -6.045   9.971  -9.205  -6.254  10.917  -8.499  -7.419   9.275
  -7.841  -7.325   8.411  -7.928  -8.135   9.866 -10.049  -8.228   8.947 -10.254
  -7.655   7.758  -7.369  -5.387  10.389  -7.000  -5.419  11.548  -6.747  -4.639
   9.461  -7.053  -4.700   8.500  -5.513  -3.846   9.683  -4.913  -4.355  10.437
  -4.749  -3.909   8.389  -4.696  -4.896   7.929  -5.327  -3.264   7.727  -3.334
  -3.534   8.505  -2.558  -4.110   9.174  -2.990  -2.464   7.858  -2.068  -2.057
   7.915  -3.672  -1.889   7.383  -5.677  -2.462  10.324  -4.849  -2.011  11.063
  -6.741  -1.790   9.993  -7.158  -2.110   9.130  -7.032  -0.447  10.598  -6.120
   0.150  10.609  -7.789   0.233  10.207  -7.328  -0.662  12.089  -7.004   0.119
  12.982  -7.989  -1.766  12.379  -8.082  -2.475  11.666  -7.931  -2.364  13.784
  -8.321  -1.606  14.463  -8.926  -3.498  13.765  -9.904  -3.021  13.710  -8.804
  -4.122  12.879  -8.948  -4.462  14.930  -9.859  -4.289  15.926 -10.613  -3.532
  15.767  -9.787  -5.158  17.053 -10.459  -5.096  17.896  -8.797  -6.145  17.159
  -8.816  -6.995  18.262  -9.628  -6.896  18.764  -7.937  -6.388  16.122  -7.339
  -7.288  16.100  -8.114  -5.579  14.981  -7.481  -5.707  14.116  -6.479  -2.679
  14.237  -6.035  -1.988  15.140  -5.752  -3.633  13.622  -6.328  -4.136  12.963
  -4.431  -4.064  14.116  -4.608  -4.717  14.971  -3.709  -4.904  12.974  -4.410
  -5.702  12.730  -3.665  -4.205  12.139  -2.263  -5.503  13.312  -1.602  -4.637
  13.291  -2.290  -6.124  14.669  -2.427  -5.347  15.420  -3.065  -6.891  14.679
  -1.356  -6.669  14.807  -1.804  -6.532  12.358  -0.777  -6.782  12.621  -2.462
  -7.392  12.491  -1.919  -6.256  11.310  -3.521  -2.916  14.406  -2.912  -2.806
  15.470  -3.324  -2.020  13.421  -4.013  -2.098  12.686  -2.286  -0.965  13.376
  -1.379  -1.405  13.793  -2.092  -0.453  11.883  -3.017  -0.068  11.452  -1.348
   0.343  11.917  -1.635  -1.456  10.857  -2.440  -2.191  10.866  -1.622  -0.985
   9.874  -0.322  -2.163  11.158   0.590  -1.648  11.809  -0.265  -3.396  10.721
   0.508  -4.032  10.851  -1.075  -3.825  10.296  -2.672   0.155  14.376  -1.767
   0.615  15.107  -3.861   0.632  14.376  -4.612   0.154  13.899  -4.246   1.644
  15.470  -3.533   2.467  15.433  -5.715   1.965  15.248  -6.065   2.820  15.827
  -5.804   2.315  14.220  -6.592   0.844  15.483  -6.719   0.404  14.639  -4.101
   1.132  16.927  -3.509   1.768  17.825  -4.661  -0.008  17.208  -5.233  -0.412
  16.480  -4.544  -0.649  18.491  -4.935   0.036  19.243  -5.262  -2.026  18.535
  -4.859  -2.683  17.765  -5.031  -2.450  19.512  -6.712  -1.702  18.332  -7.023
  -1.002  19.107  -6.904  -1.086  17.453  -7.622  -2.954  18.240  -8.587  -2.686
  17.810  -7.155  -3.595  17.493  -7.624  -3.641  19.520  -6.847  -4.270  19.663
  -8.697  -3.802  20.334  -9.860  -3.326  20.048 -10.080  -2.824  19.199 -10.635
  -3.529  20.662  -8.549  -4.592  21.411  -7.688  -5.034  21.698  -9.344  -4.848
  21.980  -3.074  -0.875  18.920  -2.719  -0.481  20.003  -2.307  -1.596  18.096
  -2.650  -1.878  17.189  -0.874  -1.670  18.223  -0.679  -2.434  18.976  -0.129
  -2.125  16.980  -0.388  -3.114  16.603  -0.364  -1.394  16.207   1.375  -2.369
  17.328   2.313  -1.451  16.779   2.042  -0.628  16.135   3.693  -1.627  17.051
   4.469  -0.991  16.652   4.063  -2.644  17.906   5.393  -2.809  18.165   5.657
  -3.676  18.481   3.171  -3.497  18.480   3.572  -4.238  19.157   1.783  -3.474
  18.106   1.091  -4.232  18.442  -0.256  -0.377  18.753  -0.015  -0.337  19.966
  -0.209   0.721  18.010  -0.655   0.727  17.104   0.352   1.993  18.449   1.424
   2.022  18.641  -0.002   3.037  17.409  -1.049   2.957  17.117   0.177   4.068
  17.714   0.926   2.801  16.173   0.631   1.979  15.522   0.807   4.054  15.331
   1.366   3.973  14.399  -0.210   4.270  15.006   1.063   4.936  15.919   2.380
   2.794  16.467   2.482   3.661  17.120   2.738   1.938  17.040   2.948   2.810
  15.536  -0.187   2.581  19.771   0.469   3.344  20.389  -1.469   2.323  20.067
  -1.988   1.690  19.475  -2.145   2.897  21.210  -1.652   3.868  21.251  -3.667
   3.050  20.956  -4.084   2.046  20.872  -4.059   3.806  21.636  -3.825   3.722
  19.698  -3.649   3.101  18.987  -1.907   2.114  22.515  -1.397   2.613  23.477
  -2.318   0.874  22.490  -2.618   0.565  21.577  -2.347  -0.070  23.587  -2.698
   0.359  24.526  -3.294  -1.289  23.270  -2.919  -1.926  22.469  -3.413  -1.942
  24.134  -4.761  -0.980  22.905  -5.558  -1.855  22.171  -5.305  -2.715  21.706
  -6.678  -1.229  22.012  -7.487  -1.611  21.406  -6.710   0.048  22.486  -5.377
   0.234  22.998  -4.875   1.121  23.354  -0.925  -0.550  23.885  -0.406  -0.397
  24.972  -0.269  -1.129  22.872  -0.627  -1.040  21.932   0.896  -2.032  23.077
   0.824  -2.509  24.055   0.740  -3.185  22.125   0.660  -2.751  21.128   1.626
  -3.819  22.156  -0.862  -3.953  22.557  -0.696  -4.132  23.870   2.260  -1.365
  23.034   3.028  -1.574  24.025   2.526  -0.660  21.956   1.810  -0.353  21.313
   3.824  -0.240  21.510   4.398  -1.164  21.452   3.779   0.253  20.024   3.262
  -0.531  19.469   3.192   1.166  19.925   4.816   0.341  19.700   4.577   0.759
  22.389   4.565   1.969  22.237   5.221   0.229  23.460   4.932  -0.695  23.748
   5.997   1.015  24.392   5.508   1.970  24.587   6.315   0.376  25.743   6.683
  -0.645  25.641   7.238   1.118  26.659   7.497   0.482  27.505   8.202   1.227
  26.161   6.848   2.085  26.979   5.000   0.196  26.501   4.857   0.938  27.286
   4.209   0.283  25.755   4.922  -0.749  27.039   7.310   1.324  23.761   8.176
   0.496  23.597   7.505   2.595  23.453   6.718   3.215  23.579   8.832   3.176
  23.049   9.569   2.484  22.642   8.464   4.237  22.005   7.683   4.910  22.361
   9.377   4.769  21.739   7.933   3.611  20.743   8.790   2.986  19.757   9.851
   3.065  19.941   8.238   2.317  18.634   8.885   1.827  17.922   6.881   2.552
  18.346   6.389   2.029  17.202   7.123   1.923  16.592   6.060   3.091  19.316
   5.007   3.201  19.105   6.584   3.602  20.546   5.963   4.102  21.274   9.561
   3.923  24.139   8.917   4.361  25.095  10.859   4.112  23.981  11.323   3.700
  23.184  11.530   5.241  24.711  11.719   4.869  25.718  12.861   5.388  24.043
  13.358   6.190  24.588  13.511   4.556  24.314  12.821   5.540  22.964  10.696
   6.591  24.614  10.197   6.899  23.539  10.843   7.352  25.672  11.434   6.917
  26.367  10.422   8.786  25.720   9.343   8.746  25.569  10.593   9.493  27.123
  11.620   9.793  27.331  10.035  10.428  27.068  10.014   8.738  28.315   9.097
   7.879  28.204  10.284   9.272  29.435  11.088   9.465  24.511  10.342  10.116
  23.752  12.386   9.281  24.208  12.941   8.934  24.977  13.204   9.854  23.157
  12.776  10.734  22.677  14.566  10.314  23.696  15.107   9.453  24.087  15.135
  10.839  22.929  14.292  11.207  24.904  14.773  10.845  26.042  13.459  12.149
  24.784  13.341   8.888  21.940  14.355   9.038  21.246  12.369   8.013  21.551
  11.588   7.920  22.185  12.441   7.130  20.356  13.352   6.543  20.480  11.228
   6.187  20.296  11.295   5.588  21.204  10.368   6.856  20.269  11.074   5.366
  19.029  10.450   5.711  17.932   9.969   6.676  17.893  10.658   4.841  16.863
  10.249   4.873  15.940  11.587   3.883  17.208  12.138   2.788  16.532  11.916
   2.654  15.484  12.895   1.902  17.261  13.303   1.036  16.760  13.130   2.106
  18.619  13.815   1.384  19.040  12.529   3.187  19.318  12.752   3.219  20.374
  11.736   4.104  18.587  12.670   7.881  19.019  13.453   7.377  18.239  11.916
   8.996  18.781  11.339   9.244  19.572  12.059   9.953  17.699  11.759   9.448
  16.781  11.170  11.247  17.847  11.507  11.726  18.766  11.454  12.203  16.714
  11.138  13.181  17.079  12.505  12.411  16.514  10.958  11.886  15.796   9.654
  10.975  17.910   9.384  10.182  18.608   9.187  11.861  18.340   9.269  10.695
  16.930  13.550  10.251  17.493  13.926  10.452  16.392  14.303  10.440  18.547
  13.955  10.171  19.456  15.708  10.749  18.486  15.906  11.460  17.683  16.200
  11.424  19.751  17.031  12.072  19.472  15.205  12.342  20.310  14.889  13.070
  19.563  14.419  11.757  20.787  15.673  12.907  21.116  16.487  10.506  20.762
  15.661  10.138  21.084  16.581   9.534  18.100  17.781   9.820  17.903  16.126
   8.289  17.910  15.128   8.180  18.017  16.861   7.061  17.610  17.802   7.057
  18.160  16.015   5.825  18.092  15.766   6.046  19.130  15.100   5.794  17.500
  16.629   4.407  18.040  16.392   3.590  18.969  17.423   4.116  17.120  17.239
   6.988  16.063  16.374   7.296  15.221  18.442   6.707  15.640  19.733   6.661
  16.413  19.735   5.778  17.051  19.961   7.544  17.011  20.912   6.513  15.423
  21.702   5.895  15.848  21.189   7.510  15.079  20.160   5.725  14.312  20.109
   4.670  14.580  20.724   5.857  13.388  18.747   6.409  14.220  18.762   7.375
  13.715  17.796   5.438  13.535  17.686   5.493  12.339  17.090   4.542  14.265
  17.351   4.394  15.229  15.817   3.796  13.785  16.184   3.317  12.877  15.428
   2.674  14.686  15.160   3.054  15.672  14.666   2.075  14.186  16.526   1.605
  14.930  16.847   1.209  13.967  17.412   2.087  15.343  16.099   0.556  15.991
  15.067   0.270  15.790  16.739  -0.324  15.940  16.363   1.105  17.375  16.427
   2.106  17.490  16.618   0.394  18.520  16.641  -0.872  18.596  16.556  -1.371
  17.722  16.591  -1.268  19.523  16.746   1.035  19.588  16.730   2.041  19.498
  16.980   0.622  20.479  14.682   4.659  13.356  14.409   4.598  12.124  14.131
   5.514  14.183  14.590   5.723  15.059  13.072   6.384  13.819  12.213   5.788
  13.508  12.529   7.088  15.094  12.146   6.356  15.804  13.305   7.660  15.603
  11.450   8.081  14.631  10.197   7.525  14.212   9.909   6.528  14.511   9.314
   8.288  13.347   8.425   7.727  13.098   9.644   9.660  13.030   9.007  10.292
  12.429  10.883  10.164  13.423  11.107  11.181  13.137  11.796   9.360  14.114
  12.822   9.689  14.184  13.481   7.438  12.718  12.733   7.667  11.749  14.593
   8.065  12.906  15.105   7.894  13.760  15.274   9.057  11.927  14.572   9.879
  11.788  16.532   9.652  12.530  17.262   8.875  12.760  17.030  10.280  11.791
  16.259  10.339  13.859  15.795   9.656  14.570  17.694  10.745  14.343  18.152
  11.432  13.631  17.448  11.334  15.227  18.217   9.879  14.748  15.411  11.632
  13.659  15.799  12.345  12.932  14.372  11.367  13.461  15.427  12.164  14.611
  15.528   8.536  10.561  15.262   9.244   9.634  16.067   7.352  10.382  16.479
   6.857  11.160  16.249   6.748   9.062  16.369   7.606   8.401  17.497   5.792
   8.968  17.591   5.157   9.849  17.575   4.753   7.747  17.608   5.326   6.820
  18.502   4.184   7.814  16.714   4.122   7.525  18.786   6.636   9.042  18.950
   6.977   8.020  18.643   7.468   9.732  20.021   5.838   9.410  20.904   6.475
   9.372  19.806   5.458  10.409  20.314   5.019   8.752  14.974   6.028   8.591
  14.820   5.988   7.356  14.058   5.665   9.460  14.225   5.633  10.456  12.795
   5.143   8.991  13.119   4.417   8.245  12.281   4.617   9.795  11.837   6.250
   8.485  11.297   6.102   7.394  11.784   7.385   9.173  12.039   7.209  10.134
  11.312   8.687   8.720  10.312   8.550   8.308  11.172   9.659   9.863  10.836
   9.096  10.734  12.168  10.066  10.037  10.354  10.885   9.464   9.027  10.662
   9.277   8.581   9.687   9.409   8.240  11.767   8.880   7.182  11.650   8.698
   8.788  13.066   8.781   8.155  13.881   8.464  10.179  13.253   8.923  10.603
  14.246   8.942  10.953  12.122   9.308  12.011  12.326   9.383  12.061   9.191
   7.458  11.411   9.571   6.483  13.400   9.002   7.310  13.849   8.691   8.159
  14.180   9.214   6.102  14.221  10.284   5.898  15.196   8.849   6.249  13.655
   8.468   4.906  13.492   9.051   3.829  13.678   7.151   5.020  13.854   6.673
   5.892  13.201   6.240   3.925  13.781   6.340   3.008  13.269   4.724   4.405
  12.992   4.777   5.458  12.568   4.084   3.869  14.662   4.089   4.333  15.408
   4.764   4.754  14.661   2.851   5.224  14.200   3.089   6.183  14.070   2.104
   4.695  15.674   2.475   5.372  15.157   3.674   2.910  14.245   3.321   2.427
  15.434   4.606   2.418  15.957   2.936   2.963  11.690   6.454   3.609  11.393
   6.373   2.441  10.859   6.836   4.634  11.277   7.057   5.527   9.422   7.212
   4.505   8.854   6.322   4.232   8.857   7.543   5.883   8.897   6.713   6.588
   9.381   8.352   6.392   7.415   7.777   5.921   6.408   6.896   6.108   6.523
   5.828   6.223   5.250   7.548   6.062   4.370   7.108   6.293   5.380   8.896
   6.021   4.457   9.931   6.237   3.400   9.782   6.403   4.936  11.217   6.337
   4.215  12.003   6.507   6.282  11.525   6.175   6.620  12.547   6.089   7.170
  10.396   5.871   8.214  10.613   5.699   6.757   9.075   5.801   9.234   8.400
   3.546   8.700   8.268   2.486   9.841   9.552   3.876  10.421   9.565   4.702
   9.940  10.762   3.009   8.942  11.134   2.779  10.668  11.806   3.810  10.006
  11.909   4.670  11.607  11.408   4.193  10.882  13.131   3.042  11.679  13.020
   2.306   9.486  13.732   2.618   8.900  13.139   1.916   8.898  13.825   3.531
   9.640  14.695   2.132  11.398  14.191   4.034  10.564  14.702   4.515  12.102
  13.950   4.831  11.928  14.962   3.475  10.538  10.418   1.648  10.036  10.862
   0.629  11.698   9.750   1.622  12.156   9.513   2.490  12.392   9.505   0.394
  12.555  10.432  -0.156  13.722   8.837   0.724  13.584   7.944   1.333  14.595
   8.476  -0.523  14.067   7.801  -1.197  14.827   9.305  -1.192  15.475   7.979
  -0.115  14.567   9.794   1.449  14.337   9.728   2.379  11.564   8.639  -0.590
  11.448   8.896  -1.784  10.928   7.595  -0.034  11.038   7.424   0.956   9.962
   6.696  -0.821  10.416   6.171  -1.661   9.646   5.877  -0.175   8.697   7.468
  -1.399   8.539   7.523  -2.634   8.108   8.307  -0.533   8.423   8.188   0.419
   7.047   9.245  -0.849   6.144   8.701  -1.126   6.574   9.983   0.430   6.385
   9.413   1.339   7.383  10.649   0.731   5.269  10.707   0.282   5.256  11.240
  -0.669   4.503   9.947   0.434   4.820  11.950   1.494   4.873  10.959   2.958
   5.913  10.732   3.193   4.358  11.472   3.770   4.356  10.005   2.852   7.361
  10.226  -2.022   6.609  10.351  -2.995   8.550  10.755  -1.894   9.040  10.468
  -1.059   9.139  11.735  -2.842   8.380  12.493  -3.035  10.440  12.380  -2.264
  10.256  12.752  -1.257  11.183  11.585  -2.204  11.093  13.492  -3.140  11.258
  13.056  -4.125  10.194  14.713  -3.100  10.638  15.499  -3.712   9.223  14.482
  -3.537  10.022  14.928  -2.046  12.524  13.847  -2.554  13.080  14.456  -3.268
  12.430  14.329  -1.581  13.146  12.960  -2.436   9.307  11.151  -4.314   8.868
  11.782  -5.219  10.066   9.975  -4.362  10.371   9.532  -3.507  10.070   9.180
  -5.596  10.588   9.698  -6.403  10.868   7.905  -5.312  10.626   7.429  -4.362
  10.689   6.789  -6.317  11.562   6.150  -6.452   9.723   6.302  -6.185  10.682
   7.280  -7.291  12.357   8.332  -5.308  12.659   8.670  -6.300  12.446   9.256
  -4.736  13.460   7.454  -4.810  13.095   6.824  -3.999  13.825   6.904  -5.678
  14.206   8.155  -4.436   8.712   8.908  -6.216   8.521   9.115  -7.428   7.769
   8.488  -5.398   7.946   8.423  -4.406   6.460   8.063  -5.761   6.442   7.241
  -6.476   5.778   7.528  -4.458   6.152   6.546  -4.167   5.794   8.228  -3.622
   4.351   7.263  -4.737   3.515   8.117  -4.697   4.105   6.051  -5.110   3.149
   5.744  -5.213   4.892   5.428  -5.225   5.652   9.179  -6.485   5.291   8.987
  -7.594   5.284  10.265  -5.772   5.594  10.414  -4.822   4.321  11.269  -6.255
   3.461  10.623  -6.434   4.006  12.390  -5.223   4.907  12.893  -4.870   3.184
  13.508  -5.893   3.875  14.052  -6.538   2.406  13.179  -6.582   2.576  14.152
  -5.258   3.163  11.877  -4.053   2.105  11.885  -4.313   3.427  10.838  -3.855
   3.526  12.663  -2.799   4.548  12.411  -2.519   3.412  13.719  -3.047   2.979
  12.357  -1.908   4.643  11.833  -7.673   3.784  11.697  -8.568   5.836  12.394
  -7.847   6.453  12.513  -7.056   6.352  12.712  -9.144   5.767  13.562  -9.496
   7.840  13.094  -8.962   8.352  12.219  -8.561   8.325  13.337  -9.908   8.060
  14.280  -8.044   8.674  14.262  -6.855   8.849  13.505  -6.210   8.975  15.536
  -6.519   9.632  15.621  -5.666   8.543  16.373  -7.459   8.046  15.609  -8.478
   7.619  15.896  -9.427   6.227  11.540 -10.218   5.741  11.759 -11.275   6.870
  10.384  -9.910   7.465  10.294  -9.098   6.663   9.175 -10.723   7.247   9.218
 -11.643   7.229   7.865 -10.081   6.645   7.543  -9.218   7.093   6.975 -10.694
   8.596   8.096  -9.889   8.635   8.352  -8.965   5.265   8.847 -11.136   4.939
   8.748 -12.259   4.335   8.846 -10.180   4.629   9.229  -9.293   2.858   8.477
 -10.257   2.765   7.451 -10.612   2.235   8.542  -8.825   2.966   8.048  -8.184
   2.205   9.577  -8.483   0.817   7.914  -8.727   0.441   6.990  -9.472   0.082
   8.292  -7.815   2.037   9.384 -11.193   1.257   8.924 -12.042   2.288  10.684
 -11.044   2.910  10.967 -10.300   1.740  11.655 -11.952   0.681  11.431 -12.073
   1.960  13.121 -11.426   3.020  13.195 -11.186   1.817  13.850 -12.223   1.086
  13.560 -10.261   1.154  13.053  -8.994   1.586  12.155  -8.831   0.164  13.599
  -8.248  -0.187  13.233  -7.295  -0.646  14.300  -9.118   0.065  14.445 -10.335
  -0.192  15.050 -11.192   2.326  11.581 -13.388   1.553  11.734 -14.316   3.644
  11.281 -13.509   4.118  10.974 -12.671   4.303  11.015 -14.835   4.069  11.924
 -15.389   5.864  11.051 -14.704   6.164  10.451 -13.845   6.564  10.432 -15.960
   7.627  10.660 -15.895   6.528   9.353 -15.817   6.195  10.805 -16.916   6.433
  12.506 -14.517   6.321  13.031 -15.466   5.760  13.052 -13.855   7.808  12.658
 -13.889   8.557  12.139 -14.487   7.989  13.733 -13.910   7.833  12.401 -12.830
   3.725   9.804 -15.521   3.100   9.936 -16.568   3.866   8.655 -14.844   4.332
   8.722 -13.951   3.218   7.370 -15.260   3.793   7.084 -16.140   3.394   6.294
 -14.145   2.951   6.808 -13.292   2.761   5.425 -14.326   4.809   5.733 -13.954
   5.486   6.576 -13.820   4.746   4.884 -12.716   4.342   5.554 -11.957   4.110
   3.999 -12.731   5.691   4.524 -12.311   5.263   4.875 -15.143   5.083   5.442
 -16.057   6.302   4.579 -14.999   4.649   3.978 -15.216   1.770   7.559 -15.684
   1.456   7.114 -16.740   0.904   8.219 -14.914   1.167   8.515 -13.985  -0.451
   8.580 -15.340  -0.875   7.595 -15.537  -1.238   9.202 -14.232  -1.133   8.593
 -13.334  -0.678  10.112 -14.016  -2.737   9.379 -14.474  -2.869  10.215 -15.160
  -3.125   8.500 -14.989  -3.456   9.639 -13.136  -4.486   9.892 -13.386  -3.567
   8.738 -12.533  -2.765  10.833 -12.449  -2.556  11.666 -12.979  -2.345  10.913
 -11.201  -2.351   9.928 -10.372  -2.891   9.098 -10.575  -1.944  10.015  -9.452
  -1.928  12.059 -10.706  -2.048  12.932 -11.197  -1.417  11.975  -9.838  -0.503
   9.387 -16.681  -1.172   9.028 -17.626   0.233  10.497 -16.738   0.860  10.481
 -15.947   0.303  11.435 -17.863  -0.653  11.935 -18.014   1.264  12.553 -17.481
   2.222  12.141 -17.163   1.530  13.152 -18.352   0.780  13.628 -16.542  -0.394
  13.625 -16.260   1.632  14.536 -16.144   1.412  15.036 -15.295   2.598  14.357
 -16.379   0.765  10.777 -19.167   0.134  10.967 -20.205   1.833   9.901 -19.139
   2.250   9.767 -18.229   2.315   9.108 -20.305   2.547   9.790 -21.122   3.555
   8.355 -19.832   3.298   7.656 -19.036   3.975   7.881 -20.719   4.759   9.155
 -19.437   4.510   9.592 -18.469   5.894   8.153 -19.134   6.340   7.747 -20.042
   6.755   8.642 -18.679   5.665   7.318 -18.472   5.242  10.318 -20.357   5.670
   9.868 -21.253   4.465  11.059 -20.548   6.024  10.936 -19.917   1.201   8.066
 -20.729   1.020   7.859 -21.908   0.604   7.270 -19.843   0.779   7.510 -18.878
  -0.319   6.181 -20.215   0.125   5.681 -21.076  -0.580   5.399 -18.895   0.383
   5.252 -18.405  -1.106   6.068 -18.214  -1.278   4.029 -18.971  -2.355   4.082
 -18.810  -1.099   3.647 -19.976  -0.636   3.143 -17.909   0.391   3.019 -18.252
  -0.709   3.612 -16.928  -1.104   1.725 -18.006  -1.633   1.485 -18.832  -1.047
   0.855 -17.046  -0.490   1.077 -15.904   0.147   1.843 -15.735  -0.380   0.270
 -15.307  -1.669  -0.305 -17.158  -2.137  -0.530 -18.024  -1.749  -0.871 -16.325
  -1.685   6.625 -20.808  -2.079   6.022 -21.827  -2.351   7.560 -20.165  -1.851
   8.023 -19.420  -3.801   7.924 -20.333  -3.996   8.805 -19.721  -4.010   8.433
 -21.750  -3.834   7.611 -22.445  -5.022   8.801 -21.916  -2.993   9.587 -22.030
  -2.892  10.230 -21.156  -2.008   9.258 -22.363  -3.592  10.382 -23.201  -3.513
   9.804 -24.122  -4.605  10.660 -22.911  -2.833  11.636 -23.492  -3.034  12.411
 -22.753  -1.788  11.329 -23.481  -3.098  12.006 -24.878  -2.750  11.247 -25.447
  -4.059  12.192 -25.129  -2.563  12.849 -25.028  -4.807   6.777 -19.977  -4.405
   5.615 -19.948  -6.057   7.133 -19.614  -6.614   8.505 -19.697  -6.827   8.831
 -20.715  -6.112   9.253 -19.082  -7.956   8.249 -19.120  -8.635   8.898 -19.672
  -7.816   8.396 -18.049  -8.342   6.778 -19.357  -8.839   6.649 -20.318  -9.127
   6.437 -18.683  -7.041   6.096 -19.259  -6.768   5.834 -18.237  -7.194   4.808
 -20.109  -6.831   4.670 -21.303  -7.986   3.910 -19.532  -8.406   4.281 -18.691
  -8.518   2.676 -20.120  -9.192   2.195 -19.411  -9.146   2.948 -20.969  -7.423
   1.687 -20.495  -6.828   0.920 -19.668  -7.070   1.671 -21.814  -7.670   2.240
 -22.395  -5.911   1.019 -22.405  -5.069   1.112 -21.720  -6.016  -0.485 -22.718
  -5.089  -0.911 -23.103  -6.272  -0.892 -21.740  -7.161  -0.853 -23.668  -7.289
  -1.981 -24.187  -8.076  -0.002 -23.827  -5.467   1.796 -23.612  -5.211   1.244
 -24.712  -5.302   3.127 -23.506  -5.461   3.510 -22.585  -4.806   4.046 -24.620
  -5.488   4.016 -25.469  -4.926   5.488 -24.116  -4.379   5.508 -23.173  -4.500
   6.600 -25.066  -4.961   6.507 -26.050  -4.823   7.569 -24.686  -3.411   6.603
 -25.106  -6.258   5.772 -23.847  -6.428   5.254 -23.057  -3.349   3.790 -25.024
  -3.104   3.652 -26.211  -2.461   3.737 -24.034  -2.771   3.793 -23.074  -1.035
   3.655 -24.131  -0.671   3.657 -23.104  -0.692   2.811 -24.730  -0.269   4.772
 -24.897   0.706   4.425 -25.582  -0.653   6.052 -24.739  -1.462   6.149 -24.142
  -0.135   7.261 -25.448  -0.404   7.061 -26.485  -0.780   8.537 -24.845  -1.791
   8.612 -25.245  -0.835   8.303 -23.782  -0.020   9.818 -25.045   0.247  10.265
 -26.401  -0.090   9.727 -27.275   1.007  11.440 -26.562   1.138  11.886 -27.537
   1.340  12.227 -25.476   1.897  13.431 -25.636   1.651  13.700 -26.524   1.103
  11.817 -24.198   1.288  12.396 -23.305   0.493  10.545 -24.011   0.335  10.313
 -22.968   1.389   7.222 -25.557   1.881   7.200 -26.660   2.148   7.416 -24.462
   1.672   7.431 -23.571   3.626   7.444 -24.478   3.997   7.278 -25.490   4.054
   8.830 -24.100   3.303   9.340 -23.497   4.996   8.900 -23.557   4.214   9.736
 -25.375   4.846   9.259 -26.124   3.221   9.775 -25.823   4.725  11.146 -25.053
   4.108  11.547 -24.248   5.673  11.064 -24.522   4.757  12.157 -26.242   5.512
  11.847 -26.964   3.836  12.297 -26.808   5.152  13.448 -25.664   6.158  13.504
 -25.593   4.807  14.173 -26.277   4.774  13.583 -24.738   4.299   6.393 -23.557
   3.821   6.175 -22.458   5.340   5.648 -24.080   5.647   5.815 -25.027   6.153
   4.630 -23.314   5.430   3.960 -22.850   6.969   3.701 -24.311   6.274   2.950
 -24.686   7.626   4.345 -25.566   6.931   4.949 -26.149   8.482   4.979 -25.333
   7.857   3.585 -26.313   8.070   2.967 -23.555   8.805   3.760 -23.421   7.717
   2.736 -22.550   8.648   1.702 -24.218   7.801   1.071 -24.487   9.184   1.879
 -25.151   9.253   1.231 -23.444   7.022   5.347 -22.258   7.713   6.298 -22.679
   7.066   4.917 -20.984   6.077   3.994 -20.364   5.762   3.140 -20.964   5.216
   4.628 -20.151   6.675   3.540 -19.000   7.297   2.646 -18.950   5.869   3.487
 -18.268   7.597   4.747 -18.731   8.450   4.515 -18.094   6.942   5.480 -18.259
   8.046   5.378 -20.000   8.105   6.463 -19.914   9.473   4.974 -20.448  10.029
   3.880 -20.265  10.148   5.938 -21.012   9.642   6.802 -21.139  11.637   6.026
 -21.225  11.936   5.034 -20.885  11.985   6.318 -22.714  11.697   7.339 -22.964
  13.075   6.351 -22.708  11.567   5.344 -23.806  10.490   5.443 -23.940  12.005
   5.707 -24.736  11.941   3.849 -23.559  11.230   3.353 -22.898  11.729   3.348
 -24.503  13.313   3.513 -23.152  13.514   3.785 -22.201  14.128   2.842 -23.904
  13.793   2.221 -25.028  13.081   2.626 -25.619  14.476   1.573 -25.394  15.236
   2.647 -23.354  15.256   2.793 -22.355  15.918   2.007 -23.737  12.305   7.026
 -20.293  11.761   8.083 -20.162  13.413   6.724 -19.705  13.820   5.826 -19.923
  14.294   7.573 -18.899  15.266   7.360 -19.344  14.005   8.624 -18.903  14.302
   7.088 -17.434  13.438   6.366 -16.913  15.287   7.646 -16.699  15.887   8.177
 -17.314  15.544   7.493 -15.259  16.604   7.707 -15.118  15.077   8.351 -14.775
  15.134   6.212 -14.544  15.822   5.153 -14.672  14.086   6.320 -13.686  13.647
   7.222 -13.570  13.702   5.142 -12.909  14.649   4.725 -12.568  12.855   5.690
 -11.724  11.992   6.187 -12.167  12.490   4.814 -11.186  13.493   6.694 -10.712
  14.096   7.448 -11.218  12.409   7.378  -9.889  12.801   8.162  -9.240  11.606
   7.699 -10.552  12.013   6.639  -9.193  14.319   5.857  -9.705  13.630   5.313
  -9.059  15.052   5.242 -10.228  14.893   6.618  -9.176  12.997   4.025 -13.639
  13.132   2.890 -13.189  12.321   4.335 -14.757  12.265   5.329 -14.923  11.579
   3.477 -15.611  10.984   2.855 -14.942  10.683   4.309 -16.550  11.303   4.716
 -17.348   9.959   3.645 -17.022  10.038   5.639 -15.874  10.344   6.903 -16.354
  11.083   7.023 -17.132   9.837   8.053 -15.776  10.136   9.002 -16.198   9.077
   7.987 -14.560   8.765   8.850 -13.990   8.772   6.717 -14.092   8.170   6.553
 -13.210   9.248   5.570 -14.768   8.930   4.618 -14.370  12.363   2.488 -16.415
  11.954   1.311 -16.435  13.519   2.854 -16.913  13.789   3.826 -16.963  14.439
   1.869 -17.382  13.847   1.318 -18.113  15.699   2.530 -17.964  16.314   2.900
 -17.143  16.276   1.814 -18.549  15.536   3.727 -18.809  14.872   4.404 -18.271
  16.499   4.230 -18.901  14.884   3.406 -20.171  14.435   4.426 -20.719  14.817
   2.251 -20.711  14.911   0.721 -16.416  15.079  -0.377 -16.846  14.938   1.079
 -15.068  14.683   2.048 -14.947  15.025   0.096 -13.963  15.657  -0.722 -14.309
  15.628   0.753 -12.753  15.036   1.564 -12.329  15.517   0.031 -11.944  17.112
   1.116 -12.797  18.007   0.173 -12.261  17.644  -0.800 -11.965  19.379   0.453
 -12.151  20.106  -0.312 -11.923  19.841   1.706 -12.628  21.122   2.085 -12.520
  21.279   2.944 -12.920  18.906   2.633 -13.184  19.120   3.636 -13.523  17.544
   2.281 -13.350  16.811   2.970 -13.743  13.675  -0.643 -13.772  13.485  -1.793
 -14.154  12.740   0.066 -13.216  12.956   1.004 -12.910  11.406  -0.404 -12.921
  11.252  -1.380 -13.382  11.396  -0.610 -11.387  12.275  -1.176 -11.079  11.256
   0.637 -10.451  12.083   1.337 -10.566  10.314   1.151 -10.641  11.169   0.286
  -9.422  10.260  -1.544 -11.102  10.505  -2.444 -11.666  10.433  -1.839 -10.067
   9.243  -1.170 -11.223  10.272   0.442 -13.466  10.141   1.549 -12.981   9.413
  -0.133 -14.329   9.684  -0.950 -14.858   8.342   0.673 -14.918   8.848   1.536
 -15.352   7.511   0.037 -16.066   7.092  -0.897 -15.694   6.413   0.933 -16.665
   6.163   0.521 -17.643   5.546   0.659 -16.065   6.683   1.989 -16.695   8.491
  -0.392 -17.042   8.156  -1.145 -17.535   7.409   1.147 -13.856   6.971   2.306
 -13.849   7.240   0.455 -12.746   7.650  -0.467 -12.703   6.357   0.856 -11.639
   5.582   1.415 -12.165   5.644  -0.372 -11.010   4.907  -0.788 -11.697   6.336
  -1.192 -10.817   5.077  -0.174 -10.101   7.039   1.734 -10.564   6.901   1.534
  -9.382   7.692   2.796 -10.927   7.667   2.994 -11.917   8.612   3.590 -10.045
   9.330   2.905  -9.594   9.342   4.580 -10.914   8.666   5.223 -11.477   9.995
   5.182 -10.283  10.065   4.053 -11.537   7.746   4.270  -8.917   8.334   4.592
  -7.843   6.434   4.577  -9.162   5.991   4.105  -9.937   5.438   4.960  -8.166
   5.889   5.835  -7.699   4.073   5.236  -8.717   3.598   5.651  -7.828   4.126
   6.095  -9.385   3.340   4.144  -9.423   3.947   3.154  -9.878   2.116   4.278
  -9.726   1.556   3.579 -10.193   1.509   4.961  -9.297   5.502   3.889  -7.048
   5.869   4.207  -5.923   5.152   2.646  -7.411   4.921   2.493  -8.382   4.959
   1.550  -6.506   4.284   1.891  -5.720   4.353   0.325  -7.171   5.064   0.090
  -7.963   4.342  -0.473  -6.429   2.956   0.435  -7.866   2.037   1.405  -7.502
   2.346   2.185  -6.823   0.750   1.427  -7.951   0.018   2.091  -7.518   0.400
   0.526  -8.931  -0.807   0.590  -9.466  -1.199   1.455  -9.327   1.257  -0.431
  -9.339   1.024  -1.131 -10.128   2.508  -0.577  -8.719   3.158  -1.379  -9.036
   6.264   1.218  -5.787   6.270   0.876  -4.626   7.369   1.302  -6.504   7.183
   1.438  -7.487   8.769   1.252  -5.992   8.834   0.247  -5.576   9.749   1.463
  -7.093   9.477   0.737  -7.859   9.500   2.477  -7.406  11.206   1.446  -6.704
  11.648   0.632  -5.660  10.938   0.091  -5.052  12.973   0.856  -5.141  13.282
   0.388  -4.218  13.805   1.753  -5.793  14.773   1.943  -5.354  13.435   2.416
  -6.947  14.176   2.711  -7.675  12.123   2.250  -7.418  11.792   2.772  -8.303
   8.928   2.238  -4.876   9.308   1.830  -3.792   8.673   3.516  -5.096   8.510
   3.771  -6.059   8.557   4.613  -4.175   9.586   4.828  -3.885   8.107   5.476
  -4.666   7.636   4.178  -3.013   7.946   4.299  -1.864   6.448   3.715  -3.354
   6.241   3.478  -4.314   5.293   3.359  -2.378   4.998   4.213  -1.768   4.009
   2.907  -3.147   3.828   3.490  -4.050   4.083   1.832  -3.314   2.678   3.037
  -2.296   2.735   2.423  -1.397   2.554   4.073  -1.982   1.450   2.598  -3.086
   1.297   2.834  -4.293   0.447   2.217  -2.494   5.762   2.398  -1.326   5.396
   2.421  -0.171   6.482   1.361  -1.704   6.640   1.353  -2.701   7.081   0.312
  -0.833   6.313   0.144  -0.078   7.219  -1.074  -1.515   6.205  -1.186  -1.897
   8.164  -1.087  -2.751   7.673  -0.645  -3.618   9.072  -0.505  -2.597   8.475
  -2.103  -2.994   7.497  -2.206  -0.556   7.493  -3.099  -1.181   8.456  -1.986
  -0.089   6.480  -2.454   0.568   5.434  -2.582   0.288   6.756  -3.395   1.045
   6.550  -1.611   1.255   8.283   0.814  -0.081   8.510   0.468   1.067   9.126
   1.646  -0.718   9.071   1.775  -1.718  10.195   2.357  -0.054  10.857   1.546
   0.249  11.007   3.204  -1.007  11.190   2.716  -1.964  10.438   4.103  -1.243
  12.295   3.753  -0.312  12.126   4.274   0.631  12.804   2.866   0.066  13.283
   4.915  -1.300  13.679   3.997  -2.769  12.768   3.821  -3.340  14.268   4.582
  -3.475  14.189   3.049  -2.597   9.658   3.177   1.176  10.266   3.148   2.331
   8.553   3.870   1.017   8.166   3.949   0.087   7.789   4.652   2.049   8.486
   5.370   2.481   6.596   5.446   1.526   6.861   6.103   0.699   6.013   4.686
   1.006   5.728   6.254   2.579   5.444   5.628   3.425   6.268   7.149   2.888
   4.509   6.996   2.040   4.376   7.510   0.906   3.617   7.106   2.870   7.326
   3.753   3.200   7.395   4.114   4.391   6.838   2.557   2.859   6.756   2.377
   1.869   6.189   1.613   3.746   5.675   2.127   4.559   5.076   0.859   3.086
   5.456   0.466   2.143   4.870   0.064   3.803   3.807   1.574   2.914   3.094
   1.583   1.752   3.575   1.242   0.847   1.750   1.859   2.005   1.031   1.815
   1.297   1.668   2.233   3.338   0.540   2.664   4.022  -0.403   2.823   3.519
   0.603   3.038   5.369  -0.230   3.392   5.959   1.785   2.803   6.120   1.866
   3.168   7.133   2.895   2.244   5.411   3.811   2.041   5.945   2.890   2.029
   4.001   7.183   0.820   4.559   7.067   0.721   5.753   8.317   0.442   3.898
   8.390   0.665   2.915   9.525  -0.049   4.618   9.230  -0.905   5.225  10.687
  -0.382   3.681  10.976   0.506   3.119  11.518  -0.738   4.289  10.102  -1.691
   2.600   9.206  -0.925   1.970   9.921   1.086   5.621  10.288   0.901   6.719
   9.985   2.352   5.152   9.893   2.442   4.151  10.041   3.597   5.977  11.093
   3.838   6.135   9.584   4.431   5.444   9.349   3.522   7.279  10.009   3.365
   8.265   8.059   3.457   7.244   7.610   3.316   6.350   7.113   3.326   8.369
   7.186   4.124   9.108   5.698   3.285   7.903   5.483   4.319   7.633   5.580
   2.596   7.066   4.687   2.846   8.934   4.032   1.608   8.862   4.207   0.991
   7.993   3.142   1.180   9.860   2.652   0.226   9.730   2.791   2.106  10.870
   1.881   1.673  11.741   2.236   0.902  12.189   3.462   3.300  10.971   3.194
   3.974  11.771   4.487   3.642  10.057   4.940   4.615  10.177   7.461   2.095
   9.229   7.611   2.187  10.480   7.625   1.030   8.621   7.845   1.035   7.635
   8.012  -0.204   9.370   7.290  -0.288  10.182   8.004  -1.397   8.460   8.145
  -2.358   8.955   7.123  -1.349   7.821   8.874  -1.305   7.811   9.319  -0.100
  10.163   9.443  -0.461  11.323  10.410   0.462   9.567  10.317   0.876   8.651
  11.737   0.590  10.203  12.073  -0.363  10.610  12.869   0.951   9.218  12.721
   0.354   8.318  12.812   2.001   8.929  14.273   0.641   9.795  14.245  -0.265
  10.400  15.375   0.450   8.700  15.010  -0.241   7.941  15.569   1.414   8.230
  16.270   0.112   9.223  14.899   1.704  10.722  14.445   1.759  11.711  15.927
   1.403  10.926  14.803   2.690  10.267  11.518   1.580  11.343  11.873   1.244
  12.440  10.985   2.730  10.974  10.677   2.736  10.012  10.605   3.768  11.997
  11.536   4.187  12.378   9.776   4.807  11.269   9.851   5.722  11.856  10.170
   5.146  10.311   8.736   4.520  11.115   9.779   3.210  13.169   9.846   3.692
  14.341   8.943   2.181  12.891   8.846   1.849  11.942   8.086   1.621  13.971
   7.938   2.440  14.674   6.663   1.240  13.452   6.116   0.842  14.307   6.120
   2.038  12.946   6.767   0.095  12.636   7.383   0.236  11.914   8.738   0.478
  14.763   8.432   0.216  15.909   9.689  -0.216  14.088  10.006   0.141  13.197
  10.414  -1.374  14.648  10.985  -1.962  13.928  11.370  -0.925  15.706  11.748
   0.068  15.462  10.858  -0.790  16.659  12.477  -1.876  15.953  12.658  -2.737
  16.966  11.934  -2.804  17.765  13.921  -3.366  16.793  14.246  -4.121  17.380
  14.546  -2.900  15.679  15.818  -3.176  15.136  16.363  -3.956  15.647  16.301
  -2.525  13.931  17.301  -2.684  13.555  15.354  -1.674  13.300  15.623  -1.145
  12.397  14.154  -1.357  13.897  13.510  -0.688  13.344  13.683  -1.925  15.147
   9.369  -2.416  15.121   9.512  -2.890  16.246   8.406  -2.853  14.259   8.375
  -2.448  13.334   7.320  -3.630  14.643   7.332  -4.058  15.645   6.074  -2.699
  14.547   6.325  -1.847  15.178   6.101  -2.304  13.531   4.817  -3.264  14.734
   4.842  -3.202  15.692   7.135  -4.840  13.679   7.048  -4.718  12.473   6.904
  -6.012  14.284   6.954  -6.096  15.289   6.290  -7.150  13.560   6.987  -7.586
  12.843   5.987  -8.306  14.527   5.518  -7.871  15.409   5.154  -9.429  13.970
   5.711  -9.915  13.169   4.925 -10.198  14.708   4.237  -9.072  13.502   7.279
  -8.987  15.118   7.961  -8.280  15.591   6.815  -9.638  15.859   7.751  -9.573
  14.330   5.031  -6.813  12.835   4.897  -7.234  11.709   4.213  -5.924  13.390
   4.437  -5.482  14.271   2.937  -5.497  12.860   2.532  -6.401  12.406   1.973
  -4.932  13.944   2.379  -4.064  14.461   1.060  -4.634  13.428   1.510  -6.032
  14.944   0.634  -5.629  15.452   1.115  -6.937  14.483   2.533  -6.225  16.119
   3.524  -5.564  16.371   2.268  -7.105  17.074   2.878  -7.120  17.879   1.412
  -7.642  17.070   3.152  -4.539  11.698   2.606  -4.902  10.643   4.055  -3.577
  11.862   4.622  -3.519  12.696   4.457  -2.757  10.760   3.640  -2.105  10.452
   5.163  -2.007  11.118   5.020  -3.493   9.627   4.743  -3.036   8.518   5.801
  -4.548   9.880   6.105  -4.660  10.837   6.601  -5.167   8.846   6.879  -4.374
   8.151   7.789  -5.784   9.566   7.445  -6.476  10.335   8.352  -6.338   8.815
   8.422  -4.990   9.963   5.838  -6.286   8.133   5.982  -6.497   6.907   4.989
  -7.010   8.875   5.020  -6.858   9.873   3.894  -7.829   8.300   4.423  -8.539
   7.666   3.170  -8.607   9.426   2.511  -7.973  10.020   2.535  -9.339   8.928
   3.856  -9.107  10.110   2.952  -7.078   7.325   2.563  -7.504   6.218   2.625
  -5.812   7.667   3.003  -5.289   8.444   1.767  -5.018   6.796   0.969  -5.659
   6.423   0.985  -3.944   7.578   0.405  -4.418   8.369   1.755  -3.336   8.052
   0.202  -3.025   6.728   0.531  -1.710   6.504   1.395  -1.248   6.958  -0.225
  -0.965   5.589   0.082   0.052   5.397  -1.233  -1.535   4.851  -1.721  -0.936
   4.096  -1.562  -2.881   5.051  -2.256  -3.379   4.391  -0.747  -3.644   5.853
  -0.974  -4.688   6.012   2.598  -4.647   5.560   2.117  -4.777   4.441   3.839
  -4.182   5.680   4.014  -4.176   6.675   4.756  -3.854   4.635   4.347  -3.049
   4.024   6.174  -3.567   5.261   6.050  -2.918   6.128   6.611  -4.466   5.695
   6.741  -3.087   4.462   4.834  -5.087   3.606   4.503  -4.901   2.448   5.158
  -6.281   4.127   5.433  -6.280   5.099   5.278  -7.496   3.286   5.960  -7.364
   2.446   5.884  -8.673   4.129   6.893  -8.465   4.485   5.276  -8.939   4.993
   5.747  -9.978   3.308   6.243 -10.075   2.015   6.685  -9.231   1.507   6.235
 -11.307   1.338   6.775 -11.342   0.404   5.633 -12.456   1.988   5.619 -13.427
   1.515   5.033 -12.330   3.250   4.531 -13.155   3.733   5.128 -11.076   3.885
   4.705 -11.028   4.877   3.983  -7.862   2.586   4.056  -8.262   1.467   2.872
  -7.753   3.237   2.903  -7.372   4.172   1.508  -7.881   2.610   1.324  -8.865
   2.180   0.518  -7.723   3.720   0.667  -8.523   4.445   0.722  -6.849   4.338
  -0.931  -7.806   3.321  -1.629  -6.606   3.021  -1.203  -5.614   2.991  -2.974
  -6.688   2.606  -3.428  -5.776   2.247  -3.628  -7.939   2.652  -4.654  -7.972
   2.315  -2.966  -9.107   3.004  -3.529 -10.023   2.899  -1.601  -9.079   3.307
  -1.032  -9.936   3.636   1.314  -6.946   1.406   0.863  -7.367   0.313   1.502
  -5.700   1.755   1.591  -5.412   2.719   1.465  -4.581   0.778   0.520  -4.339
   0.291   1.978  -3.301   1.419   2.925  -3.515   1.915   2.064  -2.077   0.515
   1.139  -1.536   0.715   2.777  -1.335   0.875   2.037  -2.298  -0.551   0.980
  -3.046   2.352   1.210  -3.173   3.275   2.356  -4.875  -0.432   1.844  -4.700
  -1.522   3.575  -5.381  -0.194   3.864  -5.319   0.771   4.544  -5.717  -1.214
   4.663  -4.883  -1.906   5.937  -6.037  -0.641   6.432  -5.100  -0.386   5.789
  -6.621   0.267   6.811  -6.994  -1.527   6.649  -8.356  -1.315   5.875  -8.766
  -0.683   7.374  -9.317  -2.052   7.165 -10.365  -1.896   8.286  -8.840  -2.968
   8.787  -9.536  -3.625   8.562  -7.496  -3.147   9.248  -7.236  -3.940   7.788
  -6.519  -2.427   7.923  -5.449  -2.476   4.021  -6.850  -2.106   4.064  -6.694
  -3.315   3.433  -7.938  -1.553   3.500  -8.049  -0.551   2.648  -8.929  -2.235
   3.333  -9.434  -2.915   2.258  -9.934  -1.108   1.850  -9.482  -0.205   1.613
 -10.674  -1.582   3.835 -10.765  -0.663   4.100  -9.999   0.399   1.443  -8.420
  -2.991   1.131  -9.123  -3.994   0.859  -7.192  -2.715   1.196  -6.645  -1.936
  -0.254  -6.617  -3.481  -0.778  -7.478  -3.896  -1.226  -5.871  -2.585  -1.529
  -6.490  -1.740  -0.810  -4.956  -2.164  -2.485  -5.488  -3.362  -3.353  -6.468
  -3.821  -3.006  -7.488  -3.747  -4.518  -6.139  -4.447  -5.168  -6.856  -4.926
  -4.961  -4.849  -4.491  -5.886  -4.621  -5.000  -4.235  -3.813  -3.848  -4.636
  -2.812  -3.909  -2.962  -4.158  -3.327  -2.363  -3.373  -2.890   0.197  -5.689
  -4.622  -0.122  -5.878  -5.770   1.022  -4.696  -4.356   1.277  -4.660  -3.380
   1.576  -3.746  -5.295   0.850  -3.063  -5.735   2.627  -2.847  -4.511   3.033
  -3.581  -3.816   3.338  -2.416  -5.215   2.013  -1.774  -3.621   1.350  -2.149
  -2.842   3.239  -0.984  -3.009   3.720  -1.523  -2.193   3.992  -0.831  -3.782
   2.990  -0.034  -2.536   1.231  -0.815  -4.465   0.432  -1.223  -5.084   0.794
  -0.072  -3.799   1.833  -0.243  -5.171   2.312  -4.478  -6.417   1.966  -4.127
  -7.533   3.149  -5.484  -6.085   3.318  -5.660  -5.105   3.845  -6.365  -7.044
   4.508  -5.773  -7.675   4.724  -7.370  -6.288   5.245  -7.890  -7.092   5.376
  -6.801  -5.624   3.955  -8.290  -5.549   3.765  -7.787  -4.753   2.905  -7.053
  -8.016   3.244  -7.054  -9.216   1.742  -7.539  -7.602   1.469  -7.395  -6.640
   0.704  -7.900  -8.501   1.028  -8.781  -9.056  -0.141  -8.170  -7.868   0.201
  -6.837  -9.485   0.012  -7.129 -10.665  -0.048  -5.617  -8.996   0.068  -5.423
  -8.011  -0.411  -4.480  -9.803  -1.261  -4.728 -10.438  -0.774  -3.171  -9.028
   0.148  -2.699  -8.691  -1.057  -2.387  -9.730  -1.779  -3.270  -7.844  -2.558
  -3.925  -8.232  -1.289  -3.753  -6.998  -2.380  -2.031  -7.394  -2.833  -2.245
  -6.426  -1.671  -1.245  -7.135  -3.372  -1.553  -8.410  -3.176  -1.730  -9.385
  -4.455  -0.865  -8.160  -4.880  -0.443  -6.984  -4.183  -0.391  -6.255  -5.704
   0.103  -6.778  -5.194  -0.620  -9.246  -4.886  -0.736 -10.201  -6.122  -0.228
  -9.168   0.661  -4.153 -10.831   0.331  -4.009 -11.986   1.925  -4.160 -10.441
   2.017  -4.305  -9.446   3.081  -3.931 -11.212   2.959  -3.002 -11.768   4.312
  -3.846 -10.249   4.170  -2.985  -9.596   4.347  -4.801  -9.727   5.159  -3.713
 -10.923   3.406  -4.912 -12.315   3.530  -4.484 -13.464   3.435  -6.202 -11.944
   3.394  -6.334 -10.944   3.431  -7.383 -12.825   4.353  -7.266 -13.394   3.550
  -8.688 -12.009   4.425  -8.676 -11.360   2.674  -8.794 -11.368   3.714  -9.930
 -12.849   2.790 -10.341 -13.254   4.465  -9.701 -13.605   4.292 -10.956 -11.904
   5.311 -10.736 -11.588   3.615 -11.150 -11.071   4.430 -12.220 -12.780   5.009
 -11.996 -13.675   5.067 -12.961 -12.297   3.115 -12.829 -13.153   2.454 -12.852
 -12.390   2.658 -12.262 -13.853   3.254 -13.743 -13.559   2.446  -7.367 -13.933
   2.779  -7.295 -15.080   1.192  -7.218 -13.583   1.017  -7.182 -12.588   0.039
  -7.003 -14.500  -0.090  -7.878 -15.137  -1.265  -7.041 -13.710  -1.358  -7.935
 -13.093  -1.304  -6.210 -13.007  -2.482  -6.964 -14.663  -3.374  -6.711 -14.090
  -2.385  -6.157 -15.390  -2.691  -8.242 -15.472  -3.251  -8.243 -16.615  -2.246
  -9.333 -15.101   0.139  -5.799 -15.414  -0.206  -5.908 -16.595   0.645  -4.630
 -14.937   0.888  -4.503 -13.964   0.927  -3.488 -15.879   0.090  -3.230 -16.528
   1.229  -2.246 -14.986   2.220  -2.437 -14.576   1.396  -1.380 -15.626   0.276
  -1.722 -14.037  -1.022  -1.276 -14.280  -1.356  -0.486 -13.183  -2.275   0.073
 -13.090  -0.348  -0.458 -12.331  -0.292  -0.091 -11.392   0.695  -1.211 -12.840
   1.653  -1.420 -12.387   2.077  -3.843 -16.814   2.032  -3.673 -17.994   3.207
  -4.246 -16.272   3.212  -4.485 -15.290   4.310  -4.752 -17.065   4.787  -3.919
 -17.581   5.367  -5.404 -16.114   5.539  -4.770 -15.244   4.924  -6.296 -15.673
   6.658  -5.738 -16.839   7.688  -4.880 -17.186   8.617  -5.618 -17.757   9.507
  -5.179 -18.185   8.216  -6.923 -17.825   8.806  -7.661 -18.183   6.971  -6.995
 -17.274   6.369  -7.892 -17.289   3.943  -5.697 -18.191   4.262  -5.516 -19.344
   3.235  -6.753 -17.792   2.928  -6.832 -16.834   2.586  -7.620 -18.735   3.342
  -8.217 -19.244   1.894  -8.770 -17.980   1.245  -8.384 -17.193   1.267  -9.334
 -18.670   2.967  -9.699 -17.399   3.451 -10.053 -18.309   3.680  -9.117 -16.815
   2.227 -10.766 -16.639   1.318 -11.413 -17.213   2.662 -11.149 -15.519   1.755
  -6.958 -19.850   2.031  -7.207 -21.039   0.797  -6.071 -19.526   0.533  -5.879
 -18.571   0.128  -5.307 -20.510  -0.461  -5.943 -21.171  -0.716  -4.304 -19.810
  -1.616  -4.796 -19.440  -0.261  -3.779 -18.970  -1.443  -3.232 -20.655  -2.505
  -3.441 -21.413  -2.981  -4.390 -21.610  -2.764  -2.279 -22.139  -3.413  -2.261
 -22.912  -2.016  -1.248 -21.726  -2.063   0.110 -22.070  -2.823   0.408 -22.777
  -1.154   0.989 -21.507  -1.355   2.038 -21.671  -0.135   0.486 -20.592   0.595
   1.157 -20.164  -0.175  -0.875 -20.183   0.631  -1.215 -19.550  -1.126  -1.741
 -20.752   1.073  -4.442 -21.381   0.872  -4.429 -22.606   2.093  -3.865 -20.789
   2.182  -3.857 -19.783   3.118  -3.196 -21.569   2.591  -2.380 -22.064   4.117
  -2.459 -20.734   4.593  -3.062 -19.961   4.935  -2.218 -21.413   3.559  -1.157
 -20.132   3.470  -0.059 -20.943   3.559  -0.113 -22.018   3.245   1.192 -20.372
   2.843   1.955 -21.022   3.281   1.434 -18.976   2.978   2.675 -18.476   2.731
   3.325 -19.138   3.315   0.259 -18.196   3.255   0.231 -17.118   3.386  -1.029
 -18.713   3.327  -1.912 -18.094   3.729  -4.234 -22.562   3.520  -3.891 -23.720
   4.353  -5.360 -22.215   4.341  -5.441 -21.208   4.869  -6.447 -23.029   5.834
  -6.297 -23.514   5.077  -7.657 -22.178   4.151  -7.662 -21.603   5.132  -8.558
 -22.789   6.277  -7.675 -21.214   6.287  -6.762 -20.618   6.221  -8.924 -20.292
   6.053  -9.790 -20.932   7.034  -9.148 -19.602   5.319  -8.767 -19.700   7.695
  -7.624 -21.811   7.804  -6.887 -22.606   8.368  -7.330 -21.006   8.052  -8.573
 -22.212   3.890  -6.831 -24.130   4.352  -7.158 -25.235   2.612  -6.877 -23.900
   2.304  -6.540 -22.999   1.697  -7.194 -25.025   2.197  -7.933 -25.652   0.397
  -7.825 -24.456  -0.005  -7.201 -23.658  -0.296  -7.854 -25.297   0.679  -9.228
 -23.785   1.343  -9.869 -24.366   1.120  -9.061 -22.802  -0.617 -10.000 -23.456
  -1.004 -10.371 -24.404  -0.385 -10.899 -22.884  -1.662  -9.131 -22.765  -2.484
  -8.889 -23.299  -1.593  -8.693 -21.515  -0.613  -8.880 -20.774   0.144  -9.469
 -21.091  -0.682  -8.526 -19.830  -2.570  -7.944 -21.085  -3.293  -7.774 -21.769
  -2.600  -7.638 -20.123   1.386  -5.978 -25.978   1.664  -6.104 -27.198   0.865
  -4.837 -25.382   0.935  -4.837 -24.375   0.339  -3.734 -26.185  -0.236  -4.264
 -26.945  -0.384  -2.809 -25.204  -1.214  -3.383 -24.791   0.279  -2.576 -24.371
  -0.828  -1.426 -25.689  -1.372  -0.920 -24.890   0.049  -0.856 -25.995  -1.768
  -1.537 -26.956  -1.115  -1.729 -27.808  -2.357  -2.454 -26.961  -2.603  -0.246
 -27.151  -2.764   0.081 -26.124  -2.070   0.522 -27.712  -3.850  -0.479 -27.883
  -4.347   0.357 -28.154  -3.642  -1.092 -28.659  -4.548  -0.970 -27.344   1.476
  -3.084 -27.015   1.381  -2.844 -28.177   2.610  -2.772 -26.373   2.604  -2.944
 -25.378   3.755  -2.039 -26.923   3.540  -1.350 -27.740   4.476  -1.333 -25.736
   4.754  -1.990 -24.912   5.463  -1.001 -26.059   3.733  -0.152 -25.124   2.540
  -0.277 -24.305   2.125  -1.238 -24.039   1.906   0.876 -23.848   1.024   0.729
 -23.242   2.370   2.125 -24.226   1.848   2.937 -23.741   3.443   2.282 -25.047
   3.815   3.225 -25.417   4.172   1.152 -25.436   5.056   1.222 -26.051   4.753
  -2.937 -27.563   5.346  -3.796 -26.892   4.972  -2.764 -28.880   4.199  -2.327
 -29.362   5.926  -3.580 -29.551   6.007  -4.546 -29.053   5.534  -3.928 -31.023
   5.933  -4.843 -31.461   4.448  -4.014 -31.039   5.900  -2.822 -32.040   6.971
  -2.621 -32.008   5.580  -3.174 -33.021   5.135  -1.472 -31.874   5.577  -0.385
 -32.270   4.002  -1.589 -31.348   7.346  -3.103 -29.362   8.268  -3.863 -29.630
   7.635  -1.886 -28.899   6.840  -1.295 -28.699   8.992  -1.269 -28.808   9.796
  -1.850 -29.262   8.902   0.023 -29.685   9.874   0.515 -29.715   8.458  -0.262
 -30.638   8.046   1.173 -29.115   8.206   1.277 -28.042   8.379   2.068 -29.641
   6.561   1.105 -29.292   5.903   0.110 -28.986   5.891   1.999 -29.821   9.372
  -1.069 -27.348   9.944  -0.079 -26.924   9.003  -2.050 -26.532   8.610  -2.887
 -26.938   9.051  -1.973 -25.019   9.203  -0.932 -24.734   7.740  -2.378 -24.342
   7.034  -1.683 -24.797   7.491  -3.349 -24.769   7.708  -2.362 -22.786   7.574
  -3.587 -22.098   7.467  -4.484 -22.690   7.480  -3.545 -20.677   7.364  -4.445
 -20.091   7.539  -2.283 -19.991   7.521  -2.306 -18.647   7.261  -3.180 -18.346
   7.832  -1.075 -20.626   7.956  -0.187 -20.024   7.860  -1.161 -22.030   7.766
  -0.314 -22.694  10.169  -2.773 -24.396  10.093  -4.025 -24.506  11.242  -2.242
 -23.720  11.561  -0.824 -23.673  10.969  -0.295 -22.925  11.403  -0.241 -24.580
  13.009  -0.671 -23.091  13.121   0.038 -22.271  13.743  -0.365 -23.837  13.344
  -2.071 -22.499  13.336  -2.118 -21.410  14.323  -2.489 -22.731  12.386  -2.988
 -23.154  12.925  -3.466 -23.972  11.945  -4.049 -22.162  11.573  -3.742 -21.091
  12.063  -5.372 -22.485  12.203  -5.615 -23.455  11.797  -6.482 -21.558  10.746
[truncated: 9,752,783 more chars]
