# Supplementary material for: Caffeic acid N-[3,5-bis(trifluoromethyl)phenyl] amide as a non-steroidal inhibitor for steroid 5α-reductase type 1 using a human keratinocyte cell-based assay and molecular dynamics
Source: Sci Rep. 2022 Dec 2;12:20858. doi: 10.1038/s41598-022-25335-7 (PMC9718795; doi:10.1038/s41598-022-25335-7)
Supplement: Supplementary file 2 — Supplementary Information 2. [file 41598_2022_25335_MOESM2_ESM.prmtop]

%VERSION  VERSION_STAMP = V0001.000  DATE = 09/20/22 14:24:44                  
%FLAG TITLE                                                                     
%FORMAT(20a4)                                                                   
default_name                                                                    
%FLAG POINTERS                                                                  
%FORMAT(10I8)                                                                   
    4177      24    2073    2171    4671    2952    9538    9052       0       0
   22995     260    2171    2952    9052      89     197     208      68       0
       0       0       0       0       0       0       0       1      38       0
       0
%FLAG ATOM_NAME                                                                 
%FORMAT(20a4)                                                                   
N   H1  H2  H3  CA  HA  CB  HB2 HB3 CG  HG2 HG3 SD  CE  HE1 HE2 HE3 C   O   N   
H   CA  HA  CB  HB1 HB2 HB3 C   O   N   H   CA  HA  CB  HB  CG2 HG21HG22HG23OG1 
HG1 C   O   N   H   CA  HA  CB  HB1 HB2 HB3 C   O   N   H   CA  HA  CB  HB  CG2 
HG21HG22HG23OG1 HG1 C   O   N   H   CA  HA2 HA3 C   O   N   H   CA  HA  CB  HB  
CG1 HG11HG12HG13CG2 HG21HG22HG23C   O   N   H   CA  HA  CB  HB1 HB2 HB3 C   O   
N   H   CA  HA  CB  HB2 HB3 CG  HG2 HG3 CD  OE1 OE2 C   O   N   H   CA  HA  CB  
HB2 HB3 CG  HG2 HG3 CD  OE1 OE2 C   O   N   H   CA  HA  CB  HB2 HB3 CG  HG2 HG3 
CD  HD2 HD3 NE  HE  CZ  NH1 HH11HH12NH2 HH21HH22C   O   N   H   CA  HA  CB  HB2 
HB3 CG  HG  CD1 HD11HD12HD13CD2 HD21HD22HD23C   O   N   H   CA  HA  CB  HB2 HB3 
CG  HG  CD1 HD11HD12HD13CD2 HD21HD22HD23C   O   N   H   CA  HA  CB  HB1 HB2 HB3 
C   O   N   H   CA  HA  CB  HB1 HB2 HB3 C   O   N   H   CA  HA  CB  HB2 HB3 CG  
HG  CD1 HD11HD12HD13CD2 HD21HD22HD23C   O   N   H   CA  HA  CB  HB1 HB2 HB3 C   
O   N   H   CA  HA  CB  HB2 HB3 CG  CD1 HD1 CE1 HE1 CZ  OH  HH  CE2 HE2 CD2 HD2 
C   O   N   H   CA  HA  CB  HB2 HB3 CG  HG  CD1 HD11HD12HD13CD2 HD21HD22HD23C   
O   N   H   CA  HA  CB  HB2 HB3 CG  HG2 HG3 CD  OE1 NE2 HE21HE22C   O   N   H   
CA  HA  CB  HB2 HB3 SG  HG  C   O   N   H   CA  HA  CB  HB1 HB2 HB3 C   O   N   
H   CA  HA  CB  HB  CG1 HG11HG12HG13CG2 HG21HG22HG23C   O   N   H   CA  HA2 HA3 
C   O   N   H   CA  HA  CB  HB2 HB3 SG  HG  C   O   N   H   CA  HA  CB  HB1 HB2 
HB3 C   O   N   H   CA  HA  CB  HB  CG1 HG11HG12HG13CG2 HG21HG22HG23C   O   N   
H   CA  HA  CB  HB2 HB3 CG  CD1 HD1 CE1 HE1 CZ  HZ  CE2 HE2 CD2 HD2 C   O   N   
H   CA  HA  CB  HB1 HB2 HB3 C   O   N   H   CA  HA  CB  HB2 HB3 CG  HG2 HG3 CD  
HD2 HD3 NE  HE  CZ  NH1 HH11HH12NH2 HH21HH22C   O   N   H   CA  HA  CB  HB2 HB3 
CG  OD1 ND2 HD21HD22C   O   N   H   CA  HA  CB  HB2 HB3 CG  HG2 HG3 CD  HD2 HD3 
NE  HE  CZ  NH1 HH11HH12NH2 HH21HH22C   O   N   H   CA  HA  CB  HB2 HB3 CG  HG2 
HG3 CD  OE1 NE2 HE21HE22C   O   N   H   CA  HA  CB  HB  CG2 HG21HG22HG23OG1 HG1 
C   O   N   H   CA  HA  CB  HB2 HB3 CG  OD1 ND2 HD21HD22C   O   N   H   CA  HA  
CB  HB2 HB3 OG  HG  C   O   N   H   CA  HA  CB  HB  CG1 HG11HG12HG13CG2 HG21HG22
HG23C   O   N   H   CA  HA  CB  HB2 HB3 CG  CD1 HD1 CE1 HE1 CZ  OH  HH  CE2 HE2 
CD2 HD2 C   O   N   H   CA  HA2 HA3 C   O   N   H   CA  HA  CB  HB2 HB3 CG  HG2 
HG3 CD  HD2 HD3 NE  HE  CZ  NH1 HH11HH12NH2 HH21HH22C   O   N   H   CA  HA  CB  
HB2 HB3 CG  ND1 HD1 CE1 HE1 NE2 CD2 HD2 C   O   N   H   CA  HA  CB  HB1 HB2 HB3 
C   O   N   H   CA  HA  CB  HB2 HB3 CG  HG  CD1 HD11HD12HD13CD2 HD21HD22HD23C   
O   N   CD  HD2 HD3 CG  HG2 HG3 CB  HB2 HB3 CA  HA  C   O   N   H   CA  HA  CB  
HB2 HB3 OG  HG  C   O   N   H   CA  HA  CB  HB2 HB3 CG  ND1 HD1 CE1 HE1 NE2 CD2 
HD2 C   O   N   H   CA  HA  CB  HB2 HB3 CG  HG2 HG3 CD  HD2 HD3 NE  HE  CZ  NH1 
HH11HH12NH2 HH21HH22C   O   N   H   CA  HA  CB  HB2 HB3 CG  HG  CD1 HD11HD12HD13
CD2 HD21HD22HD23C   O   N   H   CA  HA  CB  HB2 HB3 CG  HG2 HG3 CD  HD2 HD3 NE  
HE  CZ  NH1 HH11HH12NH2 HH21HH22C   O   N   H   CA  HA  CB  HB  CG1 HG11HG12HG13
CG2 HG21HG22HG23C   O   N   CD  HD2 HD3 CG  HG2 HG3 CB  HB2 HB3 CA  HA  C   O   
N   H   CA  HA  CB  HB1 HB2 HB3 C   O   N   H   CA  HA  CB  HB2 HB3 CG  HG2 HG3 
CD  HD2 HD3 NE  HE  CZ  NH1 HH11HH12NH2 HH21HH22C   O   N   H   CA  HA  CB  HB1 
HB2 HB3 C   O   N   H   CA  HA  CB  HB1 HB2 HB3 C   O   N   H   CA  HA  CB  HB2 
HB3 CG  CD1 HD1 NE1 HE1 CE2 CZ2 HZ2 CH2 HH2 CZ3 HZ3 CE3 HE3 CD2 C   O   N   H   
CA  HA  CB  HB  CG1 HG11HG12HG13CG2 HG21HG22HG23C   O   N   H   CA  HA  CB  HB  
CG1 HG11HG12HG13CG2 HG21HG22HG23C   O   N   H   CA  HA  CB  HB2 HB3 CG  HG2 HG3 
CD  OE1 NE2 HE21HE22C   O   N   H   CA  HA  CB  HB2 HB3 CG  HG2 HG3 CD  OE1 OE2 
C   O   N   H   CA  HA  CB  HB2 HB3 CG  HG  CD1 HD11HD12HD13CD2 HD21HD22HD23C   
O   N   CD  HD2 HD3 CG  HG2 HG3 CB  HB2 HB3 CA  HA  C   O   N   H   CA  HA  CB  
HB2 HB3 OG  HG  C   O   N   H   CA  HA  CB  HB2 HB3 CG  HG  CD1 HD11HD12HD13CD2 
HD21HD22HD23C   O   N   H   CA  HA  CB  HB1 HB2 HB3 C   O   N   H   CA  HA  CB  
HB2 HB3 CG  HG  CD1 HD11HD12HD13CD2 HD21HD22HD23C   O   N   CD  HD2 HD3 CG  HG2 
HG3 CB  HB2 HB3 CA  HA  C   O   N   H   CA  HA  CB  HB2 HB3 CG  HG  CD1 HD11HD12
HD13CD2 HD21HD22HD23C   O   N   H   CA  HA  CB  HB2 HB3 CG  CD1 HD1 CE1 HE1 CZ  
OH  HH  CE2 HE2 CD2 HD2 C   O   N   H   CA  HA  CB  HB2 HB3 CG  HG2 HG3 CD  OE1 
NE2 HE21HE22C   O   N   H   CA  HA  CB  HB2 HB3 CG  CD1 HD1 CE1 HE1 CZ  OH  HH  
CE2 HE2 CD2 HD2 C   O   N   H   CA  HA  CB  HB1 HB2 HB3 C   O   N   H   CA  HA  
CB  HB2 HB3 OG  HG  C   O   N   H   CA  HA  CB  HB2 HB3 CG  HG2 HG3 CD  OE1 OE2 
C   O   N   H   CA  HA  CB  HB2 HB3 OG  HG  C   O   N   H   CA  HA  CB  HB1 HB2 
HB3 C   O   N   CD  HD2 HD3 CG  HG2 HG3 CB  HB2 HB3 CA  HA  C   O   N   H   CA  
HA  CB  HB2 HB3 CG  HG2 HG3 CD  HD2 HD3 NE  HE  CZ  NH1 HH11HH12NH2 HH21HH22C   
O   N   H   CA  HA  CB  HB2 HB3 CG  HG  CD1 HD11HD12HD13CD2 HD21HD22HD23C   O   
N   H   CA  HA  CB  HB2 HB3 CG  HG2 HG3 CD  HD2 HD3 NE  HE  CZ  NH1 HH11HH12NH2 
HH21HH22C   O   N   H   CA  HA  CB  HB2 HB3 OG  HG  C   O   N   H   CA  HA  CB  
HB1 HB2 HB3 C   O   N   CD  HD2 HD3 CG  HG2 HG3 CB  HB2 HB3 CA  HA  C   O   N   
H   CA  HA  CB  HB2 HB3 CG  OD1 ND2 HD21HD22C   O   N   H   CA  HA  CB  HB2 HB3 
SG  HG  C   O   N   H   CA  HA  CB  HB  CG2 HG21HG22HG23CG1 HG12HG13CD1 HD11HD12
HD13C   O   N   H   CA  HA  CB  HB2 HB3 CG  HG  CD1 HD11HD12HD13CD2 HD21HD22HD23
C   O   N   H   CA  HA  CB  HB2 HB3 CG  HG  CD1 HD11HD12HD13CD2 HD21HD22HD23C   
O   N   H   CA  HA  CB  HB1 HB2 HB3 C   O   N   H   CA  HA  CB  HB2 HB3 CG  HG2 
HG3 SD  CE  HE1 HE2 HE3 C   O   N   H   CA  HA  CB  HB2 HB3 CG  CD1 HD1 CE1 HE1 
CZ  HZ  CE2 HE2 CD2 HD2 C   O   N   H   CA  HA  CB  HB2 HB3 CG  HG  CD1 HD11HD12
HD13CD2 HD21HD22HD23C   O   N   H   CA  HA  CB  HB  CG1 HG11HG12HG13CG2 HG21HG22
HG23C   O   N   H   CA  HA  CB  HB2 HB3 CG  ND1 HD1 CE1 HE1 NE2 CD2 HD2 C   O   
N   H   CA  HA  CB  HB2 HB3 CG  CD1 HD1 CE1 HE1 CZ  OH  HH  CE2 HE2 CD2 HD2 C   
O   N   H   CA  HA2 HA3 C   O   N   H   CA  HA  CB  HB2 HB3 CG  ND1 HD1 CE1 HE1 
NE2 CD2 HD2 C   O   N   H   CA  HA  CB  HB2 HB3 CG  HG2 HG3 CD  HD2 HD3 NE  HE  
CZ  NH1 HH11HH12NH2 HH21HH22C   O   N   H   CA  HA  CB  HB2 HB3 SG  HG  C   O   
N   H   CA  HA  CB  HB2 HB3 CG  HG  CD1 HD11HD12HD13CD2 HD21HD22HD23C   O   N   
H   CA  HA  CB  HB  CG2 HG21HG22HG23CG1 HG12HG13CD1 HD11HD12HD13C   O   N   H   
CA  HA  CB  HB2 HB3 CG  CD1 HD1 CE1 HE1 CZ  OH  HH  CE2 HE2 CD2 HD2 C   O   N   
CD  HD2 HD3 CG  HG2 HG3 CB  HB2 HB3 CA  HA  C   O   N   H   CA  HA  CB  HB2 HB3 
CG  CD1 HD1 CE1 HE1 CZ  HZ  CE2 HE2 CD2 HD2 C   O   N   H   CA  HA  CB  HB2 HB3 
CG  HG  CD1 HD11HD12HD13CD2 HD21HD22HD23C   O   N   H   CA  HA  CB  HB2 HB3 CG  
HG2 HG3 SD  CE  HE1 HE2 HE3 C   O   N   H   CA  HA  CB  HB2 HB3 CG  HG2 HG3 CD  
HD2 HD3 NE  HE  CZ  NH1 HH11HH12NH2 HH21HH22C   O   N   H   CA  HA2 HA3 C   O   
N   H   CA  HA2 HA3 C   O   N   H   CA  HA  CB  HB2 HB3 CG  HG2 HG3 CD  HD2 HD3 
CE  HE2 HE3 NZ  HZ1 HZ2 HZ3 C   O   N   CD  HD2 HD3 CG  HG2 HG3 CB  HB2 HB3 CA  
HA  C   O   N   H   CA  HA  CB  HB2 HB3 CG  HG2 HG3 SD  CE  HE1 HE2 HE3 C   O   
N   CD  HD2 HD3 CG  HG2 HG3 CB  HB2 HB3 CA  HA  C   O   N   H   CA  HA  CB  HB2 
HB3 CG  HG  CD1 HD11HD12HD13CD2 HD21HD22HD23C   O   N   H   CA  HA  CB  HB2 HB3 
CG  HG  CD1 HD11HD12HD13CD2 HD21HD22HD23C   O   N   H   CA  HA  CB  HB1 HB2 HB3 
C   O   N   H   CA  HA  CB  HB2 HB3 SG  HG  C   O   N   H   CA  HA  CB  HB  CG2 
HG21HG22HG23OG1 HG1 C   O   N   H   CA  HA  CB  HB2 HB3 CG  HG2 HG3 SD  CE  HE1 
HE2 HE3 C   O   N   H   CA  HA  CB  HB1 HB2 HB3 C   O   N   H   CA  HA  CB  HB  
CG2 HG21HG22HG23CG1 HG12HG13CD1 HD11HD12HD13C   O   N   H   CA  HA  CB  HB2 HB3 
CG  HG2 HG3 SD  CE  HE1 HE2 HE3 C   O   N   H   CA  HA  CB  HB2 HB3 CG  CD1 HD1 
CE1 HE1 CZ  HZ  CE2 HE2 CD2 HD2 C   O   N   H   CA  HA  CB  HB2 HB3 SG  HG  C   
O   N   H   CA  HA  CB  HB  CG2 HG21HG22HG23OG1 HG1 C   O   N   H   CA  HA  CB  
HB2 HB3 SG  HG  C   O   N   H   CA  HA  CB  HB2 HB3 CG  OD1 ND2 HD21HD22C   O   
N   H   CA  HA2 HA3 C   O   N   H   CA  HA  CB  HB2 HB3 CG  CD1 HD1 CE1 HE1 CZ  
OH  HH  CE2 HE2 CD2 HD2 C   O   N   H   CA  HA  CB  HB2 HB3 CG  HG  CD1 HD11HD12
HD13CD2 HD21HD22HD23C   O   N   H   CA  HA  CB  HB2 HB3 CG  HG2 HG3 CD  OE1 NE2 
HE21HE22C   O   N   H   CA  HA  CB  HB2 HB3 OG  HG  C   O   N   H   CA  HA  CB  
HB2 HB3 CG  HG2 HG3 CD  HD2 HD3 NE  HE  CZ  NH1 HH11HH12NH2 HH21HH22C   O   N   
H   CA  HA  CB  HB2 HB3 CG  CD1 HD1 CE1 HE1 CZ  OH  HH  CE2 HE2 CD2 HD2 C   O   
N   H   CA  HA  CB  HB2 HB3 CG  HG  CD1 HD11HD12HD13CD2 HD21HD22HD23C   O   N   
H   CA  HA  CB  HB2 HB3 OG  HG  C   O   N   H   CA  HA  CB  HB2 HB3 CG  ND1 HD1 
CE1 HE1 NE2 CD2 HD2 C   O   N   H   CA  HA  CB  HB2 HB3 SG  HG  C   O   N   H   
CA  HA  CB  HB1 HB2 HB3 C   O   N   H   CA  HA  CB  HB  CG1 HG11HG12HG13CG2 HG21
HG22HG23C   O   N   H   CA  HA  CB  HB2 HB3 CG  CD1 HD1 CE1 HE1 CZ  OH  HH  CE2 
HE2 CD2 HD2 C   O   N   H   CA  HA  CB  HB1 HB2 HB3 C   O   N   H   CA  HA  CB  
HB2 HB3 CG  OD1 OD2 C   O   N   H   CA  HA  CB  HB2 HB3 CG  OD1 OD2 C   O   N   
H   CA  HA  CB  HB2 HB3 CG  CD1 HD1 NE1 HE1 CE2 CZ2 HZ2 CH2 HH2 CZ3 HZ3 CE3 HE3 
CD2 C   O   N   H   CA  HA  CB  HB  CG1 HG11HG12HG13CG2 HG21HG22HG23C   O   N   
H   CA  HA  CB  HB  CG2 HG21HG22HG23OG1 HG1 C   O   N   H   CA  HA  CB  HB2 HB3 
CG  OD1 OD2 C   O   N   CD  HD2 HD3 CG  HG2 HG3 CB  HB2 HB3 CA  HA  C   O   N   
H   CA  HA  CB  HB2 HB3 CG  HG2 HG3 CD  HD2 HD3 NE  HE  CZ  NH1 HH11HH12NH2 HH21
HH22C   O   N   H   CA  HA  CB  HB2 HB3 CG  CD1 HD1 CE1 HE1 CZ  HZ  CE2 HE2 CD2 
HD2 C   O   N   H   CA  HA  CB  HB2 HB3 CG  HG  CD1 HD11HD12HD13CD2 HD21HD22HD23
C   O   N   H   CA  HA  CB  HB  CG2 HG21HG22HG23CG1 HG12HG13CD1 HD11HD12HD13C   
O   N   H   CA  HA2 HA3 C   O   N   H   CA  HA  CB  HB2 HB3 CG  CD1 HD1 CE1 HE1 
CZ  HZ  CE2 HE2 CD2 HD2 C   O   N   H   CA  HA2 HA3 C   O   N   H   CA  HA  CB  
HB2 HB3 CG  HG  CD1 HD11HD12HD13CD2 HD21HD22HD23C   O   N   H   CA  HA  CB  HB2 
HB3 CG  CD1 HD1 NE1 HE1 CE2 CZ2 HZ2 CH2 HH2 CZ3 HZ3 CE3 HE3 CD2 C   O   N   H   
CA  HA  CB  HB2 HB3 CG  HG  CD1 HD11HD12HD13CD2 HD21HD22HD23C   O   N   H   CA  
HA  CB  HB  CG2 HG21HG22HG23OG1 HG1 C   O   N   H   CA  HA2 HA3 C   O   N   H   
CA  HA  CB  HB2 HB3 CG  HG2 HG3 SD  CE  HE1 HE2 HE3 C   O   N   H   CA  HA  CB  
HB2 HB3 CG  HG  CD1 HD11HD12HD13CD2 HD21HD22HD23C   O   N   H   CA  HA  CB  HB  
CG2 HG21HG22HG23CG1 HG12HG13CD1 HD11HD12HD13C   O   N   H   CA  HA  CB  HB2 HB3 
CG  OD1 ND2 HD21HD22C   O   N   H   CA  HA  CB  HB  CG2 HG21HG22HG23CG1 HG12HG13
CD1 HD11HD12HD13C   O   N   H   CA  HA  CB  HB2 HB3 CG  ND1 HD1 CE1 HE1 NE2 CD2 
HD2 C   O   N   H   CA  HA  CB  HB2 HB3 OG  HG  C   O   N   H   CA  HA  CB  HB2 
HB3 CG  OD1 OD2 C   O   N   H   CA  HA  CB  HB2 HB3 CG  ND1 HD1 CE1 HE1 NE2 CD2 
HD2 C   O   N   H   CA  HA  CB  HB  CG2 HG21HG22HG23CG1 HG12HG13CD1 HD11HD12HD13
C   O   N   H   CA  HA  CB  HB2 HB3 CG  HG  CD1 HD11HD12HD13CD2 HD21HD22HD23C   
O   N   H   CA  HA  CB  HB2 HB3 CG  HG2 HG3 CD  HD2 HD3 NE  HE  CZ  NH1 HH11HH12
NH2 HH21HH22C   O   N   H   CA  HA  CB  HB2 HB3 CG  OD1 ND2 HD21HD22C   O   N   
H   CA  HA  CB  HB2 HB3 CG  HG  CD1 HD11HD12HD13CD2 HD21HD22HD23C   O   N   H   
CA  HA  CB  HB2 HB3 CG  HG2 HG3 CD  HD2 HD3 NE  HE  CZ  NH1 HH11HH12NH2 HH21HH22
C   O   N   H   CA  HA  CB  HB2 HB3 CG  HG2 HG3 CD  HD2 HD3 CE  HE2 HE3 NZ  HZ1 
HZ2 HZ3 C   O   N   CD  HD2 HD3 CG  HG2 HG3 CB  HB2 HB3 CA  HA  C   O   N   H   
CA  HA2 HA3 C   O   N   H   CA  HA  CB  HB2 HB3 CG  OD1 OD2 C   O   N   H   CA  
HA  CB  HB  CG2 HG21HG22HG23OG1 HG1 C   O   N   H   CA  HA2 HA3 C   O   N   H   
CA  HA  CB  HB2 HB3 CG  CD1 HD1 CE1 HE1 CZ  OH  HH  CE2 HE2 CD2 HD2 C   O   N   
H   CA  HA  CB  HB2 HB3 CG  HG2 HG3 CD  HD2 HD3 CE  HE2 HE3 NZ  HZ1 HZ2 HZ3 C   
O   N   H   CA  HA  CB  HB  CG2 HG21HG22HG23CG1 HG12HG13CD1 HD11HD12HD13C   O   
N   CD  HD2 HD3 CG  HG2 HG3 CB  HB2 HB3 CA  HA  C   O   N   H   CA  HA  CB  HB2 
HB3 CG  HG2 HG3 CD  HD2 HD3 NE  HE  CZ  NH1 HH11HH12NH2 HH21HH22C   O   N   H   
CA  HA2 HA3 C   O   N   H   CA  HA2 HA3 C   O   N   H   CA  HA  CB  HB2 HB3 CG  
HG  CD1 HD11HD12HD13CD2 HD21HD22HD23C   O   N   H   CA  HA  CB  HB2 HB3 CG  CD1 
HD1 CE1 HE1 CZ  HZ  CE2 HE2 CD2 HD2 C   O   N   H   CA  HA  CB  HB2 HB3 CG  HG2 
HG3 CD  OE1 OE2 C   O   N   H   CA  HA  CB  HB2 HB3 CG  CD1 HD1 CE1 HE1 CZ  OH  
HH  CE2 HE2 CD2 HD2 C   O   N   H   CA  HA  CB  HB  CG1 HG11HG12HG13CG2 HG21HG22
HG23C   O   N   H   CA  HA  CB  HB  CG2 HG21HG22HG23OG1 HG1 C   O   N   H   CA  
HA  CB  HB1 HB2 HB3 C   O   N   H   CA  HA  CB  HB1 HB2 HB3 C   O   N   H   CA  
HA  CB  HB2 HB3 CG  OD1 ND2 HD21HD22C   O   N   H   CA  HA  CB  HB2 HB3 CG  CD1 
HD1 CE1 HE1 CZ  OH  HH  CE2 HE2 CD2 HD2 C   O   N   H   CA  HA  CB  HB2 HB3 CG  
CD1 HD1 CE1 HE1 CZ  HZ  CE2 HE2 CD2 HD2 C   O   N   H   CA  HA2 HA3 C   O   N   
H   CA  HA  CB  HB2 HB3 CG  HG2 HG3 CD  OE1 OE2 C   O   N   H   CA  HA  CB  HB  
CG2 HG21HG22HG23CG1 HG12HG13CD1 HD11HD12HD13C   O   N   H   CA  HA  CB  HB2 HB3 
CG  HG2 HG3 SD  CE  HE1 HE2 HE3 C   O   N   H   CA  HA  CB  HB2 HB3 CG  HG2 HG3 
CD  OE1 OE2 C   O   N   H   CA  HA  CB  HB2 HB3 CG  CD1 HD1 NE1 HE1 CE2 CZ2 HZ2 
CH2 HH2 CZ3 HZ3 CE3 HE3 CD2 C   O   N   H   CA  HA  CB  HB2 HB3 SG  HG  C   O   
N   H   CA  HA2 HA3 C   O   N   H   CA  HA  CB  HB2 HB3 CG  CD1 HD1 CE1 HE1 CZ  
OH  HH  CE2 HE2 CD2 HD2 C   O   N   H   CA  HA  CB  HB1 HB2 HB3 C   O   N   H   
CA  HA  CB  HB2 HB3 CG  HG  CD1 HD11HD12HD13CD2 HD21HD22HD23C   O   N   H   CA  
HA  CB  HB1 HB2 HB3 C   O   N   H   CA  HA  CB  HB2 HB3 OG  HG  C   O   N   H   
CA  HA  CB  HB2 HB3 CG  CD1 HD1 NE1 HE1 CE2 CZ2 HZ2 CH2 HH2 CZ3 HZ3 CE3 HE3 CD2 
C   O   N   H   CA  HA  CB  HB2 HB3 OG  HG  C   O   N   H   CA  HA  CB  HB  CG1 
HG11HG12HG13CG2 HG21HG22HG23C   O   N   H   CA  HA  CB  HB2 HB3 CG  HG2 HG3 CD  
OE1 NE2 HE21HE22C   O   N   H   CA  HA2 HA3 C   O   N   H   CA  HA  CB  HB1 HB2 
HB3 C   O   N   H   CA  HA  CB  HB1 HB2 HB3 C   O   N   H   CA  HA  CB  HB2 HB3 
CG  CD1 HD1 CE1 HE1 CZ  HZ  CE2 HE2 CD2 HD2 C   O   N   H   CA  HA  CB  HB1 HB2 
HB3 C   O   N   H   CA  HA  CB  HB2 HB3 CG  CD1 HD1 CE1 HE1 CZ  HZ  CE2 HE2 CD2 
HD2 C   O   N   H   CA  HA  CB  HB2 HB3 CG  CD1 HD1 CE1 HE1 CZ  HZ  CE2 HE2 CD2 
HD2 C   O   N   H   CA  HA  CB  HB  CG2 HG21HG22HG23OG1 HG1 C   O   N   H   CA  
HA  CB  HB2 HB3 CG  CD1 HD1 CE1 HE1 CZ  HZ  CE2 HE2 CD2 HD2 C   O   N   H   CA  
HA  CB  HB2 HB3 SG  HG  C   O   N   H   CA  HA  CB  HB2 HB3 CG  CD1 HD1 CE1 HE1 
CZ  HZ  CE2 HE2 CD2 HD2 C   O   N   H   CA  HA  CB  HB2 HB3 CG  HG  CD1 HD11HD12
HD13CD2 HD21HD22HD23C   O   N   H   CA  HA  CB  HB2 HB3 OG  HG  C   O   N   H   
CA  HA2 HA3 C   O   N   H   CA  HA  CB  HB2 HB3 CG  HG2 HG3 CD  HD2 HD3 NE  HE  
CZ  NH1 HH11HH12NH2 HH21HH22C   O   N   H   CA  HA  CB  HB1 HB2 HB3 C   O   N   
H   CA  HA  CB  HB2 HB3 CG  HG2 HG3 CD  HD2 HD3 CE  HE2 HE3 NZ  HZ1 HZ2 HZ3 C   
O   N   H   CA  HA  CB  HB2 HB3 CG  HG2 HG3 CD  OE1 OE2 C   O   N   H   CA  HA  
CB  HB2 HB3 CG  ND1 CE1 HE1 NE2 HE2 CD2 HD2 C   O   N   H   CA  HA  CB  HB2 HB3 
CG  ND1 CE1 HE1 NE2 HE2 CD2 HD2 C   O   N   H   CA  HA  CB  HB2 HB3 CG  HG2 HG3 
CD  OE1 OE2 C   O   N   H   CA  HA  CB  HB2 HB3 CG  CD1 HD1 NE1 HE1 CE2 CZ2 HZ2 
CH2 HH2 CZ3 HZ3 CE3 HE3 CD2 C   O   N   H   CA  HA  CB  HB2 HB3 CG  CD1 HD1 CE1 
HE1 CZ  OH  HH  CE2 HE2 CD2 HD2 C   O   N   H   CA  HA  CB  HB2 HB3 CG  HG  CD1 
HD11HD12HD13CD2 HD21HD22HD23C   O   N   H   CA  HA  CB  HB2 HB3 CG  HG2 HG3 CD  
HD2 HD3 NE  HE  CZ  NH1 HH11HH12NH2 HH21HH22C   O   N   H   CA  HA  CB  HB2 HB3 
CG  HG2 HG3 CD  HD2 HD3 CE  HE2 HE3 NZ  HZ1 HZ2 HZ3 C   O   N   H   CA  HA  CB  
HB2 HB3 CG  CD1 HD1 CE1 HE1 CZ  HZ  CE2 HE2 CD2 HD2 C   O   N   H   CA  HA  CB  
HB2 HB3 CG  HG2 HG3 CD  OE1 OE2 C   O   N   H   CA  HA  CB  HB2 HB3 CG  HG2 HG3 
CD  OE1 OE2 C   O   N   H   CA  HA  CB  HB2 HB3 CG  CD1 HD1 CE1 HE1 CZ  OH  HH  
CE2 HE2 CD2 HD2 C   O   N   CD  HD2 HD3 CG  HG2 HG3 CB  HB2 HB3 CA  HA  C   O   
N   H   CA  HA  CB  HB2 HB3 CG  HG2 HG3 CD  HD2 HD3 CE  HE2 HE3 NZ  HZ1 HZ2 HZ3 
C   O   N   H   CA  HA  CB  HB2 HB3 CG  CD1 HD1 CE1 HE1 CZ  HZ  CE2 HE2 CD2 HD2 
C   O   N   H   CA  HA  CB  HB2 HB3 CG  HG2 HG3 CD  HD2 HD3 NE  HE  CZ  NH1 HH11
HH12NH2 HH21HH22C   O   N   H   CA  HA  CB  HB2 HB3 CG  HG2 HG3 CD  HD2 HD3 CE  
HE2 HE3 NZ  HZ1 HZ2 HZ3 C   O   N   H   CA  HA  CB  HB  CG2 HG21HG22HG23CG1 HG12
HG13CD1 HD11HD12HD13C   O   N   H   CA  HA  CB  HB  CG2 HG21HG22HG23CG1 HG12HG13
CD1 HD11HD12HD13C   O   N   H   CA  HA  CB  HB  CG2 HG21HG22HG23CG1 HG12HG13CD1 
HD11HD12HD13C   O   N   CD  HD2 HD3 CG  HG2 HG3 CB  HB2 HB3 CA  HA  C   O   N   
H   CA  HA  CB  HB2 HB3 CG  CD1 HD1 CE1 HE1 CZ  HZ  CE2 HE2 CD2 HD2 C   O   N   
H   CA  HA  CB  HB2 HB3 CG  HG  CD1 HD11HD12HD13CD2 HD21HD22HD23C   O   N   H   
CA  HA  CB  HB2 HB3 CG  CD1 HD1 CE1 HE1 CZ  HZ  CE2 HE2 CD2 HD2 C   O   OXT F4  
C17 F5  F6  C14 C15 H11 C13 H10 C12 C16 F1  F2  F3  C11 H9  C10 N1  H8  C9  O3  
C2  H2  C1  H1  C3  C4  H3  C5  O1  H6  C6  O2  H7  C7  H4  C8  H5  
%FLAG CHARGE                                                                    
%FORMAT(5E16.8)                                                                 
  2.90099016E+00  3.61530432E+00  3.61530432E+00  3.61530432E+00  4.02712830E-01
  2.03360868E+00  1.57622895E+00  2.27778750E-01  2.27778750E-01  6.08624820E-01
  5.32091160E-01  5.32091160E-01 -5.05486602E+00 -6.21380430E-01  1.08787131E+00
  1.08787131E+00  1.08787131E+00  1.11575143E+01 -1.04104000E+01 -7.57501011E+00
  4.95464337E+00  6.14091510E-01  1.49969529E+00 -3.32556975E+00  1.09880469E+00
  1.09880469E+00  1.09880469E+00  1.08841798E+01 -1.03484442E+01 -7.57501011E+00
  4.95464337E+00 -7.08847470E-01  1.83498561E+00  6.65842842E+00  7.83558900E-02
 -4.44259674E+00  1.16987166E+00  1.16987166E+00  1.16987166E+00 -1.23200970E+01
  7.47478746E+00  1.08841798E+01 -1.03484442E+01 -7.57501011E+00  4.95464337E+00
  6.14091510E-01  1.49969529E+00 -3.32556975E+00  1.09880469E+00  1.09880469E+00
  1.09880469E+00  1.08841798E+01 -1.03484442E+01 -7.57501011E+00  4.95464337E+00
 -7.08847470E-01  1.83498561E+00  6.65842842E+00  7.83558900E-02 -4.44259674E+00
  1.16987166E+00  1.16987166E+00  1.16987166E+00 -1.23200970E+01  7.47478746E+00
  1.08841798E+01 -1.03484442E+01 -7.57501011E+00  4.95464337E+00 -4.59201960E-01
  1.27191654E+00  1.27191654E+00  1.08841798E+01 -1.03484442E+01 -7.57501011E+00
  4.95464337E+00 -1.59445125E+00  1.76574087E+00  5.43935655E+00 -5.41202310E-01
 -5.81655816E+00  1.44138393E+00  1.44138393E+00  1.44138393E+00 -5.81655816E+00
  1.44138393E+00  1.44138393E+00  1.44138393E+00  1.08841798E+01 -1.03484442E+01
 -7.57501011E+00  4.95464337E+00  6.14091510E-01  1.49969529E+00 -3.32556975E+00
  1.09880469E+00  1.09880469E+00  1.09880469E+00  1.08841798E+01 -1.03484442E+01
 -9.40817349E+00  5.35006728E+00  7.23425310E-01  2.01356415E+00  1.02044880E+00
 -3.15245790E-01 -3.15245790E-01  2.47823280E-01 -7.74447750E-01 -7.74447750E-01
  1.46762404E+01 -1.49204192E+01 -1.49204192E+01  9.77808618E+00 -1.06035564E+01
 -9.40817349E+00  5.35006728E+00  7.23425310E-01  2.01356415E+00  1.02044880E+00
 -3.15245790E-01 -3.15245790E-01  2.47823280E-01 -7.74447750E-01 -7.74447750E-01
  1.46762404E+01 -1.49204192E+01 -1.49204192E+01  9.77808618E+00 -1.06035564E+01
 -6.33953817E+00  5.00566581E+00 -4.80522051E+00  2.84267880E+00 -1.27556100E-02
  5.95869210E-01  5.95869210E-01  7.10669700E-01  5.19335550E-01  5.19335550E-01
  8.85603780E-01  1.25187201E+00  1.25187201E+00 -9.64870785E+00  6.29762688E+00
  1.47163295E+01 -1.57203782E+01  8.15994594E+00  8.15994594E+00 -1.57203782E+01
  8.15994594E+00  8.15994594E+00  1.33769904E+01 -1.07402236E+01 -7.57501011E+00
  4.95464337E+00 -9.43915140E-01  1.68009606E+00 -2.00809746E+00  8.32759110E-01
  8.32759110E-01  6.43429413E+00 -6.57825030E-01 -7.50940983E+00  1.82223000E+00
  1.82223000E+00  1.82223000E+00 -7.50940983E+00  1.82223000E+00  1.82223000E+00
  1.82223000E+00  1.08841798E+01 -1.03484442E+01 -7.57501011E+00  4.95464337E+00
 -9.43915140E-01  1.68009606E+00 -2.00809746E+00  8.32759110E-01  8.32759110E-01
  6.43429413E+00 -6.57825030E-01 -7.50940983E+00  1.82223000E+00  1.82223000E+00
  1.82223000E+00 -7.50940983E+00  1.82223000E+00  1.82223000E+00  1.82223000E+00
  1.08841798E+01 -1.03484442E+01 -7.57501011E+00  4.95464337E+00  6.14091510E-01
  1.49969529E+00 -3.32556975E+00  1.09880469E+00  1.09880469E+00  1.09880469E+00
  1.08841798E+01 -1.03484442E+01 -7.57501011E+00  4.95464337E+00  6.14091510E-01
  1.49969529E+00 -3.32556975E+00  1.09880469E+00  1.09880469E+00  1.09880469E+00
  1.08841798E+01 -1.03484442E+01 -7.57501011E+00  4.95464337E+00 -9.43915140E-01
  1.68009606E+00 -2.00809746E+00  8.32759110E-01  8.32759110E-01  6.43429413E+00
 -6.57825030E-01 -7.50940983E+00  1.82223000E+00  1.82223000E+00  1.82223000E+00
 -7.50940983E+00  1.82223000E+00  1.82223000E+00  1.82223000E+00  1.08841798E+01
 -1.03484442E+01 -7.57501011E+00  4.95464337E+00  6.14091510E-01  1.49969529E+00
 -3.32556975E+00  1.09880469E+00  1.09880469E+00  1.09880469E+00  1.08841798E+01
 -1.03484442E+01 -7.57501011E+00  4.95464337E+00 -2.55112200E-02  1.59627348E+00
 -2.76978960E-01  5.37557850E-01  5.37557850E-01 -2.00445300E-02 -3.47317038E+00
  3.09596877E+00 -4.26584043E+00  3.01761288E+00  5.87851398E+00 -1.01662212E+01
  7.27434216E+00 -4.26584043E+00  3.01761288E+00 -3.47317038E+00  3.09596877E+00
  1.08841798E+01 -1.03484442E+01 -7.57501011E+00  4.95464337E+00 -9.43915140E-01
  1.68009606E+00 -2.00809746E+00  8.32759110E-01  8.32759110E-01  6.43429413E+00
 -6.57825030E-01 -7.50940983E+00  1.82223000E+00  1.82223000E+00  1.82223000E+00
 -7.50940983E+00  1.82223000E+00  1.82223000E+00  1.82223000E+00  1.08841798E+01
 -1.03484442E+01 -7.57501011E+00  4.95464337E+00 -5.64891300E-02  1.54889550E+00
 -6.56002800E-02  3.11601330E-01  3.11601330E-01 -1.17533835E+00  6.41424960E-01
  6.41424960E-01  1.26663207E+01 -1.10900918E+01 -1.71417176E+01  7.74629973E+00
  7.74629973E+00  1.08841798E+01 -1.03484442E+01 -7.57501011E+00  4.95464337E+00
  3.88134990E-01  2.04818652E+00 -2.24316513E+00  2.02631976E+00  2.02631976E+00
 -5.68353537E+00  3.52237059E+00  1.08841798E+01 -1.03484442E+01 -7.57501011E+00
  4.95464337E+00  6.14091510E-01  1.49969529E+00 -3.32556975E+00  1.09880469E+00
  1.09880469E+00  1.09880469E+00  1.08841798E+01 -1.03484442E+01 -7.57501011E+00
  4.95464337E+00 -1.59445125E+00  1.76574087E+00  5.43935655E+00 -5.41202310E-01
 -5.81655816E+00  1.44138393E+00  1.44138393E+00  1.44138393E+00 -5.81655816E+00
  1.44138393E+00  1.44138393E+00  1.44138393E+00  1.08841798E+01 -1.03484442E+01
 -7.57501011E+00  4.95464337E+00 -4.59201960E-01  1.27191654E+00  1.27191654E+00
  1.08841798E+01 -1.03484442E+01 -7.57501011E+00  4.95464337E+00  3.88134990E-01
  2.04818652E+00 -2.24316513E+00  2.02631976E+00  2.02631976E+00 -5.68353537E+00
  3.52237059E+00  1.08841798E+01 -1.03484442E+01 -7.57501011E+00  4.95464337E+00
  6.14091510E-01  1.49969529E+00 -3.32556975E+00  1.09880469E+00  1.09880469E+00
  1.09880469E+00  1.08841798E+01 -1.03484442E+01 -7.57501011E+00  4.95464337E+00
 -1.59445125E+00  1.76574087E+00  5.43935655E+00 -5.41202310E-01 -5.81655816E+00
  1.44138393E+00  1.44138393E+00  1.44138393E+00 -5.81655816E+00  1.44138393E+00
  1.44138393E+00  1.44138393E+00  1.08841798E+01 -1.03484442E+01 -7.57501011E+00
  4.95464337E+00 -4.37335200E-02  1.78214094E+00 -6.25024890E-01  5.37557850E-01
  5.37557850E-01  2.15023140E-01 -2.28872088E+00  2.42356590E+00 -3.10507992E+00
  2.60578890E+00 -1.95343056E+00  2.36343231E+00 -3.10507992E+00  2.60578890E+00
 -2.28872088E+00  2.42356590E+00  1.08841798E+01 -1.03484442E+01 -7.57501011E+00
  4.95464337E+00  6.14091510E-01  1.49969529E+00 -3.32556975E+00  1.09880469E+00
  1.09880469E+00  1.09880469E+00  1.08841798E+01 -1.03484442E+01 -6.33953817E+00
  5.00566581E+00 -4.80522051E+00  2.84267880E+00 -1.27556100E-02  5.95869210E-01
  5.95869210E-01  7.10669700E-01  5.19335550E-01  5.19335550E-01  8.85603780E-01
  1.25187201E+00  1.25187201E+00 -9.64870785E+00  6.29762688E+00  1.47163295E+01
 -1.57203782E+01  8.15994594E+00  8.15994594E+00 -1.57203782E+01  8.15994594E+00
  8.15994594E+00  1.33769904E+01 -1.07402236E+01 -7.57501011E+00  4.95464337E+00
  2.60578890E-01  1.90969704E+00 -3.71917143E+00  1.45231731E+00  1.45231731E+00
  1.29924999E+01 -1.08076461E+01 -1.67481159E+01  7.64607708E+00  7.64607708E+00
  1.08841798E+01 -1.03484442E+01 -6.33953817E+00  5.00566581E+00 -4.80522051E+00
  2.84267880E+00 -1.27556100E-02  5.95869210E-01  5.95869210E-01  7.10669700E-01
  5.19335550E-01  5.19335550E-01  8.85603780E-01  1.25187201E+00  1.25187201E+00
 -9.64870785E+00  6.29762688E+00  1.47163295E+01 -1.57203782E+01  8.15994594E+00
  8.15994594E+00 -1.57203782E+01  8.15994594E+00  8.15994594E+00  1.33769904E+01
 -1.07402236E+01 -7.57501011E+00  4.95464337E+00 -5.64891300E-02  1.54889550E+00
 -6.56002800E-02  3.11601330E-01  3.11601330E-01 -1.17533835E+00  6.41424960E-01
  6.41424960E-01  1.26663207E+01 -1.10900918E+01 -1.71417176E+01  7.74629973E+00
  7.74629973E+00  1.08841798E+01 -1.03484442E+01 -7.57501011E+00  4.95464337E+00
 -7.08847470E-01  1.83498561E+00  6.65842842E+00  7.83558900E-02 -4.44259674E+00
  1.16987166E+00  1.16987166E+00  1.16987166E+00 -1.23200970E+01  7.47478746E+00
  1.08841798E+01 -1.03484442E+01 -7.57501011E+00  4.95464337E+00  2.60578890E-01
  1.90969704E+00 -3.71917143E+00  1.45231731E+00  1.45231731E+00  1.29924999E+01
 -1.08076461E+01 -1.67481159E+01  7.64607708E+00  7.64607708E+00  1.08841798E+01
 -1.03484442E+01 -7.57501011E+00  4.95464337E+00 -4.53735270E-01  1.53613989E+00
  3.85766091E+00  6.41424960E-01  6.41424960E-01 -1.19283176E+01  7.79003325E+00
  1.08841798E+01 -1.03484442E+01 -7.57501011E+00  4.95464337E+00 -1.59445125E+00
  1.76574087E+00  5.43935655E+00 -5.41202310E-01 -5.81655816E+00  1.44138393E+00
  1.44138393E+00  1.44138393E+00 -5.81655816E+00  1.44138393E+00  1.44138393E+00
  1.44138393E+00  1.08841798E+01 -1.03484442E+01 -7.57501011E+00  4.95464337E+00
 -2.55112200E-02  1.59627348E+00 -2.76978960E-01  5.37557850E-01  5.37557850E-01
 -2.00445300E-02 -3.47317038E+00  3.09596877E+00 -4.26584043E+00  3.01761288E+00
  5.87851398E+00 -1.01662212E+01  7.27434216E+00 -4.26584043E+00  3.01761288E+00
 -3.47317038E+00  3.09596877E+00  1.08841798E+01 -1.03484442E+01 -7.57501011E+00
  4.95464337E+00 -4.59201960E-01  1.27191654E+00  1.27191654E+00  1.08841798E+01
 -1.03484442E+01 -6.33953817E+00  5.00566581E+00 -4.80522051E+00  2.84267880E+00
 -1.27556100E-02  5.95869210E-01  5.95869210E-01  7.10669700E-01  5.19335550E-01
  5.19335550E-01  8.85603780E-01  1.25187201E+00  1.25187201E+00 -9.64870785E+00
  6.29762688E+00  1.47163295E+01 -1.57203782E+01  8.15994594E+00  8.15994594E+00
 -1.57203782E+01  8.15994594E+00  8.15994594E+00  1.33769904E+01 -1.07402236E+01
 -7.57501011E+00  4.95464337E+00  3.42579240E-01  1.60538463E+00 -8.41870260E-01
  7.32536460E-01  7.32536460E-01 -4.84713180E-01 -6.94451853E+00  6.64931727E+00
  3.74832711E+00  2.53654416E+00 -1.04359112E+01  2.35432116E+00  2.09009781E+00
  1.08841798E+01 -1.03484442E+01 -7.57501011E+00  4.95464337E+00  6.14091510E-01
  1.49969529E+00 -3.32556975E+00  1.09880469E+00  1.09880469E+00  1.09880469E+00
  1.08841798E+01 -1.03484442E+01 -7.57501011E+00  4.95464337E+00 -9.43915140E-01
  1.68009606E+00 -2.00809746E+00  8.32759110E-01  8.32759110E-01  6.43429413E+00
 -6.57825030E-01 -7.50940983E+00  1.82223000E+00  1.82223000E+00  1.82223000E+00
 -7.50940983E+00  1.82223000E+00  1.82223000E+00  1.82223000E+00  1.08841798E+01
 -1.03484442E+01 -4.64304204E+00  3.49868160E-01  7.12491930E-01  7.12491930E-01
  3.44401470E-01  3.88134990E-01  3.88134990E-01 -1.27556100E-01  4.61024190E-01
  4.61024190E-01 -4.84713180E-01  1.16804943E+00  1.07438681E+01 -1.04741780E+01
 -7.57501011E+00  4.95464337E+00 -4.53735270E-01  1.53613989E+00  3.85766091E+00
  6.41424960E-01  6.41424960E-01 -1.19283176E+01  7.79003325E+00  1.08841798E+01
 -1.03484442E+01 -7.57501011E+00  4.95464337E+00  3.42579240E-01  1.60538463E+00
 -8.41870260E-01  7.32536460E-01  7.32536460E-01 -4.84713180E-01 -6.94451853E+00
  6.64931727E+00  3.74832711E+00  2.53654416E+00 -1.04359112E+01  2.35432116E+00
  2.09009781E+00  1.08841798E+01 -1.03484442E+01 -6.33953817E+00  5.00566581E+00
 -4.80522051E+00  2.84267880E+00 -1.27556100E-02  5.95869210E-01  5.95869210E-01
  7.10669700E-01  5.19335550E-01  5.19335550E-01  8.85603780E-01  1.25187201E+00
  1.25187201E+00 -9.64870785E+00  6.29762688E+00  1.47163295E+01 -1.57203782E+01
  8.15994594E+00  8.15994594E+00 -1.57203782E+01  8.15994594E+00  8.15994594E+00
  1.33769904E+01 -1.07402236E+01 -7.57501011E+00  4.95464337E+00 -9.43915140E-01
  1.68009606E+00 -2.00809746E+00  8.32759110E-01  8.32759110E-01  6.43429413E+00
 -6.57825030E-01 -7.50940983E+00  1.82223000E+00  1.82223000E+00  1.82223000E+00
 -7.50940983E+00  1.82223000E+00  1.82223000E+00  1.82223000E+00  1.08841798E+01
 -1.03484442E+01 -6.33953817E+00  5.00566581E+00 -4.80522051E+00  2.84267880E+00
 -1.27556100E-02  5.95869210E-01  5.95869210E-01  7.10669700E-01  5.19335550E-01
  5.19335550E-01  8.85603780E-01  1.25187201E+00  1.25187201E+00 -9.64870785E+00
  6.29762688E+00  1.47163295E+01 -1.57203782E+01  8.15994594E+00  8.15994594E+00
 -1.57203782E+01  8.15994594E+00  8.15994594E+00  1.33769904E+01 -1.07402236E+01
 -7.57501011E+00  4.95464337E+00 -1.59445125E+00  1.76574087E+00  5.43935655E+00
 -5.41202310E-01 -5.81655816E+00  1.44138393E+00  1.44138393E+00  1.44138393E+00
 -5.81655816E+00  1.44138393E+00  1.44138393E+00  1.44138393E+00  1.08841798E+01
 -1.03484442E+01 -4.64304204E+00  3.49868160E-01  7.12491930E-01  7.12491930E-01
  3.44401470E-01  3.88134990E-01  3.88134990E-01 -1.27556100E-01  4.61024190E-01
  4.61024190E-01 -4.84713180E-01  1.16804943E+00  1.07438681E+01 -1.04741780E+01
 -7.57501011E+00  4.95464337E+00  6.14091510E-01  1.49969529E+00 -3.32556975E+00
  1.09880469E+00  1.09880469E+00  1.09880469E+00  1.08841798E+01 -1.03484442E+01
 -6.33953817E+00  5.00566581E+00 -4.80522051E+00  2.84267880E+00 -1.27556100E-02
  5.95869210E-01  5.95869210E-01  7.10669700E-01  5.19335550E-01  5.19335550E-01
  8.85603780E-01  1.25187201E+00  1.25187201E+00 -9.64870785E+00  6.29762688E+00
  1.47163295E+01 -1.57203782E+01  8.15994594E+00  8.15994594E+00 -1.57203782E+01
  8.15994594E+00  8.15994594E+00  1.33769904E+01 -1.07402236E+01 -7.57501011E+00
  4.95464337E+00  6.14091510E-01  1.49969529E+00 -3.32556975E+00  1.09880469E+00
  1.09880469E+00  1.09880469E+00  1.08841798E+01 -1.03484442E+01 -7.57501011E+00
  4.95464337E+00  6.14091510E-01  1.49969529E+00 -3.32556975E+00  1.09880469E+00
  1.09880469E+00  1.09880469E+00  1.08841798E+01 -1.03484442E+01 -7.57501011E+00
  4.95464337E+00 -5.01113250E-01  2.04636429E+00 -9.11115000E-02  6.17735970E-01
  6.17735970E-01 -2.57845545E+00 -2.98481274E+00  3.75743826E+00 -6.22838214E+00
  6.21744876E+00  2.51467740E+00 -4.73962023E+00  2.86454556E+00 -2.06640882E+00
  2.58209991E+00 -3.59343756E+00  2.63676681E+00 -4.34966301E+00  3.09779100E+00
  2.26503189E+00  1.08841798E+01 -1.03484442E+01 -7.57501011E+00  4.95464337E+00
 -1.59445125E+00  1.76574087E+00  5.43935655E+00 -5.41202310E-01 -5.81655816E+00
  1.44138393E+00  1.44138393E+00  1.44138393E+00 -5.81655816E+00  1.44138393E+00
  1.44138393E+00  1.44138393E+00  1.08841798E+01 -1.03484442E+01 -7.57501011E+00
  4.95464337E+00 -1.59445125E+00  1.76574087E+00  5.43935655E+00 -5.41202310E-01
 -5.81655816E+00  1.44138393E+00  1.44138393E+00  1.44138393E+00 -5.81655816E+00
  1.44138393E+00  1.44138393E+00  1.44138393E+00  1.08841798E+01 -1.03484442E+01
 -7.57501011E+00  4.95464337E+00 -5.64891300E-02  1.54889550E+00 -6.56002800E-02
  3.11601330E-01  3.11601330E-01 -1.17533835E+00  6.41424960E-01  6.41424960E-01
  1.26663207E+01 -1.10900918E+01 -1.71417176E+01  7.74629973E+00  7.74629973E+00
  1.08841798E+01 -1.03484442E+01 -9.40817349E+00  5.35006728E+00  7.23425310E-01
  2.01356415E+00  1.02044880E+00 -3.15245790E-01 -3.15245790E-01  2.47823280E-01
 -7.74447750E-01 -7.74447750E-01  1.46762404E+01 -1.49204192E+01 -1.49204192E+01
  9.77808618E+00 -1.06035564E+01 -7.57501011E+00  4.95464337E+00 -9.43915140E-01
  1.68009606E+00 -2.00809746E+00  8.32759110E-01  8.32759110E-01  6.43429413E+00
 -6.57825030E-01 -7.50940983E+00  1.82223000E+00  1.82223000E+00  1.82223000E+00
 -7.50940983E+00  1.82223000E+00  1.82223000E+00  1.82223000E+00  1.08841798E+01
 -1.03484442E+01 -4.64304204E+00  3.49868160E-01  7.12491930E-01  7.12491930E-01
  3.44401470E-01  3.88134990E-01  3.88134990E-01 -1.27556100E-01  4.61024190E-01
  4.61024190E-01 -4.84713180E-01  1.16804943E+00  1.07438681E+01 -1.04741780E+01
 -7.57501011E+00  4.95464337E+00 -4.53735270E-01  1.53613989E+00  3.85766091E+00
  6.41424960E-01  6.41424960E-01 -1.19283176E+01  7.79003325E+00  1.08841798E+01
 -1.03484442E+01 -7.57501011E+00  4.95464337E+00 -9.43915140E-01  1.68009606E+00
 -2.00809746E+00  8.32759110E-01  8.32759110E-01  6.43429413E+00 -6.57825030E-01
 -7.50940983E+00  1.82223000E+00  1.82223000E+00  1.82223000E+00 -7.50940983E+00
  1.82223000E+00  1.82223000E+00  1.82223000E+00  1.08841798E+01 -1.03484442E+01
 -7.57501011E+00  4.95464337E+00  6.14091510E-01  1.49969529E+00 -3.32556975E+00
  1.09880469E+00  1.09880469E+00  1.09880469E+00  1.08841798E+01 -1.03484442E+01
 -7.57501011E+00  4.95464337E+00 -9.43915140E-01  1.68009606E+00 -2.00809746E+00
  8.32759110E-01  8.32759110E-01  6.43429413E+00 -6.57825030E-01 -7.50940983E+00
  1.82223000E+00  1.82223000E+00  1.82223000E+00 -7.50940983E+00  1.82223000E+00
  1.82223000E+00  1.82223000E+00  1.08841798E+01 -1.03484442E+01 -4.64304204E+00
  3.49868160E-01  7.12491930E-01  7.12491930E-01  3.44401470E-01  3.88134990E-01
  3.88134990E-01 -1.27556100E-01  4.61024190E-01  4.61024190E-01 -4.84713180E-01
  1.16804943E+00  1.07438681E+01 -1.04741780E+01 -7.57501011E+00  4.95464337E+00
 -9.43915140E-01  1.68009606E+00 -2.00809746E+00  8.32759110E-01  8.32759110E-01
  6.43429413E+00 -6.57825030E-01 -7.50940983E+00  1.82223000E+00  1.82223000E+00
  1.82223000E+00 -7.50940983E+00  1.82223000E+00  1.82223000E+00  1.82223000E+00
  1.08841798E+01 -1.03484442E+01 -7.57501011E+00  4.95464337E+00 -2.55112200E-02
  1.59627348E+00 -2.76978960E-01  5.37557850E-01  5.37557850E-01 -2.00445300E-02
 -3.47317038E+00  3.09596877E+00 -4.26584043E+00  3.01761288E+00  5.87851398E+00
 -1.01662212E+01  7.27434216E+00 -4.26584043E+00  3.01761288E+00 -3.47317038E+00
  3.09596877E+00  1.08841798E+01 -1.03484442E+01 -7.57501011E+00  4.95464337E+00
 -5.64891300E-02  1.54889550E+00 -6.56002800E-02  3.11601330E-01  3.11601330E-01
 -1.17533835E+00  6.41424960E-01  6.41424960E-01  1.26663207E+01 -1.10900918E+01
 -1.71417176E+01  7.74629973E+00  7.74629973E+00  1.08841798E+01 -1.03484442E+01
 -7.57501011E+00  4.95464337E+00 -2.55112200E-02  1.59627348E+00 -2.76978960E-01
  5.37557850E-01  5.37557850E-01 -2.00445300E-02 -3.47317038E+00  3.09596877E+00
 -4.26584043E+00  3.01761288E+00  5.87851398E+00 -1.01662212E+01  7.27434216E+00
 -4.26584043E+00  3.01761288E+00 -3.47317038E+00  3.09596877E+00  1.08841798E+01
 -1.03484442E+01 -7.57501011E+00  4.95464337E+00  6.14091510E-01  1.49969529E+00
 -3.32556975E+00  1.09880469E+00  1.09880469E+00  1.09880469E+00  1.08841798E+01
 -1.03484442E+01 -7.57501011E+00  4.95464337E+00 -4.53735270E-01  1.53613989E+00
  3.85766091E+00  6.41424960E-01  6.41424960E-01 -1.19283176E+01  7.79003325E+00
  1.08841798E+01 -1.03484442E+01 -9.40817349E+00  5.35006728E+00  7.23425310E-01
  2.01356415E+00  1.02044880E+00 -3.15245790E-01 -3.15245790E-01  2.47823280E-01
 -7.74447750E-01 -7.74447750E-01  1.46762404E+01 -1.49204192E+01 -1.49204192E+01
  9.77808618E+00 -1.06035564E+01 -7.57501011E+00  4.95464337E+00 -4.53735270E-01
  1.53613989E+00  3.85766091E+00  6.41424960E-01  6.41424960E-01 -1.19283176E+01
  7.79003325E+00  1.08841798E+01 -1.03484442E+01 -7.57501011E+00  4.95464337E+00
  6.14091510E-01  1.49969529E+00 -3.32556975E+00  1.09880469E+00  1.09880469E+00
  1.09880469E+00  1.08841798E+01 -1.03484442E+01 -4.64304204E+00  3.49868160E-01
  7.12491930E-01  7.12491930E-01  3.44401470E-01  3.88134990E-01  3.88134990E-01
 -1.27556100E-01  4.61024190E-01  4.61024190E-01 -4.84713180E-01  1.16804943E+00
  1.07438681E+01 -1.04741780E+01 -6.33953817E+00  5.00566581E+00 -4.80522051E+00
  2.84267880E+00 -1.27556100E-02  5.95869210E-01  5.95869210E-01  7.10669700E-01
  5.19335550E-01  5.19335550E-01  8.85603780E-01  1.25187201E+00  1.25187201E+00
 -9.64870785E+00  6.29762688E+00  1.47163295E+01 -1.57203782E+01  8.15994594E+00
  8.15994594E+00 -1.57203782E+01  8.15994594E+00  8.15994594E+00  1.33769904E+01
 -1.07402236E+01 -7.57501011E+00  4.95464337E+00 -9.43915140E-01  1.68009606E+00
 -2.00809746E+00  8.32759110E-01  8.32759110E-01  6.43429413E+00 -6.57825030E-01
 -7.50940983E+00  1.82223000E+00  1.82223000E+00  1.82223000E+00 -7.50940983E+00
  1.82223000E+00  1.82223000E+00  1.82223000E+00  1.08841798E+01 -1.03484442E+01
 -6.33953817E+00  5.00566581E+00 -4.80522051E+00  2.84267880E+00 -1.27556100E-02
  5.95869210E-01  5.95869210E-01  7.10669700E-01  5.19335550E-01  5.19335550E-01
  8.85603780E-01  1.25187201E+00  1.25187201E+00 -9.64870785E+00  6.29762688E+00
  1.47163295E+01 -1.57203782E+01  8.15994594E+00  8.15994594E+00 -1.57203782E+01
  8.15994594E+00  8.15994594E+00  1.33769904E+01 -1.07402236E+01 -7.57501011E+00
  4.95464337E+00 -4.53735270E-01  1.53613989E+00  3.85766091E+00  6.41424960E-01
  6.41424960E-01 -1.19283176E+01  7.79003325E+00  1.08841798E+01 -1.03484442E+01
 -7.57501011E+00  4.95464337E+00  6.14091510E-01  1.49969529E+00 -3.32556975E+00
  1.09880469E+00  1.09880469E+00  1.09880469E+00  1.08841798E+01 -1.03484442E+01
 -4.64304204E+00  3.49868160E-01  7.12491930E-01  7.12491930E-01  3.44401470E-01
  3.88134990E-01  3.88134990E-01 -1.27556100E-01  4.61024190E-01  4.61024190E-01
 -4.84713180E-01  1.16804943E+00  1.07438681E+01 -1.04741780E+01 -7.57501011E+00
  4.95464337E+00  2.60578890E-01  1.90969704E+00 -3.71917143E+00  1.45231731E+00
  1.45231731E+00  1.29924999E+01 -1.08076461E+01 -1.67481159E+01  7.64607708E+00
  7.64607708E+00  1.08841798E+01 -1.03484442E+01 -7.57501011E+00  4.95464337E+00
  3.88134990E-01  2.04818652E+00 -2.24316513E+00  2.02631976E+00  2.02631976E+00
 -5.68353537E+00  3.52237059E+00  1.08841798E+01 -1.03484442E+01 -7.57501011E+00
  4.95464337E+00 -1.08787131E+00  1.58351787E+00  2.37436569E+00  3.40757010E-01
 -5.83842492E+00  1.60720686E+00  1.60720686E+00  1.60720686E+00 -7.83558900E-01
  4.30046280E-01  4.30046280E-01 -1.20267180E+00  3.38934780E-01  3.38934780E-01
  3.38934780E-01  1.08841798E+01 -1.03484442E+01 -7.57501011E+00  4.95464337E+00
 -9.43915140E-01  1.68009606E+00 -2.00809746E+00  8.32759110E-01  8.32759110E-01
  6.43429413E+00 -6.57825030E-01 -7.50940983E+00  1.82223000E+00  1.82223000E+00
  1.82223000E+00 -7.50940983E+00  1.82223000E+00  1.82223000E+00  1.82223000E+00
  1.08841798E+01 -1.03484442E+01 -7.57501011E+00  4.95464337E+00 -9.43915140E-01
  1.68009606E+00 -2.00809746E+00  8.32759110E-01  8.32759110E-01  6.43429413E+00
 -6.57825030E-01 -7.50940983E+00  1.82223000E+00  1.82223000E+00  1.82223000E+00
 -7.50940983E+00  1.82223000E+00  1.82223000E+00  1.82223000E+00  1.08841798E+01
 -1.03484442E+01 -7.57501011E+00  4.95464337E+00  6.14091510E-01  1.49969529E+00
 -3.32556975E+00  1.09880469E+00  1.09880469E+00  1.09880469E+00  1.08841798E+01
 -1.03484442E+01 -7.57501011E+00  4.95464337E+00 -4.31868510E-01  1.60356240E+00
  6.23202660E-01  4.39157430E-01  4.39157430E-01  3.28001400E-02  8.01781200E-01
  8.01781200E-01 -4.98744351E+00 -9.76715280E-01  1.24640532E+00  1.24640532E+00
  1.24640532E+00  1.08841798E+01 -1.03484442E+01 -7.57501011E+00  4.95464337E+00
 -4.37335200E-02  1.78214094E+00 -6.25024890E-01  5.37557850E-01  5.37557850E-01
  2.15023140E-01 -2.28872088E+00  2.42356590E+00 -3.10507992E+00  2.60578890E+00
 -1.95343056E+00  2.36343231E+00 -3.10507992E+00  2.60578890E+00 -2.28872088E+00
  2.42356590E+00  1.08841798E+01 -1.03484442E+01 -7.57501011E+00  4.95464337E+00
 -9.43915140E-01  1.68009606E+00 -2.00809746E+00  8.32759110E-01  8.32759110E-01
  6.43429413E+00 -6.57825030E-01 -7.50940983E+00  1.82223000E+00  1.82223000E+00
  1.82223000E+00 -7.50940983E+00  1.82223000E+00  1.82223000E+00  1.82223000E+00
  1.08841798E+01 -1.03484442E+01 -7.57501011E+00  4.95464337E+00 -1.59445125E+00
  1.76574087E+00  5.43935655E+00 -5.41202310E-01 -5.81655816E+00  1.44138393E+00
  1.44138393E+00  1.44138393E+00 -5.81655816E+00  1.44138393E+00  1.44138393E+00
  1.44138393E+00  1.08841798E+01 -1.03484442E+01 -7.57501011E+00  4.95464337E+00
  3.42579240E-01  1.60538463E+00 -8.41870260E-01  7.32536460E-01  7.32536460E-01
 -4.84713180E-01 -6.94451853E+00  6.64931727E+00  3.74832711E+00  2.53654416E+00
 -1.04359112E+01  2.35432116E+00  2.09009781E+00  1.08841798E+01 -1.03484442E+01
 -7.57501011E+00  4.95464337E+00 -2.55112200E-02  1.59627348E+00 -2.76978960E-01
  5.37557850E-01  5.37557850E-01 -2.00445300E-02 -3.47317038E+00  3.09596877E+00
 -4.26584043E+00  3.01761288E+00  5.87851398E+00 -1.01662212E+01  7.27434216E+00
 -4.26584043E+00  3.01761288E+00 -3.47317038E+00  3.09596877E+00  1.08841798E+01
 -1.03484442E+01 -7.57501011E+00  4.95464337E+00 -4.59201960E-01  1.27191654E+00
  1.27191654E+00  1.08841798E+01 -1.03484442E+01 -7.57501011E+00  4.95464337E+00
  3.42579240E-01  1.60538463E+00 -8.41870260E-01  7.32536460E-01  7.32536460E-01
 -4.84713180E-01 -6.94451853E+00  6.64931727E+00  3.74832711E+00  2.53654416E+00
 -1.04359112E+01  2.35432116E+00  2.09009781E+00  1.08841798E+01 -1.03484442E+01
 -6.33953817E+00  5.00566581E+00 -4.80522051E+00  2.84267880E+00 -1.27556100E-02
  5.95869210E-01  5.95869210E-01  7.10669700E-01  5.19335550E-01  5.19335550E-01
  8.85603780E-01  1.25187201E+00  1.25187201E+00 -9.64870785E+00  6.29762688E+00
  1.47163295E+01 -1.57203782E+01  8.15994594E+00  8.15994594E+00 -1.57203782E+01
  8.15994594E+00  8.15994594E+00  1.33769904E+01 -1.07402236E+01 -7.57501011E+00
  4.95464337E+00  3.88134990E-01  2.04818652E+00 -2.24316513E+00  2.02631976E+00
  2.02631976E+00 -5.68353537E+00  3.52237059E+00  1.08841798E+01 -1.03484442E+01
 -7.57501011E+00  4.95464337E+00 -9.43915140E-01  1.68009606E+00 -2.00809746E+00
  8.32759110E-01  8.32759110E-01  6.43429413E+00 -6.57825030E-01 -7.50940983E+00
  1.82223000E+00  1.82223000E+00  1.82223000E+00 -7.50940983E+00  1.82223000E+00
  1.82223000E+00  1.82223000E+00  1.08841798E+01 -1.03484442E+01 -7.57501011E+00
  4.95464337E+00 -1.08787131E+00  1.58351787E+00  2.37436569E+00  3.40757010E-01
 -5.83842492E+00  1.60720686E+00  1.60720686E+00  1.60720686E+00 -7.83558900E-01
  4.30046280E-01  4.30046280E-01 -1.20267180E+00  3.38934780E-01  3.38934780E-01
  3.38934780E-01  1.08841798E+01 -1.03484442E+01 -7.57501011E+00  4.95464337E+00
 -2.55112200E-02  1.59627348E+00 -2.76978960E-01  5.37557850E-01  5.37557850E-01
 -2.00445300E-02 -3.47317038E+00  3.09596877E+00 -4.26584043E+00  3.01761288E+00
  5.87851398E+00 -1.01662212E+01  7.27434216E+00 -4.26584043E+00  3.01761288E+00
 -3.47317038E+00  3.09596877E+00  1.08841798E+01 -1.03484442E+01 -4.64304204E+00
  3.49868160E-01  7.12491930E-01  7.12491930E-01  3.44401470E-01  3.88134990E-01
  3.88134990E-01 -1.27556100E-01  4.61024190E-01  4.61024190E-01 -4.84713180E-01
  1.16804943E+00  1.07438681E+01 -1.04741780E+01 -7.57501011E+00  4.95464337E+00
 -4.37335200E-02  1.78214094E+00 -6.25024890E-01  5.37557850E-01  5.37557850E-01
  2.15023140E-01 -2.28872088E+00  2.42356590E+00 -3.10507992E+00  2.60578890E+00
 -1.95343056E+00  2.36343231E+00 -3.10507992E+00  2.60578890E+00 -2.28872088E+00
  2.42356590E+00  1.08841798E+01 -1.03484442E+01 -7.57501011E+00  4.95464337E+00
 -9.43915140E-01  1.68009606E+00 -2.00809746E+00  8.32759110E-01  8.32759110E-01
  6.43429413E+00 -6.57825030E-01 -7.50940983E+00  1.82223000E+00  1.82223000E+00
  1.82223000E+00 -7.50940983E+00  1.82223000E+00  1.82223000E+00  1.82223000E+00
  1.08841798E+01 -1.03484442E+01 -7.57501011E+00  4.95464337E+00 -4.31868510E-01
  1.60356240E+00  6.23202660E-01  4.39157430E-01  4.39157430E-01  3.28001400E-02
  8.01781200E-01  8.01781200E-01 -4.98744351E+00 -9.76715280E-01  1.24640532E+00
  1.24640532E+00  1.24640532E+00  1.08841798E+01 -1.03484442E+01 -6.33953817E+00
  5.00566581E+00 -4.80522051E+00  2.84267880E+00 -1.27556100E-02  5.95869210E-01
  5.95869210E-01  7.10669700E-01  5.19335550E-01  5.19335550E-01  8.85603780E-01
  1.25187201E+00  1.25187201E+00 -9.64870785E+00  6.29762688E+00  1.47163295E+01
 -1.57203782E+01  8.15994594E+00  8.15994594E+00 -1.57203782E+01  8.15994594E+00
  8.15994594E+00  1.33769904E+01 -1.07402236E+01 -7.57501011E+00  4.95464337E+00
 -4.59201960E-01  1.27191654E+00  1.27191654E+00  1.08841798E+01 -1.03484442E+01
 -7.57501011E+00  4.95464337E+00 -4.59201960E-01  1.27191654E+00  1.27191654E+00
  1.08841798E+01 -1.03484442E+01 -6.33953817E+00  5.00566581E+00 -4.37335200E+00
  2.59849998E+00 -1.71289620E-01  6.59647260E-01  6.59647260E-01  3.40757010E-01
  1.87689690E-01  1.87689690E-01 -8.72848170E-01  1.13160483E+00  1.13160483E+00
 -2.60578890E-01  2.06823105E+00  2.06823105E+00 -7.02287442E+00  6.19558200E+00
  6.19558200E+00  6.19558200E+00  1.33769904E+01 -1.07402236E+01 -4.64304204E+00
  3.49868160E-01  7.12491930E-01  7.12491930E-01  3.44401470E-01  3.88134990E-01
  3.88134990E-01 -1.27556100E-01  4.61024190E-01  4.61024190E-01 -4.84713180E-01
  1.16804943E+00  1.07438681E+01 -1.04741780E+01 -7.57501011E+00  4.95464337E+00
 -4.31868510E-01  1.60356240E+00  6.23202660E-01  4.39157430E-01  4.39157430E-01
  3.28001400E-02  8.01781200E-01  8.01781200E-01 -4.98744351E+00 -9.76715280E-01
  1.24640532E+00  1.24640532E+00  1.24640532E+00  1.08841798E+01 -1.03484442E+01
 -4.64304204E+00  3.49868160E-01  7.12491930E-01  7.12491930E-01  3.44401470E-01
  3.88134990E-01  3.88134990E-01 -1.27556100E-01  4.61024190E-01  4.61024190E-01
 -4.84713180E-01  1.16804943E+00  1.07438681E+01 -1.04741780E+01 -7.57501011E+00
  4.95464337E+00 -9.43915140E-01  1.68009606E+00 -2.00809746E+00  8.32759110E-01
  8.32759110E-01  6.43429413E+00 -6.57825030E-01 -7.50940983E+00  1.82223000E+00
  1.82223000E+00  1.82223000E+00 -7.50940983E+00  1.82223000E+00  1.82223000E+00
  1.82223000E+00  1.08841798E+01 -1.03484442E+01 -7.57501011E+00  4.95464337E+00
 -9.43915140E-01  1.68009606E+00 -2.00809746E+00  8.32759110E-01  8.32759110E-01
  6.43429413E+00 -6.57825030E-01 -7.50940983E+00  1.82223000E+00  1.82223000E+00
  1.82223000E+00 -7.50940983E+00  1.82223000E+00  1.82223000E+00  1.82223000E+00
  1.08841798E+01 -1.03484442E+01 -7.57501011E+00  4.95464337E+00  6.14091510E-01
  1.49969529E+00 -3.32556975E+00  1.09880469E+00  1.09880469E+00  1.09880469E+00
  1.08841798E+01 -1.03484442E+01 -7.57501011E+00  4.95464337E+00  3.88134990E-01
  2.04818652E+00 -2.24316513E+00  2.02631976E+00  2.02631976E+00 -5.68353537E+00
  3.52237059E+00  1.08841798E+01 -1.03484442E+01 -7.57501011E+00  4.95464337E+00
 -7.08847470E-01  1.83498561E+00  6.65842842E+00  7.83558900E-02 -4.44259674E+00
  1.16987166E+00  1.16987166E+00  1.16987166E+00 -1.23200970E+01  7.47478746E+00
  1.08841798E+01 -1.03484442E+01 -7.57501011E+00  4.95464337E+00 -4.31868510E-01
  1.60356240E+00  6.23202660E-01  4.39157430E-01  4.39157430E-01  3.28001400E-02
  8.01781200E-01  8.01781200E-01 -4.98744351E+00 -9.76715280E-01  1.24640532E+00
  1.24640532E+00  1.24640532E+00  1.08841798E+01 -1.03484442E+01 -7.57501011E+00
  4.95464337E+00  6.14091510E-01  1.49969529E+00 -3.32556975E+00  1.09880469E+00
  1.09880469E+00  1.09880469E+00  1.08841798E+01 -1.03484442E+01 -7.57501011E+00
  4.95464337E+00 -1.08787131E+00  1.58351787E+00  2.37436569E+00  3.40757010E-01
 -5.83842492E+00  1.60720686E+00  1.60720686E+00  1.60720686E+00 -7.83558900E-01
  4.30046280E-01  4.30046280E-01 -1.20267180E+00  3.38934780E-01  3.38934780E-01
  3.38934780E-01  1.08841798E+01 -1.03484442E+01 -7.57501011E+00  4.95464337E+00
 -4.31868510E-01  1.60356240E+00  6.23202660E-01  4.39157430E-01  4.39157430E-01
  3.28001400E-02  8.01781200E-01  8.01781200E-01 -4.98744351E+00 -9.76715280E-01
  1.24640532E+00  1.24640532E+00  1.24640532E+00  1.08841798E+01 -1.03484442E+01
 -7.57501011E+00  4.95464337E+00 -4.37335200E-02  1.78214094E+00 -6.25024890E-01
  5.37557850E-01  5.37557850E-01  2.15023140E-01 -2.28872088E+00  2.42356590E+00
 -3.10507992E+00  2.60578890E+00 -1.95343056E+00  2.36343231E+00 -3.10507992E+00
  2.60578890E+00 -2.28872088E+00  2.42356590E+00  1.08841798E+01 -1.03484442E+01
 -7.57501011E+00  4.95464337E+00  3.88134990E-01  2.04818652E+00 -2.24316513E+00
  2.02631976E+00  2.02631976E+00 -5.68353537E+00  3.52237059E+00  1.08841798E+01
 -1.03484442E+01 -7.57501011E+00  4.95464337E+00 -7.08847470E-01  1.83498561E+00
  6.65842842E+00  7.83558900E-02 -4.44259674E+00  1.16987166E+00  1.16987166E+00
  1.16987166E+00 -1.23200970E+01  7.47478746E+00  1.08841798E+01 -1.03484442E+01
 -7.57501011E+00  4.95464337E+00  3.88134990E-01  2.04818652E+00 -2.24316513E+00
  2.02631976E+00  2.02631976E+00 -5.68353537E+00  3.52237059E+00  1.08841798E+01
 -1.03484442E+01 -7.57501011E+00  4.95464337E+00  2.60578890E-01  1.90969704E+00
 -3.71917143E+00  1.45231731E+00  1.45231731E+00  1.29924999E+01 -1.08076461E+01
 -1.67481159E+01  7.64607708E+00  7.64607708E+00  1.08841798E+01 -1.03484442E+01
 -7.57501011E+00  4.95464337E+00 -4.59201960E-01  1.27191654E+00  1.27191654E+00
  1.08841798E+01 -1.03484442E+01 -7.57501011E+00  4.95464337E+00 -2.55112200E-02
  1.59627348E+00 -2.76978960E-01  5.37557850E-01  5.37557850E-01 -2.00445300E-02
 -3.47317038E+00  3.09596877E+00 -4.26584043E+00  3.01761288E+00  5.87851398E+00
 -1.01662212E+01  7.27434216E+00 -4.26584043E+00  3.01761288E+00 -3.47317038E+00
  3.09596877E+00  1.08841798E+01 -1.03484442E+01 -7.57501011E+00  4.95464337E+00
 -9.43915140E-01  1.68009606E+00 -2.00809746E+00  8.32759110E-01  8.32759110E-01
  6.43429413E+00 -6.57825030E-01 -7.50940983E+00  1.82223000E+00  1.82223000E+00
  1.82223000E+00 -7.50940983E+00  1.82223000E+00  1.82223000E+00  1.82223000E+00
  1.08841798E+01 -1.03484442E+01 -7.57501011E+00  4.95464337E+00 -5.64891300E-02
  1.54889550E+00 -6.56002800E-02  3.11601330E-01  3.11601330E-01 -1.17533835E+00
  6.41424960E-01  6.41424960E-01  1.26663207E+01 -1.10900918E+01 -1.71417176E+01
  7.74629973E+00  7.74629973E+00  1.08841798E+01 -1.03484442E+01 -7.57501011E+00
  4.95464337E+00 -4.53735270E-01  1.53613989E+00  3.85766091E+00  6.41424960E-01
  6.41424960E-01 -1.19283176E+01  7.79003325E+00  1.08841798E+01 -1.03484442E+01
 -6.33953817E+00  5.00566581E+00 -4.80522051E+00  2.84267880E+00 -1.27556100E-02
  5.95869210E-01  5.95869210E-01  7.10669700E-01  5.19335550E-01  5.19335550E-01
  8.85603780E-01  1.25187201E+00  1.25187201E+00 -9.64870785E+00  6.29762688E+00
  1.47163295E+01 -1.57203782E+01  8.15994594E+00  8.15994594E+00 -1.57203782E+01
  8.15994594E+00  8.15994594E+00  1.33769904E+01 -1.07402236E+01 -7.57501011E+00
  4.95464337E+00 -2.55112200E-02  1.59627348E+00 -2.76978960E-01  5.37557850E-01
  5.37557850E-01 -2.00445300E-02 -3.47317038E+00  3.09596877E+00 -4.26584043E+00
  3.01761288E+00  5.87851398E+00 -1.01662212E+01  7.27434216E+00 -4.26584043E+00
  3.01761288E+00 -3.47317038E+00  3.09596877E+00  1.08841798E+01 -1.03484442E+01
 -7.57501011E+00  4.95464337E+00 -9.43915140E-01  1.68009606E+00 -2.00809746E+00
  8.32759110E-01  8.32759110E-01  6.43429413E+00 -6.57825030E-01 -7.50940983E+00
  1.82223000E+00  1.82223000E+00  1.82223000E+00 -7.50940983E+00  1.82223000E+00
  1.82223000E+00  1.82223000E+00  1.08841798E+01 -1.03484442E+01 -7.57501011E+00
  4.95464337E+00 -4.53735270E-01  1.53613989E+00  3.85766091E+00  6.41424960E-01
  6.41424960E-01 -1.19283176E+01  7.79003325E+00  1.08841798E+01 -1.03484442E+01
 -7.57501011E+00  4.95464337E+00  3.42579240E-01  1.60538463E+00 -8.41870260E-01
  7.32536460E-01  7.32536460E-01 -4.84713180E-01 -6.94451853E+00  6.64931727E+00
  3.74832711E+00  2.53654416E+00 -1.04359112E+01  2.35432116E+00  2.09009781E+00
  1.08841798E+01 -1.03484442E+01 -7.57501011E+00  4.95464337E+00  3.88134990E-01
  2.04818652E+00 -2.24316513E+00  2.02631976E+00  2.02631976E+00 -5.68353537E+00
  3.52237059E+00  1.08841798E+01 -1.03484442E+01 -7.57501011E+00  4.95464337E+00
  6.14091510E-01  1.49969529E+00 -3.32556975E+00  1.09880469E+00  1.09880469E+00
  1.09880469E+00  1.08841798E+01 -1.03484442E+01 -7.57501011E+00  4.95464337E+00
 -1.59445125E+00  1.76574087E+00  5.43935655E+00 -5.41202310E-01 -5.81655816E+00
  1.44138393E+00  1.44138393E+00  1.44138393E+00 -5.81655816E+00  1.44138393E+00
  1.44138393E+00  1.44138393E+00  1.08841798E+01 -1.03484442E+01 -7.57501011E+00
  4.95464337E+00 -2.55112200E-02  1.59627348E+00 -2.76978960E-01  5.37557850E-01
  5.37557850E-01 -2.00445300E-02 -3.47317038E+00  3.09596877E+00 -4.26584043E+00
  3.01761288E+00  5.87851398E+00 -1.01662212E+01  7.27434216E+00 -4.26584043E+00
  3.01761288E+00 -3.47317038E+00  3.09596877E+00  1.08841798E+01 -1.03484442E+01
 -7.57501011E+00  4.95464337E+00  6.14091510E-01  1.49969529E+00 -3.32556975E+00
  1.09880469E+00  1.09880469E+00  1.09880469E+00  1.08841798E+01 -1.03484442E+01
 -9.40817349E+00  5.35006728E+00  6.94269630E-01  1.60356240E+00 -5.52135690E-01
 -2.22312060E-01 -2.22312060E-01  1.45669066E+01 -1.46033512E+01 -1.46033512E+01
  9.77808618E+00 -1.06035564E+01 -9.40817349E+00  5.35006728E+00  6.94269630E-01
  1.60356240E+00 -5.52135690E-01 -2.22312060E-01 -2.22312060E-01  1.45669066E+01
 -1.46033512E+01 -1.46033512E+01  9.77808618E+00 -1.06035564E+01 -7.57501011E+00
  4.95464337E+00 -5.01113250E-01  2.04636429E+00 -9.11115000E-02  6.17735970E-01
  6.17735970E-01 -2.57845545E+00 -2.98481274E+00  3.75743826E+00 -6.22838214E+00
  6.21744876E+00  2.51467740E+00 -4.73962023E+00  2.86454556E+00 -2.06640882E+00
  2.58209991E+00 -3.59343756E+00  2.63676681E+00 -4.34966301E+00  3.09779100E+00
  2.26503189E+00  1.08841798E+01 -1.03484442E+01 -7.57501011E+00  4.95464337E+00
 -1.59445125E+00  1.76574087E+00  5.43935655E+00 -5.41202310E-01 -5.81655816E+00
  1.44138393E+00  1.44138393E+00  1.44138393E+00 -5.81655816E+00  1.44138393E+00
  1.44138393E+00  1.44138393E+00  1.08841798E+01 -1.03484442E+01 -7.57501011E+00
  4.95464337E+00 -7.08847470E-01  1.83498561E+00  6.65842842E+00  7.83558900E-02
 -4.44259674E+00  1.16987166E+00  1.16987166E+00  1.16987166E+00 -1.23200970E+01
  7.47478746E+00  1.08841798E+01 -1.03484442E+01 -9.40817349E+00  5.35006728E+00
  6.94269630E-01  1.60356240E+00 -5.52135690E-01 -2.22312060E-01 -2.22312060E-01
  1.45669066E+01 -1.46033512E+01 -1.46033512E+01  9.77808618E+00 -1.06035564E+01
 -4.64304204E+00  3.49868160E-01  7.12491930E-01  7.12491930E-01  3.44401470E-01
  3.88134990E-01  3.88134990E-01 -1.27556100E-01  4.61024190E-01  4.61024190E-01
 -4.84713180E-01  1.16804943E+00  1.07438681E+01 -1.04741780E+01 -6.33953817E+00
  5.00566581E+00 -4.80522051E+00  2.84267880E+00 -1.27556100E-02  5.95869210E-01
  5.95869210E-01  7.10669700E-01  5.19335550E-01  5.19335550E-01  8.85603780E-01
  1.25187201E+00  1.25187201E+00 -9.64870785E+00  6.29762688E+00  1.47163295E+01
 -1.57203782E+01  8.15994594E+00  8.15994594E+00 -1.57203782E+01  8.15994594E+00
  8.15994594E+00  1.33769904E+01 -1.07402236E+01 -7.57501011E+00  4.95464337E+00
 -4.37335200E-02  1.78214094E+00 -6.25024890E-01  5.37557850E-01  5.37557850E-01
  2.15023140E-01 -2.28872088E+00  2.42356590E+00 -3.10507992E+00  2.60578890E+00
 -1.95343056E+00  2.36343231E+00 -3.10507992E+00  2.60578890E+00 -2.28872088E+00
  2.42356590E+00  1.08841798E+01 -1.03484442E+01 -7.57501011E+00  4.95464337E+00
 -9.43915140E-01  1.68009606E+00 -2.00809746E+00  8.32759110E-01  8.32759110E-01
  6.43429413E+00 -6.57825030E-01 -7.50940983E+00  1.82223000E+00  1.82223000E+00
  1.82223000E+00 -7.50940983E+00  1.82223000E+00  1.82223000E+00  1.82223000E+00
  1.08841798E+01 -1.03484442E+01 -7.57501011E+00  4.95464337E+00 -1.08787131E+00
  1.58351787E+00  2.37436569E+00  3.40757010E-01 -5.83842492E+00  1.60720686E+00
  1.60720686E+00  1.60720686E+00 -7.83558900E-01  4.30046280E-01  4.30046280E-01
 -1.20267180E+00  3.38934780E-01  3.38934780E-01  3.38934780E-01  1.08841798E+01
 -1.03484442E+01 -7.57501011E+00  4.95464337E+00 -4.59201960E-01  1.27191654E+00
  1.27191654E+00  1.08841798E+01 -1.03484442E+01 -7.57501011E+00  4.95464337E+00
 -4.37335200E-02  1.78214094E+00 -6.25024890E-01  5.37557850E-01  5.37557850E-01
  2.15023140E-01 -2.28872088E+00  2.42356590E+00 -3.10507992E+00  2.60578890E+00
 -1.95343056E+00  2.36343231E+00 -3.10507992E+00  2.60578890E+00 -2.28872088E+00
  2.42356590E+00  1.08841798E+01 -1.03484442E+01 -7.57501011E+00  4.95464337E+00
 -4.59201960E-01  1.27191654E+00  1.27191654E+00  1.08841798E+01 -1.03484442E+01
 -7.57501011E+00  4.95464337E+00 -9.43915140E-01  1.68009606E+00 -2.00809746E+00
  8.32759110E-01  8.32759110E-01  6.43429413E+00 -6.57825030E-01 -7.50940983E+00
  1.82223000E+00  1.82223000E+00  1.82223000E+00 -7.50940983E+00  1.82223000E+00
  1.82223000E+00  1.82223000E+00  1.08841798E+01 -1.03484442E+01 -7.57501011E+00
  4.95464337E+00 -5.01113250E-01  2.04636429E+00 -9.11115000E-02  6.17735970E-01
  6.17735970E-01 -2.57845545E+00 -2.98481274E+00  3.75743826E+00 -6.22838214E+00
  6.21744876E+00  2.51467740E+00 -4.73962023E+00  2.86454556E+00 -2.06640882E+00
  2.58209991E+00 -3.59343756E+00  2.63676681E+00 -4.34966301E+00  3.09779100E+00
  2.26503189E+00  1.08841798E+01 -1.03484442E+01 -7.57501011E+00  4.95464337E+00
 -9.43915140E-01  1.68009606E+00 -2.00809746E+00  8.32759110E-01  8.32759110E-01
  6.43429413E+00 -6.57825030E-01 -7.50940983E+00  1.82223000E+00  1.82223000E+00
  1.82223000E+00 -7.50940983E+00  1.82223000E+00  1.82223000E+00  1.82223000E+00
  1.08841798E+01 -1.03484442E+01 -7.57501011E+00  4.95464337E+00 -7.08847470E-01
  1.83498561E+00  6.65842842E+00  7.83558900E-02 -4.44259674E+00  1.16987166E+00
  1.16987166E+00  1.16987166E+00 -1.23200970E+01  7.47478746E+00  1.08841798E+01
 -1.03484442E+01 -7.57501011E+00  4.95464337E+00 -4.59201960E-01  1.27191654E+00
  1.27191654E+00  1.08841798E+01 -1.03484442E+01 -7.57501011E+00  4.95464337E+00
 -4.31868510E-01  1.60356240E+00  6.23202660E-01  4.39157430E-01  4.39157430E-01
  3.28001400E-02  8.01781200E-01  8.01781200E-01 -4.98744351E+00 -9.76715280E-01
  1.24640532E+00  1.24640532E+00  1.24640532E+00  1.08841798E+01 -1.03484442E+01
 -7.57501011E+00  4.95464337E+00 -9.43915140E-01  1.68009606E+00 -2.00809746E+00
  8.32759110E-01  8.32759110E-01  6.43429413E+00 -6.57825030E-01 -7.50940983E+00
  1.82223000E+00  1.82223000E+00  1.82223000E+00 -7.50940983E+00  1.82223000E+00
  1.82223000E+00  1.82223000E+00  1.08841798E+01 -1.03484442E+01 -7.57501011E+00
  4.95464337E+00 -1.08787131E+00  1.58351787E+00  2.37436569E+00  3.40757010E-01
 -5.83842492E+00  1.60720686E+00  1.60720686E+00  1.60720686E+00 -7.83558900E-01
  4.30046280E-01  4.30046280E-01 -1.20267180E+00  3.38934780E-01  3.38934780E-01
  3.38934780E-01  1.08841798E+01 -1.03484442E+01 -7.57501011E+00  4.95464337E+00
  2.60578890E-01  1.90969704E+00 -3.71917143E+00  1.45231731E+00  1.45231731E+00
  1.29924999E+01 -1.08076461E+01 -1.67481159E+01  7.64607708E+00  7.64607708E+00
  1.08841798E+01 -1.03484442E+01 -7.57501011E+00  4.95464337E+00 -1.08787131E+00
  1.58351787E+00  2.37436569E+00  3.40757010E-01 -5.83842492E+00  1.60720686E+00
  1.60720686E+00  1.60720686E+00 -7.83558900E-01  4.30046280E-01  4.30046280E-01
 -1.20267180E+00  3.38934780E-01  3.38934780E-01  3.38934780E-01  1.08841798E+01
 -1.03484442E+01 -7.57501011E+00  4.95464337E+00  3.42579240E-01  1.60538463E+00
 -8.41870260E-01  7.32536460E-01  7.32536460E-01 -4.84713180E-01 -6.94451853E+00
  6.64931727E+00  3.74832711E+00  2.53654416E+00 -1.04359112E+01  2.35432116E+00
  2.09009781E+00  1.08841798E+01 -1.03484442E+01 -7.57501011E+00  4.95464337E+00
 -4.53735270E-01  1.53613989E+00  3.85766091E+00  6.41424960E-01  6.41424960E-01
 -1.19283176E+01  7.79003325E+00  1.08841798E+01 -1.03484442E+01 -9.40817349E+00
  5.35006728E+00  6.94269630E-01  1.60356240E+00 -5.52135690E-01 -2.22312060E-01
 -2.22312060E-01  1.45669066E+01 -1.46033512E+01 -1.46033512E+01  9.77808618E+00
 -1.06035564E+01 -7.57501011E+00  4.95464337E+00  3.42579240E-01  1.60538463E+00
 -8.41870260E-01  7.32536460E-01  7.32536460E-01 -4.84713180E-01 -6.94451853E+00
  6.64931727E+00  3.74832711E+00  2.53654416E+00 -1.04359112E+01  2.35432116E+00
  2.09009781E+00  1.08841798E+01 -1.03484442E+01 -7.57501011E+00  4.95464337E+00
 -1.08787131E+00  1.58351787E+00  2.37436569E+00  3.40757010E-01 -5.83842492E+00
  1.60720686E+00  1.60720686E+00  1.60720686E+00 -7.83558900E-01  4.30046280E-01
  4.30046280E-01 -1.20267180E+00  3.38934780E-01  3.38934780E-01  3.38934780E-01
  1.08841798E+01 -1.03484442E+01 -7.57501011E+00  4.95464337E+00 -9.43915140E-01
  1.68009606E+00 -2.00809746E+00  8.32759110E-01  8.32759110E-01  6.43429413E+00
 -6.57825030E-01 -7.50940983E+00  1.82223000E+00  1.82223000E+00  1.82223000E+00
 -7.50940983E+00  1.82223000E+00  1.82223000E+00  1.82223000E+00  1.08841798E+01
 -1.03484442E+01 -6.33953817E+00  5.00566581E+00 -4.80522051E+00  2.84267880E+00
 -1.27556100E-02  5.95869210E-01  5.95869210E-01  7.10669700E-01  5.19335550E-01
  5.19335550E-01  8.85603780E-01  1.25187201E+00  1.25187201E+00 -9.64870785E+00
  6.29762688E+00  1.47163295E+01 -1.57203782E+01  8.15994594E+00  8.15994594E+00
 -1.57203782E+01  8.15994594E+00  8.15994594E+00  1.33769904E+01 -1.07402236E+01
 -7.57501011E+00  4.95464337E+00  2.60578890E-01  1.90969704E+00 -3.71917143E+00
  1.45231731E+00  1.45231731E+00  1.29924999E+01 -1.08076461E+01 -1.67481159E+01
  7.64607708E+00  7.64607708E+00  1.08841798E+01 -1.03484442E+01 -7.57501011E+00
  4.95464337E+00 -9.43915140E-01  1.68009606E+00 -2.00809746E+00  8.32759110E-01
  8.32759110E-01  6.43429413E+00 -6.57825030E-01 -7.50940983E+00  1.82223000E+00
  1.82223000E+00  1.82223000E+00 -7.50940983E+00  1.82223000E+00  1.82223000E+00
  1.82223000E+00  1.08841798E+01 -1.03484442E+01 -6.33953817E+00  5.00566581E+00
 -4.80522051E+00  2.84267880E+00 -1.27556100E-02  5.95869210E-01  5.95869210E-01
  7.10669700E-01  5.19335550E-01  5.19335550E-01  8.85603780E-01  1.25187201E+00
  1.25187201E+00 -9.64870785E+00  6.29762688E+00  1.47163295E+01 -1.57203782E+01
  8.15994594E+00  8.15994594E+00 -1.57203782E+01  8.15994594E+00  8.15994594E+00
  1.33769904E+01 -1.07402236E+01 -6.33953817E+00  5.00566581E+00 -4.37335200E+00
  2.59849998E+00 -1.71289620E-01  6.59647260E-01  6.59647260E-01  3.40757010E-01
  1.87689690E-01  1.87689690E-01 -8.72848170E-01  1.13160483E+00  1.13160483E+00
 -2.60578890E-01  2.06823105E+00  2.06823105E+00 -7.02287442E+00  6.19558200E+00
  6.19558200E+00  6.19558200E+00  1.33769904E+01 -1.07402236E+01 -4.64304204E+00
  3.49868160E-01  7.12491930E-01  7.12491930E-01  3.44401470E-01  3.88134990E-01
  3.88134990E-01 -1.27556100E-01  4.61024190E-01  4.61024190E-01 -4.84713180E-01
  1.16804943E+00  1.07438681E+01 -1.04741780E+01 -7.57501011E+00  4.95464337E+00
 -4.59201960E-01  1.27191654E+00  1.27191654E+00  1.08841798E+01 -1.03484442E+01
 -9.40817349E+00  5.35006728E+00  6.94269630E-01  1.60356240E+00 -5.52135690E-01
 -2.22312060E-01 -2.22312060E-01  1.45669066E+01 -1.46033512E+01 -1.46033512E+01
  9.77808618E+00 -1.06035564E+01 -7.57501011E+00  4.95464337E+00 -7.08847470E-01
  1.83498561E+00  6.65842842E+00  7.83558900E-02 -4.44259674E+00  1.16987166E+00
  1.16987166E+00  1.16987166E+00 -1.23200970E+01  7.47478746E+00  1.08841798E+01
 -1.03484442E+01 -7.57501011E+00  4.95464337E+00 -4.59201960E-01  1.27191654E+00
  1.27191654E+00  1.08841798E+01 -1.03484442E+01 -7.57501011E+00  4.95464337E+00
 -2.55112200E-02  1.59627348E+00 -2.76978960E-01  5.37557850E-01  5.37557850E-01
 -2.00445300E-02 -3.47317038E+00  3.09596877E+00 -4.26584043E+00  3.01761288E+00
  5.87851398E+00 -1.01662212E+01  7.27434216E+00 -4.26584043E+00  3.01761288E+00
 -3.47317038E+00  3.09596877E+00  1.08841798E+01 -1.03484442E+01 -6.33953817E+00
  5.00566581E+00 -4.37335200E+00  2.59849998E+00 -1.71289620E-01  6.59647260E-01
  6.59647260E-01  3.40757010E-01  1.87689690E-01  1.87689690E-01 -8.72848170E-01
  1.13160483E+00  1.13160483E+00 -2.60578890E-01  2.06823105E+00  2.06823105E+00
 -7.02287442E+00  6.19558200E+00  6.19558200E+00  6.19558200E+00  1.33769904E+01
 -1.07402236E+01 -7.57501011E+00  4.95464337E+00 -1.08787131E+00  1.58351787E+00
  2.37436569E+00  3.40757010E-01 -5.83842492E+00  1.60720686E+00  1.60720686E+00
  1.60720686E+00 -7.83558900E-01  4.30046280E-01  4.30046280E-01 -1.20267180E+00
  3.38934780E-01  3.38934780E-01  3.38934780E-01  1.08841798E+01 -1.03484442E+01
 -4.64304204E+00  3.49868160E-01  7.12491930E-01  7.12491930E-01  3.44401470E-01
  3.88134990E-01  3.88134990E-01 -1.27556100E-01  4.61024190E-01  4.61024190E-01
 -4.84713180E-01  1.16804943E+00  1.07438681E+01 -1.04741780E+01 -6.33953817E+00
  5.00566581E+00 -4.80522051E+00  2.84267880E+00 -1.27556100E-02  5.95869210E-01
  5.95869210E-01  7.10669700E-01  5.19335550E-01  5.19335550E-01  8.85603780E-01
  1.25187201E+00  1.25187201E+00 -9.64870785E+00  6.29762688E+00  1.47163295E+01
 -1.57203782E+01  8.15994594E+00  8.15994594E+00 -1.57203782E+01  8.15994594E+00
  8.15994594E+00  1.33769904E+01 -1.07402236E+01 -7.57501011E+00  4.95464337E+00
 -4.59201960E-01  1.27191654E+00  1.27191654E+00  1.08841798E+01 -1.03484442E+01
 -7.57501011E+00  4.95464337E+00 -4.59201960E-01  1.27191654E+00  1.27191654E+00
  1.08841798E+01 -1.03484442E+01 -7.57501011E+00  4.95464337E+00 -9.43915140E-01
  1.68009606E+00 -2.00809746E+00  8.32759110E-01  8.32759110E-01  6.43429413E+00
 -6.57825030E-01 -7.50940983E+00  1.82223000E+00  1.82223000E+00  1.82223000E+00
 -7.50940983E+00  1.82223000E+00  1.82223000E+00  1.82223000E+00  1.08841798E+01
 -1.03484442E+01 -7.57501011E+00  4.95464337E+00 -4.37335200E-02  1.78214094E+00
 -6.25024890E-01  5.37557850E-01  5.37557850E-01  2.15023140E-01 -2.28872088E+00
  2.42356590E+00 -3.10507992E+00  2.60578890E+00 -1.95343056E+00  2.36343231E+00
 -3.10507992E+00  2.60578890E+00 -2.28872088E+00  2.42356590E+00  1.08841798E+01
 -1.03484442E+01 -9.40817349E+00  5.35006728E+00  7.23425310E-01  2.01356415E+00
  1.02044880E+00 -3.15245790E-01 -3.15245790E-01  2.47823280E-01 -7.74447750E-01
 -7.74447750E-01  1.46762404E+01 -1.49204192E+01 -1.49204192E+01  9.77808618E+00
 -1.06035564E+01 -7.57501011E+00  4.95464337E+00 -2.55112200E-02  1.59627348E+00
 -2.76978960E-01  5.37557850E-01  5.37557850E-01 -2.00445300E-02 -3.47317038E+00
  3.09596877E+00 -4.26584043E+00  3.01761288E+00  5.87851398E+00 -1.01662212E+01
  7.27434216E+00 -4.26584043E+00  3.01761288E+00 -3.47317038E+00  3.09596877E+00
  1.08841798E+01 -1.03484442E+01 -7.57501011E+00  4.95464337E+00 -1.59445125E+00
  1.76574087E+00  5.43935655E+00 -5.41202310E-01 -5.81655816E+00  1.44138393E+00
  1.44138393E+00  1.44138393E+00 -5.81655816E+00  1.44138393E+00  1.44138393E+00
  1.44138393E+00  1.08841798E+01 -1.03484442E+01 -7.57501011E+00  4.95464337E+00
 -7.08847470E-01  1.83498561E+00  6.65842842E+00  7.83558900E-02 -4.44259674E+00
  1.16987166E+00  1.16987166E+00  1.16987166E+00 -1.23200970E+01  7.47478746E+00
  1.08841798E+01 -1.03484442E+01 -7.57501011E+00  4.95464337E+00  6.14091510E-01
  1.49969529E+00 -3.32556975E+00  1.09880469E+00  1.09880469E+00  1.09880469E+00
  1.08841798E+01 -1.03484442E+01 -7.57501011E+00  4.95464337E+00  6.14091510E-01
  1.49969529E+00 -3.32556975E+00  1.09880469E+00  1.09880469E+00  1.09880469E+00
  1.08841798E+01 -1.03484442E+01 -7.57501011E+00  4.95464337E+00  2.60578890E-01
  1.90969704E+00 -3.71917143E+00  1.45231731E+00  1.45231731E+00  1.29924999E+01
 -1.08076461E+01 -1.67481159E+01  7.64607708E+00  7.64607708E+00  1.08841798E+01
 -1.03484442E+01 -7.57501011E+00  4.95464337E+00 -2.55112200E-02  1.59627348E+00
 -2.76978960E-01  5.37557850E-01  5.37557850E-01 -2.00445300E-02 -3.47317038E+00
  3.09596877E+00 -4.26584043E+00  3.01761288E+00  5.87851398E+00 -1.01662212E+01
  7.27434216E+00 -4.26584043E+00  3.01761288E+00 -3.47317038E+00  3.09596877E+00
  1.08841798E+01 -1.03484442E+01 -7.57501011E+00  4.95464337E+00 -4.37335200E-02
  1.78214094E+00 -6.25024890E-01  5.37557850E-01  5.37557850E-01  2.15023140E-01
 -2.28872088E+00  2.42356590E+00 -3.10507992E+00  2.60578890E+00 -1.95343056E+00
  2.36343231E+00 -3.10507992E+00  2.60578890E+00 -2.28872088E+00  2.42356590E+00
  1.08841798E+01 -1.03484442E+01 -7.57501011E+00  4.95464337E+00 -4.59201960E-01
  1.27191654E+00  1.27191654E+00  1.08841798E+01 -1.03484442E+01 -9.40817349E+00
  5.35006728E+00  7.23425310E-01  2.01356415E+00  1.02044880E+00 -3.15245790E-01
 -3.15245790E-01  2.47823280E-01 -7.74447750E-01 -7.74447750E-01  1.46762404E+01
 -1.49204192E+01 -1.49204192E+01  9.77808618E+00 -1.06035564E+01 -7.57501011E+00
  4.95464337E+00 -1.08787131E+00  1.58351787E+00  2.37436569E+00  3.40757010E-01
 -5.83842492E+00  1.60720686E+00  1.60720686E+00  1.60720686E+00 -7.83558900E-01
  4.30046280E-01  4.30046280E-01 -1.20267180E+00  3.38934780E-01  3.38934780E-01
  3.38934780E-01  1.08841798E+01 -1.03484442E+01 -7.57501011E+00  4.95464337E+00
 -4.31868510E-01  1.60356240E+00  6.23202660E-01  4.39157430E-01  4.39157430E-01
  3.28001400E-02  8.01781200E-01  8.01781200E-01 -4.98744351E+00 -9.76715280E-01
  1.24640532E+00  1.24640532E+00  1.24640532E+00  1.08841798E+01 -1.03484442E+01
 -9.40817349E+00  5.35006728E+00  7.23425310E-01  2.01356415E+00  1.02044880E+00
 -3.15245790E-01 -3.15245790E-01  2.47823280E-01 -7.74447750E-01 -7.74447750E-01
  1.46762404E+01 -1.49204192E+01 -1.49204192E+01  9.77808618E+00 -1.06035564E+01
 -7.57501011E+00  4.95464337E+00 -5.01113250E-01  2.04636429E+00 -9.11115000E-02
  6.17735970E-01  6.17735970E-01 -2.57845545E+00 -2.98481274E+00  3.75743826E+00
 -6.22838214E+00  6.21744876E+00  2.51467740E+00 -4.73962023E+00  2.86454556E+00
 -2.06640882E+00  2.58209991E+00 -3.59343756E+00  2.63676681E+00 -4.34966301E+00
  3.09779100E+00  2.26503189E+00  1.08841798E+01 -1.03484442E+01 -7.57501011E+00
  4.95464337E+00  3.88134990E-01  2.04818652E+00 -2.24316513E+00  2.02631976E+00
  2.02631976E+00 -5.68353537E+00  3.52237059E+00  1.08841798E+01 -1.03484442E+01
 -7.57501011E+00  4.95464337E+00 -4.59201960E-01  1.27191654E+00  1.27191654E+00
  1.08841798E+01 -1.03484442E+01 -7.57501011E+00  4.95464337E+00 -2.55112200E-02
  1.59627348E+00 -2.76978960E-01  5.37557850E-01  5.37557850E-01 -2.00445300E-02
 -3.47317038E+00  3.09596877E+00 -4.26584043E+00  3.01761288E+00  5.87851398E+00
 -1.01662212E+01  7.27434216E+00 -4.26584043E+00  3.01761288E+00 -3.47317038E+00
  3.09596877E+00  1.08841798E+01 -1.03484442E+01 -7.57501011E+00  4.95464337E+00
  6.14091510E-01  1.49969529E+00 -3.32556975E+00  1.09880469E+00  1.09880469E+00
  1.09880469E+00  1.08841798E+01 -1.03484442E+01 -7.57501011E+00  4.95464337E+00
 -9.43915140E-01  1.68009606E+00 -2.00809746E+00  8.32759110E-01  8.32759110E-01
  6.43429413E+00 -6.57825030E-01 -7.50940983E+00  1.82223000E+00  1.82223000E+00
  1.82223000E+00 -7.50940983E+00  1.82223000E+00  1.82223000E+00  1.82223000E+00
  1.08841798E+01 -1.03484442E+01 -7.57501011E+00  4.95464337E+00  6.14091510E-01
  1.49969529E+00 -3.32556975E+00  1.09880469E+00  1.09880469E+00  1.09880469E+00
  1.08841798E+01 -1.03484442E+01 -7.57501011E+00  4.95464337E+00 -4.53735270E-01
  1.53613989E+00  3.85766091E+00  6.41424960E-01  6.41424960E-01 -1.19283176E+01
  7.79003325E+00  1.08841798E+01 -1.03484442E+01 -7.57501011E+00  4.95464337E+00
 -5.01113250E-01  2.04636429E+00 -9.11115000E-02  6.17735970E-01  6.17735970E-01
 -2.57845545E+00 -2.98481274E+00  3.75743826E+00 -6.22838214E+00  6.21744876E+00
  2.51467740E+00 -4.73962023E+00  2.86454556E+00 -2.06640882E+00  2.58209991E+00
 -3.59343756E+00  2.63676681E+00 -4.34966301E+00  3.09779100E+00  2.26503189E+00
  1.08841798E+01 -1.03484442E+01 -7.57501011E+00  4.95464337E+00 -4.53735270E-01
  1.53613989E+00  3.85766091E+00  6.41424960E-01  6.41424960E-01 -1.19283176E+01
  7.79003325E+00  1.08841798E+01 -1.03484442E+01 -7.57501011E+00  4.95464337E+00
 -1.59445125E+00  1.76574087E+00  5.43935655E+00 -5.41202310E-01 -5.81655816E+00
  1.44138393E+00  1.44138393E+00  1.44138393E+00 -5.81655816E+00  1.44138393E+00
  1.44138393E+00  1.44138393E+00  1.08841798E+01 -1.03484442E+01 -7.57501011E+00
  4.95464337E+00 -5.64891300E-02  1.54889550E+00 -6.56002800E-02  3.11601330E-01
  3.11601330E-01 -1.17533835E+00  6.41424960E-01  6.41424960E-01  1.26663207E+01
 -1.10900918E+01 -1.71417176E+01  7.74629973E+00  7.74629973E+00  1.08841798E+01
 -1.03484442E+01 -7.57501011E+00  4.95464337E+00 -4.59201960E-01  1.27191654E+00
  1.27191654E+00  1.08841798E+01 -1.03484442E+01 -7.57501011E+00  4.95464337E+00
  6.14091510E-01  1.49969529E+00 -3.32556975E+00  1.09880469E+00  1.09880469E+00
  1.09880469E+00  1.08841798E+01 -1.03484442E+01 -7.57501011E+00  4.95464337E+00
  6.14091510E-01  1.49969529E+00 -3.32556975E+00  1.09880469E+00  1.09880469E+00
  1.09880469E+00  1.08841798E+01 -1.03484442E+01 -7.57501011E+00  4.95464337E+00
 -4.37335200E-02  1.78214094E+00 -6.25024890E-01  5.37557850E-01  5.37557850E-01
  2.15023140E-01 -2.28872088E+00  2.42356590E+00 -3.10507992E+00  2.60578890E+00
 -1.95343056E+00  2.36343231E+00 -3.10507992E+00  2.60578890E+00 -2.28872088E+00
  2.42356590E+00  1.08841798E+01 -1.03484442E+01 -7.57501011E+00  4.95464337E+00
  6.14091510E-01  1.49969529E+00 -3.32556975E+00  1.09880469E+00  1.09880469E+00
  1.09880469E+00  1.08841798E+01 -1.03484442E+01 -7.57501011E+00  4.95464337E+00
 -4.37335200E-02  1.78214094E+00 -6.25024890E-01  5.37557850E-01  5.37557850E-01
  2.15023140E-01 -2.28872088E+00  2.42356590E+00 -3.10507992E+00  2.60578890E+00
 -1.95343056E+00  2.36343231E+00 -3.10507992E+00  2.60578890E+00 -2.28872088E+00
  2.42356590E+00  1.08841798E+01 -1.03484442E+01 -7.57501011E+00  4.95464337E+00
 -4.37335200E-02  1.78214094E+00 -6.25024890E-01  5.37557850E-01  5.37557850E-01
  2.15023140E-01 -2.28872088E+00  2.42356590E+00 -3.10507992E+00  2.60578890E+00
 -1.95343056E+00  2.36343231E+00 -3.10507992E+00  2.60578890E+00 -2.28872088E+00
  2.42356590E+00  1.08841798E+01 -1.03484442E+01 -7.57501011E+00  4.95464337E+00
 -7.08847470E-01  1.83498561E+00  6.65842842E+00  7.83558900E-02 -4.44259674E+00
  1.16987166E+00  1.16987166E+00  1.16987166E+00 -1.23200970E+01  7.47478746E+00
  1.08841798E+01 -1.03484442E+01 -7.57501011E+00  4.95464337E+00 -4.37335200E-02
  1.78214094E+00 -6.25024890E-01  5.37557850E-01  5.37557850E-01  2.15023140E-01
 -2.28872088E+00  2.42356590E+00 -3.10507992E+00  2.60578890E+00 -1.95343056E+00
  2.36343231E+00 -3.10507992E+00  2.60578890E+00 -2.28872088E+00  2.42356590E+00
  1.08841798E+01 -1.03484442E+01 -7.57501011E+00  4.95464337E+00  3.88134990E-01
  2.04818652E+00 -2.24316513E+00  2.02631976E+00  2.02631976E+00 -5.68353537E+00
  3.52237059E+00  1.08841798E+01 -1.03484442E+01 -7.57501011E+00  4.95464337E+00
 -4.37335200E-02  1.78214094E+00 -6.25024890E-01  5.37557850E-01  5.37557850E-01
  2.15023140E-01 -2.28872088E+00  2.42356590E+00 -3.10507992E+00  2.60578890E+00
 -1.95343056E+00  2.36343231E+00 -3.10507992E+00  2.60578890E+00 -2.28872088E+00
  2.42356590E+00  1.08841798E+01 -1.03484442E+01 -7.57501011E+00  4.95464337E+00
 -9.43915140E-01  1.68009606E+00 -2.00809746E+00  8.32759110E-01  8.32759110E-01
  6.43429413E+00 -6.57825030E-01 -7.50940983E+00  1.82223000E+00  1.82223000E+00
  1.82223000E+00 -7.50940983E+00  1.82223000E+00  1.82223000E+00  1.82223000E+00
  1.08841798E+01 -1.03484442E+01 -7.57501011E+00  4.95464337E+00 -4.53735270E-01
  1.53613989E+00  3.85766091E+00  6.41424960E-01  6.41424960E-01 -1.19283176E+01
  7.79003325E+00  1.08841798E+01 -1.03484442E+01 -7.57501011E+00  4.95464337E+00
 -4.59201960E-01  1.27191654E+00  1.27191654E+00  1.08841798E+01 -1.03484442E+01
 -6.33953817E+00  5.00566581E+00 -4.80522051E+00  2.84267880E+00 -1.27556100E-02
  5.95869210E-01  5.95869210E-01  7.10669700E-01  5.19335550E-01  5.19335550E-01
  8.85603780E-01  1.25187201E+00  1.25187201E+00 -9.64870785E+00  6.29762688E+00
  1.47163295E+01 -1.57203782E+01  8.15994594E+00  8.15994594E+00 -1.57203782E+01
  8.15994594E+00  8.15994594E+00  1.33769904E+01 -1.07402236E+01 -7.57501011E+00
  4.95464337E+00  6.14091510E-01  1.49969529E+00 -3.32556975E+00  1.09880469E+00
  1.09880469E+00  1.09880469E+00  1.08841798E+01 -1.03484442E+01 -6.33953817E+00
  5.00566581E+00 -4.37335200E+00  2.59849998E+00 -1.71289620E-01  6.59647260E-01
  6.59647260E-01  3.40757010E-01  1.87689690E-01  1.87689690E-01 -8.72848170E-01
  1.13160483E+00  1.13160483E+00 -2.60578890E-01  2.06823105E+00  2.06823105E+00
 -7.02287442E+00  6.19558200E+00  6.19558200E+00  6.19558200E+00  1.33769904E+01
 -1.07402236E+01 -9.40817349E+00  5.35006728E+00  7.23425310E-01  2.01356415E+00
  1.02044880E+00 -3.15245790E-01 -3.15245790E-01  2.47823280E-01 -7.74447750E-01
 -7.74447750E-01  1.46762404E+01 -1.49204192E+01 -1.49204192E+01  9.77808618E+00
 -1.06035564E+01 -7.57501011E+00  4.95464337E+00 -1.05871563E+00  2.47823280E+00
 -1.34845020E-01  6.68758410E-01  6.68758410E-01  3.40392564E+00 -9.89835336E+00
  2.97934605E+00  2.61490005E+00 -5.09313285E+00  6.08442597E+00 -4.02166161E+00
  3.39299226E+00  1.08841798E+01 -1.03484442E+01 -7.57501011E+00  4.95464337E+00
 -1.05871563E+00  2.47823280E+00 -1.34845020E-01  6.68758410E-01  6.68758410E-01
  3.40392564E+00 -9.89835336E+00  2.97934605E+00  2.61490005E+00 -5.09313285E+00
  6.08442597E+00 -4.02166161E+00  3.39299226E+00  1.08841798E+01 -1.03484442E+01
 -9.40817349E+00  5.35006728E+00  7.23425310E-01  2.01356415E+00  1.02044880E+00
 -3.15245790E-01 -3.15245790E-01  2.47823280E-01 -7.74447750E-01 -7.74447750E-01
  1.46762404E+01 -1.49204192E+01 -1.49204192E+01  9.77808618E+00 -1.06035564E+01
 -7.57501011E+00  4.95464337E+00 -5.01113250E-01  2.04636429E+00 -9.11115000E-02
  6.17735970E-01  6.17735970E-01 -2.57845545E+00 -2.98481274E+00  3.75743826E+00
 -6.22838214E+00  6.21744876E+00  2.51467740E+00 -4.73962023E+00  2.86454556E+00
 -2.06640882E+00  2.58209991E+00 -3.59343756E+00  2.63676681E+00 -4.34966301E+00
  3.09779100E+00  2.26503189E+00  1.08841798E+01 -1.03484442E+01 -7.57501011E+00
  4.95464337E+00 -2.55112200E-02  1.59627348E+00 -2.76978960E-01  5.37557850E-01
  5.37557850E-01 -2.00445300E-02 -3.47317038E+00  3.09596877E+00 -4.26584043E+00
  3.01761288E+00  5.87851398E+00 -1.01662212E+01  7.27434216E+00 -4.26584043E+00
  3.01761288E+00 -3.47317038E+00  3.09596877E+00  1.08841798E+01 -1.03484442E+01
 -7.57501011E+00  4.95464337E+00 -9.43915140E-01  1.68009606E+00 -2.00809746E+00
  8.32759110E-01  8.32759110E-01  6.43429413E+00 -6.57825030E-01 -7.50940983E+00
  1.82223000E+00  1.82223000E+00  1.82223000E+00 -7.50940983E+00  1.82223000E+00
  1.82223000E+00  1.82223000E+00  1.08841798E+01 -1.03484442E+01 -6.33953817E+00
  5.00566581E+00 -4.80522051E+00  2.84267880E+00 -1.27556100E-02  5.95869210E-01
  5.95869210E-01  7.10669700E-01  5.19335550E-01  5.19335550E-01  8.85603780E-01
  1.25187201E+00  1.25187201E+00 -9.64870785E+00  6.29762688E+00  1.47163295E+01
 -1.57203782E+01  8.15994594E+00  8.15994594E+00 -1.57203782E+01  8.15994594E+00
  8.15994594E+00  1.33769904E+01 -1.07402236E+01 -6.33953817E+00  5.00566581E+00
 -4.37335200E+00  2.59849998E+00 -1.71289620E-01  6.59647260E-01  6.59647260E-01
  3.40757010E-01  1.87689690E-01  1.87689690E-01 -8.72848170E-01  1.13160483E+00
  1.13160483E+00 -2.60578890E-01  2.06823105E+00  2.06823105E+00 -7.02287442E+00
  6.19558200E+00  6.19558200E+00  6.19558200E+00  1.33769904E+01 -1.07402236E+01
 -7.57501011E+00  4.95464337E+00 -4.37335200E-02  1.78214094E+00 -6.25024890E-01
  5.37557850E-01  5.37557850E-01  2.15023140E-01 -2.28872088E+00  2.42356590E+00
 -3.10507992E+00  2.60578890E+00 -1.95343056E+00  2.36343231E+00 -3.10507992E+00
  2.60578890E+00 -2.28872088E+00  2.42356590E+00  1.08841798E+01 -1.03484442E+01
 -9.40817349E+00  5.35006728E+00  7.23425310E-01  2.01356415E+00  1.02044880E+00
 -3.15245790E-01 -3.15245790E-01  2.47823280E-01 -7.74447750E-01 -7.74447750E-01
  1.46762404E+01 -1.49204192E+01 -1.49204192E+01  9.77808618E+00 -1.06035564E+01
 -9.40817349E+00  5.35006728E+00  7.23425310E-01  2.01356415E+00  1.02044880E+00
 -3.15245790E-01 -3.15245790E-01  2.47823280E-01 -7.74447750E-01 -7.74447750E-01
  1.46762404E+01 -1.49204192E+01 -1.49204192E+01  9.77808618E+00 -1.06035564E+01
 -7.57501011E+00  4.95464337E+00 -2.55112200E-02  1.59627348E+00 -2.76978960E-01
  5.37557850E-01  5.37557850E-01 -2.00445300E-02 -3.47317038E+00  3.09596877E+00
 -4.26584043E+00  3.01761288E+00  5.87851398E+00 -1.01662212E+01  7.27434216E+00
 -4.26584043E+00  3.01761288E+00 -3.47317038E+00  3.09596877E+00  1.08841798E+01
 -1.03484442E+01 -4.64304204E+00  3.49868160E-01  7.12491930E-01  7.12491930E-01
  3.44401470E-01  3.88134990E-01  3.88134990E-01 -1.27556100E-01  4.61024190E-01
  4.61024190E-01 -4.84713180E-01  1.16804943E+00  1.07438681E+01 -1.04741780E+01
 -6.33953817E+00  5.00566581E+00 -4.37335200E+00  2.59849998E+00 -1.71289620E-01
  6.59647260E-01  6.59647260E-01  3.40757010E-01  1.87689690E-01  1.87689690E-01
 -8.72848170E-01  1.13160483E+00  1.13160483E+00 -2.60578890E-01  2.06823105E+00
  2.06823105E+00 -7.02287442E+00  6.19558200E+00  6.19558200E+00  6.19558200E+00
  1.33769904E+01 -1.07402236E+01 -7.57501011E+00  4.95464337E+00 -4.37335200E-02
  1.78214094E+00 -6.25024890E-01  5.37557850E-01  5.37557850E-01  2.15023140E-01
 -2.28872088E+00  2.42356590E+00 -3.10507992E+00  2.60578890E+00 -1.95343056E+00
  2.36343231E+00 -3.10507992E+00  2.60578890E+00 -2.28872088E+00  2.42356590E+00
  1.08841798E+01 -1.03484442E+01 -6.33953817E+00  5.00566581E+00 -4.80522051E+00
  2.84267880E+00 -1.27556100E-02  5.95869210E-01  5.95869210E-01  7.10669700E-01
  5.19335550E-01  5.19335550E-01  8.85603780E-01  1.25187201E+00  1.25187201E+00
 -9.64870785E+00  6.29762688E+00  1.47163295E+01 -1.57203782E+01  8.15994594E+00
  8.15994594E+00 -1.57203782E+01  8.15994594E+00  8.15994594E+00  1.33769904E+01
 -1.07402236E+01 -6.33953817E+00  5.00566581E+00 -4.37335200E+00  2.59849998E+00
 -1.71289620E-01  6.59647260E-01  6.59647260E-01  3.40757010E-01  1.87689690E-01
  1.87689690E-01 -8.72848170E-01  1.13160483E+00  1.13160483E+00 -2.60578890E-01
  2.06823105E+00  2.06823105E+00 -7.02287442E+00  6.19558200E+00  6.19558200E+00
  6.19558200E+00  1.33769904E+01 -1.07402236E+01 -7.57501011E+00  4.95464337E+00
 -1.08787131E+00  1.58351787E+00  2.37436569E+00  3.40757010E-01 -5.83842492E+00
  1.60720686E+00  1.60720686E+00  1.60720686E+00 -7.83558900E-01  4.30046280E-01
  4.30046280E-01 -1.20267180E+00  3.38934780E-01  3.38934780E-01  3.38934780E-01
  1.08841798E+01 -1.03484442E+01 -7.57501011E+00  4.95464337E+00 -1.08787131E+00
  1.58351787E+00  2.37436569E+00  3.40757010E-01 -5.83842492E+00  1.60720686E+00
  1.60720686E+00  1.60720686E+00 -7.83558900E-01  4.30046280E-01  4.30046280E-01
 -1.20267180E+00  3.38934780E-01  3.38934780E-01  3.38934780E-01  1.08841798E+01
 -1.03484442E+01 -7.57501011E+00  4.95464337E+00 -1.08787131E+00  1.58351787E+00
  2.37436569E+00  3.40757010E-01 -5.83842492E+00  1.60720686E+00  1.60720686E+00
  1.60720686E+00 -7.83558900E-01  4.30046280E-01  4.30046280E-01 -1.20267180E+00
  3.38934780E-01  3.38934780E-01  3.38934780E-01  1.08841798E+01 -1.03484442E+01
 -4.64304204E+00  3.49868160E-01  7.12491930E-01  7.12491930E-01  3.44401470E-01
  3.88134990E-01  3.88134990E-01 -1.27556100E-01  4.61024190E-01  4.61024190E-01
 -4.84713180E-01  1.16804943E+00  1.07438681E+01 -1.04741780E+01 -7.57501011E+00
  4.95464337E+00 -4.37335200E-02  1.78214094E+00 -6.25024890E-01  5.37557850E-01
  5.37557850E-01  2.15023140E-01 -2.28872088E+00  2.42356590E+00 -3.10507992E+00
  2.60578890E+00 -1.95343056E+00  2.36343231E+00 -3.10507992E+00  2.60578890E+00
 -2.28872088E+00  2.42356590E+00  1.08841798E+01 -1.03484442E+01 -7.57501011E+00
  4.95464337E+00 -9.43915140E-01  1.68009606E+00 -2.00809746E+00  8.32759110E-01
  8.32759110E-01  6.43429413E+00 -6.57825030E-01 -7.50940983E+00  1.82223000E+00
  1.82223000E+00  1.82223000E+00 -7.50940983E+00  1.82223000E+00  1.82223000E+00
  1.82223000E+00  1.08841798E+01 -1.03484442E+01 -6.96274083E+00  4.88539863E+00
 -3.32556975E+00  2.00080854E+00 -1.74751857E+00  8.07247890E-01  8.07247890E-01
  1.00587096E+00 -2.36889900E+00  2.56569984E+00 -3.36565881E+00  2.66227803E+00
 -1.72018512E+00  2.33245440E+00 -3.36565881E+00  2.66227803E+00 -2.36889900E+00
  2.56569984E+00  1.39582818E+01 -1.46252180E+01 -1.46252180E+01 -3.98385034E+00
  1.23181837E+01 -3.98385034E+00 -3.98385034E+00 -1.32428743E+00 -4.52262908E+00
  3.28912515E+00 -2.80102262E+00  2.98309984E+00 -1.32428743E+00  1.23181837E+01
 -3.98385034E+00 -3.98385034E+00 -3.98385034E+00 -4.52262908E+00  3.28912515E+00
  6.57819563E+00 -1.17811361E+01  5.79981187E+00  1.61240750E+01 -1.02119591E+01
 -1.16984433E+01  4.34581810E+00  2.06992572E+00  1.61524289E+00  1.84969101E+00
 -7.42469436E+00  3.89944464E+00  4.52656510E+00 -1.20673537E+01  8.71696521E+00
  7.20314763E+00 -1.14760583E+01  8.67268502E+00 -5.98739222E+00  4.03026254E+00
 -3.56477388E+00  2.98018428E+00
%FLAG ATOMIC_NUMBER                                                             
%FORMAT(10I8)                                                                   
       7       1       1       1       6       1       6       1       1       6
       1       1      16       6       1       1       1       6       8       7
       1       6       1       6       1       1       1       6       8       7
       1       6       1       6       1       6       1       1       1       8
       1       6       8       7       1       6       1       6       1       1
       1       6       8       7       1       6       1       6       1       6
       1       1       1       8       1       6       8       7       1       6
       1       1       6       8       7       1       6       1       6       1
       6       1       1       1       6       1       1       1       6       8
       7       1       6       1       6       1       1       1       6       8
       7       1       6       1       6       1       1       6       1       1
       6       8       8       6       8       7       1       6       1       6
       1       1       6       1       1       6       8       8       6       8
       7       1       6       1       6       1       1       6       1       1
       6       1       1       7       1       6       7       1       1       7
       1       1       6       8       7       1       6       1       6       1
       1       6       1       6       1       1       1       6       1       1
       1       6       8       7       1       6       1       6       1       1
       6       1       6       1       1       1       6       1       1       1
       6       8       7       1       6       1       6       1       1       1
       6       8       7       1       6       1       6       1       1       1
       6       8       7       1       6       1       6       1       1       6
       1       6       1       1       1       6       1       1       1       6
       8       7       1       6       1       6       1       1       1       6
       8       7       1       6       1       6       1       1       6       6
       1       6       1       6       8       1       6       1       6       1
       6       8       7       1       6       1       6       1       1       6
       1       6       1       1       1       6       1       1       1       6
       8       7       1       6       1       6       1       1       6       1
       1       6       8       7       1       1       6       8       7       1
       6       1       6       1       1      16       1       6       8       7
       1       6       1       6       1       1       1       6       8       7
       1       6       1       6       1       6       1       1       1       6
       1       1       1       6       8       7       1       6       1       1
       6       8       7       1       6       1       6       1       1      16
       1       6       8       7       1       6       1       6       1       1
       1       6       8       7       1       6       1       6       1       6
       1       1       1       6       1       1       1       6       8       7
       1       6       1       6       1       1       6       6       1       6
       1       6       1       6       1       6       1       6       8       7
       1       6       1       6       1       1       1       6       8       7
       1       6       1       6       1       1       6       1       1       6
       1       1       7       1       6       7       1       1       7       1
       1       6       8       7       1       6       1       6       1       1
       6       8       7       1       1       6       8       7       1       6
       1       6       1       1       6       1       1       6       1       1
       7       1       6       7       1       1       7       1       1       6
       8       7       1       6       1       6       1       1       6       1
       1       6       8       7       1       1       6       8       7       1
       6       1       6       1       6       1       1       1       8       1
       6       8       7       1       6       1       6       1       1       6
       8       7       1       1       6       8       7       1       6       1
       6       1       1       8       1       6       8       7       1       6
       1       6       1       6       1       1       1       6       1       1
       1       6       8       7       1       6       1       6       1       1
       6       6       1       6       1       6       8       1       6       1
       6       1       6       8       7       1       6       1       1       6
       8       7       1       6       1       6       1       1       6       1
       1       6       1       1       7       1       6       7       1       1
       7       1       1       6       8       7       1       6       1       6
       1       1       6       7       1       6       1       7       6       1
       6       8       7       1       6       1       6       1       1       1
       6       8       7       1       6       1       6       1       1       6
       1       6       1       1       1       6       1       1       1       6
       8       7       6       1       1       6       1       1       6       1
       1       6       1       6       8       7       1       6       1       6
       1       1       8       1       6       8       7       1       6       1
       6       1       1       6       7       1       6       1       7       6
       1       6       8       7       1       6       1       6       1       1
       6       1       1       6       1       1       7       1       6       7
       1       1       7       1       1       6       8       7       1       6
       1       6       1       1       6       1       6       1       1       1
       6       1       1       1       6       8       7       1       6       1
       6       1       1       6       1       1       6       1       1       7
       1       6       7       1       1       7       1       1       6       8
       7       1       6       1       6       1       6       1       1       1
       6       1       1       1       6       8       7       6       1       1
       6       1       1       6       1       1       6       1       6       8
       7       1       6       1       6       1       1       1       6       8
       7       1       6       1       6       1       1       6       1       1
       6       1       1       7       1       6       7       1       1       7
       1       1       6       8       7       1       6       1       6       1
       1       1       6       8       7       1       6       1       6       1
       1       1       6       8       7       1       6       1       6       1
       1       6       6       1       7       1       6       6       1       6
       1       6       1       6       1       6       6       8       7       1
       6       1       6       1       6       1       1       1       6       1
       1       1       6       8       7       1       6       1       6       1
       6       1       1       1       6       1       1       1       6       8
       7       1       6       1       6       1       1       6       1       1
       6       8       7       1       1       6       8       7       1       6
       1       6       1       1       6       1       1       6       8       8
       6       8       7       1       6       1       6       1       1       6
       1       6       1       1       1       6       1       1       1       6
       8       7       6       1       1       6       1       1       6       1
       1       6       1       6       8       7       1       6       1       6
       1       1       8       1       6       8       7       1       6       1
       6       1       1       6       1       6       1       1       1       6
       1       1       1       6       8       7       1       6       1       6
       1       1       1       6       8       7       1       6       1       6
       1       1       6       1       6       1       1       1       6       1
       1       1       6       8       7       6       1       1       6       1
       1       6       1       1       6       1       6       8       7       1
       6       1       6       1       1       6       1       6       1       1
       1       6       1       1       1       6       8       7       1       6
       1       6       1       1       6       6       1       6       1       6
       8       1       6       1       6       1       6       8       7       1
       6       1       6       1       1       6       1       1       6       8
       7       1       1       6       8       7       1       6       1       6
       1       1       6       6       1       6       1       6       8       1
       6       1       6       1       6       8       7       1       6       1
       6       1       1       1       6       8       7       1       6       1
       6       1       1       8       1       6       8       7       1       6
       1       6       1       1       6       1       1       6       8       8
       6       8       7       1       6       1       6       1       1       8
       1       6       8       7       1       6       1       6       1       1
       1       6       8       7       6       1       1       6       1       1
       6       1       1       6       1       6       8       7       1       6
       1       6       1       1       6       1       1       6       1       1
       7       1       6       7       1       1       7       1       1       6
       8       7       1       6       1       6       1       1       6       1
       6       1       1       1       6       1       1       1       6       8
       7       1       6       1       6       1       1       6       1       1
       6       1       1       7       1       6       7       1       1       7
       1       1       6       8       7       1       6       1       6       1
       1       8       1       6       8       7       1       6       1       6
       1       1       1       6       8       7       6       1       1       6
       1       1       6       1       1       6       1       6       8       7
       1       6       1       6       1       1       6       8       7       1
       1       6       8       7       1       6       1       6       1       1
      16       1       6       8       7       1       6       1       6       1
       6       1       1       1       6       1       1       6       1       1
       1       6       8       7       1       6       1       6       1       1
       6       1       6       1       1       1       6       1       1       1
       6       8       7       1       6       1       6       1       1       6
       1       6       1       1       1       6       1       1       1       6
       8       7       1       6       1       6       1       1       1       6
       8       7       1       6       1       6       1       1       6       1
       1      16       6       1       1       1       6       8       7       1
       6       1       6       1       1       6       6       1       6       1
       6       1       6       1       6       1       6       8       7       1
       6       1       6       1       1       6       1       6       1       1
       1       6       1       1       1       6       8       7       1       6
       1       6       1       6       1       1       1       6       1       1
       1       6       8       7       1       6       1       6       1       1
       6       7       1       6       1       7       6       1       6       8
       7       1       6       1       6       1       1       6       6       1
       6       1       6       8       1       6       1       6       1       6
       8       7       1       6       1       1       6       8       7       1
       6       1       6       1       1       6       7       1       6       1
       7       6       1       6       8       7       1       6       1       6
       1       1       6       1       1       6       1       1       7       1
       6       7       1       1       7       1       1       6       8       7
       1       6       1       6       1       1      16       1       6       8
       7       1       6       1       6       1       1       6       1       6
       1       1       1       6       1       1       1       6       8       7
       1       6       1       6       1       6       1       1       1       6
       1       1       6       1       1       1       6       8       7       1
       6       1       6       1       1       6       6       1       6       1
       6       8       1       6       1       6       1       6       8       7
       6       1       1       6       1       1       6       1       1       6
       1       6       8       7       1       6       1       6       1       1
       6       6       1       6       1       6       1       6       1       6
       1       6       8       7       1       6       1       6       1       1
       6       1       6       1       1       1       6       1       1       1
       6       8       7       1       6       1       6       1       1       6
       1       1      16       6       1       1       1       6       8       7
       1       6       1       6       1       1       6       1       1       6
       1       1       7       1       6       7       1       1       7       1
       1       6       8       7       1       6       1       1       6       8
       7       1       6       1       1       6       8       7       1       6
       1       6       1       1       6       1       1       6       1       1
       6       1       1       7       1       1       1       6       8       7
       6       1       1       6       1       1       6       1       1       6
       1       6       8       7       1       6       1       6       1       1
       6       1       1      16       6       1       1       1       6       8
       7       6       1       1       6       1       1       6       1       1
       6       1       6       8       7       1       6       1       6       1
       1       6       1       6       1       1       1       6       1       1
       1       6       8       7       1       6       1       6       1       1
       6       1       6       1       1       1       6       1       1       1
       6       8       7       1       6       1       6       1       1       1
       6       8       7       1       6       1       6       1       1      16
       1       6       8       7       1       6       1       6       1       6
       1       1       1       8       1       6       8       7       1       6
       1       6       1       1       6       1       1      16       6       1
       1       1       6       8       7       1       6       1       6       1
       1       1       6       8       7       1       6       1       6       1
       6       1       1       1       6       1       1       6       1       1
       1       6       8       7       1       6       1       6       1       1
       6       1       1      16       6       1       1       1       6       8
       7       1       6       1       6       1       1       6       6       1
       6       1       6       1       6       1       6       1       6       8
       7       1       6       1       6       1       1      16       1       6
       8       7       1       6       1       6       1       6       1       1
       1       8       1       6       8       7       1       6       1       6
       1       1      16       1       6       8       7       1       6       1
       6       1       1       6       8       7       1       1       6       8
       7       1       6       1       1       6       8       7       1       6
       1       6       1       1       6       6       1       6       1       6
       8       1       6       1       6       1       6       8       7       1
       6       1       6       1       1       6       1       6       1       1
       1       6       1       1       1       6       8       7       1       6
       1       6       1       1       6       1       1       6       8       7
       1       1       6       8       7       1       6       1       6       1
       1       8       1       6       8       7       1       6       1       6
       1       1       6       1       1       6       1       1       7       1
       6       7       1       1       7       1       1       6       8       7
       1       6       1       6       1       1       6       6       1       6
       1       6       8       1       6       1       6       1       6       8
       7       1       6       1       6       1       1       6       1       6
       1       1       1       6       1       1       1       6       8       7
       1       6       1       6       1       1       8       1       6       8
       7       1       6       1       6       1       1       6       7       1
       6       1       7       6       1       6       8       7       1       6
       1       6       1       1      16       1       6       8       7       1
       6       1       6       1       1       1       6       8       7       1
       6       1       6       1       6       1       1       1       6       1
       1       1       6       8       7       1       6       1       6       1
       1       6       6       1       6       1       6       8       1       6
       1       6       1       6       8       7       1       6       1       6
       1       1       1       6       8       7       1       6       1       6
       1       1       6       8       8       6       8       7       1       6
       1       6       1       1       6       8       8       6       8       7
       1       6       1       6       1       1       6       6       1       7
       1       6       6       1       6       1       6       1       6       1
       6       6       8       7       1       6       1       6       1       6
       1       1       1       6       1       1       1       6       8       7
       1       6       1       6       1       6       1       1       1       8
       1       6       8       7       1       6       1       6       1       1
       6       8       8       6       8       7       6       1       1       6
       1       1       6       1       1       6       1       6       8       7
       1       6       1       6       1       1       6       1       1       6
       1       1       7       1       6       7       1       1       7       1
       1       6       8       7       1       6       1       6       1       1
       6       6       1       6       1       6       1       6       1       6
       1       6       8       7       1       6       1       6       1       1
       6       1       6       1       1       1       6       1       1       1
       6       8       7       1       6       1       6       1       6       1
       1       1       6       1       1       6       1       1       1       6
       8       7       1       6       1       1       6       8       7       1
       6       1       6       1       1       6       6       1       6       1
       6       1       6       1       6       1       6       8       7       1
       6       1       1       6       8       7       1       6       1       6
       1       1       6       1       6       1       1       1       6       1
       1       1       6       8       7       1       6       1       6       1
       1       6       6       1       7       1       6       6       1       6
       1       6       1       6       1       6       6       8       7       1
       6       1       6       1       1       6       1       6       1       1
       1       6       1       1       1       6       8       7       1       6
       1       6       1       6       1       1       1       8       1       6
       8       7       1       6       1       1       6       8       7       1
       6       1       6       1       1       6       1       1      16       6
       1       1       1       6       8       7       1       6       1       6
       1       1       6       1       6       1       1       1       6       1
       1       1       6       8       7       1       6       1       6       1
       6       1       1       1       6       1       1       6       1       1
       1       6       8       7       1       6       1       6       1       1
       6       8       7       1       1       6       8       7       1       6
       1       6       1       6       1       1       1       6       1       1
       6       1       1       1       6       8       7       1       6       1
       6       1       1       6       7       1       6       1       7       6
       1       6       8       7       1       6       1       6       1       1
       8       1       6       8       7       1       6       1       6       1
       1       6       8       8       6       8       7       1       6       1
       6       1       1       6       7       1       6       1       7       6
       1       6       8       7       1       6       1       6       1       6
       1       1       1       6       1       1       6       1       1       1
       6       8       7       1       6       1       6       1       1       6
       1       6       1       1       1       6       1       1       1       6
       8       7       1       6       1       6       1       1       6       1
       1       6       1       1       7       1       6       7       1       1
       7       1       1       6       8       7       1       6       1       6
       1       1       6       8       7       1       1       6       8       7
       1       6       1       6       1       1       6       1       6       1
       1       1       6       1       1       1       6       8       7       1
       6       1       6       1       1       6       1       1       6       1
       1       7       1       6       7       1       1       7       1       1
       6       8       7       1       6       1       6       1       1       6
       1       1       6       1       1       6       1       1       7       1
       1       1       6       8       7       6       1       1       6       1
       1       6       1       1       6       1       6       8       7       1
       6       1       1       6       8       7       1       6       1       6
       1       1       6       8       8       6       8       7       1       6
       1       6       1       6       1       1       1       8       1       6
       8       7       1       6       1       1       6       8       7       1
       6       1       6       1       1       6       6       1       6       1
       6       8       1       6       1       6       1       6       8       7
       1       6       1       6       1       1       6       1       1       6
       1       1       6       1       1       7       1       1       1       6
       8       7       1       6       1       6       1       6       1       1
       1       6       1       1       6       1       1       1       6       8
       7       6       1       1       6       1       1       6       1       1
       6       1       6       8       7       1       6       1       6       1
       1       6       1       1       6       1       1       7       1       6
       7       1       1       7       1       1       6       8       7       1
       6       1       1       6       8       7       1       6       1       1
       6       8       7       1       6       1       6       1       1       6
       1       6       1       1       1       6       1       1       1       6
       8       7       1       6       1       6       1       1       6       6
       1       6       1       6       1       6       1       6       1       6
       8       7       1       6       1       6       1       1       6       1
       1       6       8       8       6       8       7       1       6       1
       6       1       1       6       6       1       6       1       6       8
       1       6       1       6       1       6       8       7       1       6
       1       6       1       6       1       1       1       6       1       1
       1       6       8       7       1       6       1       6       1       6
       1       1       1       8       1       6       8       7       1       6
       1       6       1       1       1       6       8       7       1       6
       1       6       1       1       1       6       8       7       1       6
       1       6       1       1       6       8       7       1       1       6
       8       7       1       6       1       6       1       1       6       6
       1       6       1       6       8       1       6       1       6       1
       6       8       7       1       6       1       6       1       1       6
       6       1       6       1       6       1       6       1       6       1
       6       8       7       1       6       1       1       6       8       7
       1       6       1       6       1       1       6       1       1       6
       8       8       6       8       7       1       6       1       6       1
       6       1       1       1       6       1       1       6       1       1
       1       6       8       7       1       6       1       6       1       1
       6       1       1      16       6       1       1       1       6       8
       7       1       6       1       6       1       1       6       1       1
       6       8       8       6       8       7       1       6       1       6
       1       1       6       6       1       7       1       6       6       1
       6       1       6       1       6       1       6       6       8       7
       1       6       1       6       1       1      16       1       6       8
       7       1       6       1       1       6       8       7       1       6
       1       6       1       1       6       6       1       6       1       6
       8       1       6       1       6       1       6       8       7       1
       6       1       6       1       1       1       6       8       7       1
       6       1       6       1       1       6       1       6       1       1
       1       6       1       1       1       6       8       7       1       6
       1       6       1       1       1       6       8       7       1       6
       1       6       1       1       8       1       6       8       7       1
       6       1       6       1       1       6       6       1       7       1
       6       6       1       6       1       6       1       6       1       6
       6       8       7       1       6       1       6       1       1       8
       1       6       8       7       1       6       1       6       1       6
       1       1       1       6       1       1       1       6       8       7
       1       6       1       6       1       1       6       1       1       6
       8       7       1       1       6       8       7       1       6       1
       1       6       8       7       1       6       1       6       1       1
       1       6       8       7       1       6       1       6       1       1
       1       6       8       7       1       6       1       6       1       1
       6       6       1       6       1       6       1       6       1       6
       1       6       8       7       1       6       1       6       1       1
       1       6       8       7       1       6       1       6       1       1
       6       6       1       6       1       6       1       6       1       6
       1       6       8       7       1       6       1       6       1       1
       6       6       1       6       1       6       1       6       1       6
       1       6       8       7       1       6       1       6       1       6
       1       1       1       8       1       6       8       7       1       6
       1       6       1       1       6       6       1       6       1       6
       1       6       1       6       1       6       8       7       1       6
       1       6       1       1      16       1       6       8       7       1
       6       1       6       1       1       6       6       1       6       1
       6       1       6       1       6       1       6       8       7       1
       6       1       6       1       1       6       1       6       1       1
       1       6       1       1       1       6       8       7       1       6
       1       6       1       1       8       1       6       8       7       1
       6       1       1       6       8       7       1       6       1       6
       1       1       6       1       1       6       1       1       7       1
       6       7       1       1       7       1       1       6       8       7
       1       6       1       6       1       1       1       6       8       7
       1       6       1       6       1       1       6       1       1       6
       1       1       6       1       1       7       1       1       1       6
       8       7       1       6       1       6       1       1       6       1
       1       6       8       8       6       8       7       1       6       1
       6       1       1       6       7       6       1       7       1       6
       1       6       8       7       1       6       1       6       1       1
       6       7       6       1       7       1       6       1       6       8
       7       1       6       1       6       1       1       6       1       1
       6       8       8       6       8       7       1       6       1       6
       1       1       6       6       1       7       1       6       6       1
       6       1       6       1       6       1       6       6       8       7
       1       6       1       6       1       1       6       6       1       6
       1       6       8       1       6       1       6       1       6       8
       7       1       6       1       6       1       1       6       1       6
       1       1       1       6       1       1       1       6       8       7
       1       6       1       6       1       1       6       1       1       6
       1       1       7       1       6       7       1       1       7       1
       1       6       8       7       1       6       1       6       1       1
       6       1       1       6       1       1       6       1       1       7
       1       1       1       6       8       7       1       6       1       6
       1       1       6       6       1       6       1       6       1       6
       1       6       1       6       8       7       1       6       1       6
       1       1       6       1       1       6       8       8       6       8
       7       1       6       1       6       1       1       6       1       1
       6       8       8       6       8       7       1       6       1       6
       1       1       6       6       1       6       1       6       8       1
       6       1       6       1       6       8       7       6       1       1
       6       1       1       6       1       1       6       1       6       8
       7       1       6       1       6       1       1       6       1       1
       6       1       1       6       1       1       7       1       1       1
       6       8       7       1       6       1       6       1       1       6
       6       1       6       1       6       1       6       1       6       1
       6       8       7       1       6       1       6       1       1       6
       1       1       6       1       1       7       1       6       7       1
       1       7       1       1       6       8       7       1       6       1
       6       1       1       6       1       1       6       1       1       6
       1       1       7       1       1       1       6       8       7       1
       6       1       6       1       6       1       1       1       6       1
       1       6       1       1       1       6       8       7       1       6
       1       6       1       6       1       1       1       6       1       1
       6       1       1       1       6       8       7       1       6       1
       6       1       6       1       1       1       6       1       1       6
       1       1       1       6       8       7       6       1       1       6
       1       1       6       1       1       6       1       6       8       7
       1       6       1       6       1       1       6       6       1       6
       1       6       1       6       1       6       1       6       8       7
       1       6       1       6       1       1       6       1       6       1
       1       1       6       1       1       1       6       8       7       1
       6       1       6       1       1       6       6       1       6       1
       6       1       6       1       6       1       6       8       8       9
       6       9       9       6       6       1       6       1       6       6
       9       9       9       6       1       6       7       1       6       8
       6       1       6       1       6       6       1       6       8       1
       6       8       1       6       1       6       1
%FLAG MASS                                                                      
%FORMAT(5E16.8)                                                                 
  1.40100000E+01  1.00800000E+00  1.00800000E+00  1.00800000E+00  1.20100000E+01
  1.00800000E+00  1.20100000E+01  1.00800000E+00  1.00800000E+00  1.20100000E+01
  1.00800000E+00  1.00800000E+00  3.20600000E+01  1.20100000E+01  1.00800000E+00
  1.00800000E+00  1.00800000E+00  1.20100000E+01  1.60000000E+01  1.40100000E+01
  1.00800000E+00  1.20100000E+01  1.00800000E+00  1.20100000E+01  1.00800000E+00
  1.00800000E+00  1.00800000E+00  1.20100000E+01  1.60000000E+01  1.40100000E+01
  1.00800000E+00  1.20100000E+01  1.00800000E+00  1.20100000E+01  1.00800000E+00
  1.20100000E+01  1.00800000E+00  1.00800000E+00  1.00800000E+00  1.60000000E+01
  1.00800000E+00  1.20100000E+01  1.60000000E+01  1.40100000E+01  1.00800000E+00
  1.20100000E+01  1.00800000E+00  1.20100000E+01  1.00800000E+00  1.00800000E+00
  1.00800000E+00  1.20100000E+01  1.60000000E+01  1.40100000E+01  1.00800000E+00
  1.20100000E+01  1.00800000E+00  1.20100000E+01  1.00800000E+00  1.20100000E+01
  1.00800000E+00  1.00800000E+00  1.00800000E+00  1.60000000E+01  1.00800000E+00
  1.20100000E+01  1.60000000E+01  1.40100000E+01  1.00800000E+00  1.20100000E+01
  1.00800000E+00  1.00800000E+00  1.20100000E+01  1.60000000E+01  1.40100000E+01
  1.00800000E+00  1.20100000E+01  1.00800000E+00  1.20100000E+01  1.00800000E+00
  1.20100000E+01  1.00800000E+00  1.00800000E+00  1.00800000E+00  1.20100000E+01
  1.00800000E+00  1.00800000E+00  1.00800000E+00  1.20100000E+01  1.60000000E+01
  1.40100000E+01  1.00800000E+00  1.20100000E+01  1.00800000E+00  1.20100000E+01
  1.00800000E+00  1.00800000E+00  1.00800000E+00  1.20100000E+01  1.60000000E+01
  1.40100000E+01  1.00800000E+00  1.20100000E+01  1.00800000E+00  1.20100000E+01
  1.00800000E+00  1.00800000E+00  1.20100000E+01  1.00800000E+00  1.00800000E+00
  1.20100000E+01  1.60000000E+01  1.60000000E+01  1.20100000E+01  1.60000000E+01
  1.40100000E+01  1.00800000E+00  1.20100000E+01  1.00800000E+00  1.20100000E+01
  1.00800000E+00  1.00800000E+00  1.20100000E+01  1.00800000E+00  1.00800000E+00
  1.20100000E+01  1.60000000E+01  1.60000000E+01  1.20100000E+01  1.60000000E+01
  1.40100000E+01  1.00800000E+00  1.20100000E+01  1.00800000E+00  1.20100000E+01
  1.00800000E+00  1.00800000E+00  1.20100000E+01  1.00800000E+00  1.00800000E+00
  1.20100000E+01  1.00800000E+00  1.00800000E+00  1.40100000E+01  1.00800000E+00
  1.20100000E+01  1.40100000E+01  1.00800000E+00  1.00800000E+00  1.40100000E+01
  1.00800000E+00  1.00800000E+00  1.20100000E+01  1.60000000E+01  1.40100000E+01
  1.00800000E+00  1.20100000E+01  1.00800000E+00  1.20100000E+01  1.00800000E+00
  1.00800000E+00  1.20100000E+01  1.00800000E+00  1.20100000E+01  1.00800000E+00
  1.00800000E+00  1.00800000E+00  1.20100000E+01  1.00800000E+00  1.00800000E+00
  1.00800000E+00  1.20100000E+01  1.60000000E+01  1.40100000E+01  1.00800000E+00
  1.20100000E+01  1.00800000E+00  1.20100000E+01  1.00800000E+00  1.00800000E+00
  1.20100000E+01  1.00800000E+00  1.20100000E+01  1.00800000E+00  1.00800000E+00
  1.00800000E+00  1.20100000E+01  1.00800000E+00  1.00800000E+00  1.00800000E+00
  1.20100000E+01  1.60000000E+01  1.40100000E+01  1.00800000E+00  1.20100000E+01
  1.00800000E+00  1.20100000E+01  1.00800000E+00  1.00800000E+00  1.00800000E+00
  1.20100000E+01  1.60000000E+01  1.40100000E+01  1.00800000E+00  1.20100000E+01
  1.00800000E+00  1.20100000E+01  1.00800000E+00  1.00800000E+00  1.00800000E+00
  1.20100000E+01  1.60000000E+01  1.40100000E+01  1.00800000E+00  1.20100000E+01
  1.00800000E+00  1.20100000E+01  1.00800000E+00  1.00800000E+00  1.20100000E+01
  1.00800000E+00  1.20100000E+01  1.00800000E+00  1.00800000E+00  1.00800000E+00
  1.20100000E+01  1.00800000E+00  1.00800000E+00  1.00800000E+00  1.20100000E+01
  1.60000000E+01  1.40100000E+01  1.00800000E+00  1.20100000E+01  1.00800000E+00
  1.20100000E+01  1.00800000E+00  1.00800000E+00  1.00800000E+00  1.20100000E+01
  1.60000000E+01  1.40100000E+01  1.00800000E+00  1.20100000E+01  1.00800000E+00
  1.20100000E+01  1.00800000E+00  1.00800000E+00  1.20100000E+01  1.20100000E+01
  1.00800000E+00  1.20100000E+01  1.00800000E+00  1.20100000E+01  1.60000000E+01
  1.00800000E+00  1.20100000E+01  1.00800000E+00  1.20100000E+01  1.00800000E+00
  1.20100000E+01  1.60000000E+01  1.40100000E+01  1.00800000E+00  1.20100000E+01
  1.00800000E+00  1.20100000E+01  1.00800000E+00  1.00800000E+00  1.20100000E+01
  1.00800000E+00  1.20100000E+01  1.00800000E+00  1.00800000E+00  1.00800000E+00
  1.20100000E+01  1.00800000E+00  1.00800000E+00  1.00800000E+00  1.20100000E+01
  1.60000000E+01  1.40100000E+01  1.00800000E+00  1.20100000E+01  1.00800000E+00
  1.20100000E+01  1.00800000E+00  1.00800000E+00  1.20100000E+01  1.00800000E+00
  1.00800000E+00  1.20100000E+01  1.60000000E+01  1.40100000E+01  1.00800000E+00
  1.00800000E+00  1.20100000E+01  1.60000000E+01  1.40100000E+01  1.00800000E+00
  1.20100000E+01  1.00800000E+00  1.20100000E+01  1.00800000E+00  1.00800000E+00
  3.20600000E+01  1.00800000E+00  1.20100000E+01  1.60000000E+01  1.40100000E+01
  1.00800000E+00  1.20100000E+01  1.00800000E+00  1.20100000E+01  1.00800000E+00
  1.00800000E+00  1.00800000E+00  1.20100000E+01  1.60000000E+01  1.40100000E+01
  1.00800000E+00  1.20100000E+01  1.00800000E+00  1.20100000E+01  1.00800000E+00
  1.20100000E+01  1.00800000E+00  1.00800000E+00  1.00800000E+00  1.20100000E+01
  1.00800000E+00  1.00800000E+00  1.00800000E+00  1.20100000E+01  1.60000000E+01
  1.40100000E+01  1.00800000E+00  1.20100000E+01  1.00800000E+00  1.00800000E+00
  1.20100000E+01  1.60000000E+01  1.40100000E+01  1.00800000E+00  1.20100000E+01
  1.00800000E+00  1.20100000E+01  1.00800000E+00  1.00800000E+00  3.20600000E+01
  1.00800000E+00  1.20100000E+01  1.60000000E+01  1.40100000E+01  1.00800000E+00
  1.20100000E+01  1.00800000E+00  1.20100000E+01  1.00800000E+00  1.00800000E+00
  1.00800000E+00  1.20100000E+01  1.60000000E+01  1.40100000E+01  1.00800000E+00
  1.20100000E+01  1.00800000E+00  1.20100000E+01  1.00800000E+00  1.20100000E+01
  1.00800000E+00  1.00800000E+00  1.00800000E+00  1.20100000E+01  1.00800000E+00
  1.00800000E+00  1.00800000E+00  1.20100000E+01  1.60000000E+01  1.40100000E+01
  1.00800000E+00  1.20100000E+01  1.00800000E+00  1.20100000E+01  1.00800000E+00
  1.00800000E+00  1.20100000E+01  1.20100000E+01  1.00800000E+00  1.20100000E+01
  1.00800000E+00  1.20100000E+01  1.00800000E+00  1.20100000E+01  1.00800000E+00
  1.20100000E+01  1.00800000E+00  1.20100000E+01  1.60000000E+01  1.40100000E+01
  1.00800000E+00  1.20100000E+01  1.00800000E+00  1.20100000E+01  1.00800000E+00
  1.00800000E+00  1.00800000E+00  1.20100000E+01  1.60000000E+01  1.40100000E+01
  1.00800000E+00  1.20100000E+01  1.00800000E+00  1.20100000E+01  1.00800000E+00
  1.00800000E+00  1.20100000E+01  1.00800000E+00  1.00800000E+00  1.20100000E+01
  1.00800000E+00  1.00800000E+00  1.40100000E+01  1.00800000E+00  1.20100000E+01
  1.40100000E+01  1.00800000E+00  1.00800000E+00  1.40100000E+01  1.00800000E+00
  1.00800000E+00  1.20100000E+01  1.60000000E+01  1.40100000E+01  1.00800000E+00
  1.20100000E+01  1.00800000E+00  1.20100000E+01  1.00800000E+00  1.00800000E+00
  1.20100000E+01  1.60000000E+01  1.40100000E+01  1.00800000E+00  1.00800000E+00
  1.20100000E+01  1.60000000E+01  1.40100000E+01  1.00800000E+00  1.20100000E+01
  1.00800000E+00  1.20100000E+01  1.00800000E+00  1.00800000E+00  1.20100000E+01
  1.00800000E+00  1.00800000E+00  1.20100000E+01  1.00800000E+00  1.00800000E+00
  1.40100000E+01  1.00800000E+00  1.20100000E+01  1.40100000E+01  1.00800000E+00
  1.00800000E+00  1.40100000E+01  1.00800000E+00  1.00800000E+00  1.20100000E+01
  1.60000000E+01  1.40100000E+01  1.00800000E+00  1.20100000E+01  1.00800000E+00
  1.20100000E+01  1.00800000E+00  1.00800000E+00  1.20100000E+01  1.00800000E+00
  1.00800000E+00  1.20100000E+01  1.60000000E+01  1.40100000E+01  1.00800000E+00
  1.00800000E+00  1.20100000E+01  1.60000000E+01  1.40100000E+01  1.00800000E+00
  1.20100000E+01  1.00800000E+00  1.20100000E+01  1.00800000E+00  1.20100000E+01
  1.00800000E+00  1.00800000E+00  1.00800000E+00  1.60000000E+01  1.00800000E+00
  1.20100000E+01  1.60000000E+01  1.40100000E+01  1.00800000E+00  1.20100000E+01
  1.00800000E+00  1.20100000E+01  1.00800000E+00  1.00800000E+00  1.20100000E+01
  1.60000000E+01  1.40100000E+01  1.00800000E+00  1.00800000E+00  1.20100000E+01
  1.60000000E+01  1.40100000E+01  1.00800000E+00  1.20100000E+01  1.00800000E+00
  1.20100000E+01  1.00800000E+00  1.00800000E+00  1.60000000E+01  1.00800000E+00
  1.20100000E+01  1.60000000E+01  1.40100000E+01  1.00800000E+00  1.20100000E+01
  1.00800000E+00  1.20100000E+01  1.00800000E+00  1.20100000E+01  1.00800000E+00
  1.00800000E+00  1.00800000E+00  1.20100000E+01  1.00800000E+00  1.00800000E+00
  1.00800000E+00  1.20100000E+01  1.60000000E+01  1.40100000E+01  1.00800000E+00
  1.20100000E+01  1.00800000E+00  1.20100000E+01  1.00800000E+00  1.00800000E+00
  1.20100000E+01  1.20100000E+01  1.00800000E+00  1.20100000E+01  1.00800000E+00
  1.20100000E+01  1.60000000E+01  1.00800000E+00  1.20100000E+01  1.00800000E+00
  1.20100000E+01  1.00800000E+00  1.20100000E+01  1.60000000E+01  1.40100000E+01
  1.00800000E+00  1.20100000E+01  1.00800000E+00  1.00800000E+00  1.20100000E+01
  1.60000000E+01  1.40100000E+01  1.00800000E+00  1.20100000E+01  1.00800000E+00
  1.20100000E+01  1.00800000E+00  1.00800000E+00  1.20100000E+01  1.00800000E+00
  1.00800000E+00  1.20100000E+01  1.00800000E+00  1.00800000E+00  1.40100000E+01
  1.00800000E+00  1.20100000E+01  1.40100000E+01  1.00800000E+00  1.00800000E+00
  1.40100000E+01  1.00800000E+00  1.00800000E+00  1.20100000E+01  1.60000000E+01
  1.40100000E+01  1.00800000E+00  1.20100000E+01  1.00800000E+00  1.20100000E+01
  1.00800000E+00  1.00800000E+00  1.20100000E+01  1.40100000E+01  1.00800000E+00
  1.20100000E+01  1.00800000E+00  1.40100000E+01  1.20100000E+01  1.00800000E+00
  1.20100000E+01  1.60000000E+01  1.40100000E+01  1.00800000E+00  1.20100000E+01
  1.00800000E+00  1.20100000E+01  1.00800000E+00  1.00800000E+00  1.00800000E+00
  1.20100000E+01  1.60000000E+01  1.40100000E+01  1.00800000E+00  1.20100000E+01
  1.00800000E+00  1.20100000E+01  1.00800000E+00  1.00800000E+00  1.20100000E+01
  1.00800000E+00  1.20100000E+01  1.00800000E+00  1.00800000E+00  1.00800000E+00
  1.20100000E+01  1.00800000E+00  1.00800000E+00  1.00800000E+00  1.20100000E+01
  1.60000000E+01  1.40100000E+01  1.20100000E+01  1.00800000E+00  1.00800000E+00
  1.20100000E+01  1.00800000E+00  1.00800000E+00  1.20100000E+01  1.00800000E+00
  1.00800000E+00  1.20100000E+01  1.00800000E+00  1.20100000E+01  1.60000000E+01
  1.40100000E+01  1.00800000E+00  1.20100000E+01  1.00800000E+00  1.20100000E+01
  1.00800000E+00  1.00800000E+00  1.60000000E+01  1.00800000E+00  1.20100000E+01
  1.60000000E+01  1.40100000E+01  1.00800000E+00  1.20100000E+01  1.00800000E+00
  1.20100000E+01  1.00800000E+00  1.00800000E+00  1.20100000E+01  1.40100000E+01
  1.00800000E+00  1.20100000E+01  1.00800000E+00  1.40100000E+01  1.20100000E+01
  1.00800000E+00  1.20100000E+01  1.60000000E+01  1.40100000E+01  1.00800000E+00
  1.20100000E+01  1.00800000E+00  1.20100000E+01  1.00800000E+00  1.00800000E+00
  1.20100000E+01  1.00800000E+00  1.00800000E+00  1.20100000E+01  1.00800000E+00
  1.00800000E+00  1.40100000E+01  1.00800000E+00  1.20100000E+01  1.40100000E+01
  1.00800000E+00  1.00800000E+00  1.40100000E+01  1.00800000E+00  1.00800000E+00
  1.20100000E+01  1.60000000E+01  1.40100000E+01  1.00800000E+00  1.20100000E+01
  1.00800000E+00  1.20100000E+01  1.00800000E+00  1.00800000E+00  1.20100000E+01
  1.00800000E+00  1.20100000E+01  1.00800000E+00  1.00800000E+00  1.00800000E+00
  1.20100000E+01  1.00800000E+00  1.00800000E+00  1.00800000E+00  1.20100000E+01
  1.60000000E+01  1.40100000E+01  1.00800000E+00  1.20100000E+01  1.00800000E+00
  1.20100000E+01  1.00800000E+00  1.00800000E+00  1.20100000E+01  1.00800000E+00
  1.00800000E+00  1.20100000E+01  1.00800000E+00  1.00800000E+00  1.40100000E+01
  1.00800000E+00  1.20100000E+01  1.40100000E+01  1.00800000E+00  1.00800000E+00
  1.40100000E+01  1.00800000E+00  1.00800000E+00  1.20100000E+01  1.60000000E+01
  1.40100000E+01  1.00800000E+00  1.20100000E+01  1.00800000E+00  1.20100000E+01
  1.00800000E+00  1.20100000E+01  1.00800000E+00  1.00800000E+00  1.00800000E+00
  1.20100000E+01  1.00800000E+00  1.00800000E+00  1.00800000E+00  1.20100000E+01
  1.60000000E+01  1.40100000E+01  1.20100000E+01  1.00800000E+00  1.00800000E+00
  1.20100000E+01  1.00800000E+00  1.00800000E+00  1.20100000E+01  1.00800000E+00
  1.00800000E+00  1.20100000E+01  1.00800000E+00  1.20100000E+01  1.60000000E+01
  1.40100000E+01  1.00800000E+00  1.20100000E+01  1.00800000E+00  1.20100000E+01
  1.00800000E+00  1.00800000E+00  1.00800000E+00  1.20100000E+01  1.60000000E+01
  1.40100000E+01  1.00800000E+00  1.20100000E+01  1.00800000E+00  1.20100000E+01
  1.00800000E+00  1.00800000E+00  1.20100000E+01  1.00800000E+00  1.00800000E+00
  1.20100000E+01  1.00800000E+00  1.00800000E+00  1.40100000E+01  1.00800000E+00
  1.20100000E+01  1.40100000E+01  1.00800000E+00  1.00800000E+00  1.40100000E+01
  1.00800000E+00  1.00800000E+00  1.20100000E+01  1.60000000E+01  1.40100000E+01
  1.00800000E+00  1.20100000E+01  1.00800000E+00  1.20100000E+01  1.00800000E+00
  1.00800000E+00  1.00800000E+00  1.20100000E+01  1.60000000E+01  1.40100000E+01
  1.00800000E+00  1.20100000E+01  1.00800000E+00  1.20100000E+01  1.00800000E+00
  1.00800000E+00  1.00800000E+00  1.20100000E+01  1.60000000E+01  1.40100000E+01
  1.00800000E+00  1.20100000E+01  1.00800000E+00  1.20100000E+01  1.00800000E+00
  1.00800000E+00  1.20100000E+01  1.20100000E+01  1.00800000E+00  1.40100000E+01
  1.00800000E+00  1.20100000E+01  1.20100000E+01  1.00800000E+00  1.20100000E+01
  1.00800000E+00  1.20100000E+01  1.00800000E+00  1.20100000E+01  1.00800000E+00
  1.20100000E+01  1.20100000E+01  1.60000000E+01  1.40100000E+01  1.00800000E+00
  1.20100000E+01  1.00800000E+00  1.20100000E+01  1.00800000E+00  1.20100000E+01
  1.00800000E+00  1.00800000E+00  1.00800000E+00  1.20100000E+01  1.00800000E+00
  1.00800000E+00  1.00800000E+00  1.20100000E+01  1.60000000E+01  1.40100000E+01
  1.00800000E+00  1.20100000E+01  1.00800000E+00  1.20100000E+01  1.00800000E+00
  1.20100000E+01  1.00800000E+00  1.00800000E+00  1.00800000E+00  1.20100000E+01
  1.00800000E+00  1.00800000E+00  1.00800000E+00  1.20100000E+01  1.60000000E+01
  1.40100000E+01  1.00800000E+00  1.20100000E+01  1.00800000E+00  1.20100000E+01
  1.00800000E+00  1.00800000E+00  1.20100000E+01  1.00800000E+00  1.00800000E+00
  1.20100000E+01  1.60000000E+01  1.40100000E+01  1.00800000E+00  1.00800000E+00
  1.20100000E+01  1.60000000E+01  1.40100000E+01  1.00800000E+00  1.20100000E+01
  1.00800000E+00  1.20100000E+01  1.00800000E+00  1.00800000E+00  1.20100000E+01
  1.00800000E+00  1.00800000E+00  1.20100000E+01  1.60000000E+01  1.60000000E+01
  1.20100000E+01  1.60000000E+01  1.40100000E+01  1.00800000E+00  1.20100000E+01
  1.00800000E+00  1.20100000E+01  1.00800000E+00  1.00800000E+00  1.20100000E+01
  1.00800000E+00  1.20100000E+01  1.00800000E+00  1.00800000E+00  1.00800000E+00
  1.20100000E+01  1.00800000E+00  1.00800000E+00  1.00800000E+00  1.20100000E+01
  1.60000000E+01  1.40100000E+01  1.20100000E+01  1.00800000E+00  1.00800000E+00
  1.20100000E+01  1.00800000E+00  1.00800000E+00  1.20100000E+01  1.00800000E+00
  1.00800000E+00  1.20100000E+01  1.00800000E+00  1.20100000E+01  1.60000000E+01
  1.40100000E+01  1.00800000E+00  1.20100000E+01  1.00800000E+00  1.20100000E+01
  1.00800000E+00  1.00800000E+00  1.60000000E+01  1.00800000E+00  1.20100000E+01
  1.60000000E+01  1.40100000E+01  1.00800000E+00  1.20100000E+01  1.00800000E+00
  1.20100000E+01  1.00800000E+00  1.00800000E+00  1.20100000E+01  1.00800000E+00
  1.20100000E+01  1.00800000E+00  1.00800000E+00  1.00800000E+00  1.20100000E+01
  1.00800000E+00  1.00800000E+00  1.00800000E+00  1.20100000E+01  1.60000000E+01
  1.40100000E+01  1.00800000E+00  1.20100000E+01  1.00800000E+00  1.20100000E+01
  1.00800000E+00  1.00800000E+00  1.00800000E+00  1.20100000E+01  1.60000000E+01
  1.40100000E+01  1.00800000E+00  1.20100000E+01  1.00800000E+00  1.20100000E+01
  1.00800000E+00  1.00800000E+00  1.20100000E+01  1.00800000E+00  1.20100000E+01
  1.00800000E+00  1.00800000E+00  1.00800000E+00  1.20100000E+01  1.00800000E+00
  1.00800000E+00  1.00800000E+00  1.20100000E+01  1.60000000E+01  1.40100000E+01
  1.20100000E+01  1.00800000E+00  1.00800000E+00  1.20100000E+01  1.00800000E+00
  1.00800000E+00  1.20100000E+01  1.00800000E+00  1.00800000E+00  1.20100000E+01
  1.00800000E+00  1.20100000E+01  1.60000000E+01  1.40100000E+01  1.00800000E+00
  1.20100000E+01  1.00800000E+00  1.20100000E+01  1.00800000E+00  1.00800000E+00
  1.20100000E+01  1.00800000E+00  1.20100000E+01  1.00800000E+00  1.00800000E+00
  1.00800000E+00  1.20100000E+01  1.00800000E+00  1.00800000E+00  1.00800000E+00
  1.20100000E+01  1.60000000E+01  1.40100000E+01  1.00800000E+00  1.20100000E+01
  1.00800000E+00  1.20100000E+01  1.00800000E+00  1.00800000E+00  1.20100000E+01
  1.20100000E+01  1.00800000E+00  1.20100000E+01  1.00800000E+00  1.20100000E+01
  1.60000000E+01  1.00800000E+00  1.20100000E+01  1.00800000E+00  1.20100000E+01
  1.00800000E+00  1.20100000E+01  1.60000000E+01  1.40100000E+01  1.00800000E+00
  1.20100000E+01  1.00800000E+00  1.20100000E+01  1.00800000E+00  1.00800000E+00
  1.20100000E+01  1.00800000E+00  1.00800000E+00  1.20100000E+01  1.60000000E+01
  1.40100000E+01  1.00800000E+00  1.00800000E+00  1.20100000E+01  1.60000000E+01
  1.40100000E+01  1.00800000E+00  1.20100000E+01  1.00800000E+00  1.20100000E+01
  1.00800000E+00  1.00800000E+00  1.20100000E+01  1.20100000E+01  1.00800000E+00
  1.20100000E+01  1.00800000E+00  1.20100000E+01  1.60000000E+01  1.00800000E+00
  1.20100000E+01  1.00800000E+00  1.20100000E+01  1.00800000E+00  1.20100000E+01
  1.60000000E+01  1.40100000E+01  1.00800000E+00  1.20100000E+01  1.00800000E+00
  1.20100000E+01  1.00800000E+00  1.00800000E+00  1.00800000E+00  1.20100000E+01
  1.60000000E+01  1.40100000E+01  1.00800000E+00  1.20100000E+01  1.00800000E+00
  1.20100000E+01  1.00800000E+00  1.00800000E+00  1.60000000E+01  1.00800000E+00
  1.20100000E+01  1.60000000E+01  1.40100000E+01  1.00800000E+00  1.20100000E+01
  1.00800000E+00  1.20100000E+01  1.00800000E+00  1.00800000E+00  1.20100000E+01
  1.00800000E+00  1.00800000E+00  1.20100000E+01  1.60000000E+01  1.60000000E+01
  1.20100000E+01  1.60000000E+01  1.40100000E+01  1.00800000E+00  1.20100000E+01
  1.00800000E+00  1.20100000E+01  1.00800000E+00  1.00800000E+00  1.60000000E+01
  1.00800000E+00  1.20100000E+01  1.60000000E+01  1.40100000E+01  1.00800000E+00
  1.20100000E+01  1.00800000E+00  1.20100000E+01  1.00800000E+00  1.00800000E+00
  1.00800000E+00  1.20100000E+01  1.60000000E+01  1.40100000E+01  1.20100000E+01
  1.00800000E+00  1.00800000E+00  1.20100000E+01  1.00800000E+00  1.00800000E+00
  1.20100000E+01  1.00800000E+00  1.00800000E+00  1.20100000E+01  1.00800000E+00
  1.20100000E+01  1.60000000E+01  1.40100000E+01  1.00800000E+00  1.20100000E+01
  1.00800000E+00  1.20100000E+01  1.00800000E+00  1.00800000E+00  1.20100000E+01
  1.00800000E+00  1.00800000E+00  1.20100000E+01  1.00800000E+00  1.00800000E+00
  1.40100000E+01  1.00800000E+00  1.20100000E+01  1.40100000E+01  1.00800000E+00
  1.00800000E+00  1.40100000E+01  1.00800000E+00  1.00800000E+00  1.20100000E+01
  1.60000000E+01  1.40100000E+01  1.00800000E+00  1.20100000E+01  1.00800000E+00
  1.20100000E+01  1.00800000E+00  1.00800000E+00  1.20100000E+01  1.00800000E+00
  1.20100000E+01  1.00800000E+00  1.00800000E+00  1.00800000E+00  1.20100000E+01
  1.00800000E+00  1.00800000E+00  1.00800000E+00  1.20100000E+01  1.60000000E+01
  1.40100000E+01  1.00800000E+00  1.20100000E+01  1.00800000E+00  1.20100000E+01
  1.00800000E+00  1.00800000E+00  1.20100000E+01  1.00800000E+00  1.00800000E+00
  1.20100000E+01  1.00800000E+00  1.00800000E+00  1.40100000E+01  1.00800000E+00
  1.20100000E+01  1.40100000E+01  1.00800000E+00  1.00800000E+00  1.40100000E+01
  1.00800000E+00  1.00800000E+00  1.20100000E+01  1.60000000E+01  1.40100000E+01
  1.00800000E+00  1.20100000E+01  1.00800000E+00  1.20100000E+01  1.00800000E+00
  1.00800000E+00  1.60000000E+01  1.00800000E+00  1.20100000E+01  1.60000000E+01
  1.40100000E+01  1.00800000E+00  1.20100000E+01  1.00800000E+00  1.20100000E+01
  1.00800000E+00  1.00800000E+00  1.00800000E+00  1.20100000E+01  1.60000000E+01
  1.40100000E+01  1.20100000E+01  1.00800000E+00  1.00800000E+00  1.20100000E+01
  1.00800000E+00  1.00800000E+00  1.20100000E+01  1.00800000E+00  1.00800000E+00
  1.20100000E+01  1.00800000E+00  1.20100000E+01  1.60000000E+01  1.40100000E+01
  1.00800000E+00  1.20100000E+01  1.00800000E+00  1.20100000E+01  1.00800000E+00
  1.00800000E+00  1.20100000E+01  1.60000000E+01  1.40100000E+01  1.00800000E+00
  1.00800000E+00  1.20100000E+01  1.60000000E+01  1.40100000E+01  1.00800000E+00
  1.20100000E+01  1.00800000E+00  1.20100000E+01  1.00800000E+00  1.00800000E+00
  3.20600000E+01  1.00800000E+00  1.20100000E+01  1.60000000E+01  1.40100000E+01
  1.00800000E+00  1.20100000E+01  1.00800000E+00  1.20100000E+01  1.00800000E+00
  1.20100000E+01  1.00800000E+00  1.00800000E+00  1.00800000E+00  1.20100000E+01
  1.00800000E+00  1.00800000E+00  1.20100000E+01  1.00800000E+00  1.00800000E+00
  1.00800000E+00  1.20100000E+01  1.60000000E+01  1.40100000E+01  1.00800000E+00
  1.20100000E+01  1.00800000E+00  1.20100000E+01  1.00800000E+00  1.00800000E+00
  1.20100000E+01  1.00800000E+00  1.20100000E+01  1.00800000E+00  1.00800000E+00
  1.00800000E+00  1.20100000E+01  1.00800000E+00  1.00800000E+00  1.00800000E+00
  1.20100000E+01  1.60000000E+01  1.40100000E+01  1.00800000E+00  1.20100000E+01
  1.00800000E+00  1.20100000E+01  1.00800000E+00  1.00800000E+00  1.20100000E+01
  1.00800000E+00  1.20100000E+01  1.00800000E+00  1.00800000E+00  1.00800000E+00
  1.20100000E+01  1.00800000E+00  1.00800000E+00  1.00800000E+00  1.20100000E+01
  1.60000000E+01  1.40100000E+01  1.00800000E+00  1.20100000E+01  1.00800000E+00
  1.20100000E+01  1.00800000E+00  1.00800000E+00  1.00800000E+00  1.20100000E+01
  1.60000000E+01  1.40100000E+01  1.00800000E+00  1.20100000E+01  1.00800000E+00
  1.20100000E+01  1.00800000E+00  1.00800000E+00  1.20100000E+01  1.00800000E+00
  1.00800000E+00  3.20600000E+01  1.20100000E+01  1.00800000E+00  1.00800000E+00
  1.00800000E+00  1.20100000E+01  1.60000000E+01  1.40100000E+01  1.00800000E+00
  1.20100000E+01  1.00800000E+00  1.20100000E+01  1.00800000E+00  1.00800000E+00
  1.20100000E+01  1.20100000E+01  1.00800000E+00  1.20100000E+01  1.00800000E+00
  1.20100000E+01  1.00800000E+00  1.20100000E+01  1.00800000E+00  1.20100000E+01
  1.00800000E+00  1.20100000E+01  1.60000000E+01  1.40100000E+01  1.00800000E+00
  1.20100000E+01  1.00800000E+00  1.20100000E+01  1.00800000E+00  1.00800000E+00
  1.20100000E+01  1.00800000E+00  1.20100000E+01  1.00800000E+00  1.00800000E+00
  1.00800000E+00  1.20100000E+01  1.00800000E+00  1.00800000E+00  1.00800000E+00
  1.20100000E+01  1.60000000E+01  1.40100000E+01  1.00800000E+00  1.20100000E+01
  1.00800000E+00  1.20100000E+01  1.00800000E+00  1.20100000E+01  1.00800000E+00
  1.00800000E+00  1.00800000E+00  1.20100000E+01  1.00800000E+00  1.00800000E+00
  1.00800000E+00  1.20100000E+01  1.60000000E+01  1.40100000E+01  1.00800000E+00
  1.20100000E+01  1.00800000E+00  1.20100000E+01  1.00800000E+00  1.00800000E+00
  1.20100000E+01  1.40100000E+01  1.00800000E+00  1.20100000E+01  1.00800000E+00
  1.40100000E+01  1.20100000E+01  1.00800000E+00  1.20100000E+01  1.60000000E+01
  1.40100000E+01  1.00800000E+00  1.20100000E+01  1.00800000E+00  1.20100000E+01
  1.00800000E+00  1.00800000E+00  1.20100000E+01  1.20100000E+01  1.00800000E+00
  1.20100000E+01  1.00800000E+00  1.20100000E+01  1.60000000E+01  1.00800000E+00
  1.20100000E+01  1.00800000E+00  1.20100000E+01  1.00800000E+00  1.20100000E+01
  1.60000000E+01  1.40100000E+01  1.00800000E+00  1.20100000E+01  1.00800000E+00
  1.00800000E+00  1.20100000E+01  1.60000000E+01  1.40100000E+01  1.00800000E+00
  1.20100000E+01  1.00800000E+00  1.20100000E+01  1.00800000E+00  1.00800000E+00
  1.20100000E+01  1.40100000E+01  1.00800000E+00  1.20100000E+01  1.00800000E+00
  1.40100000E+01  1.20100000E+01  1.00800000E+00  1.20100000E+01  1.60000000E+01
  1.40100000E+01  1.00800000E+00  1.20100000E+01  1.00800000E+00  1.20100000E+01
  1.00800000E+00  1.00800000E+00  1.20100000E+01  1.00800000E+00  1.00800000E+00
  1.20100000E+01  1.00800000E+00  1.00800000E+00  1.40100000E+01  1.00800000E+00
  1.20100000E+01  1.40100000E+01  1.00800000E+00  1.00800000E+00  1.40100000E+01
  1.00800000E+00  1.00800000E+00  1.20100000E+01  1.60000000E+01  1.40100000E+01
  1.00800000E+00  1.20100000E+01  1.00800000E+00  1.20100000E+01  1.00800000E+00
  1.00800000E+00  3.20600000E+01  1.00800000E+00  1.20100000E+01  1.60000000E+01
  1.40100000E+01  1.00800000E+00  1.20100000E+01  1.00800000E+00  1.20100000E+01
  1.00800000E+00  1.00800000E+00  1.20100000E+01  1.00800000E+00  1.20100000E+01
  1.00800000E+00  1.00800000E+00  1.00800000E+00  1.20100000E+01  1.00800000E+00
  1.00800000E+00  1.00800000E+00  1.20100000E+01  1.60000000E+01  1.40100000E+01
  1.00800000E+00  1.20100000E+01  1.00800000E+00  1.20100000E+01  1.00800000E+00
  1.20100000E+01  1.00800000E+00  1.00800000E+00  1.00800000E+00  1.20100000E+01
  1.00800000E+00  1.00800000E+00  1.20100000E+01  1.00800000E+00  1.00800000E+00
  1.00800000E+00  1.20100000E+01  1.60000000E+01  1.40100000E+01  1.00800000E+00
  1.20100000E+01  1.00800000E+00  1.20100000E+01  1.00800000E+00  1.00800000E+00
  1.20100000E+01  1.20100000E+01  1.00800000E+00  1.20100000E+01  1.00800000E+00
  1.20100000E+01  1.60000000E+01  1.00800000E+00  1.20100000E+01  1.00800000E+00
  1.20100000E+01  1.00800000E+00  1.20100000E+01  1.60000000E+01  1.40100000E+01
  1.20100000E+01  1.00800000E+00  1.00800000E+00  1.20100000E+01  1.00800000E+00
  1.00800000E+00  1.20100000E+01  1.00800000E+00  1.00800000E+00  1.20100000E+01
  1.00800000E+00  1.20100000E+01  1.60000000E+01  1.40100000E+01  1.00800000E+00
  1.20100000E+01  1.00800000E+00  1.20100000E+01  1.00800000E+00  1.00800000E+00
  1.20100000E+01  1.20100000E+01  1.00800000E+00  1.20100000E+01  1.00800000E+00
  1.20100000E+01  1.00800000E+00  1.20100000E+01  1.00800000E+00  1.20100000E+01
  1.00800000E+00  1.20100000E+01  1.60000000E+01  1.40100000E+01  1.00800000E+00
  1.20100000E+01  1.00800000E+00  1.20100000E+01  1.00800000E+00  1.00800000E+00
  1.20100000E+01  1.00800000E+00  1.20100000E+01  1.00800000E+00  1.00800000E+00
  1.00800000E+00  1.20100000E+01  1.00800000E+00  1.00800000E+00  1.00800000E+00
  1.20100000E+01  1.60000000E+01  1.40100000E+01  1.00800000E+00  1.20100000E+01
  1.00800000E+00  1.20100000E+01  1.00800000E+00  1.00800000E+00  1.20100000E+01
  1.00800000E+00  1.00800000E+00  3.20600000E+01  1.20100000E+01  1.00800000E+00
  1.00800000E+00  1.00800000E+00  1.20100000E+01  1.60000000E+01  1.40100000E+01
  1.00800000E+00  1.20100000E+01  1.00800000E+00  1.20100000E+01  1.00800000E+00
  1.00800000E+00  1.20100000E+01  1.00800000E+00  1.00800000E+00  1.20100000E+01
  1.00800000E+00  1.00800000E+00  1.40100000E+01  1.00800000E+00  1.20100000E+01
  1.40100000E+01  1.00800000E+00  1.00800000E+00  1.40100000E+01  1.00800000E+00
  1.00800000E+00  1.20100000E+01  1.60000000E+01  1.40100000E+01  1.00800000E+00
  1.20100000E+01  1.00800000E+00  1.00800000E+00  1.20100000E+01  1.60000000E+01
  1.40100000E+01  1.00800000E+00  1.20100000E+01  1.00800000E+00  1.00800000E+00
  1.20100000E+01  1.60000000E+01  1.40100000E+01  1.00800000E+00  1.20100000E+01
  1.00800000E+00  1.20100000E+01  1.00800000E+00  1.00800000E+00  1.20100000E+01
  1.00800000E+00  1.00800000E+00  1.20100000E+01  1.00800000E+00  1.00800000E+00
  1.20100000E+01  1.00800000E+00  1.00800000E+00  1.40100000E+01  1.00800000E+00
  1.00800000E+00  1.00800000E+00  1.20100000E+01  1.60000000E+01  1.40100000E+01
  1.20100000E+01  1.00800000E+00  1.00800000E+00  1.20100000E+01  1.00800000E+00
  1.00800000E+00  1.20100000E+01  1.00800000E+00  1.00800000E+00  1.20100000E+01
  1.00800000E+00  1.20100000E+01  1.60000000E+01  1.40100000E+01  1.00800000E+00
  1.20100000E+01  1.00800000E+00  1.20100000E+01  1.00800000E+00  1.00800000E+00
  1.20100000E+01  1.00800000E+00  1.00800000E+00  3.20600000E+01  1.20100000E+01
  1.00800000E+00  1.00800000E+00  1.00800000E+00  1.20100000E+01  1.60000000E+01
  1.40100000E+01  1.20100000E+01  1.00800000E+00  1.00800000E+00  1.20100000E+01
  1.00800000E+00  1.00800000E+00  1.20100000E+01  1.00800000E+00  1.00800000E+00
  1.20100000E+01  1.00800000E+00  1.20100000E+01  1.60000000E+01  1.40100000E+01
  1.00800000E+00  1.20100000E+01  1.00800000E+00  1.20100000E+01  1.00800000E+00
  1.00800000E+00  1.20100000E+01  1.00800000E+00  1.20100000E+01  1.00800000E+00
  1.00800000E+00  1.00800000E+00  1.20100000E+01  1.00800000E+00  1.00800000E+00
  1.00800000E+00  1.20100000E+01  1.60000000E+01  1.40100000E+01  1.00800000E+00
  1.20100000E+01  1.00800000E+00  1.20100000E+01  1.00800000E+00  1.00800000E+00
  1.20100000E+01  1.00800000E+00  1.20100000E+01  1.00800000E+00  1.00800000E+00
  1.00800000E+00  1.20100000E+01  1.00800000E+00  1.00800000E+00  1.00800000E+00
  1.20100000E+01  1.60000000E+01  1.40100000E+01  1.00800000E+00  1.20100000E+01
  1.00800000E+00  1.20100000E+01  1.00800000E+00  1.00800000E+00  1.00800000E+00
  1.20100000E+01  1.60000000E+01  1.40100000E+01  1.00800000E+00  1.20100000E+01
  1.00800000E+00  1.20100000E+01  1.00800000E+00  1.00800000E+00  3.20600000E+01
  1.00800000E+00  1.20100000E+01  1.60000000E+01  1.40100000E+01  1.00800000E+00
  1.20100000E+01  1.00800000E+00  1.20100000E+01  1.00800000E+00  1.20100000E+01
  1.00800000E+00  1.00800000E+00  1.00800000E+00  1.60000000E+01  1.00800000E+00
  1.20100000E+01  1.60000000E+01  1.40100000E+01  1.00800000E+00  1.20100000E+01
  1.00800000E+00  1.20100000E+01  1.00800000E+00  1.00800000E+00  1.20100000E+01
  1.00800000E+00  1.00800000E+00  3.20600000E+01  1.20100000E+01  1.00800000E+00
  1.00800000E+00  1.00800000E+00  1.20100000E+01  1.60000000E+01  1.40100000E+01
  1.00800000E+00  1.20100000E+01  1.00800000E+00  1.20100000E+01  1.00800000E+00
  1.00800000E+00  1.00800000E+00  1.20100000E+01  1.60000000E+01  1.40100000E+01
  1.00800000E+00  1.20100000E+01  1.00800000E+00  1.20100000E+01  1.00800000E+00
  1.20100000E+01  1.00800000E+00  1.00800000E+00  1.00800000E+00  1.20100000E+01
  1.00800000E+00  1.00800000E+00  1.20100000E+01  1.00800000E+00  1.00800000E+00
  1.00800000E+00  1.20100000E+01  1.60000000E+01  1.40100000E+01  1.00800000E+00
  1.20100000E+01  1.00800000E+00  1.20100000E+01  1.00800000E+00  1.00800000E+00
  1.20100000E+01  1.00800000E+00  1.00800000E+00  3.20600000E+01  1.20100000E+01
  1.00800000E+00  1.00800000E+00  1.00800000E+00  1.20100000E+01  1.60000000E+01
  1.40100000E+01  1.00800000E+00  1.20100000E+01  1.00800000E+00  1.20100000E+01
  1.00800000E+00  1.00800000E+00  1.20100000E+01  1.20100000E+01  1.00800000E+00
  1.20100000E+01  1.00800000E+00  1.20100000E+01  1.00800000E+00  1.20100000E+01
  1.00800000E+00  1.20100000E+01  1.00800000E+00  1.20100000E+01  1.60000000E+01
  1.40100000E+01  1.00800000E+00  1.20100000E+01  1.00800000E+00  1.20100000E+01
  1.00800000E+00  1.00800000E+00  3.20600000E+01  1.00800000E+00  1.20100000E+01
  1.60000000E+01  1.40100000E+01  1.00800000E+00  1.20100000E+01  1.00800000E+00
  1.20100000E+01  1.00800000E+00  1.20100000E+01  1.00800000E+00  1.00800000E+00
  1.00800000E+00  1.60000000E+01  1.00800000E+00  1.20100000E+01  1.60000000E+01
  1.40100000E+01  1.00800000E+00  1.20100000E+01  1.00800000E+00  1.20100000E+01
  1.00800000E+00  1.00800000E+00  3.20600000E+01  1.00800000E+00  1.20100000E+01
  1.60000000E+01  1.40100000E+01  1.00800000E+00  1.20100000E+01  1.00800000E+00
  1.20100000E+01  1.00800000E+00  1.00800000E+00  1.20100000E+01  1.60000000E+01
  1.40100000E+01  1.00800000E+00  1.00800000E+00  1.20100000E+01  1.60000000E+01
  1.40100000E+01  1.00800000E+00  1.20100000E+01  1.00800000E+00  1.00800000E+00
  1.20100000E+01  1.60000000E+01  1.40100000E+01  1.00800000E+00  1.20100000E+01
  1.00800000E+00  1.20100000E+01  1.00800000E+00  1.00800000E+00  1.20100000E+01
  1.20100000E+01  1.00800000E+00  1.20100000E+01  1.00800000E+00  1.20100000E+01
  1.60000000E+01  1.00800000E+00  1.20100000E+01  1.00800000E+00  1.20100000E+01
  1.00800000E+00  1.20100000E+01  1.60000000E+01  1.40100000E+01  1.00800000E+00
  1.20100000E+01  1.00800000E+00  1.20100000E+01  1.00800000E+00  1.00800000E+00
  1.20100000E+01  1.00800000E+00  1.20100000E+01  1.00800000E+00  1.00800000E+00
  1.00800000E+00  1.20100000E+01  1.00800000E+00  1.00800000E+00  1.00800000E+00
  1.20100000E+01  1.60000000E+01  1.40100000E+01  1.00800000E+00  1.20100000E+01
  1.00800000E+00  1.20100000E+01  1.00800000E+00  1.00800000E+00  1.20100000E+01
  1.00800000E+00  1.00800000E+00  1.20100000E+01  1.60000000E+01  1.40100000E+01
  1.00800000E+00  1.00800000E+00  1.20100000E+01  1.60000000E+01  1.40100000E+01
  1.00800000E+00  1.20100000E+01  1.00800000E+00  1.20100000E+01  1.00800000E+00
  1.00800000E+00  1.60000000E+01  1.00800000E+00  1.20100000E+01  1.60000000E+01
  1.40100000E+01  1.00800000E+00  1.20100000E+01  1.00800000E+00  1.20100000E+01
  1.00800000E+00  1.00800000E+00  1.20100000E+01  1.00800000E+00  1.00800000E+00
  1.20100000E+01  1.00800000E+00  1.00800000E+00  1.40100000E+01  1.00800000E+00
  1.20100000E+01  1.40100000E+01  1.00800000E+00  1.00800000E+00  1.40100000E+01
  1.00800000E+00  1.00800000E+00  1.20100000E+01  1.60000000E+01  1.40100000E+01
  1.00800000E+00  1.20100000E+01  1.00800000E+00  1.20100000E+01  1.00800000E+00
  1.00800000E+00  1.20100000E+01  1.20100000E+01  1.00800000E+00  1.20100000E+01
  1.00800000E+00  1.20100000E+01  1.60000000E+01  1.00800000E+00  1.20100000E+01
  1.00800000E+00  1.20100000E+01  1.00800000E+00  1.20100000E+01  1.60000000E+01
  1.40100000E+01  1.00800000E+00  1.20100000E+01  1.00800000E+00  1.20100000E+01
  1.00800000E+00  1.00800000E+00  1.20100000E+01  1.00800000E+00  1.20100000E+01
  1.00800000E+00  1.00800000E+00  1.00800000E+00  1.20100000E+01  1.00800000E+00
  1.00800000E+00  1.00800000E+00  1.20100000E+01  1.60000000E+01  1.40100000E+01
  1.00800000E+00  1.20100000E+01  1.00800000E+00  1.20100000E+01  1.00800000E+00
  1.00800000E+00  1.60000000E+01  1.00800000E+00  1.20100000E+01  1.60000000E+01
  1.40100000E+01  1.00800000E+00  1.20100000E+01  1.00800000E+00  1.20100000E+01
  1.00800000E+00  1.00800000E+00  1.20100000E+01  1.40100000E+01  1.00800000E+00
  1.20100000E+01  1.00800000E+00  1.40100000E+01  1.20100000E+01  1.00800000E+00
  1.20100000E+01  1.60000000E+01  1.40100000E+01  1.00800000E+00  1.20100000E+01
  1.00800000E+00  1.20100000E+01  1.00800000E+00  1.00800000E+00  3.20600000E+01
  1.00800000E+00  1.20100000E+01  1.60000000E+01  1.40100000E+01  1.00800000E+00
  1.20100000E+01  1.00800000E+00  1.20100000E+01  1.00800000E+00  1.00800000E+00
  1.00800000E+00  1.20100000E+01  1.60000000E+01  1.40100000E+01  1.00800000E+00
  1.20100000E+01  1.00800000E+00  1.20100000E+01  1.00800000E+00  1.20100000E+01
  1.00800000E+00  1.00800000E+00  1.00800000E+00  1.20100000E+01  1.00800000E+00
  1.00800000E+00  1.00800000E+00  1.20100000E+01  1.60000000E+01  1.40100000E+01
  1.00800000E+00  1.20100000E+01  1.00800000E+00  1.20100000E+01  1.00800000E+00
  1.00800000E+00  1.20100000E+01  1.20100000E+01  1.00800000E+00  1.20100000E+01
  1.00800000E+00  1.20100000E+01  1.60000000E+01  1.00800000E+00  1.20100000E+01
  1.00800000E+00  1.20100000E+01  1.00800000E+00  1.20100000E+01  1.60000000E+01
  1.40100000E+01  1.00800000E+00  1.20100000E+01  1.00800000E+00  1.20100000E+01
  1.00800000E+00  1.00800000E+00  1.00800000E+00  1.20100000E+01  1.60000000E+01
  1.40100000E+01  1.00800000E+00  1.20100000E+01  1.00800000E+00  1.20100000E+01
  1.00800000E+00  1.00800000E+00  1.20100000E+01  1.60000000E+01  1.60000000E+01
  1.20100000E+01  1.60000000E+01  1.40100000E+01  1.00800000E+00  1.20100000E+01
  1.00800000E+00  1.20100000E+01  1.00800000E+00  1.00800000E+00  1.20100000E+01
  1.60000000E+01  1.60000000E+01  1.20100000E+01  1.60000000E+01  1.40100000E+01
  1.00800000E+00  1.20100000E+01  1.00800000E+00  1.20100000E+01  1.00800000E+00
  1.00800000E+00  1.20100000E+01  1.20100000E+01  1.00800000E+00  1.40100000E+01
  1.00800000E+00  1.20100000E+01  1.20100000E+01  1.00800000E+00  1.20100000E+01
  1.00800000E+00  1.20100000E+01  1.00800000E+00  1.20100000E+01  1.00800000E+00
  1.20100000E+01  1.20100000E+01  1.60000000E+01  1.40100000E+01  1.00800000E+00
  1.20100000E+01  1.00800000E+00  1.20100000E+01  1.00800000E+00  1.20100000E+01
  1.00800000E+00  1.00800000E+00  1.00800000E+00  1.20100000E+01  1.00800000E+00
  1.00800000E+00  1.00800000E+00  1.20100000E+01  1.60000000E+01  1.40100000E+01
  1.00800000E+00  1.20100000E+01  1.00800000E+00  1.20100000E+01  1.00800000E+00
  1.20100000E+01  1.00800000E+00  1.00800000E+00  1.00800000E+00  1.60000000E+01
  1.00800000E+00  1.20100000E+01  1.60000000E+01  1.40100000E+01  1.00800000E+00
  1.20100000E+01  1.00800000E+00  1.20100000E+01  1.00800000E+00  1.00800000E+00
  1.20100000E+01  1.60000000E+01  1.60000000E+01  1.20100000E+01  1.60000000E+01
  1.40100000E+01  1.20100000E+01  1.00800000E+00  1.00800000E+00  1.20100000E+01
  1.00800000E+00  1.00800000E+00  1.20100000E+01  1.00800000E+00  1.00800000E+00
  1.20100000E+01  1.00800000E+00  1.20100000E+01  1.60000000E+01  1.40100000E+01
  1.00800000E+00  1.20100000E+01  1.00800000E+00  1.20100000E+01  1.00800000E+00
  1.00800000E+00  1.20100000E+01  1.00800000E+00  1.00800000E+00  1.20100000E+01
  1.00800000E+00  1.00800000E+00  1.40100000E+01  1.00800000E+00  1.20100000E+01
  1.40100000E+01  1.00800000E+00  1.00800000E+00  1.40100000E+01  1.00800000E+00
  1.00800000E+00  1.20100000E+01  1.60000000E+01  1.40100000E+01  1.00800000E+00
  1.20100000E+01  1.00800000E+00  1.20100000E+01  1.00800000E+00  1.00800000E+00
  1.20100000E+01  1.20100000E+01  1.00800000E+00  1.20100000E+01  1.00800000E+00
  1.20100000E+01  1.00800000E+00  1.20100000E+01  1.00800000E+00  1.20100000E+01
  1.00800000E+00  1.20100000E+01  1.60000000E+01  1.40100000E+01  1.00800000E+00
  1.20100000E+01  1.00800000E+00  1.20100000E+01  1.00800000E+00  1.00800000E+00
  1.20100000E+01  1.00800000E+00  1.20100000E+01  1.00800000E+00  1.00800000E+00
  1.00800000E+00  1.20100000E+01  1.00800000E+00  1.00800000E+00  1.00800000E+00
  1.20100000E+01  1.60000000E+01  1.40100000E+01  1.00800000E+00  1.20100000E+01
  1.00800000E+00  1.20100000E+01  1.00800000E+00  1.20100000E+01  1.00800000E+00
  1.00800000E+00  1.00800000E+00  1.20100000E+01  1.00800000E+00  1.00800000E+00
  1.20100000E+01  1.00800000E+00  1.00800000E+00  1.00800000E+00  1.20100000E+01
  1.60000000E+01  1.40100000E+01  1.00800000E+00  1.20100000E+01  1.00800000E+00
  1.00800000E+00  1.20100000E+01  1.60000000E+01  1.40100000E+01  1.00800000E+00
  1.20100000E+01  1.00800000E+00  1.20100000E+01  1.00800000E+00  1.00800000E+00
  1.20100000E+01  1.20100000E+01  1.00800000E+00  1.20100000E+01  1.00800000E+00
  1.20100000E+01  1.00800000E+00  1.20100000E+01  1.00800000E+00  1.20100000E+01
  1.00800000E+00  1.20100000E+01  1.60000000E+01  1.40100000E+01  1.00800000E+00
  1.20100000E+01  1.00800000E+00  1.00800000E+00  1.20100000E+01  1.60000000E+01
  1.40100000E+01  1.00800000E+00  1.20100000E+01  1.00800000E+00  1.20100000E+01
  1.00800000E+00  1.00800000E+00  1.20100000E+01  1.00800000E+00  1.20100000E+01
  1.00800000E+00  1.00800000E+00  1.00800000E+00  1.20100000E+01  1.00800000E+00
  1.00800000E+00  1.00800000E+00  1.20100000E+01  1.60000000E+01  1.40100000E+01
  1.00800000E+00  1.20100000E+01  1.00800000E+00  1.20100000E+01  1.00800000E+00
  1.00800000E+00  1.20100000E+01  1.20100000E+01  1.00800000E+00  1.40100000E+01
  1.00800000E+00  1.20100000E+01  1.20100000E+01  1.00800000E+00  1.20100000E+01
  1.00800000E+00  1.20100000E+01  1.00800000E+00  1.20100000E+01  1.00800000E+00
  1.20100000E+01  1.20100000E+01  1.60000000E+01  1.40100000E+01  1.00800000E+00
  1.20100000E+01  1.00800000E+00  1.20100000E+01  1.00800000E+00  1.00800000E+00
  1.20100000E+01  1.00800000E+00  1.20100000E+01  1.00800000E+00  1.00800000E+00
  1.00800000E+00  1.20100000E+01  1.00800000E+00  1.00800000E+00  1.00800000E+00
  1.20100000E+01  1.60000000E+01  1.40100000E+01  1.00800000E+00  1.20100000E+01
  1.00800000E+00  1.20100000E+01  1.00800000E+00  1.20100000E+01  1.00800000E+00
  1.00800000E+00  1.00800000E+00  1.60000000E+01  1.00800000E+00  1.20100000E+01
  1.60000000E+01  1.40100000E+01  1.00800000E+00  1.20100000E+01  1.00800000E+00
  1.00800000E+00  1.20100000E+01  1.60000000E+01  1.40100000E+01  1.00800000E+00
  1.20100000E+01  1.00800000E+00  1.20100000E+01  1.00800000E+00  1.00800000E+00
  1.20100000E+01  1.00800000E+00  1.00800000E+00  3.20600000E+01  1.20100000E+01
  1.00800000E+00  1.00800000E+00  1.00800000E+00  1.20100000E+01  1.60000000E+01
  1.40100000E+01  1.00800000E+00  1.20100000E+01  1.00800000E+00  1.20100000E+01
  1.00800000E+00  1.00800000E+00  1.20100000E+01  1.00800000E+00  1.20100000E+01
  1.00800000E+00  1.00800000E+00  1.00800000E+00  1.20100000E+01  1.00800000E+00
  1.00800000E+00  1.00800000E+00  1.20100000E+01  1.60000000E+01  1.40100000E+01
  1.00800000E+00  1.20100000E+01  1.00800000E+00  1.20100000E+01  1.00800000E+00
  1.20100000E+01  1.00800000E+00  1.00800000E+00  1.00800000E+00  1.20100000E+01
  1.00800000E+00  1.00800000E+00  1.20100000E+01  1.00800000E+00  1.00800000E+00
  1.00800000E+00  1.20100000E+01  1.60000000E+01  1.40100000E+01  1.00800000E+00
  1.20100000E+01  1.00800000E+00  1.20100000E+01  1.00800000E+00  1.00800000E+00
  1.20100000E+01  1.60000000E+01  1.40100000E+01  1.00800000E+00  1.00800000E+00
  1.20100000E+01  1.60000000E+01  1.40100000E+01  1.00800000E+00  1.20100000E+01
  1.00800000E+00  1.20100000E+01  1.00800000E+00  1.20100000E+01  1.00800000E+00
  1.00800000E+00  1.00800000E+00  1.20100000E+01  1.00800000E+00  1.00800000E+00
  1.20100000E+01  1.00800000E+00  1.00800000E+00  1.00800000E+00  1.20100000E+01
  1.60000000E+01  1.40100000E+01  1.00800000E+00  1.20100000E+01  1.00800000E+00
  1.20100000E+01  1.00800000E+00  1.00800000E+00  1.20100000E+01  1.40100000E+01
  1.00800000E+00  1.20100000E+01  1.00800000E+00  1.40100000E+01  1.20100000E+01
  1.00800000E+00  1.20100000E+01  1.60000000E+01  1.40100000E+01  1.00800000E+00
  1.20100000E+01  1.00800000E+00  1.20100000E+01  1.00800000E+00  1.00800000E+00
  1.60000000E+01  1.00800000E+00  1.20100000E+01  1.60000000E+01  1.40100000E+01
  1.00800000E+00  1.20100000E+01  1.00800000E+00  1.20100000E+01  1.00800000E+00
  1.00800000E+00  1.20100000E+01  1.60000000E+01  1.60000000E+01  1.20100000E+01
  1.60000000E+01  1.40100000E+01  1.00800000E+00  1.20100000E+01  1.00800000E+00
  1.20100000E+01  1.00800000E+00  1.00800000E+00  1.20100000E+01  1.40100000E+01
  1.00800000E+00  1.20100000E+01  1.00800000E+00  1.40100000E+01  1.20100000E+01
  1.00800000E+00  1.20100000E+01  1.60000000E+01  1.40100000E+01  1.00800000E+00
  1.20100000E+01  1.00800000E+00  1.20100000E+01  1.00800000E+00  1.20100000E+01
  1.00800000E+00  1.00800000E+00  1.00800000E+00  1.20100000E+01  1.00800000E+00
  1.00800000E+00  1.20100000E+01  1.00800000E+00  1.00800000E+00  1.00800000E+00
  1.20100000E+01  1.60000000E+01  1.40100000E+01  1.00800000E+00  1.20100000E+01
  1.00800000E+00  1.20100000E+01  1.00800000E+00  1.00800000E+00  1.20100000E+01
  1.00800000E+00  1.20100000E+01  1.00800000E+00  1.00800000E+00  1.00800000E+00
  1.20100000E+01  1.00800000E+00  1.00800000E+00  1.00800000E+00  1.20100000E+01
  1.60000000E+01  1.40100000E+01  1.00800000E+00  1.20100000E+01  1.00800000E+00
  1.20100000E+01  1.00800000E+00  1.00800000E+00  1.20100000E+01  1.00800000E+00
  1.00800000E+00  1.20100000E+01  1.00800000E+00  1.00800000E+00  1.40100000E+01
  1.00800000E+00  1.20100000E+01  1.40100000E+01  1.00800000E+00  1.00800000E+00
  1.40100000E+01  1.00800000E+00  1.00800000E+00  1.20100000E+01  1.60000000E+01
  1.40100000E+01  1.00800000E+00  1.20100000E+01  1.00800000E+00  1.20100000E+01
  1.00800000E+00  1.00800000E+00  1.20100000E+01  1.60000000E+01  1.40100000E+01
  1.00800000E+00  1.00800000E+00  1.20100000E+01  1.60000000E+01  1.40100000E+01
  1.00800000E+00  1.20100000E+01  1.00800000E+00  1.20100000E+01  1.00800000E+00
  1.00800000E+00  1.20100000E+01  1.00800000E+00  1.20100000E+01  1.00800000E+00
  1.00800000E+00  1.00800000E+00  1.20100000E+01  1.00800000E+00  1.00800000E+00
  1.00800000E+00  1.20100000E+01  1.60000000E+01  1.40100000E+01  1.00800000E+00
  1.20100000E+01  1.00800000E+00  1.20100000E+01  1.00800000E+00  1.00800000E+00
  1.20100000E+01  1.00800000E+00  1.00800000E+00  1.20100000E+01  1.00800000E+00
  1.00800000E+00  1.40100000E+01  1.00800000E+00  1.20100000E+01  1.40100000E+01
  1.00800000E+00  1.00800000E+00  1.40100000E+01  1.00800000E+00  1.00800000E+00
  1.20100000E+01  1.60000000E+01  1.40100000E+01  1.00800000E+00  1.20100000E+01
  1.00800000E+00  1.20100000E+01  1.00800000E+00  1.00800000E+00  1.20100000E+01
  1.00800000E+00  1.00800000E+00  1.20100000E+01  1.00800000E+00  1.00800000E+00
  1.20100000E+01  1.00800000E+00  1.00800000E+00  1.40100000E+01  1.00800000E+00
  1.00800000E+00  1.00800000E+00  1.20100000E+01  1.60000000E+01  1.40100000E+01
  1.20100000E+01  1.00800000E+00  1.00800000E+00  1.20100000E+01  1.00800000E+00
  1.00800000E+00  1.20100000E+01  1.00800000E+00  1.00800000E+00  1.20100000E+01
  1.00800000E+00  1.20100000E+01  1.60000000E+01  1.40100000E+01  1.00800000E+00
  1.20100000E+01  1.00800000E+00  1.00800000E+00  1.20100000E+01  1.60000000E+01
  1.40100000E+01  1.00800000E+00  1.20100000E+01  1.00800000E+00  1.20100000E+01
  1.00800000E+00  1.00800000E+00  1.20100000E+01  1.60000000E+01  1.60000000E+01
  1.20100000E+01  1.60000000E+01  1.40100000E+01  1.00800000E+00  1.20100000E+01
  1.00800000E+00  1.20100000E+01  1.00800000E+00  1.20100000E+01  1.00800000E+00
  1.00800000E+00  1.00800000E+00  1.60000000E+01  1.00800000E+00  1.20100000E+01
  1.60000000E+01  1.40100000E+01  1.00800000E+00  1.20100000E+01  1.00800000E+00
  1.00800000E+00  1.20100000E+01  1.60000000E+01  1.40100000E+01  1.00800000E+00
  1.20100000E+01  1.00800000E+00  1.20100000E+01  1.00800000E+00  1.00800000E+00
  1.20100000E+01  1.20100000E+01  1.00800000E+00  1.20100000E+01  1.00800000E+00
  1.20100000E+01  1.60000000E+01  1.00800000E+00  1.20100000E+01  1.00800000E+00
  1.20100000E+01  1.00800000E+00  1.20100000E+01  1.60000000E+01  1.40100000E+01
  1.00800000E+00  1.20100000E+01  1.00800000E+00  1.20100000E+01  1.00800000E+00
  1.00800000E+00  1.20100000E+01  1.00800000E+00  1.00800000E+00  1.20100000E+01
  1.00800000E+00  1.00800000E+00  1.20100000E+01  1.00800000E+00  1.00800000E+00
  1.40100000E+01  1.00800000E+00  1.00800000E+00  1.00800000E+00  1.20100000E+01
  1.60000000E+01  1.40100000E+01  1.00800000E+00  1.20100000E+01  1.00800000E+00
  1.20100000E+01  1.00800000E+00  1.20100000E+01  1.00800000E+00  1.00800000E+00
  1.00800000E+00  1.20100000E+01  1.00800000E+00  1.00800000E+00  1.20100000E+01
  1.00800000E+00  1.00800000E+00  1.00800000E+00  1.20100000E+01  1.60000000E+01
  1.40100000E+01  1.20100000E+01  1.00800000E+00  1.00800000E+00  1.20100000E+01
  1.00800000E+00  1.00800000E+00  1.20100000E+01  1.00800000E+00  1.00800000E+00
  1.20100000E+01  1.00800000E+00  1.20100000E+01  1.60000000E+01  1.40100000E+01
  1.00800000E+00  1.20100000E+01  1.00800000E+00  1.20100000E+01  1.00800000E+00
  1.00800000E+00  1.20100000E+01  1.00800000E+00  1.00800000E+00  1.20100000E+01
  1.00800000E+00  1.00800000E+00  1.40100000E+01  1.00800000E+00  1.20100000E+01
  1.40100000E+01  1.00800000E+00  1.00800000E+00  1.40100000E+01  1.00800000E+00
  1.00800000E+00  1.20100000E+01  1.60000000E+01  1.40100000E+01  1.00800000E+00
  1.20100000E+01  1.00800000E+00  1.00800000E+00  1.20100000E+01  1.60000000E+01
  1.40100000E+01  1.00800000E+00  1.20100000E+01  1.00800000E+00  1.00800000E+00
  1.20100000E+01  1.60000000E+01  1.40100000E+01  1.00800000E+00  1.20100000E+01
  1.00800000E+00  1.20100000E+01  1.00800000E+00  1.00800000E+00  1.20100000E+01
  1.00800000E+00  1.20100000E+01  1.00800000E+00  1.00800000E+00  1.00800000E+00
  1.20100000E+01  1.00800000E+00  1.00800000E+00  1.00800000E+00  1.20100000E+01
  1.60000000E+01  1.40100000E+01  1.00800000E+00  1.20100000E+01  1.00800000E+00
  1.20100000E+01  1.00800000E+00  1.00800000E+00  1.20100000E+01  1.20100000E+01
  1.00800000E+00  1.20100000E+01  1.00800000E+00  1.20100000E+01  1.00800000E+00
  1.20100000E+01  1.00800000E+00  1.20100000E+01  1.00800000E+00  1.20100000E+01
  1.60000000E+01  1.40100000E+01  1.00800000E+00  1.20100000E+01  1.00800000E+00
  1.20100000E+01  1.00800000E+00  1.00800000E+00  1.20100000E+01  1.00800000E+00
  1.00800000E+00  1.20100000E+01  1.60000000E+01  1.60000000E+01  1.20100000E+01
  1.60000000E+01  1.40100000E+01  1.00800000E+00  1.20100000E+01  1.00800000E+00
  1.20100000E+01  1.00800000E+00  1.00800000E+00  1.20100000E+01  1.20100000E+01
  1.00800000E+00  1.20100000E+01  1.00800000E+00  1.20100000E+01  1.60000000E+01
  1.00800000E+00  1.20100000E+01  1.00800000E+00  1.20100000E+01  1.00800000E+00
  1.20100000E+01  1.60000000E+01  1.40100000E+01  1.00800000E+00  1.20100000E+01
  1.00800000E+00  1.20100000E+01  1.00800000E+00  1.20100000E+01  1.00800000E+00
  1.00800000E+00  1.00800000E+00  1.20100000E+01  1.00800000E+00  1.00800000E+00
  1.00800000E+00  1.20100000E+01  1.60000000E+01  1.40100000E+01  1.00800000E+00
  1.20100000E+01  1.00800000E+00  1.20100000E+01  1.00800000E+00  1.20100000E+01
  1.00800000E+00  1.00800000E+00  1.00800000E+00  1.60000000E+01  1.00800000E+00
  1.20100000E+01  1.60000000E+01  1.40100000E+01  1.00800000E+00  1.20100000E+01
  1.00800000E+00  1.20100000E+01  1.00800000E+00  1.00800000E+00  1.00800000E+00
  1.20100000E+01  1.60000000E+01  1.40100000E+01  1.00800000E+00  1.20100000E+01
  1.00800000E+00  1.20100000E+01  1.00800000E+00  1.00800000E+00  1.00800000E+00
  1.20100000E+01  1.60000000E+01  1.40100000E+01  1.00800000E+00  1.20100000E+01
  1.00800000E+00  1.20100000E+01  1.00800000E+00  1.00800000E+00  1.20100000E+01
  1.60000000E+01  1.40100000E+01  1.00800000E+00  1.00800000E+00  1.20100000E+01
  1.60000000E+01  1.40100000E+01  1.00800000E+00  1.20100000E+01  1.00800000E+00
  1.20100000E+01  1.00800000E+00  1.00800000E+00  1.20100000E+01  1.20100000E+01
  1.00800000E+00  1.20100000E+01  1.00800000E+00  1.20100000E+01  1.60000000E+01
  1.00800000E+00  1.20100000E+01  1.00800000E+00  1.20100000E+01  1.00800000E+00
  1.20100000E+01  1.60000000E+01  1.40100000E+01  1.00800000E+00  1.20100000E+01
  1.00800000E+00  1.20100000E+01  1.00800000E+00  1.00800000E+00  1.20100000E+01
  1.20100000E+01  1.00800000E+00  1.20100000E+01  1.00800000E+00  1.20100000E+01
  1.00800000E+00  1.20100000E+01  1.00800000E+00  1.20100000E+01  1.00800000E+00
  1.20100000E+01  1.60000000E+01  1.40100000E+01  1.00800000E+00  1.20100000E+01
  1.00800000E+00  1.00800000E+00  1.20100000E+01  1.60000000E+01  1.40100000E+01
  1.00800000E+00  1.20100000E+01  1.00800000E+00  1.20100000E+01  1.00800000E+00
  1.00800000E+00  1.20100000E+01  1.00800000E+00  1.00800000E+00  1.20100000E+01
  1.60000000E+01  1.60000000E+01  1.20100000E+01  1.60000000E+01  1.40100000E+01
  1.00800000E+00  1.20100000E+01  1.00800000E+00  1.20100000E+01  1.00800000E+00
  1.20100000E+01  1.00800000E+00  1.00800000E+00  1.00800000E+00  1.20100000E+01
  1.00800000E+00  1.00800000E+00  1.20100000E+01  1.00800000E+00  1.00800000E+00
  1.00800000E+00  1.20100000E+01  1.60000000E+01  1.40100000E+01  1.00800000E+00
  1.20100000E+01  1.00800000E+00  1.20100000E+01  1.00800000E+00  1.00800000E+00
  1.20100000E+01  1.00800000E+00  1.00800000E+00  3.20600000E+01  1.20100000E+01
  1.00800000E+00  1.00800000E+00  1.00800000E+00  1.20100000E+01  1.60000000E+01
  1.40100000E+01  1.00800000E+00  1.20100000E+01  1.00800000E+00  1.20100000E+01
  1.00800000E+00  1.00800000E+00  1.20100000E+01  1.00800000E+00  1.00800000E+00
  1.20100000E+01  1.60000000E+01  1.60000000E+01  1.20100000E+01  1.60000000E+01
  1.40100000E+01  1.00800000E+00  1.20100000E+01  1.00800000E+00  1.20100000E+01
  1.00800000E+00  1.00800000E+00  1.20100000E+01  1.20100000E+01  1.00800000E+00
  1.40100000E+01  1.00800000E+00  1.20100000E+01  1.20100000E+01  1.00800000E+00
  1.20100000E+01  1.00800000E+00  1.20100000E+01  1.00800000E+00  1.20100000E+01
  1.00800000E+00  1.20100000E+01  1.20100000E+01  1.60000000E+01  1.40100000E+01
  1.00800000E+00  1.20100000E+01  1.00800000E+00  1.20100000E+01  1.00800000E+00
  1.00800000E+00  3.20600000E+01  1.00800000E+00  1.20100000E+01  1.60000000E+01
  1.40100000E+01  1.00800000E+00  1.20100000E+01  1.00800000E+00  1.00800000E+00
  1.20100000E+01  1.60000000E+01  1.40100000E+01  1.00800000E+00  1.20100000E+01
  1.00800000E+00  1.20100000E+01  1.00800000E+00  1.00800000E+00  1.20100000E+01
  1.20100000E+01  1.00800000E+00  1.20100000E+01  1.00800000E+00  1.20100000E+01
  1.60000000E+01  1.00800000E+00  1.20100000E+01  1.00800000E+00  1.20100000E+01
  1.00800000E+00  1.20100000E+01  1.60000000E+01  1.40100000E+01  1.00800000E+00
  1.20100000E+01  1.00800000E+00  1.20100000E+01  1.00800000E+00  1.00800000E+00
  1.00800000E+00  1.20100000E+01  1.60000000E+01  1.40100000E+01  1.00800000E+00
  1.20100000E+01  1.00800000E+00  1.20100000E+01  1.00800000E+00  1.00800000E+00
  1.20100000E+01  1.00800000E+00  1.20100000E+01  1.00800000E+00  1.00800000E+00
  1.00800000E+00  1.20100000E+01  1.00800000E+00  1.00800000E+00  1.00800000E+00
  1.20100000E+01  1.60000000E+01  1.40100000E+01  1.00800000E+00  1.20100000E+01
  1.00800000E+00  1.20100000E+01  1.00800000E+00  1.00800000E+00  1.00800000E+00
  1.20100000E+01  1.60000000E+01  1.40100000E+01  1.00800000E+00  1.20100000E+01
  1.00800000E+00  1.20100000E+01  1.00800000E+00  1.00800000E+00  1.60000000E+01
  1.00800000E+00  1.20100000E+01  1.60000000E+01  1.40100000E+01  1.00800000E+00
  1.20100000E+01  1.00800000E+00  1.20100000E+01  1.00800000E+00  1.00800000E+00
  1.20100000E+01  1.20100000E+01  1.00800000E+00  1.40100000E+01  1.00800000E+00
  1.20100000E+01  1.20100000E+01  1.00800000E+00  1.20100000E+01  1.00800000E+00
  1.20100000E+01  1.00800000E+00  1.20100000E+01  1.00800000E+00  1.20100000E+01
  1.20100000E+01  1.60000000E+01  1.40100000E+01  1.00800000E+00  1.20100000E+01
  1.00800000E+00  1.20100000E+01  1.00800000E+00  1.00800000E+00  1.60000000E+01
  1.00800000E+00  1.20100000E+01  1.60000000E+01  1.40100000E+01  1.00800000E+00
  1.20100000E+01  1.00800000E+00  1.20100000E+01  1.00800000E+00  1.20100000E+01
  1.00800000E+00  1.00800000E+00  1.00800000E+00  1.20100000E+01  1.00800000E+00
  1.00800000E+00  1.00800000E+00  1.20100000E+01  1.60000000E+01  1.40100000E+01
  1.00800000E+00  1.20100000E+01  1.00800000E+00  1.20100000E+01  1.00800000E+00
  1.00800000E+00  1.20100000E+01  1.00800000E+00  1.00800000E+00  1.20100000E+01
  1.60000000E+01  1.40100000E+01  1.00800000E+00  1.00800000E+00  1.20100000E+01
  1.60000000E+01  1.40100000E+01  1.00800000E+00  1.20100000E+01  1.00800000E+00
  1.00800000E+00  1.20100000E+01  1.60000000E+01  1.40100000E+01  1.00800000E+00
  1.20100000E+01  1.00800000E+00  1.20100000E+01  1.00800000E+00  1.00800000E+00
  1.00800000E+00  1.20100000E+01  1.60000000E+01  1.40100000E+01  1.00800000E+00
  1.20100000E+01  1.00800000E+00  1.20100000E+01  1.00800000E+00  1.00800000E+00
  1.00800000E+00  1.20100000E+01  1.60000000E+01  1.40100000E+01  1.00800000E+00
  1.20100000E+01  1.00800000E+00  1.20100000E+01  1.00800000E+00  1.00800000E+00
  1.20100000E+01  1.20100000E+01  1.00800000E+00  1.20100000E+01  1.00800000E+00
  1.20100000E+01  1.00800000E+00  1.20100000E+01  1.00800000E+00  1.20100000E+01
  1.00800000E+00  1.20100000E+01  1.60000000E+01  1.40100000E+01  1.00800000E+00
  1.20100000E+01  1.00800000E+00  1.20100000E+01  1.00800000E+00  1.00800000E+00
  1.00800000E+00  1.20100000E+01  1.60000000E+01  1.40100000E+01  1.00800000E+00
  1.20100000E+01  1.00800000E+00  1.20100000E+01  1.00800000E+00  1.00800000E+00
  1.20100000E+01  1.20100000E+01  1.00800000E+00  1.20100000E+01  1.00800000E+00
  1.20100000E+01  1.00800000E+00  1.20100000E+01  1.00800000E+00  1.20100000E+01
  1.00800000E+00  1.20100000E+01  1.60000000E+01  1.40100000E+01  1.00800000E+00
  1.20100000E+01  1.00800000E+00  1.20100000E+01  1.00800000E+00  1.00800000E+00
  1.20100000E+01  1.20100000E+01  1.00800000E+00  1.20100000E+01  1.00800000E+00
  1.20100000E+01  1.00800000E+00  1.20100000E+01  1.00800000E+00  1.20100000E+01
  1.00800000E+00  1.20100000E+01  1.60000000E+01  1.40100000E+01  1.00800000E+00
  1.20100000E+01  1.00800000E+00  1.20100000E+01  1.00800000E+00  1.20100000E+01
  1.00800000E+00  1.00800000E+00  1.00800000E+00  1.60000000E+01  1.00800000E+00
  1.20100000E+01  1.60000000E+01  1.40100000E+01  1.00800000E+00  1.20100000E+01
  1.00800000E+00  1.20100000E+01  1.00800000E+00  1.00800000E+00  1.20100000E+01
  1.20100000E+01  1.00800000E+00  1.20100000E+01  1.00800000E+00  1.20100000E+01
  1.00800000E+00  1.20100000E+01  1.00800000E+00  1.20100000E+01  1.00800000E+00
  1.20100000E+01  1.60000000E+01  1.40100000E+01  1.00800000E+00  1.20100000E+01
  1.00800000E+00  1.20100000E+01  1.00800000E+00  1.00800000E+00  3.20600000E+01
  1.00800000E+00  1.20100000E+01  1.60000000E+01  1.40100000E+01  1.00800000E+00
  1.20100000E+01  1.00800000E+00  1.20100000E+01  1.00800000E+00  1.00800000E+00
  1.20100000E+01  1.20100000E+01  1.00800000E+00  1.20100000E+01  1.00800000E+00
  1.20100000E+01  1.00800000E+00  1.20100000E+01  1.00800000E+00  1.20100000E+01
  1.00800000E+00  1.20100000E+01  1.60000000E+01  1.40100000E+01  1.00800000E+00
  1.20100000E+01  1.00800000E+00  1.20100000E+01  1.00800000E+00  1.00800000E+00
  1.20100000E+01  1.00800000E+00  1.20100000E+01  1.00800000E+00  1.00800000E+00
  1.00800000E+00  1.20100000E+01  1.00800000E+00  1.00800000E+00  1.00800000E+00
  1.20100000E+01  1.60000000E+01  1.40100000E+01  1.00800000E+00  1.20100000E+01
  1.00800000E+00  1.20100000E+01  1.00800000E+00  1.00800000E+00  1.60000000E+01
  1.00800000E+00  1.20100000E+01  1.60000000E+01  1.40100000E+01  1.00800000E+00
  1.20100000E+01  1.00800000E+00  1.00800000E+00  1.20100000E+01  1.60000000E+01
  1.40100000E+01  1.00800000E+00  1.20100000E+01  1.00800000E+00  1.20100000E+01
  1.00800000E+00  1.00800000E+00  1.20100000E+01  1.00800000E+00  1.00800000E+00
  1.20100000E+01  1.00800000E+00  1.00800000E+00  1.40100000E+01  1.00800000E+00
  1.20100000E+01  1.40100000E+01  1.00800000E+00  1.00800000E+00  1.40100000E+01
  1.00800000E+00  1.00800000E+00  1.20100000E+01  1.60000000E+01  1.40100000E+01
  1.00800000E+00  1.20100000E+01  1.00800000E+00  1.20100000E+01  1.00800000E+00
  1.00800000E+00  1.00800000E+00  1.20100000E+01  1.60000000E+01  1.40100000E+01
  1.00800000E+00  1.20100000E+01  1.00800000E+00  1.20100000E+01  1.00800000E+00
  1.00800000E+00  1.20100000E+01  1.00800000E+00  1.00800000E+00  1.20100000E+01
  1.00800000E+00  1.00800000E+00  1.20100000E+01  1.00800000E+00  1.00800000E+00
  1.40100000E+01  1.00800000E+00  1.00800000E+00  1.00800000E+00  1.20100000E+01
  1.60000000E+01  1.40100000E+01  1.00800000E+00  1.20100000E+01  1.00800000E+00
  1.20100000E+01  1.00800000E+00  1.00800000E+00  1.20100000E+01  1.00800000E+00
  1.00800000E+00  1.20100000E+01  1.60000000E+01  1.60000000E+01  1.20100000E+01
  1.60000000E+01  1.40100000E+01  1.00800000E+00  1.20100000E+01  1.00800000E+00
  1.20100000E+01  1.00800000E+00  1.00800000E+00  1.20100000E+01  1.40100000E+01
  1.20100000E+01  1.00800000E+00  1.40100000E+01  1.00800000E+00  1.20100000E+01
  1.00800000E+00  1.20100000E+01  1.60000000E+01  1.40100000E+01  1.00800000E+00
  1.20100000E+01  1.00800000E+00  1.20100000E+01  1.00800000E+00  1.00800000E+00
  1.20100000E+01  1.40100000E+01  1.20100000E+01  1.00800000E+00  1.40100000E+01
  1.00800000E+00  1.20100000E+01  1.00800000E+00  1.20100000E+01  1.60000000E+01
  1.40100000E+01  1.00800000E+00  1.20100000E+01  1.00800000E+00  1.20100000E+01
  1.00800000E+00  1.00800000E+00  1.20100000E+01  1.00800000E+00  1.00800000E+00
  1.20100000E+01  1.60000000E+01  1.60000000E+01  1.20100000E+01  1.60000000E+01
  1.40100000E+01  1.00800000E+00  1.20100000E+01  1.00800000E+00  1.20100000E+01
  1.00800000E+00  1.00800000E+00  1.20100000E+01  1.20100000E+01  1.00800000E+00
  1.40100000E+01  1.00800000E+00  1.20100000E+01  1.20100000E+01  1.00800000E+00
  1.20100000E+01  1.00800000E+00  1.20100000E+01  1.00800000E+00  1.20100000E+01
  1.00800000E+00  1.20100000E+01  1.20100000E+01  1.60000000E+01  1.40100000E+01
  1.00800000E+00  1.20100000E+01  1.00800000E+00  1.20100000E+01  1.00800000E+00
  1.00800000E+00  1.20100000E+01  1.20100000E+01  1.00800000E+00  1.20100000E+01
  1.00800000E+00  1.20100000E+01  1.60000000E+01  1.00800000E+00  1.20100000E+01
  1.00800000E+00  1.20100000E+01  1.00800000E+00  1.20100000E+01  1.60000000E+01
  1.40100000E+01  1.00800000E+00  1.20100000E+01  1.00800000E+00  1.20100000E+01
  1.00800000E+00  1.00800000E+00  1.20100000E+01  1.00800000E+00  1.20100000E+01
  1.00800000E+00  1.00800000E+00  1.00800000E+00  1.20100000E+01  1.00800000E+00
  1.00800000E+00  1.00800000E+00  1.20100000E+01  1.60000000E+01  1.40100000E+01
  1.00800000E+00  1.20100000E+01  1.00800000E+00  1.20100000E+01  1.00800000E+00
  1.00800000E+00  1.20100000E+01  1.00800000E+00  1.00800000E+00  1.20100000E+01
  1.00800000E+00  1.00800000E+00  1.40100000E+01  1.00800000E+00  1.20100000E+01
  1.40100000E+01  1.00800000E+00  1.00800000E+00  1.40100000E+01  1.00800000E+00
  1.00800000E+00  1.20100000E+01  1.60000000E+01  1.40100000E+01  1.00800000E+00
  1.20100000E+01  1.00800000E+00  1.20100000E+01  1.00800000E+00  1.00800000E+00
  1.20100000E+01  1.00800000E+00  1.00800000E+00  1.20100000E+01  1.00800000E+00
  1.00800000E+00  1.20100000E+01  1.00800000E+00  1.00800000E+00  1.40100000E+01
  1.00800000E+00  1.00800000E+00  1.00800000E+00  1.20100000E+01  1.60000000E+01
  1.40100000E+01  1.00800000E+00  1.20100000E+01  1.00800000E+00  1.20100000E+01
  1.00800000E+00  1.00800000E+00  1.20100000E+01  1.20100000E+01  1.00800000E+00
  1.20100000E+01  1.00800000E+00  1.20100000E+01  1.00800000E+00  1.20100000E+01
  1.00800000E+00  1.20100000E+01  1.00800000E+00  1.20100000E+01  1.60000000E+01
  1.40100000E+01  1.00800000E+00  1.20100000E+01  1.00800000E+00  1.20100000E+01
  1.00800000E+00  1.00800000E+00  1.20100000E+01  1.00800000E+00  1.00800000E+00
  1.20100000E+01  1.60000000E+01  1.60000000E+01  1.20100000E+01  1.60000000E+01
  1.40100000E+01  1.00800000E+00  1.20100000E+01  1.00800000E+00  1.20100000E+01
  1.00800000E+00  1.00800000E+00  1.20100000E+01  1.00800000E+00  1.00800000E+00
  1.20100000E+01  1.60000000E+01  1.60000000E+01  1.20100000E+01  1.60000000E+01
  1.40100000E+01  1.00800000E+00  1.20100000E+01  1.00800000E+00  1.20100000E+01
  1.00800000E+00  1.00800000E+00  1.20100000E+01  1.20100000E+01  1.00800000E+00
  1.20100000E+01  1.00800000E+00  1.20100000E+01  1.60000000E+01  1.00800000E+00
  1.20100000E+01  1.00800000E+00  1.20100000E+01  1.00800000E+00  1.20100000E+01
  1.60000000E+01  1.40100000E+01  1.20100000E+01  1.00800000E+00  1.00800000E+00
  1.20100000E+01  1.00800000E+00  1.00800000E+00  1.20100000E+01  1.00800000E+00
  1.00800000E+00  1.20100000E+01  1.00800000E+00  1.20100000E+01  1.60000000E+01
  1.40100000E+01  1.00800000E+00  1.20100000E+01  1.00800000E+00  1.20100000E+01
  1.00800000E+00  1.00800000E+00  1.20100000E+01  1.00800000E+00  1.00800000E+00
  1.20100000E+01  1.00800000E+00  1.00800000E+00  1.20100000E+01  1.00800000E+00
  1.00800000E+00  1.40100000E+01  1.00800000E+00  1.00800000E+00  1.00800000E+00
  1.20100000E+01  1.60000000E+01  1.40100000E+01  1.00800000E+00  1.20100000E+01
  1.00800000E+00  1.20100000E+01  1.00800000E+00  1.00800000E+00  1.20100000E+01
  1.20100000E+01  1.00800000E+00  1.20100000E+01  1.00800000E+00  1.20100000E+01
  1.00800000E+00  1.20100000E+01  1.00800000E+00  1.20100000E+01  1.00800000E+00
  1.20100000E+01  1.60000000E+01  1.40100000E+01  1.00800000E+00  1.20100000E+01
  1.00800000E+00  1.20100000E+01  1.00800000E+00  1.00800000E+00  1.20100000E+01
  1.00800000E+00  1.00800000E+00  1.20100000E+01  1.00800000E+00  1.00800000E+00
  1.40100000E+01  1.00800000E+00  1.20100000E+01  1.40100000E+01  1.00800000E+00
  1.00800000E+00  1.40100000E+01  1.00800000E+00  1.00800000E+00  1.20100000E+01
  1.60000000E+01  1.40100000E+01  1.00800000E+00  1.20100000E+01  1.00800000E+00
  1.20100000E+01  1.00800000E+00  1.00800000E+00  1.20100000E+01  1.00800000E+00
  1.00800000E+00  1.20100000E+01  1.00800000E+00  1.00800000E+00  1.20100000E+01
  1.00800000E+00  1.00800000E+00  1.40100000E+01  1.00800000E+00  1.00800000E+00
  1.00800000E+00  1.20100000E+01  1.60000000E+01  1.40100000E+01  1.00800000E+00
  1.20100000E+01  1.00800000E+00  1.20100000E+01  1.00800000E+00  1.20100000E+01
  1.00800000E+00  1.00800000E+00  1.00800000E+00  1.20100000E+01  1.00800000E+00
  1.00800000E+00  1.20100000E+01  1.00800000E+00  1.00800000E+00  1.00800000E+00
  1.20100000E+01  1.60000000E+01  1.40100000E+01  1.00800000E+00  1.20100000E+01
  1.00800000E+00  1.20100000E+01  1.00800000E+00  1.20100000E+01  1.00800000E+00
  1.00800000E+00  1.00800000E+00  1.20100000E+01  1.00800000E+00  1.00800000E+00
  1.20100000E+01  1.00800000E+00  1.00800000E+00  1.00800000E+00  1.20100000E+01
  1.60000000E+01  1.40100000E+01  1.00800000E+00  1.20100000E+01  1.00800000E+00
  1.20100000E+01  1.00800000E+00  1.20100000E+01  1.00800000E+00  1.00800000E+00
  1.00800000E+00  1.20100000E+01  1.00800000E+00  1.00800000E+00  1.20100000E+01
  1.00800000E+00  1.00800000E+00  1.00800000E+00  1.20100000E+01  1.60000000E+01
  1.40100000E+01  1.20100000E+01  1.00800000E+00  1.00800000E+00  1.20100000E+01
  1.00800000E+00  1.00800000E+00  1.20100000E+01  1.00800000E+00  1.00800000E+00
  1.20100000E+01  1.00800000E+00  1.20100000E+01  1.60000000E+01  1.40100000E+01
  1.00800000E+00  1.20100000E+01  1.00800000E+00  1.20100000E+01  1.00800000E+00
  1.00800000E+00  1.20100000E+01  1.20100000E+01  1.00800000E+00  1.20100000E+01
  1.00800000E+00  1.20100000E+01  1.00800000E+00  1.20100000E+01  1.00800000E+00
  1.20100000E+01  1.00800000E+00  1.20100000E+01  1.60000000E+01  1.40100000E+01
  1.00800000E+00  1.20100000E+01  1.00800000E+00  1.20100000E+01  1.00800000E+00
  1.00800000E+00  1.20100000E+01  1.00800000E+00  1.20100000E+01  1.00800000E+00
  1.00800000E+00  1.00800000E+00  1.20100000E+01  1.00800000E+00  1.00800000E+00
  1.00800000E+00  1.20100000E+01  1.60000000E+01  1.40100000E+01  1.00800000E+00
  1.20100000E+01  1.00800000E+00  1.20100000E+01  1.00800000E+00  1.00800000E+00
  1.20100000E+01  1.20100000E+01  1.00800000E+00  1.20100000E+01  1.00800000E+00
  1.20100000E+01  1.00800000E+00  1.20100000E+01  1.00800000E+00  1.20100000E+01
  1.00800000E+00  1.20100000E+01  1.60000000E+01  1.60000000E+01  1.90000000E+01
  1.20100000E+01  1.90000000E+01  1.90000000E+01  1.20100000E+01  1.20100000E+01
  1.00800000E+00  1.20100000E+01  1.00800000E+00  1.20100000E+01  1.20100000E+01
  1.90000000E+01  1.90000000E+01  1.90000000E+01  1.20100000E+01  1.00800000E+00
  1.20100000E+01  1.40100000E+01  1.00800000E+00  1.20100000E+01  1.60000000E+01
  1.20100000E+01  1.00800000E+00  1.20100000E+01  1.00800000E+00  1.20100000E+01
  1.20100000E+01  1.00800000E+00  1.20100000E+01  1.60000000E+01  1.00800000E+00
  1.20100000E+01  1.60000000E+01  1.00800000E+00  1.20100000E+01  1.00800000E+00
  1.20100000E+01  1.00800000E+00
%FLAG ATOM_TYPE_INDEX                                                           
%FORMAT(10I8)                                                                   
       1       2       2       2       3       4       3       5       5       3
       6       6       7       3       6       6       6       8       9       1
       2       3       6       3       5       5       5       8       9       1
       2       3       6       3       6       3       5       5       5      10
      11       8       9       1       2       3       6       3       5       5
       5       8       9       1       2       3       6       3       6       3
       5       5       5      10      11       8       9       1       2       3
       6       6       8       9       1       2       3       6       3       5
       3       5       5       5       3       5       5       5       8       9
       1       2       3       6       3       5       5       5       8       9
       1       2       3       6       3       5       5       3       5       5
       8       9       9       8       9       1       2       3       6       3
       5       5       3       5       5       8       9       9       8       9
       1       2       3       6       3       5       5       3       5       5
       3       6       6       1       2       8       1       2       2       1
       2       2       8       9       1       2       3       6       3       5
       5       3       5       3       5       5       5       3       5       5
       5       8       9       1       2       3       6       3       5       5
       3       5       3       5       5       5       3       5       5       5
       8       9       1       2       3       6       3       5       5       5
       8       9       1       2       3       6       3       5       5       5
       8       9       1       2       3       6       3       5       5       3
       5       3       5       5       5       3       5       5       5       8
       9       1       2       3       6       3       5       5       5       8
       9       1       2       3       6       3       5       5       8       8
      12       8      12       8      10      11       8      12       8      12
       8       9       1       2       3       6       3       5       5       3
       5       3       5       5       5       3       5       5       5       8
       9       1       2       3       6       3       5       5       3       5
       5       8       9       1       2       2       8       9       1       2
       3       6       3       6       6       7      13       8       9       1
       2       3       6       3       5       5       5       8       9       1
       2       3       6       3       5       3       5       5       5       3
       5       5       5       8       9       1       2       3       6       6
       8       9       1       2       3       6       3       6       6       7
      13       8       9       1       2       3       6       3       5       5
       5       8       9       1       2       3       6       3       5       3
       5       5       5       3       5       5       5       8       9       1
       2       3       6       3       5       5       8       8      12       8
      12       8      12       8      12       8      12       8       9       1
       2       3       6       3       5       5       5       8       9       1
       2       3       6       3       5       5       3       5       5       3
       6       6       1       2       8       1       2       2       1       2
       2       8       9       1       2       3       6       3       5       5
       8       9       1       2       2       8       9       1       2       3
       6       3       5       5       3       5       5       3       6       6
       1       2       8       1       2       2       1       2       2       8
       9       1       2       3       6       3       5       5       3       5
       5       8       9       1       2       2       8       9       1       2
       3       6       3       6       3       5       5       5      10      11
       8       9       1       2       3       6       3       5       5       8
       9       1       2       2       8       9       1       2       3       6
       3       6       6      10      11       8       9       1       2       3
       6       3       5       3       5       5       5       3       5       5
       5       8       9       1       2       3       6       3       5       5
       8       8      12       8      12       8      10      11       8      12
       8      12       8       9       1       2       3       6       6       8
       9       1       2       3       6       3       5       5       3       5
       5       3       6       6       1       2       8       1       2       2
       1       2       2       8       9       1       2       3       6       3
       5       5       8       1       2       8      14       1       8      15
       8       9       1       2       3       6       3       5       5       5
       8       9       1       2       3       6       3       5       5       3
       5       3       5       5       5       3       5       5       5       8
       9       1       3       6       6       3       5       5       3       5
       5       3       6       8       9       1       2       3       6       3
       6       6      10      11       8       9       1       2       3       6
       3       5       5       8       1       2       8      14       1       8
      15       8       9       1       2       3       6       3       5       5
       3       5       5       3       6       6       1       2       8       1
       2       2       1       2       2       8       9       1       2       3
       6       3       5       5       3       5       3       5       5       5
       3       5       5       5       8       9       1       2       3       6
       3       5       5       3       5       5       3       6       6       1
       2       8       1       2       2       1       2       2       8       9
       1       2       3       6       3       5       3       5       5       5
       3       5       5       5       8       9       1       3       6       6
       3       5       5       3       5       5       3       6       8       9
       1       2       3       6       3       5       5       5       8       9
       1       2       3       6       3       5       5       3       5       5
       3       6       6       1       2       8       1       2       2       1
       2       2       8       9       1       2       3       6       3       5
       5       5       8       9       1       2       3       6       3       5
       5       5       8       9       1       2       3       6       3       5
       5       8       8      15       1       2       8       8      12       8
      12       8      12       8      12       8       8       9       1       2
       3       6       3       5       3       5       5       5       3       5
       5       5       8       9       1       2       3       6       3       5
       3       5       5       5       3       5       5       5       8       9
       1       2       3       6       3       5       5       3       5       5
       8       9       1       2       2       8       9       1       2       3
       6       3       5       5       3       5       5       8       9       9
       8       9       1       2       3       6       3       5       5       3
       5       3       5       5       5       3       5       5       5       8
       9       1       3       6       6       3       5       5       3       5
       5       3       6       8       9       1       2       3       6       3
       6       6      10      11       8       9       1       2       3       6
       3       5       5       3       5       3       5       5       5       3
       5       5       5       8       9       1       2       3       6       3
       5       5       5       8       9       1       2       3       6       3
       5       5       3       5       3       5       5       5       3       5
       5       5       8       9       1       3       6       6       3       5
       5       3       5       5       3       6       8       9       1       2
       3       6       3       5       5       3       5       3       5       5
       5       3       5       5       5       8       9       1       2       3
       6       3       5       5       8       8      12       8      12       8
      10      11       8      12       8      12       8       9       1       2
       3       6       3       5       5       3       5       5       8       9
       1       2       2       8       9       1       2       3       6       3
       5       5       8       8      12       8      12       8      10      11
       8      12       8      12       8       9       1       2       3       6
       3       5       5       5       8       9       1       2       3       6
       3       6       6      10      11       8       9       1       2       3
       6       3       5       5       3       5       5       8       9       9
       8       9       1       2       3       6       3       6       6      10
      11       8       9       1       2       3       6       3       5       5
       5       8       9       1       3       6       6       3       5       5
       3       5       5       3       6       8       9       1       2       3
       6       3       5       5       3       5       5       3       6       6
       1       2       8       1       2       2       1       2       2       8
       9       1       2       3       6       3       5       5       3       5
       3       5       5       5       3       5       5       5       8       9
       1       2       3       6       3       5       5       3       5       5
       3       6       6       1       2       8       1       2       2       1
       2       2       8       9       1       2       3       6       3       6
       6      10      11       8       9       1       2       3       6       3
       5       5       5       8       9       1       3       6       6       3
       5       5       3       5       5       3       6       8       9       1
       2       3       6       3       5       5       8       9       1       2
       2       8       9       1       2       3       6       3       6       6
       7      13       8       9       1       2       3       6       3       5
       3       5       5       5       3       5       5       3       5       5
       5       8       9       1       2       3       6       3       5       5
       3       5       3       5       5       5       3       5       5       5
       8       9       1       2       3       6       3       5       5       3
       5       3       5       5       5       3       5       5       5       8
       9       1       2       3       6       3       5       5       5       8
       9       1       2       3       6       3       5       5       3       6
       6       7       3       6       6       6       8       9       1       2
       3       6       3       5       5       8       8      12       8      12
       8      12       8      12       8      12       8       9       1       2
       3       6       3       5       5       3       5       3       5       5
       5       3       5       5       5       8       9       1       2       3
       6       3       5       3       5       5       5       3       5       5
       5       8       9       1       2       3       6       3       5       5
       8       1       2       8      14       1       8      15       8       9
       1       2       3       6       3       5       5       8       8      12
       8      12       8      10      11       8      12       8      12       8
       9       1       2       3       6       6       8       9       1       2
       3       6       3       5       5       8       1       2       8      14
       1       8      15       8       9       1       2       3       6       3
       5       5       3       5       5       3       6       6       1       2
       8       1       2       2       1       2       2       8       9       1
       2       3       6       3       6       6       7      13       8       9
       1       2       3       6       3       5       5       3       5       3
       5       5       5       3       5       5       5       8       9       1
       2       3       6       3       5       3       5       5       5       3
       5       5       3       5       5       5       8       9       1       2
       3       6       3       5       5       8       8      12       8      12
       8      10      11       8      12       8      12       8       9       1
       3       6       6       3       5       5       3       5       5       3
       6       8       9       1       2       3       6       3       5       5
       8       8      12       8      12       8      12       8      12       8
      12       8       9       1       2       3       6       3       5       5
       3       5       3       5       5       5       3       5       5       5
       8       9       1       2       3       6       3       5       5       3
       6       6       7       3       6       6       6       8       9       1
       2       3       6       3       5       5       3       5       5       3
       6       6       1       2       8       1       2       2       1       2
       2       8       9       1       2       3       6       6       8       9
       1       2       3       6       6       8       9       1       2       3
       6       3       5       5       3       5       5       3       5       5
       3       4       4       1       2       2       2       8       9       1
       3       6       6       3       5       5       3       5       5       3
       6       8       9       1       2       3       6       3       5       5
       3       6       6       7       3       6       6       6       8       9
       1       3       6       6       3       5       5       3       5       5
       3       6       8       9       1       2       3       6       3       5
       5       3       5       3       5       5       5       3       5       5
       5       8       9       1       2       3       6       3       5       5
       3       5       3       5       5       5       3       5       5       5
       8       9       1       2       3       6       3       5       5       5
       8       9       1       2       3       6       3       6       6       7
      13       8       9       1       2       3       6       3       6       3
       5       5       5      10      11       8       9       1       2       3
       6       3       5       5       3       6       6       7       3       6
       6       6       8       9       1       2       3       6       3       5
       5       5       8       9       1       2       3       6       3       5
       3       5       5       5       3       5       5       3       5       5
       5       8       9       1       2       3       6       3       5       5
       3       6       6       7       3       6       6       6       8       9
       1       2       3       6       3       5       5       8       8      12
       8      12       8      12       8      12       8      12       8       9
       1       2       3       6       3       6       6       7      13       8
       9       1       2       3       6       3       6       3       5       5
       5      10      11       8       9       1       2       3       6       3
       6       6       7      13       8       9       1       2       3       6
       3       5       5       8       9       1       2       2       8       9
       1       2       3       6       6       8       9       1       2       3
       6       3       5       5       8       8      12       8      12       8
      10      11       8      12       8      12       8       9       1       2
       3       6       3       5       5       3       5       3       5       5
       5       3       5       5       5       8       9       1       2       3
       6       3       5       5       3       5       5       8       9       1
       2       2       8       9       1       2       3       6       3       6
       6      10      11       8       9       1       2       3       6       3
       5       5       3       5       5       3       6       6       1       2
       8       1       2       2       1       2       2       8       9       1
       2       3       6       3       5       5       8       8      12       8
      12       8      10      11       8      12       8      12       8       9
       1       2       3       6       3       5       5       3       5       3
       5       5       5       3       5       5       5       8       9       1
       2       3       6       3       6       6      10      11       8       9
       1       2       3       6       3       5       5       8       1       2
       8      14       1       8      15       8       9       1       2       3
       6       3       6       6       7      13       8       9       1       2
       3       6       3       5       5       5       8       9       1       2
       3       6       3       5       3       5       5       5       3       5
       5       5       8       9       1       2       3       6       3       5
       5       8       8      12       8      12       8      10      11       8
      12       8      12       8       9       1       2       3       6       3
       5       5       5       8       9       1       2       3       6       3
       5       5       8       9       9       8       9       1       2       3
       6       3       5       5       8       9       9       8       9       1
       2       3       6       3       5       5       8       8      15       1
       2       8       8      12       8      12       8      12       8      12
       8       8       9       1       2       3       6       3       5       3
       5       5       5       3       5       5       5       8       9       1
       2       3       6       3       6       3       5       5       5      10
      11       8       9       1       2       3       6       3       5       5
       8       9       9       8       9       1       3       6       6       3
       5       5       3       5       5       3       6       8       9       1
       2       3       6       3       5       5       3       5       5       3
       6       6       1       2       8       1       2       2       1       2
       2       8       9       1       2       3       6       3       5       5
       8       8      12       8      12       8      12       8      12       8
      12       8       9       1       2       3       6       3       5       5
       3       5       3       5       5       5       3       5       5       5
       8       9       1       2       3       6       3       5       3       5
       5       5       3       5       5       3       5       5       5       8
       9       1       2       3       6       6       8       9       1       2
       3       6       3       5       5       8       8      12       8      12
       8      12       8      12       8      12       8       9       1       2
       3       6       6       8       9       1       2       3       6       3
       5       5       3       5       3       5       5       5       3       5
       5       5       8       9       1       2       3       6       3       5
       5       8       8      15       1       2       8       8      12       8
      12       8      12       8      12       8       8       9       1       2
       3       6       3       5       5       3       5       3       5       5
       5       3       5       5       5       8       9       1       2       3
       6       3       6       3       5       5       5      10      11       8
       9       1       2       3       6       6       8       9       1       2
       3       6       3       5       5       3       6       6       7       3
       6       6       6       8       9       1       2       3       6       3
       5       5       3       5       3       5       5       5       3       5
       5       5       8       9       1       2       3       6       3       5
       3       5       5       5       3       5       5       3       5       5
       5       8       9       1       2       3       6       3       5       5
       8       9       1       2       2       8       9       1       2       3
       6       3       5       3       5       5       5       3       5       5
       3       5       5       5       8       9       1       2       3       6
       3       5       5       8       1       2       8      14       1       8
      15       8       9       1       2       3       6       3       6       6
      10      11       8       9       1       2       3       6       3       5
       5       8       9       9       8       9       1       2       3       6
       3       5       5       8       1       2       8      14       1       8
      15       8       9       1       2       3       6       3       5       3
       5       5       5       3       5       5       3       5       5       5
       8       9       1       2       3       6       3       5       5       3
       5       3       5       5       5       3       5       5       5       8
       9       1       2       3       6       3       5       5       3       5
       5       3       6       6       1       2       8       1       2       2
       1       2       2       8       9       1       2       3       6       3
       5       5       8       9       1       2       2       8       9       1
       2       3       6       3       5       5       3       5       3       5
       5       5       3       5       5       5       8       9       1       2
       3       6       3       5       5       3       5       5       3       6
       6       1       2       8       1       2       2       1       2       2
       8       9       1       2       3       6       3       5       5       3
       5       5       3       5       5       3       4       4       1       2
       2       2       8       9       1       3       6       6       3       5
       5       3       5       5       3       6       8       9       1       2
       3       6       6       8       9       1       2       3       6       3
       5       5       8       9       9       8       9       1       2       3
       6       3       6       3       5       5       5      10      11       8
       9       1       2       3       6       6       8       9       1       2
       3       6       3       5       5       8       8      12       8      12
       8      10      11       8      12       8      12       8       9       1
       2       3       6       3       5       5       3       5       5       3
       5       5       3       4       4       1       2       2       2       8
       9       1       2       3       6       3       5       3       5       5
       5       3       5       5       3       5       5       5       8       9
       1       3       6       6       3       5       5       3       5       5
       3       6       8       9       1       2       3       6       3       5
       5       3       5       5       3       6       6       1       2       8
       1       2       2       1       2       2       8       9       1       2
       3       6       6       8       9       1       2       3       6       6
       8       9       1       2       3       6       3       5       5       3
       5       3       5       5       5       3       5       5       5       8
       9       1       2       3       6       3       5       5       8       8
      12       8      12       8      12       8      12       8      12       8
       9       1       2       3       6       3       5       5       3       5
       5       8       9       9       8       9       1       2       3       6
       3       5       5       8       8      12       8      12       8      10
      11       8      12       8      12       8       9       1       2       3
       6       3       5       3       5       5       5       3       5       5
       5       8       9       1       2       3       6       3       6       3
       5       5       5      10      11       8       9       1       2       3
       6       3       5       5       5       8       9       1       2       3
       6       3       5       5       5       8       9       1       2       3
       6       3       5       5       8       9       1       2       2       8
       9       1       2       3       6       3       5       5       8       8
      12       8      12       8      10      11       8      12       8      12
       8       9       1       2       3       6       3       5       5       8
       8      12       8      12       8      12       8      12       8      12
       8       9       1       2       3       6       6       8       9       1
       2       3       6       3       5       5       3       5       5       8
       9       9       8       9       1       2       3       6       3       5
       3       5       5       5       3       5       5       3       5       5
       5       8       9       1       2       3       6       3       5       5
       3       6       6       7       3       6       6       6       8       9
       1       2       3       6       3       5       5       3       5       5
       8       9       9       8       9       1       2       3       6       3
       5       5       8       8      15       1       2       8       8      12
       8      12       8      12       8      12       8       8       9       1
       2       3       6       3       6       6       7      13       8       9
       1       2       3       6       6       8       9       1       2       3
       6       3       5       5       8       8      12       8      12       8
      10      11       8      12       8      12       8       9       1       2
       3       6       3       5       5       5       8       9       1       2
       3       6       3       5       5       3       5       3       5       5
       5       3       5       5       5       8       9       1       2       3
       6       3       5       5       5       8       9       1       2       3
       6       3       6       6      10      11       8       9       1       2
       3       6       3       5       5       8       8      15       1       2
       8       8      12       8      12       8      12       8      12       8
       8       9       1       2       3       6       3       6       6      10
      11       8       9       1       2       3       6       3       5       3
       5       5       5       3       5       5       5       8       9       1
       2       3       6       3       5       5       3       5       5       8
       9       1       2       2       8       9       1       2       3       6
       6       8       9       1       2       3       6       3       5       5
       5       8       9       1       2       3       6       3       5       5
       5       8       9       1       2       3       6       3       5       5
       8       8      12       8      12       8      12       8      12       8
      12       8       9       1       2       3       6       3       5       5
       5       8       9       1       2       3       6       3       5       5
       8       8      12       8      12       8      12       8      12       8
      12       8       9       1       2       3       6       3       5       5
       8       8      12       8      12       8      12       8      12       8
      12       8       9       1       2       3       6       3       6       3
       5       5       5      10      11       8       9       1       2       3
       6       3       5       5       8       8      12       8      12       8
      12       8      12       8      12       8       9       1       2       3
       6       3       6       6       7      13       8       9       1       2
       3       6       3       5       5       8       8      12       8      12
       8      12       8      12       8      12       8       9       1       2
       3       6       3       5       5       3       5       3       5       5
       5       3       5       5       5       8       9       1       2       3
       6       3       6       6      10      11       8       9       1       2
       3       6       6       8       9       1       2       3       6       3
       5       5       3       5       5       3       6       6       1       2
       8       1       2       2       1       2       2       8       9       1
       2       3       6       3       5       5       5       8       9       1
       2       3       6       3       5       5       3       5       5       3
       5       5       3       4       4       1       2       2       2       8
       9       1       2       3       6       3       5       5       3       5
       5       8       9       9       8       9       1       2       3       6
       3       5       5       8       1       8      14       1       2       8
      15       8       9       1       2       3       6       3       5       5
       8       1       8      14       1       2       8      15       8       9
       1       2       3       6       3       5       5       3       5       5
       8       9       9       8       9       1       2       3       6       3
       5       5       8       8      15       1       2       8       8      12
       8      12       8      12       8      12       8       8       9       1
       2       3       6       3       5       5       8       8      12       8
      12       8      10      11       8      12       8      12       8       9
       1       2       3       6       3       5       5       3       5       3
       5       5       5       3       5       5       5       8       9       1
       2       3       6       3       5       5       3       5       5       3
       6       6       1       2       8       1       2       2       1       2
       2       8       9       1       2       3       6       3       5       5
       3       5       5       3       5       5       3       4       4       1
       2       2       2       8       9       1       2       3       6       3
       5       5       8       8      12       8      12       8      12       8
      12       8      12       8       9       1       2       3       6       3
       5       5       3       5       5       8       9       9       8       9
       1       2       3       6       3       5       5       3       5       5
       8       9       9       8       9       1       2       3       6       3
       5       5       8       8      12       8      12       8      10      11
       8      12       8      12       8       9       1       3       6       6
       3       5       5       3       5       5       3       6       8       9
       1       2       3       6       3       5       5       3       5       5
       3       5       5       3       4       4       1       2       2       2
       8       9       1       2       3       6       3       5       5       8
       8      12       8      12       8      12       8      12       8      12
       8       9       1       2       3       6       3       5       5       3
       5       5       3       6       6       1       2       8       1       2
       2       1       2       2       8       9       1       2       3       6
       3       5       5       3       5       5       3       5       5       3
       4       4       1       2       2       2       8       9       1       2
       3       6       3       5       3       5       5       5       3       5
       5       3       5       5       5       8       9       1       2       3
       6       3       5       3       5       5       5       3       5       5
       3       5       5       5       8       9       1       2       3       6
       3       5       3       5       5       5       3       5       5       3
       5       5       5       8       9       1       3       6       6       3
       5       5       3       5       5       3       6       8       9       1
       2       3       6       3       5       5       8       8      12       8
      12       8      12       8      12       8      12       8       9       1
       2       3       6       3       5       5       3       5       3       5
       5       5       3       5       5       5       8       9       1       2
       3       6       3       5       5       8       8      12       8      12
       8      12       8      12       8      12       8       9       9      16
      17      16      16      18      18      19      18      19      18      17
      16      16      16      18      19      18      20      21      18      22
      18      19      18      19      18      18      19      18      23      24
      18      23      24      18      19      18      19
%FLAG NUMBER_EXCLUDED_ATOMS                                                     
%FORMAT(10I8)                                                                   
      12       6       5       4      13       7      10       6       5       8
       3       2       4       3       2       1       1       7       3      10
       4      10       7       6       3       2       1       7       3      10
       4      14       7      10       7       6       3       2       1       2
       1       7       3      10       4      10       7       6       3       2
       1       7       3      10       4      14       7      10       7       6
       3       2       1       2       1       7       3       7       4       7
       4       3       7       3      10       4      16       7      12       9
       8       3       2       1       4       2       1       1       7       3
      10       4      10       7       6       3       2       1       7       3
      10       4      13       7      11       6       5       6       4       3
       2       1       1       7       3      10       4      13       7      11
       6       5       6       4       3       2       1       1       7       3
      10       4      13       7      12       6       5       9       5       4
       7       4       3       8       3       6       5       2       1       2
       1       1       7       3      10       4      13       7      15       6
       5      10       8       7       3       2       1       3       2       1
       1       7       3      10       4      13       7      15       6       5
      10       8       7       3       2       1       3       2       1       1
       7       3      10       4      10       7       6       3       2       1
       7       3      10       4      10       7       6       3       2       1
       7       3      10       4      13       7      15       6       5      10
       8       7       3       2       1       3       2       1       1       7
       3      10       4      10       7       6       3       2       1       7
       3      10       4      12       7      12       5       4      10       8
       4       7       3       6       4       1       3       2       1       1
       7       3      10       4      13       7      15       6       5      10
       8       7       3       2       1       3       2       1       1       7
       3      10       4      13       7      11       6       5       8       4
       3       4       3       2       1       1       7       3      10       4
      11       7       7       4       3       2       1       7       3      10
       4      10       7       6       3       2       1       7       3      10
       4      16       7      12       9       8       3       2       1       4
       2       1       1       7       3       7       4       7       4       3
       7       3      10       4      11       7       7       4       3       2
       1       7       3      10       4      10       7       6       3       2
       1       7       3      10       4      16       7      12       9       8
       3       2       1       4       2       1       1       7       3      10
       4      12       7      12       5       4      10       8       4       6
       3       5       3       3       2       1       1       7       3      10
       4      10       7       6       3       2       1       7       3      10
       4      13       7      12       6       5       9       5       4       7
       4       3       8       3       6       5       2       1       2       1
       1       7       3      10       4      12       7      10       5       4
       5       3       2       1       1       7       3      10       4      13
       7      12       6       5       9       5       4       7       4       3
       8       3       6       5       2       1       2       1       1       7
       3      10       4      13       7      11       6       5       8       4
       3       4       3       2       1       1       7       3      10       4
      14       7      10       7       6       3       2       1       2       1
       7       3      10       4      12       7      10       5       4       5
       3       2       1       1       7       3      10       4      11       7
       7       4       3       2       1       7       3      10       4      16
       7      12       9       8       3       2       1       4       2       1
       1       7       3      10       4      12       7      12       5       4
      10       8       4       7       3       6       4       1       3       2
       1       1       7       3       7       4       7       4       3       7
       3      10       4      13       7      12       6       5       9       5
       4       7       4       3       8       3       6       5       2       1
       2       1       1       7       3      10       4      12       7      12
       5       4       8       6       4       4       2       2       1       1
       7       3      10       4      10       7       6       3       2       1
       7       3      10       4      13       7      15       6       5      10
       8       7       3       2       1       3       2       1       1      10
       3      14      11       6       5       8       5       4       7       4
       3       6       3       7       3      10       4      11       7       7
       4       3       2       1       7       3      10       4      12       7
      12       5       4       8       6       4       4       2       2       1
       1       7       3      10       4      13       7      12       6       5
       9       5       4       7       4       3       8       3       6       5
       2       1       2       1       1       7       3      10       4      13
       7      15       6       5      10       8       7       3       2       1
       3       2       1       1       7       3      10       4      13       7
      12       6       5       9       5       4       7       4       3       8
       3       6       5       2       1       2       1       1       7       3
      10       4      16       7      12       9       8       3       2       1
       4       2       1       1      10       3      14      11       6       5
       8       5       4       7       4       3       6       3       7       3
      10       4      10       7       6       3       2       1       7       3
      10       4      13       7      12       6       5       9       5       4
       7       4       3       8       3       6       5       2       1       2
       1       1       7       3      10       4      10       7       6       3
       2       1       7       3      10       4      10       7       6       3
       2       1       7       3      10       4      12       7      12       5
       4      11       7       4       7       3       8       7       4       6
       3       4       3       2       1       1       7       3      10       4
      16       7      12       9       8       3       2       1       4       2
       1       1       7       3      10       4      16       7      12       9
       8       3       2       1       4       2       1       1       7       3
      10       4      13       7      11       6       5       8       4       3
       4       3       2       1       1       7       3      10       4      13
       7      11       6       5       6       4       3       2       1       1
       7       3      10       4      13       7      15       6       5      10
       8       7       3       2       1       3       2       1       1      10
       3      14      11       6       5       8       5       4       7       4
       3       6       3       7       3      10       4      11       7       7
       4       3       2       1       7       3      10       4      13       7
      15       6       5      10       8       7       3       2       1       3
       2       1       1       7       3      10       4      10       7       6
       3       2       1       7       3      10       4      13       7      15
       6       5      10       8       7       3       2       1       3       2
       1       1      10       3      14      11       6       5       8       5
       4       7       4       3       6       3       7       3      10       4
      13       7      15       6       5      10       8       7       3       2
       1       3       2       1       1       7       3      10       4      12
       7      12       5       4      10       8       4       7       3       6
       4       1       3       2       1       1       7       3      10       4
      13       7      11       6       5       8       4       3       4       3
       2       1       1       7       3      10       4      12       7      12
       5       4      10       8       4       7       3       6       4       1
       3       2       1       1       7       3      10       4      10       7
       6       3       2       1       7       3      10       4      11       7
       7       4       3       2       1       7       3      10       4      13
       7      11       6       5       6       4       3       2       1       1
       7       3      10       4      11       7       7       4       3       2
       1       7       3      10       4      10       7       6       3       2
       1      10       3      14      11       6       5       8       5       4
       7       4       3       6       3       7       3      10       4      13
       7      12       6       5       9       5       4       7       4       3
       8       3       6       5       2       1       2       1       1       7
       3      10       4      13       7      15       6       5      10       8
       7       3       2       1       3       2       1       1       7       3
      10       4      13       7      12       6       5       9       5       4
       7       4       3       8       3       6       5       2       1       2
       1       1       7       3      10       4      11       7       7       4
       3       2       1       7       3      10       4      10       7       6
       3       2       1      10       3      14      11       6       5       8
       5       4       7       4       3       6       3       7       3      10
       4      12       7      10       5       4       5       3       2       1
       1       7       3      10       4      11       7       7       4       3
       2       1       7       3      10       4      16       7      15       9
       8       3       2       1       7       5       4       3       2       1
       1       7       3      10       4      13       7      15       6       5
      10       8       7       3       2       1       3       2       1       1
       7       3      10       4      13       7      15       6       5      10
       8       7       3       2       1       3       2       1       1       7
       3      10       4      10       7       6       3       2       1       7
       3      10       4      13       7      10       6       5       8       3
       2       4       3       2       1       1       7       3      10       4
      12       7      12       5       4      10       8       4       6       3
       5       3       3       2       1       1       7       3      10       4
      13       7      15       6       5      10       8       7       3       2
       1       3       2       1       1       7       3      10       4      16
       7      12       9       8       3       2       1       4       2       1
       1       7       3      10       4      12       7      12       5       4
       8       6       4       4       2       2       1       1       7       3
      10       4      12       7      12       5       4      10       8       4
       7       3       6       4       1       3       2       1       1       7
       3       7       4       7       4       3       7       3      10       4
      12       7      12       5       4       8       6       4       4       2
       2       1       1       7       3      10       4      13       7      12
       6       5       9       5       4       7       4       3       8       3
       6       5       2       1       2       1       1       7       3      10
       4      11       7       7       4       3       2       1       7       3
      10       4      13       7      15       6       5      10       8       7
       3       2       1       3       2       1       1       7       3      10
       4      16       7      15       9       8       3       2       1       7
       5       4       3       2       1       1       7       3      10       4
      12       7      12       5       4      10       8       4       7       3
       6       4       1       3       2       1       1      10       3      14
      11       6       5       8       5       4       7       4       3       6
       3       7       3      10       4      12       7      12       5       4
      10       8       4       6       3       5       3       3       2       1
       1       7       3      10       4      13       7      15       6       5
      10       8       7       3       2       1       3       2       1       1
       7       3      10       4      13       7      10       6       5       8
       3       2       4       3       2       1       1       7       3      10
       4      13       7      12       6       5       9       5       4       7
       4       3       8       3       6       5       2       1       2       1
       1       7       3       7       4       7       4       3       7       3
       7       4       7       4       3       7       3      10       4      13
       7      12       6       5      10       5       4       9       5       4
       6       5       4       3       2       1       1      10       3      14
      11       6       5       8       5       4       7       4       3       6
       3       7       3      10       4      13       7      10       6       5
       8       3       2       4       3       2       1       1      10       3
      14      11       6       5       8       5       4       7       4       3
       6       3       7       3      10       4      13       7      15       6
       5      10       8       7       3       2       1       3       2       1
       1       7       3      10       4      13       7      15       6       5
      10       8       7       3       2       1       3       2       1       1
       7       3      10       4      10       7       6       3       2       1
       7       3      10       4      11       7       7       4       3       2
       1       7       3      10       4      14       7      10       7       6
       3       2       1       2       1       7       3      10       4      13
       7      10       6       5       8       3       2       4       3       2
       1       1       7       3      10       4      10       7       6       3
       2       1       7       3      10       4      16       7      15       9
       8       3       2       1       7       5       4       3       2       1
       1       7       3      10       4      13       7      10       6       5
       8       3       2       4       3       2       1       1       7       3
      10       4      12       7      12       5       4      10       8       4
       6       3       5       3       3       2       1       1       7       3
      10       4      11       7       7       4       3       2       1       7
       3      10       4      14       7      10       7       6       3       2
       1       2       1       7       3      10       4      11       7       7
       4       3       2       1       7       3      10       4      12       7
      10       5       4       5       3       2       1       1       7       3
       7       4       7       4       3       7       3      10       4      12
       7      12       5       4      10       8       4       7       3       6
       4       1       3       2       1       1       7       3      10       4
      13       7      15       6       5      10       8       7       3       2
       1       3       2       1       1       7       3      10       4      13
       7      11       6       5       8       4       3       4       3       2
       1       1       7       3      10       4      11       7       7       4
       3       2       1       7       3      10       4      13       7      12
       6       5       9       5       4       7       4       3       8       3
       6       5       2       1       2       1       1       7       3      10
       4      12       7      12       5       4      10       8       4       7
       3       6       4       1       3       2       1       1       7       3
      10       4      13       7      15       6       5      10       8       7
       3       2       1       3       2       1       1       7       3      10
       4      11       7       7       4       3       2       1       7       3
      10       4      12       7      12       5       4       8       6       4
       4       2       2       1       1       7       3      10       4      11
       7       7       4       3       2       1       7       3      10       4
      10       7       6       3       2       1       7       3      10       4
      16       7      12       9       8       3       2       1       4       2
       1       1       7       3      10       4      12       7      12       5
       4      10       8       4       7       3       6       4       1       3
       2       1       1       7       3      10       4      10       7       6
       3       2       1       7       3      10       4      12       7       8
       5       4       3       1       1       7       3      10       4      12
       7       8       5       4       3       1       1       7       3      10
       4      12       7      12       5       4      11       7       4       7
       3       8       7       4       6       3       4       3       2       1
       1       7       3      10       4      16       7      12       9       8
       3       2       1       4       2       1       1       7       3      10
       4      14       7      10       7       6       3       2       1       2
       1       7       3      10       4      12       7       8       5       4
       3       1       1      10       3      14      11       6       5       8
       5       4       7       4       3       6       3       7       3      10
       4      13       7      12       6       5       9       5       4       7
       4       3       8       3       6       5       2       1       2       1
       1       7       3      10       4      12       7      12       5       4
      10       8       4       6       3       5       3       3       2       1
       1       7       3      10       4      13       7      15       6       5
      10       8       7       3       2       1       3       2       1       1
       7       3      10       4      16       7      15       9       8       3
       2       1       7       5       4       3       2       1       1       7
       3       7       4       7       4       3       7       3      10       4
      12       7      12       5       4      10       8       4       6       3
       5       3       3       2       1       1       7       3       7       4
       7       4       3       7       3      10       4      13       7      15
       6       5      10       8       7       3       2       1       3       2
       1       1       7       3      10       4      12       7      12       5
       4      11       7       4       7       3       8       7       4       6
       3       4       3       2       1       1       7       3      10       4
      13       7      15       6       5      10       8       7       3       2
       1       3       2       1       1       7       3      10       4      14
       7      10       7       6       3       2       1       2       1       7
       3       7       4       7       4       3       7       3      10       4
      13       7      10       6       5       8       3       2       4       3
       2       1       1       7       3      10       4      13       7      15
       6       5      10       8       7       3       2       1       3       2
       1       1       7       3      10       4      16       7      15       9
       8       3       2       1       7       5       4       3       2       1
       1       7       3      10       4      12       7      10       5       4
       5       3       2       1       1       7       3      10       4      16
       7      15       9       8       3       2       1       7       5       4
       3       2       1       1       7       3      10       4      12       7
      12       5       4       8       6       4       4       2       2       1
       1       7       3      10       4      11       7       7       4       3
       2       1       7       3      10       4      12       7       8       5
       4       3       1       1       7       3      10       4      12       7
      12       5       4       8       6       4       4       2       2       1
       1       7       3      10       4      16       7      15       9       8
       3       2       1       7       5       4       3       2       1       1
       7       3      10       4      13       7      15       6       5      10
       8       7       3       2       1       3       2       1       1       7
       3      10       4      13       7      12       6       5       9       5
       4       7       4       3       8       3       6       5       2       1
       2       1       1       7       3      10       4      12       7      10
       5       4       5       3       2       1       1       7       3      10
       4      13       7      15       6       5      10       8       7       3
       2       1       3       2       1       1       7       3      10       4
      13       7      12       6       5       9       5       4       7       4
       3       8       3       6       5       2       1       2       1       1
       7       3      10       4      13       7      12       6       5      10
       5       4       9       5       4       6       5       4       3       2
       1       1      10       3      14      11       6       5       8       5
       4       7       4       3       6       3       7       3       7       4
       7       4       3       7       3      10       4      12       7       8
       5       4       3       1       1       7       3      10       4      14
       7      10       7       6       3       2       1       2       1       7
       3       7       4       7       4       3       7       3      10       4
      12       7      12       5       4      10       8       4       7       3
       6       4       1       3       2       1       1       7       3      10
       4      13       7      12       6       5      10       5       4       9
       5       4       6       5       4       3       2       1       1       7
       3      10       4      16       7      15       9       8       3       2
       1       7       5       4       3       2       1       1      10       3
      14      11       6       5       8       5       4       7       4       3
       6       3       7       3      10       4      13       7      12       6
       5       9       5       4       7       4       3       8       3       6
       5       2       1       2       1       1       7       3       7       4
       7       4       3       7       3       7       4       7       4       3
       7       3      10       4      13       7      15       6       5      10
       8       7       3       2       1       3       2       1       1       7
       3      10       4      12       7      12       5       4      10       8
       4       6       3       5       3       3       2       1       1       7
       3      10       4      13       7      11       6       5       6       4
       3       2       1       1       7       3      10       4      12       7
      12       5       4      10       8       4       7       3       6       4
       1       3       2       1       1       7       3      10       4      16
       7      12       9       8       3       2       1       4       2       1
       1       7       3      10       4      14       7      10       7       6
       3       2       1       2       1       7       3      10       4      10
       7       6       3       2       1       7       3      10       4      10
       7       6       3       2       1       7       3      10       4      12
       7      10       5       4       5       3       2       1       1       7
       3      10       4      12       7      12       5       4      10       8
       4       7       3       6       4       1       3       2       1       1
       7       3      10       4      12       7      12       5       4      10
       8       4       6       3       5       3       3       2       1       1
       7       3       7       4       7       4       3       7       3      10
       4      13       7      11       6       5       6       4       3       2
       1       1       7       3      10       4      16       7      15       9
       8       3       2       1       7       5       4       3       2       1
       1       7       3      10       4      13       7      10       6       5
       8       3       2       4       3       2       1       1       7       3
      10       4      13       7      11       6       5       6       4       3
       2       1       1       7       3      10       4      12       7      12
       5       4      11       7       4       7       3       8       7       4
       6       3       4       3       2       1       1       7       3      10
       4      11       7       7       4       3       2       1       7       3
       7       4       7       4       3       7       3      10       4      12
       7      12       5       4      10       8       4       7       3       6
       4       1       3       2       1       1       7       3      10       4
      10       7       6       3       2       1       7       3      10       4
      13       7      15       6       5      10       8       7       3       2
       1       3       2       1       1       7       3      10       4      10
       7       6       3       2       1       7       3      10       4      11
       7       7       4       3       2       1       7       3      10       4
      12       7      12       5       4      11       7       4       7       3
       8       7       4       6       3       4       3       2       1       1
       7       3      10       4      11       7       7       4       3       2
       1       7       3      10       4      16       7      12       9       8
       3       2       1       4       2       1       1       7       3      10
       4      13       7      11       6       5       8       4       3       4
       3       2       1       1       7       3       7       4       7       4
       3       7       3      10       4      10       7       6       3       2
       1       7       3      10       4      10       7       6       3       2
       1       7       3      10       4      12       7      12       5       4
      10       8       4       6       3       5       3       3       2       1
       1       7       3      10       4      10       7       6       3       2
       1       7       3      10       4      12       7      12       5       4
      10       8       4       6       3       5       3       3       2       1
       1       7       3      10       4      12       7      12       5       4
      10       8       4       6       3       5       3       3       2       1
       1       7       3      10       4      14       7      10       7       6
       3       2       1       2       1       7       3      10       4      12
       7      12       5       4      10       8       4       6       3       5
       3       3       2       1       1       7       3      10       4      11
       7       7       4       3       2       1       7       3      10       4
      12       7      12       5       4      10       8       4       6       3
       5       3       3       2       1       1       7       3      10       4
      13       7      15       6       5      10       8       7       3       2
       1       3       2       1       1       7       3      10       4      11
       7       7       4       3       2       1       7       3       7       4
       7       4       3       7       3      10       4      13       7      12
       6       5       9       5       4       7       4       3       8       3
       6       5       2       1       2       1       1       7       3      10
       4      10       7       6       3       2       1       7       3      10
       4      13       7      12       6       5      10       5       4       9
       5       4       6       5       4       3       2       1       1       7
       3      10       4      13       7      11       6       5       6       4
       3       2       1       1       7       3      10       4      12       7
      11       5       4       8       6       5       3       3       2       1
       1       7       3      10       4      12       7      11       5       4
       8       6       5       3       3       2       1       1       7       3
      10       4      13       7      11       6       5       6       4       3
       2       1       1       7       3      10       4      12       7      12
       5       4      11       7       4       7       3       8       7       4
       6       3       4       3       2       1       1       7       3      10
       4      12       7      12       5       4      10       8       4       7
       3       6       4       1       3       2       1       1       7       3
      10       4      13       7      15       6       5      10       8       7
       3       2       1       3       2       1       1       7       3      10
       4      13       7      12       6       5       9       5       4       7
       4       3       8       3       6       5       2       1       2       1
       1       7       3      10       4      13       7      12       6       5
      10       5       4       9       5       4       6       5       4       3
       2       1       1       7       3      10       4      12       7      12
       5       4      10       8       4       6       3       5       3       3
       2       1       1       7       3      10       4      13       7      11
       6       5       6       4       3       2       1       1       7       3
      10       4      13       7      11       6       5       6       4       3
       2       1       1       7       3      10       4      12       7      12
       5       4      10       8       4       7       3       6       4       1
       3       2       1       1      10       3      14      11       6       5
       8       5       4       7       4       3       6       3       7       3
      10       4      13       7      12       6       5      10       5       4
       9       5       4       6       5       4       3       2       1       1
       7       3      10       4      12       7      12       5       4      10
       8       4       6       3       5       3       3       2       1       1
       7       3      10       4      13       7      12       6       5       9
       5       4       7       4       3       8       3       6       5       2
       1       2       1       1       7       3      10       4      13       7
      12       6       5      10       5       4       9       5       4       6
       5       4       3       2       1       1       7       3      10       4
      16       7      15       9       8       3       2       1       7       5
       4       3       2       1       1       7       3      10       4      16
       7      15       9       8       3       2       1       7       5       4
       3       2       1       1       7       3      10       4      16       7
      15       9       8       3       2       1       7       5       4       3
       2       1       1      10       3      14      11       6       5       8
       5       4       7       4       3       6       3       7       3      10
       4      12       7      12       5       4      10       8       4       6
       3       5       3       3       2       1       1       7       3      10
       4      13       7      15       6       5      10       8       7       3
       2       1       3       2       1       1       7       3      10       4
      10       7      12       5       4      10       8       4       6       3
       5       3       3       2       1       1       2       1       1       6
       9       4       3       9      10       4       9       3       8       6
       3       2       1       5       2       5       6       3       6       3
       6       3       8       3       9       9       4       8       4       1
       6       4       1       3       2       1       1
%FLAG NONBONDED_PARM_INDEX                                                      
%FORMAT(10I8)                                                                   
       1       2       4       7      11      16      22      29      37      46
      56      67      79      92     106     121     137     154     172     191
     211     232     254     277       2       3       5       8      12      17
      23      30      38      47      57      68      80      93     107     122
     138     155     173     192     212     233     255     278       4       5
       6       9      13      18      24      31      39      48      58      69
      81      94     108     123     139     156     174     193     213     234
     256     279       7       8       9      10      14      19      25      32
      40      49      59      70      82      95     109     124     140     157
     175     194     214     235     257     280      11      12      13      14
      15      20      26      33      41      50      60      71      83      96
     110     125     141     158     176     195     215     236     258     281
      16      17      18      19      20      21      27      34      42      51
      61      72      84      97     111     126     142     159     177     196
     216     237     259     282      22      23      24      25      26      27
      28      35      43      52      62      73      85      98     112     127
     143     160     178     197     217     238     260     283      29      30
      31      32      33      34      35      36      44      53      63      74
      86      99     113     128     144     161     179     198     218     239
     261     284      37      38      39      40      41      42      43      44
      45      54      64      75      87     100     114     129     145     162
     180     199     219     240     262     285      46      47      48      49
      50      51      52      53      54      55      65      76      88     101
     115     130     146     163     181     200     220     241     263     286
      56      57      58      59      60      61      62      63      64      65
      66      77      89     102     116     131     147     164     182     201
     221     242     264     287      67      68      69      70      71      72
      73      74      75      76      77      78      90     103     117     132
     148     165     183     202     222     243     265     288      79      80
      81      82      83      84      85      86      87      88      89      90
      91     104     118     133     149     166     184     203     223     244
     266     289      92      93      94      95      96      97      98      99
     100     101     102     103     104     105     119     134     150     167
     185     204     224     245     267     290     106     107     108     109
     110     111     112     113     114     115     116     117     118     119
     120     135     151     168     186     205     225     246     268     291
     121     122     123     124     125     126     127     128     129     130
     131     132     133     134     135     136     152     169     187     206
     226     247     269     292     137     138     139     140     141     142
     143     144     145     146     147     148     149     150     151     152
     153     170     188     207     227     248     270     293     154     155
     156     157     158     159     160     161     162     163     164     165
     166     167     168     169     170     171     189     208     228     249
     271     294     172     173     174     175     176     177     178     179
     180     181     182     183     184     185     186     187     188     189
     190     209     229     250     272     295     191     192     193     194
     195     196     197     198     199     200     201     202     203     204
     205     206     207     208     209     210     230     251     273     296
     211     212     213     214     215     216     217     218     219     220
     221     222     223     224     225     226     227     228     229     230
     231     252     274     297     232     233     234     235     236     237
     238     239     240     241     242     243     244     245     246     247
     248     249     250     251     252     253     275     298     254     255
     256     257     258     259     260     261     262     263     264     265
     266     267     268     269     270     271     272     273     274     275
     276     299     277     278     279     280     281     282     283     284
     285     286     287     288     289     290     291     292     293     294
     295     296     297     298     299     300
%FLAG RESIDUE_LABEL                                                             
%FORMAT(20a4)                                                                   
MET ALA THR ALA THR GLY VAL ALA GLU GLU ARG LEU LEU ALA ALA LEU ALA TYR LEU GLN 
CYS ALA VAL GLY CYS ALA VAL PHE ALA ARG ASN ARG GLN THR ASN SER VAL TYR GLY ARG 
HID ALA LEU PRO SER HID ARG LEU ARG VAL PRO ALA ARG ALA ALA TRP VAL VAL GLN GLU 
LEU PRO SER LEU ALA LEU PRO LEU TYR GLN TYR ALA SER GLU SER ALA PRO ARG LEU ARG 
SER ALA PRO ASN CYS ILE LEU LEU ALA MET PHE LEU VAL HID TYR GLY HID ARG CYS LEU 
ILE TYR PRO PHE LEU MET ARG GLY GLY LYS PRO MET PRO LEU LEU ALA CYS THR MET ALA 
ILE MET PHE CYS THR CYS ASN GLY TYR LEU GLN SER ARG TYR LEU SER HID CYS ALA VAL 
TYR ALA ASP ASP TRP VAL THR ASP PRO ARG PHE LEU ILE GLY PHE GLY LEU TRP LEU THR 
GLY MET LEU ILE ASN ILE HID SER ASP HID ILE LEU ARG ASN LEU ARG LYS PRO GLY ASP 
THR GLY TYR LYS ILE PRO ARG GLY GLY LEU PHE GLU TYR VAL THR ALA ALA ASN TYR PHE 
GLY GLU ILE MET GLU TRP CYS GLY TYR ALA LEU ALA SER TRP SER VAL GLN GLY ALA ALA 
PHE ALA PHE PHE THR PHE CYS PHE LEU SER GLY ARG ALA LYS GLU HIE HIE GLU TRP TYR 
LEU ARG LYS PHE GLU GLU TYR PRO LYS PHE ARG LYS ILE ILE ILE PRO PHE LEU PHE MOL 
%FLAG RESIDUE_POINTER                                                           
%FORMAT(10I8)                                                                   
       1      20      30      44      54      68      75      91     101     116
     131     155     174     193     203     213     232     242     263     282
     299     310     320     336     343     354     364     380     400     410
     434     448     472     489     503     517     528     544     565     572
     596     613     623     642     656     667     684     708     727     751
     767     781     791     815     825     835     859     875     891     908
     923     942     956     967     986     996    1015    1029    1048    1069
    1086    1107    1117    1128    1143    1154    1164    1178    1202    1221
    1245    1256    1266    1280    1294    1305    1324    1343    1362    1372
    1389    1409    1428    1444    1461    1482    1489    1506    1530    1541
    1560    1579    1600    1614    1634    1653    1670    1694    1701    1708
    1730    1744    1761    1775    1794    1813    1823    1834    1848    1865
    1875    1894    1911    1931    1942    1956    1967    1981    1988    2009
    2028    2045    2056    2080    2101    2120    2131    2148    2159    2169
    2185    2206    2216    2228    2240    2264    2280    2294    2306    2320
    2344    2364    2383    2402    2409    2429    2436    2455    2479    2498
    2512    2519    2536    2555    2574    2588    2607    2624    2635    2647
    2664    2683    2702    2726    2740    2759    2783    2805    2819    2826
    2838    2852    2859    2880    2902    2921    2935    2959    2966    2973
    2992    3012    3027    3048    3064    3078    3088    3098    3112    3133
    3153    3160    3175    3194    3211    3226    3250    3261    3268    3289
    3299    3318    3328    3339    3363    3374    3390    3407    3414    3424
    3434    3454    3464    3484    3504    3518    3538    3549    3569    3588
    3599    3606    3630    3640    3662    3677    3694    3711    3726    3750
    3771    3790    3814    3836    3856    3871    3886    3907    3921    3943
    3963    3987    4009    4028    4047    4066    4080    4100    4119    4140
%FLAG BOND_FORCE_CONSTANT                                                       
%FORMAT(5E16.8)                                                                 
  3.52600000E+02  2.50300000E+02  3.78600000E+02  3.15200000E+02  3.56200000E+02
  6.52600000E+02  2.80400000E+02  4.52200000E+02  2.86500000E+02  3.65600000E+02
  3.37000000E+02  3.10000000E+02  3.17000000E+02  4.69000000E+02  3.17000000E+02
  6.56000000E+02  3.37000000E+02  3.10000000E+02  3.10000000E+02  3.10000000E+02
  3.17000000E+02  4.90000000E+02  5.70000000E+02  3.10000000E+02  3.37000000E+02
  3.10000000E+02  3.10000000E+02  3.10000000E+02  3.10000000E+02  3.10000000E+02
  3.67000000E+02  3.37000000E+02  4.81000000E+02  4.69000000E+02  4.50000000E+02
  3.10000000E+02  3.17000000E+02  6.56000000E+02  3.17000000E+02  5.46000000E+02
  4.27000000E+02  4.28000000E+02  4.69000000E+02  3.88000000E+02  4.47000000E+02
  4.69000000E+02  3.17000000E+02  4.10000000E+02  4.88000000E+02  4.77000000E+02
  5.18000000E+02  3.20000000E+02  2.37000000E+02  3.20000000E+02  3.17000000E+02
  2.27000000E+02  2.27000000E+02  4.22000000E+02  5.12000000E+02  4.10000000E+02
  3.67000000E+02  3.10000000E+02  3.95700000E+02  5.27300000E+02  3.91400000E+02
  3.91400000E+02  5.63500000E+02  4.34000000E+02  3.40000000E+02  3.40000000E+02
  3.67000000E+02  3.40000000E+02  3.40000000E+02  3.40000000E+02  3.40000000E+02
  3.40000000E+02  3.40000000E+02  4.34000000E+02  3.40000000E+02  4.34000000E+02
  5.53000000E+02  3.67000000E+02  4.34000000E+02  3.67000000E+02  3.40000000E+02
  2.74000000E+02  3.40000000E+02  3.67000000E+02  3.40000000E+02
%FLAG BOND_EQUIL_VALUE                                                          
%FORMAT(5E16.8)                                                                 
  1.35000000E+00  1.51600000E+00  1.39800000E+00  1.41200000E+00  1.37900000E+00
  1.21800000E+00  1.48200000E+00  1.35100000E+00  1.47600000E+00  1.36400000E+00
  1.44900000E+00  1.52600000E+00  1.51000000E+00  1.40000000E+00  1.52200000E+00
  1.25000000E+00  1.44900000E+00  1.52600000E+00  1.52600000E+00  1.52600000E+00
  1.52200000E+00  1.33500000E+00  1.22900000E+00  1.52600000E+00  1.44900000E+00
  1.52600000E+00  1.52600000E+00  1.52600000E+00  1.52600000E+00  1.52600000E+00
  1.47100000E+00  1.46300000E+00  1.34000000E+00  1.40900000E+00  1.36400000E+00
  1.52600000E+00  1.52200000E+00  1.25000000E+00  1.49500000E+00  1.35200000E+00
  1.38100000E+00  1.38000000E+00  1.40000000E+00  1.45900000E+00  1.41900000E+00
  1.40400000E+00  1.50400000E+00  1.39400000E+00  1.33500000E+00  1.34300000E+00
  1.37100000E+00  1.41000000E+00  1.81000000E+00  1.41000000E+00  1.52200000E+00
  1.81000000E+00  1.81000000E+00  1.38500000E+00  1.37500000E+00  1.39400000E+00
  1.47100000E+00  1.52600000E+00  1.08600000E+00  1.01300000E+00  1.08800000E+00
  1.08800000E+00  9.73000000E-01  1.01000000E+00  1.09000000E+00  1.09000000E+00
  1.08000000E+00  1.09000000E+00  1.09000000E+00  1.09000000E+00  1.09000000E+00
  1.09000000E+00  1.09000000E+00  1.01000000E+00  1.09000000E+00  1.01000000E+00
  9.60000000E-01  1.08000000E+00  1.01000000E+00  1.08000000E+00  1.09000000E+00
  1.33600000E+00  1.09000000E+00  1.08000000E+00  1.09000000E+00
%FLAG ANGLE_FORCE_CONSTANT                                                      
%FORMAT(5E16.8)                                                                 
  1.21600000E+02  8.78000000E+01  6.56000000E+01  6.88000000E+01  8.56000000E+01
  6.57000000E+01  1.13800000E+02  8.57000000E+01  8.63000000E+01  6.59000000E+01
  6.57000000E+01  6.66000000E+01  8.72000000E+01  8.00000000E+01  6.30000000E+01
  7.00000000E+01  6.30000000E+01  6.30000000E+01  6.30000000E+01  7.00000000E+01
  8.00000000E+01  7.00000000E+01  8.00000000E+01  4.00000000E+01  4.00000000E+01
  4.00000000E+01  6.30000000E+01  6.30000000E+01  5.00000000E+01  8.00000000E+01
  8.00000000E+01  8.00000000E+01  6.30000000E+01  6.30000000E+01  5.00000000E+01
  8.00000000E+01  4.00000000E+01  5.00000000E+01  4.00000000E+01  8.00000000E+01
  4.00000000E+01  4.00000000E+01  4.00000000E+01  6.30000000E+01  5.00000000E+01
  8.00000000E+01  4.00000000E+01  4.00000000E+01  8.00000000E+01  6.30000000E+01
  8.00000000E+01  5.00000000E+01  7.00000000E+01  6.30000000E+01  7.00000000E+01
  6.30000000E+01  4.00000000E+01  6.30000000E+01  7.00000000E+01  8.00000000E+01
  6.30000000E+01  7.00000000E+01  7.00000000E+01  7.00000000E+01  6.30000000E+01
  7.00000000E+01  6.30000000E+01  6.30000000E+01  6.30000000E+01  7.00000000E+01
  6.30000000E+01  7.00000000E+01  6.30000000E+01  6.30000000E+01  6.30000000E+01
  7.00000000E+01  7.00000000E+01  7.00000000E+01  7.00000000E+01  7.00000000E+01
  7.00000000E+01  7.00000000E+01  5.00000000E+01  5.00000000E+01  5.00000000E+01
  5.00000000E+01  6.30000000E+01  8.00000000E+01  7.00000000E+01  5.00000000E+01
  6.20000000E+01  6.30000000E+01  6.30000000E+01  7.00000000E+01  7.00000000E+01
  7.00000000E+01  7.00000000E+01  7.00000000E+01  7.00000000E+01  7.00000000E+01
  8.00000000E+01  4.00000000E+01  8.00000000E+01  6.30000000E+01  8.00000000E+01
  4.87000000E+01  4.80000000E+01  4.87000000E+01  4.70000000E+01  5.04000000E+01
  5.04000000E+01  4.74000000E+01  5.07000000E+01  5.00000000E+01  5.00000000E+01
  5.00000000E+01  5.00000000E+01  3.50000000E+01  5.00000000E+01  5.00000000E+01
  5.00000000E+01  5.00000000E+01  5.00000000E+01  5.00000000E+01  5.00000000E+01
  3.50000000E+01  5.00000000E+01  5.00000000E+01  5.00000000E+01  5.00000000E+01
  5.00000000E+01  5.00000000E+01  5.00000000E+01  5.00000000E+01  5.00000000E+01
  3.50000000E+01  5.00000000E+01  5.00000000E+01  5.00000000E+01  5.00000000E+01
  5.00000000E+01  5.00000000E+01  5.00000000E+01  5.00000000E+01  3.50000000E+01
  5.00000000E+01  5.00000000E+01  3.50000000E+01  5.00000000E+01  5.00000000E+01
  3.50000000E+01  5.00000000E+01  3.50000000E+01  5.00000000E+01  5.00000000E+01
  5.00000000E+01  3.50000000E+01  5.00000000E+01  5.00000000E+01  5.00000000E+01
  5.00000000E+01  5.00000000E+01  5.00000000E+01  5.00000000E+01  5.00000000E+01
  5.00000000E+01  5.00000000E+01  5.00000000E+01  5.00000000E+01  5.00000000E+01
  5.00000000E+01  5.00000000E+01  5.00000000E+01  3.50000000E+01  5.00000000E+01
  3.50000000E+01  5.00000000E+01  5.50000000E+01  5.00000000E+01  4.30000000E+01
  5.00000000E+01  5.00000000E+01  5.00000000E+01  5.50000000E+01  5.00000000E+01
  3.50000000E+01  5.00000000E+01  5.00000000E+01  5.00000000E+01  5.00000000E+01
  5.00000000E+01  5.00000000E+01  5.00000000E+01  5.00000000E+01  5.00000000E+01
  5.00000000E+01  5.00000000E+01
%FLAG ANGLE_EQUIL_VALUE                                                         
%FORMAT(5E16.8)                                                                 
  1.87378629E+00  1.95075534E+00  2.10783504E+00  2.09474507E+00  2.09771213E+00
  2.15914774E+00  2.14762857E+00  2.01096923E+00  2.15024656E+00  2.20627165E+00
  2.22564482E+00  2.10870771E+00  2.09265067E+00  1.91462701E+00  1.98967620E+00
  2.09439600E+00  2.09439600E+00  1.92160833E+00  1.93906163E+00  2.04203610E+00
  2.19911580E+00  2.03505478E+00  1.91462701E+00  1.91113635E+00  1.91113635E+00
  1.91113635E+00  1.92160833E+00  1.93906163E+00  2.12755727E+00  2.10137732E+00
  2.14501057E+00  1.91462701E+00  1.98967620E+00  1.93906163E+00  2.12755727E+00
  1.91462701E+00  1.91113635E+00  2.05948940E+00  1.91113635E+00  1.91462701E+00
  1.91113635E+00  1.91113635E+00  1.91113635E+00  1.93906163E+00  2.12755727E+00
  1.91462701E+00  1.91113635E+00  1.91113635E+00  1.94080696E+00  1.93906163E+00
  1.94080696E+00  2.15024656E+00  2.09439600E+00  2.09439600E+00  2.09439600E+00
  2.09439600E+00  1.91113635E+00  1.93906163E+00  2.04203610E+00  2.19911580E+00
  2.01760148E+00  2.18166250E+00  1.89717371E+00  1.94778828E+00  1.89891904E+00
  2.31779824E+00  2.09439600E+00  2.35445017E+00  2.02807346E+00  2.24449438E+00
  1.85703112E+00  1.82212452E+00  2.14151991E+00  2.09439600E+00  1.97396823E+00
  2.09439600E+00  2.04203610E+00  2.09439600E+00  2.09439600E+00  2.09439600E+00
  2.09439600E+00  2.09439600E+00  1.91113635E+00  1.89542838E+00  1.91113635E+00
  1.91113635E+00  1.93906163E+00  2.10137732E+00  2.03505478E+00  2.00189351E+00
  1.72613137E+00  1.93906163E+00  1.93906163E+00  2.09439600E+00  2.09439600E+00
  2.09439600E+00  2.09439600E+00  2.09439600E+00  2.04203610E+00  2.03505478E+00
  1.94080696E+00  1.91113635E+00  1.94080696E+00  1.93906163E+00  2.10137732E+00
  2.09230160E+00  2.02458280E+00  2.05163542E+00  2.03261132E+00  2.06332913E+00
  2.06332913E+00  2.00939843E+00  1.89507931E+00  2.06018753E+00  1.91113635E+00
  1.91113635E+00  1.91113635E+00  1.91113635E+00  1.91113635E+00  2.09439600E+00
  1.91113635E+00  2.06018753E+00  1.91113635E+00  1.91113635E+00  1.91113635E+00
  1.91113635E+00  1.91113635E+00  1.91113635E+00  1.91113635E+00  1.91113635E+00
  1.91113635E+00  2.09439600E+00  1.91113635E+00  1.91113635E+00  1.91113635E+00
  1.91113635E+00  1.91113635E+00  1.91113635E+00  1.91113635E+00  1.91113635E+00
  1.91113635E+00  1.91113635E+00  1.91113635E+00  1.91113635E+00  1.91113635E+00
  1.91113635E+00  1.91113635E+00  1.91113635E+00  1.91113635E+00  1.91113635E+00
  1.91113635E+00  1.91113635E+00  1.91113635E+00  1.91113635E+00  2.06647072E+00
  2.09439600E+00  2.09439600E+00  2.09439600E+00  1.97222290E+00  1.91113635E+00
  1.91113635E+00  1.91113635E+00  2.09439600E+00  2.09439600E+00  2.09439600E+00
  2.14850123E+00  2.09439600E+00  2.09439600E+00  1.91113635E+00  2.09439600E+00
  2.09439600E+00  2.09439600E+00  2.09439600E+00  1.91113635E+00  1.91113635E+00
  1.91113635E+00  1.91113635E+00  1.89368305E+00  1.91113635E+00  1.67551680E+00
  1.91113635E+00  1.91113635E+00  1.91113635E+00  1.89368305E+00  1.91113635E+00
  2.09439600E+00  1.91113635E+00  1.91113635E+00  1.91113635E+00  2.09439600E+00
  2.09439600E+00  2.09439600E+00  1.91113635E+00  1.91113635E+00  1.91113635E+00
  1.91113635E+00  1.91113635E+00
%FLAG DIHEDRAL_FORCE_CONSTANT                                                   
%FORMAT(5E16.8)                                                                 
  0.00000000E+00  3.62500000E+00  9.50000000E-01  2.50000000E+00  2.17500000E+00
  6.65000000E+00  7.00000000E-01  1.20000000E-02  2.90000000E-01  1.92000000E-01
  7.00000000E-03  0.00000000E+00  6.90000000E-02  0.00000000E+00  4.80000000E-02
  5.50000000E-02  4.69000000E-01  1.20000000E-02  0.00000000E+00  0.00000000E+00
  0.00000000E+00  0.00000000E+00  9.80000000E-02  2.59000000E-01  1.44000000E-01
  7.30000000E-02  3.79000000E-01  2.70000000E-02  1.42000000E-01  1.79000000E-01
  7.06000000E-01  6.20000000E-01  1.90000000E-01  2.00000000E+00  1.80000000E+00
  8.00000000E-01  2.70000000E-01  4.20000000E-01  1.55555556E-01  2.00000000E-01
  2.50000000E-01  1.80000000E-01  3.37000000E-01  2.16000000E-01  1.48000000E-01
  1.00000000E-03  3.10000000E-01  1.44000000E-01  1.13000000E-01  9.70000000E-02
  4.47000000E-01  5.30000000E-02  1.07000000E-01  2.30000000E-01  2.02000000E-01
  7.70000000E-02  2.24000000E-01  4.06000000E-01  2.89000000E-01  1.12000000E-01
  1.62000000E-01  7.35000000E-01  1.15000000E-01  2.00000000E+00  4.00000000E-01
  2.40000000E+00  1.00000000E-01  1.84000000E-01  7.80000000E-02  1.36700000E+00
  2.22000000E-01  6.08000000E-01  5.60000000E-02  3.90000000E-01  6.40000000E-02
  4.21000000E-01  3.93000000E-01  1.45000000E-01  7.90000000E-02  3.13000000E-01
  2.34000000E-01  3.10000000E-02  6.52500000E+00  3.00000000E+00  1.50000000E+00
  1.67500000E+00  1.52500000E+00  3.50000000E+00  3.65000000E-01  4.08000000E-01
  8.19000000E-01  9.50000000E-02  1.70000000E-02  3.53000000E-01  7.40000000E-02
  3.06000000E-01  2.21000000E-01  2.19000000E-01  8.90000000E-02  6.90000000E-01
  2.04000000E-01  7.40000000E-01  4.70000000E-02  5.00000000E+00  5.37500000E+00
  2.32500000E+00  1.43000000E-01  2.44000000E-01  2.50000000E-02  6.66000000E-01
  2.46000000E-01  4.01000000E-01  1.60000000E-01  6.61000000E-01  2.18000000E-01
  1.29000000E-01  1.54000000E-01  4.86000000E-01  2.51000000E-01  3.30000000E-02
  2.69000000E-01  3.37000000E-01  7.50000000E-02  6.74000000E-01  6.00000000E-03
  3.15000000E-01  9.50000000E-02  6.97000000E-01  1.19000000E-01  1.56000000E-01
  1.96000000E-01  8.30000000E-02  4.12000000E-01  1.38000000E-01  6.09000000E-01
  8.45000000E-01  8.50000000E-02  4.20000000E-02  4.17000000E-01  2.45000000E-01
  1.60000000E-02  2.80000000E-02  2.47000000E-01  4.42000000E-01  4.14000000E-01
  5.70000000E-02  6.88000000E-01  2.97000000E-01  3.30000000E-02  5.90000000E-02
  8.28000000E-01  4.85000000E-01  3.01000000E-01  8.00000000E-03  1.04600000E+00
  3.03000000E-01  1.07000000E-01  2.15400000E+00  6.47000000E-01  5.80000000E-02
  7.69000000E-01  3.10000000E-02  4.24000000E-01  4.59000000E-01  1.54000000E-01
  1.60000000E-01  3.92000000E-01  6.86000000E-01  3.70000000E-02  1.40000000E+00
  5.15000000E+00  6.74000000E-01  7.50000000E-01  1.22000000E-01  1.00000000E-02
  2.00000000E-01  2.00000000E-01  1.10000000E+00  1.05000000E+01  1.00000000E+00
  0.00000000E+00  4.50000000E-01  8.35000000E-01  1.60000000E-01  1.50000000E-01
  8.83000000E-01  6.50000000E-02  2.50000000E-01  2.11000000E-01  4.44000000E-01
  2.67000000E-01  7.00000000E-03  1.66666667E-01  9.20000000E-02  6.12000000E-01
  2.52000000E-01  3.00000000E-02  2.50000000E-01  6.00000000E-03  2.51000000E-01
  2.36000000E-01  1.30000000E-02  6.43000000E-01  7.90000000E-02  4.80000000E-02
  8.00000000E-01  8.00000000E-02  3.33333333E-01
%FLAG DIHEDRAL_PERIODICITY                                                      
%FORMAT(5E16.8)                                                                 
  2.00000000E+00  2.00000000E+00  2.00000000E+00  2.00000000E+00  2.00000000E+00
  2.00000000E+00  2.00000000E+00  1.00000000E+00  2.00000000E+00  3.00000000E+00
  4.00000000E+00  1.00000000E+00  2.00000000E+00  3.00000000E+00  4.00000000E+00
  1.00000000E+00  2.00000000E+00  4.00000000E+00  1.00000000E+00  2.00000000E+00
  3.00000000E+00  4.00000000E+00  1.00000000E+00  2.00000000E+00  3.00000000E+00
  4.00000000E+00  1.00000000E+00  2.00000000E+00  3.00000000E+00  4.00000000E+00
  1.00000000E+00  2.00000000E+00  4.00000000E+00  1.00000000E+00  2.00000000E+00
  3.00000000E+00  2.00000000E+00  3.00000000E+00  3.00000000E+00  1.00000000E+00
  2.00000000E+00  3.00000000E+00  1.00000000E+00  2.00000000E+00  3.00000000E+00
  4.00000000E+00  1.00000000E+00  2.00000000E+00  3.00000000E+00  4.00000000E+00
  1.00000000E+00  2.00000000E+00  3.00000000E+00  4.00000000E+00  1.00000000E+00
  2.00000000E+00  4.00000000E+00  1.00000000E+00  2.00000000E+00  4.00000000E+00
  1.00000000E+00  2.00000000E+00  4.00000000E+00  2.00000000E+00  3.00000000E+00
  2.00000000E+00  1.00000000E+00  2.00000000E+00  4.00000000E+00  1.00000000E+00
  2.00000000E+00  3.00000000E+00  4.00000000E+00  2.00000000E+00  4.00000000E+00
  1.00000000E+00  2.00000000E+00  4.00000000E+00  1.00000000E+00  2.00000000E+00
  3.00000000E+00  4.00000000E+00  2.00000000E+00  2.00000000E+00  2.00000000E+00
  2.00000000E+00  2.00000000E+00  2.00000000E+00  1.00000000E+00  2.00000000E+00
  3.00000000E+00  4.00000000E+00  1.00000000E+00  2.00000000E+00  4.00000000E+00
  1.00000000E+00  2.00000000E+00  3.00000000E+00  4.00000000E+00  1.00000000E+00
  2.00000000E+00  3.00000000E+00  4.00000000E+00  2.00000000E+00  2.00000000E+00
  2.00000000E+00  1.00000000E+00  2.00000000E+00  4.00000000E+00  1.00000000E+00
  2.00000000E+00  3.00000000E+00  4.00000000E+00  1.00000000E+00  2.00000000E+00
  4.00000000E+00  1.00000000E+00  2.00000000E+00  3.00000000E+00  4.00000000E+00
  1.00000000E+00  2.00000000E+00  4.00000000E+00  1.00000000E+00  2.00000000E+00
  3.00000000E+00  4.00000000E+00  1.00000000E+00  2.00000000E+00  4.00000000E+00
  1.00000000E+00  2.00000000E+00  3.00000000E+00  4.00000000E+00  1.00000000E+00
  2.00000000E+00  3.00000000E+00  4.00000000E+00  1.00000000E+00  2.00000000E+00
  3.00000000E+00  4.00000000E+00  1.00000000E+00  2.00000000E+00  3.00000000E+00
  4.00000000E+00  1.00000000E+00  2.00000000E+00  3.00000000E+00  4.00000000E+00
  1.00000000E+00  2.00000000E+00  3.00000000E+00  4.00000000E+00  1.00000000E+00
  2.00000000E+00  4.00000000E+00  1.00000000E+00  2.00000000E+00  3.00000000E+00
  2.00000000E+00  4.00000000E+00  1.00000000E+00  2.00000000E+00  4.00000000E+00
  1.00000000E+00  2.00000000E+00  3.00000000E+00  4.00000000E+00  2.00000000E+00
  2.00000000E+00  1.00000000E+00  2.00000000E+00  3.00000000E+00  4.00000000E+00
  1.00000000E+00  2.00000000E+00  2.00000000E+00  2.00000000E+00  2.00000000E+00
  2.00000000E+00  2.00000000E+00  2.00000000E+00  3.00000000E+00  3.00000000E+00
  2.00000000E+00  4.00000000E+00  1.00000000E+00  1.00000000E+00  2.00000000E+00
  3.00000000E+00  4.00000000E+00  3.00000000E+00  1.00000000E+00  2.00000000E+00
  3.00000000E+00  4.00000000E+00  3.00000000E+00  1.00000000E+00  2.00000000E+00
  3.00000000E+00  4.00000000E+00  1.00000000E+00  2.00000000E+00  4.00000000E+00
  1.00000000E+00  3.00000000E+00  3.00000000E+00
%FLAG DIHEDRAL_PHASE                                                            
%FORMAT(5E16.8)                                                                 
  0.00000000E+00  3.14159400E+00  3.14159400E+00  3.14159400E+00  3.14159400E+00
  3.14159400E+00  3.14159400E+00  3.14159400E+00  3.14159400E+00  0.00000000E+00
  3.14159400E+00  0.00000000E+00  3.14159400E+00  0.00000000E+00  3.14159400E+00
  0.00000000E+00  3.14159400E+00  3.14159400E+00  3.14159400E+00  3.14159400E+00
  3.14159400E+00  0.00000000E+00  0.00000000E+00  3.14159400E+00  0.00000000E+00
  0.00000000E+00  0.00000000E+00  3.14159400E+00  0.00000000E+00  0.00000000E+00
  0.00000000E+00  3.14159400E+00  0.00000000E+00  0.00000000E+00  0.00000000E+00
  0.00000000E+00  0.00000000E+00  0.00000000E+00  0.00000000E+00  3.14159400E+00
  3.14159400E+00  0.00000000E+00  0.00000000E+00  3.14159400E+00  0.00000000E+00
  3.14159400E+00  0.00000000E+00  3.14159400E+00  0.00000000E+00  3.14159400E+00
  0.00000000E+00  0.00000000E+00  0.00000000E+00  0.00000000E+00  0.00000000E+00
  3.14159400E+00  0.00000000E+00  3.14159400E+00  3.14159400E+00  0.00000000E+00
  0.00000000E+00  3.14159400E+00  0.00000000E+00  0.00000000E+00  0.00000000E+00
  3.14159400E+00  3.14159400E+00  3.14159400E+00  0.00000000E+00  3.14159400E+00
  3.14159400E+00  3.14159400E+00  3.14159400E+00  3.14159400E+00  0.00000000E+00
  3.14159400E+00  3.14159400E+00  0.00000000E+00  0.00000000E+00  3.14159400E+00
  0.00000000E+00  0.00000000E+00  3.14159400E+00  3.14159400E+00  3.14159400E+00
  3.14159400E+00  3.14159400E+00  3.14159400E+00  0.00000000E+00  0.00000000E+00
  0.00000000E+00  3.14159400E+00  3.14159400E+00  3.14159400E+00  0.00000000E+00
  3.14159400E+00  3.14159400E+00  0.00000000E+00  0.00000000E+00  0.00000000E+00
  0.00000000E+00  0.00000000E+00  3.14159400E+00  3.14159400E+00  3.14159400E+00
  3.14159400E+00  3.14159400E+00  3.14159400E+00  0.00000000E+00  0.00000000E+00
  3.14159400E+00  0.00000000E+00  0.00000000E+00  3.14159400E+00  3.14159400E+00
  0.00000000E+00  0.00000000E+00  3.14159400E+00  0.00000000E+00  0.00000000E+00
  3.14159400E+00  3.14159400E+00  0.00000000E+00  0.00000000E+00  0.00000000E+00
  0.00000000E+00  0.00000000E+00  3.14159400E+00  3.14159400E+00  0.00000000E+00
  3.14159400E+00  0.00000000E+00  3.14159400E+00  0.00000000E+00  3.14159400E+00
  3.14159400E+00  3.14159400E+00  0.00000000E+00  0.00000000E+00  0.00000000E+00
  0.00000000E+00  0.00000000E+00  3.14159400E+00  0.00000000E+00  0.00000000E+00
  0.00000000E+00  3.14159400E+00  3.14159400E+00  0.00000000E+00  0.00000000E+00
  3.14159400E+00  3.14159400E+00  3.14159400E+00  0.00000000E+00  0.00000000E+00
  3.14159400E+00  0.00000000E+00  3.14159400E+00  3.14159400E+00  0.00000000E+00
  3.14159400E+00  3.14159400E+00  0.00000000E+00  3.14159400E+00  0.00000000E+00
  3.14159400E+00  3.14159400E+00  0.00000000E+00  3.14159400E+00  3.14159400E+00
  3.14159400E+00  3.14159400E+00  0.00000000E+00  3.14159400E+00  3.14159400E+00
  0.00000000E+00  0.00000000E+00  3.14159400E+00  3.14159400E+00  3.14159400E+00
  3.14159400E+00  3.14159400E+00  3.14159400E+00  0.00000000E+00  0.00000000E+00
  3.14159400E+00  0.00000000E+00  0.00000000E+00  0.00000000E+00  0.00000000E+00
  0.00000000E+00  0.00000000E+00  0.00000000E+00  0.00000000E+00  0.00000000E+00
  0.00000000E+00  0.00000000E+00  0.00000000E+00  3.14159400E+00  0.00000000E+00
  0.00000000E+00  0.00000000E+00  0.00000000E+00  3.14159400E+00  0.00000000E+00
  0.00000000E+00  3.14159400E+00  0.00000000E+00
%FLAG SCEE_SCALE_FACTOR                                                         
%FORMAT(5E16.8)                                                                 
  1.20000000E+00  1.20000000E+00  1.20000000E+00  1.20000000E+00  1.20000000E+00
  1.20000000E+00  1.20000000E+00  1.20000000E+00  1.20000000E+00  1.20000000E+00
  1.20000000E+00  1.20000000E+00  1.20000000E+00  1.20000000E+00  1.20000000E+00
  1.20000000E+00  1.20000000E+00  1.20000000E+00  1.20000000E+00  1.20000000E+00
  1.20000000E+00  1.20000000E+00  1.20000000E+00  1.20000000E+00  1.20000000E+00
  1.20000000E+00  1.20000000E+00  1.20000000E+00  1.20000000E+00  1.20000000E+00
  1.20000000E+00  1.20000000E+00  1.20000000E+00  1.20000000E+00  1.20000000E+00
  1.20000000E+00  1.20000000E+00  1.20000000E+00  1.20000000E+00  1.20000000E+00
  1.20000000E+00  1.20000000E+00  1.20000000E+00  1.20000000E+00  1.20000000E+00
  1.20000000E+00  1.20000000E+00  1.20000000E+00  1.20000000E+00  1.20000000E+00
  1.20000000E+00  1.20000000E+00  1.20000000E+00  1.20000000E+00  1.20000000E+00
  1.20000000E+00  1.20000000E+00  1.20000000E+00  1.20000000E+00  1.20000000E+00
  1.20000000E+00  1.20000000E+00  1.20000000E+00  1.20000000E+00  1.20000000E+00
  1.20000000E+00  1.20000000E+00  1.20000000E+00  1.20000000E+00  1.20000000E+00
  1.20000000E+00  1.20000000E+00  1.20000000E+00  1.20000000E+00  1.20000000E+00
  1.20000000E+00  1.20000000E+00  1.20000000E+00  1.20000000E+00  1.20000000E+00
  1.20000000E+00  1.20000000E+00  1.20000000E+00  1.20000000E+00  1.20000000E+00
  1.20000000E+00  1.20000000E+00  1.20000000E+00  1.20000000E+00  1.20000000E+00
  1.20000000E+00  1.20000000E+00  1.20000000E+00  1.20000000E+00  1.20000000E+00
  1.20000000E+00  1.20000000E+00  1.20000000E+00  1.20000000E+00  1.20000000E+00
  1.20000000E+00  1.20000000E+00  1.20000000E+00  1.20000000E+00  1.20000000E+00
  1.20000000E+00  1.20000000E+00  1.20000000E+00  1.20000000E+00  1.20000000E+00
  1.20000000E+00  1.20000000E+00  1.20000000E+00  1.20000000E+00  1.20000000E+00
  1.20000000E+00  1.20000000E+00  1.20000000E+00  1.20000000E+00  1.20000000E+00
  1.20000000E+00  1.20000000E+00  1.20000000E+00  1.20000000E+00  1.20000000E+00
  1.20000000E+00  1.20000000E+00  1.20000000E+00  1.20000000E+00  1.20000000E+00
  1.20000000E+00  1.20000000E+00  1.20000000E+00  1.20000000E+00  1.20000000E+00
  1.20000000E+00  1.20000000E+00  1.20000000E+00  1.20000000E+00  1.20000000E+00
  1.20000000E+00  1.20000000E+00  1.20000000E+00  1.20000000E+00  1.20000000E+00
  1.20000000E+00  1.20000000E+00  1.20000000E+00  1.20000000E+00  1.20000000E+00
  1.20000000E+00  1.20000000E+00  1.20000000E+00  1.20000000E+00  1.20000000E+00
  1.20000000E+00  1.20000000E+00  1.20000000E+00  1.20000000E+00  1.20000000E+00
  1.20000000E+00  1.20000000E+00  1.20000000E+00  1.20000000E+00  1.20000000E+00
  1.20000000E+00  1.20000000E+00  1.20000000E+00  1.20000000E+00  1.20000000E+00
  1.20000000E+00  1.20000000E+00  1.20000000E+00  1.20000000E+00  1.20000000E+00
  1.20000000E+00  1.20000000E+00  0.00000000E+00  0.00000000E+00  0.00000000E+00
  0.00000000E+00  1.20000000E+00  1.20000000E+00  1.20000000E+00  1.20000000E+00
  1.20000000E+00  1.20000000E+00  1.20000000E+00  1.20000000E+00  1.20000000E+00
  1.20000000E+00  1.20000000E+00  1.20000000E+00  1.20000000E+00  1.20000000E+00
  1.20000000E+00  1.20000000E+00  1.20000000E+00  1.20000000E+00  1.20000000E+00
  1.20000000E+00  1.20000000E+00  1.20000000E+00  1.20000000E+00  1.20000000E+00
  1.20000000E+00  1.20000000E+00  1.20000000E+00
%FLAG SCNB_SCALE_FACTOR                                                         
%FORMAT(5E16.8)                                                                 
  2.00000000E+00  2.00000000E+00  2.00000000E+00  2.00000000E+00  2.00000000E+00
  2.00000000E+00  2.00000000E+00  2.00000000E+00  2.00000000E+00  2.00000000E+00
  2.00000000E+00  2.00000000E+00  2.00000000E+00  2.00000000E+00  2.00000000E+00
  2.00000000E+00  2.00000000E+00  2.00000000E+00  2.00000000E+00  2.00000000E+00
  2.00000000E+00  2.00000000E+00  2.00000000E+00  2.00000000E+00  2.00000000E+00
  2.00000000E+00  2.00000000E+00  2.00000000E+00  2.00000000E+00  2.00000000E+00
  2.00000000E+00  2.00000000E+00  2.00000000E+00  2.00000000E+00  2.00000000E+00
  2.00000000E+00  2.00000000E+00  2.00000000E+00  2.00000000E+00  2.00000000E+00
  2.00000000E+00  2.00000000E+00  2.00000000E+00  2.00000000E+00  2.00000000E+00
  2.00000000E+00  2.00000000E+00  2.00000000E+00  2.00000000E+00  2.00000000E+00
  2.00000000E+00  2.00000000E+00  2.00000000E+00  2.00000000E+00  2.00000000E+00
  2.00000000E+00  2.00000000E+00  2.00000000E+00  2.00000000E+00  2.00000000E+00
  2.00000000E+00  2.00000000E+00  2.00000000E+00  2.00000000E+00  2.00000000E+00
  2.00000000E+00  2.00000000E+00  2.00000000E+00  2.00000000E+00  2.00000000E+00
  2.00000000E+00  2.00000000E+00  2.00000000E+00  2.00000000E+00  2.00000000E+00
  2.00000000E+00  2.00000000E+00  2.00000000E+00  2.00000000E+00  2.00000000E+00
  2.00000000E+00  2.00000000E+00  2.00000000E+00  2.00000000E+00  2.00000000E+00
  2.00000000E+00  2.00000000E+00  2.00000000E+00  2.00000000E+00  2.00000000E+00
  2.00000000E+00  2.00000000E+00  2.00000000E+00  2.00000000E+00  2.00000000E+00
  2.00000000E+00  2.00000000E+00  2.00000000E+00  2.00000000E+00  2.00000000E+00
  2.00000000E+00  2.00000000E+00  2.00000000E+00  2.00000000E+00  2.00000000E+00
  2.00000000E+00  2.00000000E+00  2.00000000E+00  2.00000000E+00  2.00000000E+00
  2.00000000E+00  2.00000000E+00  2.00000000E+00  2.00000000E+00  2.00000000E+00
  2.00000000E+00  2.00000000E+00  2.00000000E+00  2.00000000E+00  2.00000000E+00
  2.00000000E+00  2.00000000E+00  2.00000000E+00  2.00000000E+00  2.00000000E+00
  2.00000000E+00  2.00000000E+00  2.00000000E+00  2.00000000E+00  2.00000000E+00
  2.00000000E+00  2.00000000E+00  2.00000000E+00  2.00000000E+00  2.00000000E+00
  2.00000000E+00  2.00000000E+00  2.00000000E+00  2.00000000E+00  2.00000000E+00
  2.00000000E+00  2.00000000E+00  2.00000000E+00  2.00000000E+00  2.00000000E+00
  2.00000000E+00  2.00000000E+00  2.00000000E+00  2.00000000E+00  2.00000000E+00
  2.00000000E+00  2.00000000E+00  2.00000000E+00  2.00000000E+00  2.00000000E+00
  2.00000000E+00  2.00000000E+00  2.00000000E+00  2.00000000E+00  2.00000000E+00
  2.00000000E+00  2.00000000E+00  2.00000000E+00  2.00000000E+00  2.00000000E+00
  2.00000000E+00  2.00000000E+00  2.00000000E+00  2.00000000E+00  2.00000000E+00
  2.00000000E+00  2.00000000E+00  2.00000000E+00  2.00000000E+00  2.00000000E+00
  2.00000000E+00  2.00000000E+00  0.00000000E+00  0.00000000E+00  0.00000000E+00
  0.00000000E+00  2.00000000E+00  2.00000000E+00  2.00000000E+00  2.00000000E+00
  2.00000000E+00  2.00000000E+00  2.00000000E+00  2.00000000E+00  2.00000000E+00
  2.00000000E+00  2.00000000E+00  2.00000000E+00  2.00000000E+00  2.00000000E+00
  2.00000000E+00  2.00000000E+00  2.00000000E+00  2.00000000E+00  2.00000000E+00
  2.00000000E+00  2.00000000E+00  2.00000000E+00  2.00000000E+00  2.00000000E+00
  2.00000000E+00  2.00000000E+00  2.00000000E+00
%FLAG SOLTY                                                                     
%FORMAT(5E16.8)                                                                 
  0.00000000E+00  0.00000000E+00  0.00000000E+00  0.00000000E+00  0.00000000E+00
  0.00000000E+00  0.00000000E+00  0.00000000E+00  0.00000000E+00  0.00000000E+00
  0.00000000E+00  0.00000000E+00  0.00000000E+00  0.00000000E+00  0.00000000E+00
  0.00000000E+00  0.00000000E+00  0.00000000E+00  0.00000000E+00  0.00000000E+00
  0.00000000E+00  0.00000000E+00  0.00000000E+00  0.00000000E+00  0.00000000E+00
  0.00000000E+00  0.00000000E+00  0.00000000E+00  0.00000000E+00  0.00000000E+00
  0.00000000E+00  0.00000000E+00  0.00000000E+00  0.00000000E+00  0.00000000E+00
  0.00000000E+00  0.00000000E+00  0.00000000E+00  0.00000000E+00  0.00000000E+00
  0.00000000E+00  0.00000000E+00  0.00000000E+00  0.00000000E+00  0.00000000E+00
  0.00000000E+00  0.00000000E+00  0.00000000E+00  0.00000000E+00  0.00000000E+00
  0.00000000E+00  0.00000000E+00  0.00000000E+00  0.00000000E+00  0.00000000E+00
  0.00000000E+00  0.00000000E+00  0.00000000E+00  0.00000000E+00  0.00000000E+00
  0.00000000E+00  0.00000000E+00  0.00000000E+00  0.00000000E+00  0.00000000E+00
  0.00000000E+00  0.00000000E+00  0.00000000E+00
%FLAG LENNARD_JONES_ACOEF                                                       
%FORMAT(5E16.8)                                                                 
  9.44293233E+05  2.12601181E+03  1.39982777E-01  9.95480466E+05  2.56678134E+03
  1.04308023E+06  2.01791425E+04  9.14716912E+00  2.27401052E+04  2.01823541E+02
  8.96776989E+04  1.07193646E+02  9.71708117E+04  1.41077189E+03  7.51607703E+03
  6.20665997E+04  5.94667300E+01  6.78771368E+04  8.79040886E+02  4.98586848E+03
  3.25969625E+03  2.02752779E+06  5.85957523E+03  2.11351845E+06  4.90026081E+04
  2.02574546E+05  1.42615819E+05  4.26366419E+06  8.82619071E+05  2.27577561E+03
  9.24822270E+05  2.01619733E+04  8.61541883E+04  6.01816484E+04  1.87390085E+06
  8.19971662E+05  6.06829342E+05  1.02595236E+03  6.47841731E+05  1.12780457E+04
  5.44261042E+04  3.69471530E+04  1.33368524E+06  5.74393458E+05  3.79876399E+05
  7.44975864E+05  1.40467023E+03  7.91544157E+05  1.45985502E+04  6.82786631E+04
  4.66922514E+04  1.62294350E+06  7.01803794E+05  4.71003287E+05  5.81803229E+05
  0.00000000E+00  0.00000000E+00  0.00000000E+00  0.00000000E+00  0.00000000E+00
  0.00000000E+00  0.00000000E+00  0.00000000E+00  0.00000000E+00  0.00000000E+00
  0.00000000E+00  7.91627154E+04  8.90987508E+01  8.59947003E+04  1.21014911E+03
  6.55825601E+03  4.33325458E+03  1.79659945E+05  7.62451550E+04  4.77908183E+04
  6.00750218E+04  0.00000000E+00  5.71629601E+03  1.99687520E+03  1.39075623E-01
  2.40641915E+03  8.79569027E+00  1.01583521E+02  5.65363965E+01  5.48504371E+03
  2.13359429E+03  9.67470780E+02  1.32258381E+03  0.00000000E+00  8.45092258E+01
  1.38032635E-01  5.46147253E+04  4.90239937E+01  5.98885646E+04  7.50063100E+02
  4.33325458E+03  2.82099197E+03  1.26117560E+05  5.30987710E+04  3.23283631E+04
  4.09427581E+04  0.00000000E+00  3.76169105E+03  4.66530723E+01  2.43828624E+03
  6.58473870E+04  6.63368273E+01  7.18621074E+04  9.55000044E+02  5.34045360E+03
  3.50301067E+03  1.50723105E+05  6.37148278E+04  3.93690817E+04  4.96707306E+04
  0.00000000E+00  4.64559155E+03  6.30215200E+01  3.03448006E+03  3.76169105E+03
  4.40558796E+05  8.04104415E+02  4.68765736E+05  8.49772617E+03  4.01177264E+04
  2.73743983E+04  9.62298009E+05  4.15619987E+05  2.77714192E+05  3.43429340E+05
  0.00000000E+00  3.52764488E+04  7.57456983E+02  2.39882920E+04  2.91349907E+04
  2.02652992E+05  9.84684600E+05  2.53456440E+03  1.03184851E+06  2.24743442E+04
  9.60832554E+04  6.71095195E+04  2.09089895E+06  9.14863930E+05  6.40712560E+05
  7.82881336E+05  0.00000000E+00  8.50294791E+04  2.37627062E+03  5.92092559E+04
  7.10513128E+04  4.63627012E+05  1.02073671E+06  8.11497350E+05  1.94008400E+03
  8.53193737E+05  1.78601506E+04  7.80065389E+04  5.42099106E+04  1.73376823E+06
  7.56463928E+05  5.24402060E+05  6.42430744E+05  0.00000000E+00  6.89371259E+04
  1.82074552E+03  4.77581094E+04  5.74592031E+04  3.80155513E+05  8.43969952E+05
  6.96551276E+05  8.64679274E+04  1.00417924E+02  9.38067954E+04  1.34169202E+03
  7.20681791E+03  4.77162373E+03  1.95762765E+05  8.31715633E+04  5.23449021E+04
  6.57310418E+04  0.00000000E+00  6.28513799E+03  9.52021108E+01  4.14474284E+03
  5.11317150E+03  3.86097375E+04  9.27554496E+04  7.52549148E+04  6.90855956E+03
  8.14793385E+05  1.71845864E+03  8.61458248E+05  1.68636880E+04  7.63694318E+04
  5.26221036E+04  1.75889445E+06  7.63791460E+05  5.20462539E+05  6.40405042E+05
  0.00000000E+00  6.73331169E+04  1.61552701E+03  4.62444096E+04  5.58833643E+04
  3.78460396E+05  8.52084164E+05  7.01106848E+05  7.35931098E+04  7.02078680E+05
  1.88178855E+03  1.37574453E-01  2.26409483E+03  8.45902425E+00  9.64710720E+01
  5.38411501E+01  5.15374979E+03  2.00740581E+03  9.14858779E+02  1.24900897E+03
  0.00000000E+00  8.03166617E+01  1.36422278E-01  4.44659845E+01  5.99788431E+01
  7.15600927E+02  2.23577481E+03  1.71458823E+03  9.04434904E+01  1.52360475E+03
  1.34728399E-01  5.99897901E+05  1.11043914E+03  6.37913494E+05  1.16505362E+04
  5.47803235E+04  3.74148715E+04  1.30884564E+06  5.65590822E+05  3.78641356E+05
  4.68011805E+05  0.00000000E+00  4.81820985E+04  1.04581567E+03  3.27958584E+04
  3.98127143E+04  2.76207447E+05  6.30925504E+05  5.17507491E+05  5.27277400E+04
  5.15491878E+05  9.87857350E+02  3.76435470E+05  6.89296946E+05  1.54161417E+03
  7.26877088E+05  1.46820101E+04  6.53734853E+04  4.52250254E+04  1.48082758E+06
  6.44468276E+05  4.42689091E+05  5.43595012E+05  0.00000000E+00  5.77011015E+04
  1.44810670E+03  3.97899542E+04  4.79847950E+04  3.21445185E+05  7.18991463E+05
  5.92438683E+05  6.30298721E+04  5.94682930E+05  1.36475542E+03  4.37717034E+05
  5.03152404E+05  2.40872585E+02  2.48828086E-03  3.07630260E+02  4.94997704E-01
  9.22638396E+00  4.62642987E+00  7.35778500E+02  2.72753051E+02  1.02912387E+02
  1.47660648E+02  0.00000000E+00  7.46295598E+00  2.56436526E-03  3.70012486E+00
  5.28189878E+00  8.33610614E+01  3.03553352E+02  2.25372434E+02  8.53132435E+00
  1.89434762E+02  2.61760843E-03  1.15813907E+02  1.74176419E+02  1.10360882E-05
%FLAG LENNARD_JONES_BCOEF                                                       
%FORMAT(5E16.8)                                                                 
  8.01323529E+02  2.09604198E+01  9.37598976E-02  7.36907417E+02  2.06278363E+01
  6.75612247E+02  6.45756063E+01  7.57919667E-01  6.13981767E+01  3.56012899E+00
  1.36131731E+02  2.59456373E+00  1.26919150E+02  9.41257003E+00  2.17257828E+01
  1.13252061E+02  1.93248820E+00  1.06076943E+02  7.42992380E+00  1.76949863E+01
  1.43076527E+01  1.33303578E+03  3.95051895E+01  1.21899948E+03  1.14243284E+02
  2.32280910E+02  1.94896900E+02  2.19459223E+03  6.53361429E+02  1.82891803E+01
  5.99015525E+02  5.44372326E+01  1.12529845E+02  9.40505980E+01  1.08079689E+03
  5.31102864E+02  6.77220874E+02  1.53505284E+01  6.26720080E+02  5.08951803E+01
  1.11805549E+02  9.21192136E+01  1.13979741E+03  5.55666448E+02  5.64885984E+02
  7.50714425E+02  1.79702257E+01  6.93079947E+02  5.79323581E+01  1.25287818E+02
  1.03606917E+02  1.25793819E+03  6.14502845E+02  6.29300710E+02  6.99746810E+02
  0.00000000E+00  0.00000000E+00  0.00000000E+00  0.00000000E+00  0.00000000E+00
  0.00000000E+00  0.00000000E+00  0.00000000E+00  0.00000000E+00  0.00000000E+00
  0.00000000E+00  1.26451907E+02  2.33864085E+00  1.18043746E+02  8.61880722E+00
  2.00642027E+01  1.63092814E+01  2.16269171E+02  1.04660679E+02  1.03580945E+02
  1.16187983E+02  0.00000000E+00  1.85196588E+01  1.91501910E+01  8.81020142E-02
  1.88289189E+01  7.00640590E-01  2.38106889E+00  1.77633303E+00  3.60322711E+01
  1.66942130E+01  1.40526804E+01  1.64383587E+01  0.00000000E+00  2.14713966E+00
  8.27430886E-02  1.05031585E+02  1.73473071E+00  9.85097219E+01  6.78541827E+00
  1.63092814E+01  1.31591746E+01  1.81199404E+02  8.73413012E+01  8.51921330E+01
  9.59185913E+01  0.00000000E+00  1.50233639E+01  1.59532201E+00  1.20953369E+01
  1.15327881E+02  2.01792524E+00  1.07908863E+02  7.65648470E+00  1.81057616E+01
  1.46638650E+01  1.98088334E+02  9.56748258E+01  9.40124296E+01  1.05648788E+02
  0.00000000E+00  1.66953734E+01  1.85418331E+00  1.34932874E+01  1.50233639E+01
  4.57799165E+02  1.07818172E+01  4.22953952E+02  3.50499261E+01  7.61559599E+01
  6.29083119E+01  7.68124812E+02  3.75002059E+02  3.83190460E+02  4.26325155E+02
  0.00000000E+00  7.06034742E+01  9.86495788E+00  5.82214886E+01  6.41639489E+01
  2.59697739E+02  7.30206155E+02  2.04226110E+01  6.69494459E+02  6.08139360E+01
  1.25742895E+02  1.05087646E+02  1.20800124E+03  5.93591333E+02  6.20970728E+02
  6.86742760E+02  0.00000000E+00  1.16947855E+02  1.86418091E+01  9.75893223E+01
  1.06903901E+02  4.19082844E+02  6.63431737E+02  6.48597119E+02  1.74825352E+01
  5.95658566E+02  5.30440533E+01  1.10856114E+02  9.24130897E+01  1.07629402E+03
  5.28126496E+02  5.49675335E+02  6.08686716E+02  0.00000000E+00  1.03031170E+02
  1.59661159E+01  8.57562161E+01  9.40636541E+01  3.71304925E+02  5.90251928E+02
  5.24668528E+02  1.34516705E+02  2.52706841E+00  1.25489661E+02  9.23714573E+00
  2.14083478E+01  1.74198525E+01  2.29782888E+02  1.11262422E+02  1.10338858E+02
  1.23703833E+02  0.00000000E+00  1.97659043E+01  2.31961108E+00  1.60512210E+01
  1.78280753E+01  7.51823196E+01  1.24325688E+02  1.09570372E+02  2.10929191E+01
  7.37244936E+02  1.86646683E+01  6.78964813E+02  5.84691813E+01  1.24425821E+02
  1.03284425E+02  1.22973599E+03  6.01987997E+02  6.21191325E+02  6.89389438E+02
  0.00000000E+00  1.15508247E+02  1.70603664E+01  9.57256348E+01  1.05230082E+02
  4.20258854E+02  6.72777963E+02  5.97113873E+02  1.22913863E+02  6.77820248E+02
  1.76168249E+01  8.30374121E-02  1.73073921E+01  6.51126010E-01  2.19888978E+00
  1.64271443E+00  3.30984635E+01  1.53451874E+01  1.29497639E+01  1.51381989E+01
  0.00000000E+00  1.98360701E+00  7.79521441E-02  1.47593342E+00  1.71416196E+00
  9.08649254E+00  1.71355763E+01  1.46824710E+01  2.14252117E+00  1.57004457E+01
  7.34107347E-02  6.15165511E+02  1.45902714E+01  5.68167388E+02  4.72594809E+01
  1.02477444E+02  8.46911674E+01  1.03157656E+03  5.03752097E+02  5.15240418E+02
  5.73100668E+02  0.00000000E+00  9.50181887E+01  1.33482420E+01  7.83922976E+01
  8.63723599E+01  3.49131956E+02  5.62969425E+02  4.98871431E+02  1.01173582E+02
  5.64804067E+02  1.22938581E+01  4.69350655E+02  5.88797748E+02  1.53501807E+01
  5.41546250E+02  4.73716383E+01  9.99600502E+01  8.31409640E+01  9.79758754E+02
  4.80149098E+02  4.97456336E+02  5.51505564E+02  0.00000000E+00  9.28465134E+01
  1.40251151E+01  7.71010455E+01  8.46691831E+01  3.36306318E+02  5.36620538E+02
  4.76608379E+02  9.87712192E+01  5.41675626E+02  1.29026271E+01  4.51916854E+02
  4.32634597E+02  5.21867651E+00  9.24653616E-03  5.28230309E+00  1.30416027E-01
  5.63047631E-01  3.98705627E-01  1.03548588E+01  4.68342836E+00  3.59619399E+00
  4.30971229E+00  0.00000000E+00  5.00648264E-01  8.84911469E-03  3.52521383E-01
  4.21184434E-01  2.56783379E+00  5.22789272E+00  4.40751799E+00  5.44840215E-01
  4.58384710E+00  8.47240681E-03  3.48534600E+00  3.81654050E+00  4.55498033E-04
%FLAG BONDS_INC_HYDROGEN                                                        
%FORMAT(10I8)                                                                   
   12435   12432      63   12441   12438      63   12462   12459      63   12471
   12468      64   12483   12480      65   12489   12486      66   12498   12495
      63   12507   12504      67   12516   12513      67   12522   12519      63
   12528   12525      63   12357   12354      68   12363   12360      69   12369
   12366      70   12372   12366      70   12381   12378      71   12387   12384
      71   12393   12390      71   12399   12396      71   12405   12402      71
   12300   12297      68   12306   12303      72   12312   12309      73   12315
   12309      73   12321   12318      74   12327   12324      70   12330   12324
      70   12333   12324      70   12339   12336      70   12342   12336      70
   12345   12336      70   12240   12237      68   12246   12243      72   12252
   12249      70   12255   12249      70   12264   12261      71   12270   12267
      71   12276   12273      71   12282   12279      71   12288   12285      71
   12201   12198      75   12204   12198      75   12210   12207      70   12213
   12207      70   12219   12216      70   12222   12216      70   12228   12225
      72   12141   12138      68   12147   12144      72   12153   12150      74
   12159   12156      70   12162   12156      70   12165   12156      70   12171
   12168      73   12174   12168      73   12180   12177      70   12183   12177
      70   12186   12177      70   12084   12081      68   12090   12087      72
   12096   12093      74   12102   12099      70   12105   12099      70   12108
   12099      70   12114   12111      73   12117   12111      73   12123   12120
      70   12126   12120      70   12129   12120      70   12027   12024      68
   12033   12030      72   12039   12036      74   12045   12042      70   12048
   12042      70   12051   12042      70   12057   12054      73   12060   12054
      73   12066   12063      70   12069   12063      70   12072   12063      70
   11961   11958      68   11967   11964      72   11973   11970      76   11976
   11970      76   11982   11979      76   11985   11979      76   11991   11988
      76   11994   11988      76   12000   11997      77   12003   11997      77
   12009   12006      78   12012   12006      78   12015   12006      78   11889
   11886      68   11895   11892      72   11901   11898      76   11904   11898
      76   11910   11907      76   11913   11907      76   11919   11916      79
   11922   11916      79   11928   11925      80   11937   11934      80   11940
   11934      80   11946   11943      80   11949   11943      80   11829   11826
      68   11835   11832      72   11841   11838      70   11844   11838      70
   11853   11850      71   11859   11856      71   11865   11862      71   11871
   11868      71   11877   11874      71   11763   11760      68   11769   11766
      72   11775   11772      76   11778   11772      76   11784   11781      76
   11787   11781      76   11793   11790      76   11796   11790      76   11802
   11799      77   11805   11799      77   11811   11808      78   11814   11808
      78   11817   11808      78   11724   11721      75   11727   11721      75
   11733   11730      70   11736   11730      70   11742   11739      70   11745
   11739      70   11751   11748      72   11658   11655      68   11664   11661
      72   11670   11667      70   11673   11667      70   11682   11679      71
   11688   11685      71   11697   11694      81   11703   11700      71   11709
   11706      71   11613   11610      68   11619   11616      72   11625   11622
      73   11628   11622      73   11634   11631      73   11637   11631      73
   11568   11565      68   11574   11571      72   11580   11577      73   11583
   11577      73   11589   11586      73   11592   11586      73   11508   11505
      68   11514   11511      72   11520   11517      70   11523   11517      70
   11532   11529      71   11538   11535      71   11544   11541      71   11550
   11547      71   11556   11553      71   11442   11439      68   11448   11445
      72   11454   11451      76   11457   11451      76   11463   11460      76
   11466   11460      76   11472   11469      76   11475   11469      76   11481
   11478      77   11484   11478      77   11490   11487      78   11493   11487
      78   11496   11487      78   11370   11367      68   11376   11373      72
   11382   11379      76   11385   11379      76   11391   11388      76   11394
   11388      76   11400   11397      79   11403   11397      79   11409   11406
      80   11418   11415      80   11421   11415      80   11427   11424      80
   11430   11424      80   11313   11310      68   11319   11316      72   11325
   11322      73   11328   11322      73   11334   11331      74   11340   11337
      70   11343   11337      70   11346   11337      70   11352   11349      70
   11355   11349      70   11358   11349      70   11250   11247      68   11256
   11253      72   11262   11259      70   11265   11259      70   11274   11271
      71   11280   11277      71   11289   11286      81   11295   11292      71
   11301   11298      71   11178   11175      68   11184   11181      72   11190
   11187      70   11193   11187      70   11202   11199      82   11208   11205
      83   11217   11214      71   11223   11220      71   11229   11226      71
   11235   11232      71   11133   11130      68   11139   11136      72   11145
   11142      73   11148   11142      73   11154   11151      73   11157   11151
      73   11082   11079      68   11088   11085      72   11094   11091      70
   11097   11091      70   11109   11106      84   11115   11112      83   11121
   11118      82   11031   11028      68   11037   11034      72   11043   11040
      70   11046   11040      70   11058   11055      84   11064   11061      83
   11070   11067      82   10986   10983      68   10992   10989      72   10998
   10995      73   11001   10995      73   11007   11004      73   11010   11004
      73   10920   10917      68   10926   10923      72   10932   10929      76
   10935   10929      76   10941   10938      76   10944   10938      76   10950
   10947      76   10953   10947      76   10959   10956      77   10962   10956
      77   10968   10965      78   10971   10965      78   10974   10965      78
   10890   10887      68   10896   10893      72   10902   10899      70   10905
   10899      70   10908   10899      70   10818   10815      68   10824   10821
      72   10830   10827      76   10833   10827      76   10839   10836      76
   10842   10836      76   10848   10845      79   10851   10845      79   10857
   10854      80   10866   10863      80   10869   10863      80   10875   10872
      80   10878   10872      80   10797   10794      68   10803   10800      72
   10806   10800      72   10764   10761      68   10770   10767      72   10776
   10773      85   10779   10773      85   10785   10782      81   10707   10704
      68   10713   10710      72   10719   10716      73   10722   10716      73
   10728   10725      74   10734   10731      70   10737   10731      70   10740
   10731      70   10746   10743      70   10749   10743      70   10752   10743
      70   10647   10644      68   10653   10650      72   10659   10656      70
   10662   10656      70   10671   10668      71   10677   10674      71   10683
   10680      71   10689   10686      71   10695   10692      71   10614   10611
      68   10620   10617      72   10626   10623      85   10629   10623      85
   10635   10632      86   10554   10551      68   10560   10557      72   10566
   10563      70   10569   10563      70   10578   10575      71   10584   10581
      71   10590   10587      71   10596   10593      71   10602   10599      71
   10512   10509      68   10518   10515      72   10524   10521      87   10530
   10527      70   10533   10527      70   10536   10527      70   10542   10539
      81   10452   10449      68   10458   10455      72   10464   10461      70
   10467   10461      70   10476   10473      71   10482   10479      71   10488
   10485      71   10494   10491      71   10500   10497      71   10392   10389
      68   10398   10395      72   10404   10401      70   10407   10401      70
   10416   10413      71   10422   10419      71   10428   10425      71   10434
   10431      71   10440   10437      71   10362   10359      68   10368   10365
      72   10374   10371      70   10377   10371      70   10380   10371      70
   10302   10299      68   10308   10305      72   10314   10311      70   10317
   10311      70   10326   10323      71   10332   10329      71   10338   10335
      71   10344   10341      71   10350   10347      71   10272   10269      68
   10278   10275      72   10284   10281      70   10287   10281      70   10290
   10281      70   10242   10239      68   10248   10245      72   10254   10251
      70   10257   10251      70   10260   10251      70   10221   10218      68
   10227   10224      72   10230   10224      72   10170   10167      68   10176
   10173      72   10182   10179      73   10185   10179      73   10191   10188
      73   10194   10188      73   10206   10203      68   10209   10203      68
   10122   10119      68   10128   10125      72   10134   10131      74   10140
   10137      70   10143   10137      70   10146   10137      70   10152   10149
      70   10155   10149      70   10158   10149      70   10089   10086      68
   10095   10092      72   10101   10098      85   10104   10098      85   10110
   10107      81   10017   10014      68   10023   10020      72   10029   10026
      70   10032   10026      70   10041   10038      82   10047   10044      83
   10056   10053      71   10062   10059      71   10068   10065      71   10074
   10071      71    9984    9981      68    9990    9987      72    9996    9993
      85    9999    9993      85   10005   10002      81    9954    9951      68
    9960    9957      72    9966    9963      70    9969    9963      70    9972
    9963      70    9897    9894      68    9903    9900      72    9909    9906
      73    9912    9906      73    9918    9915      74    9924    9921      70
    9927    9921      70    9930    9921      70    9936    9933      70    9939
    9933      70    9942    9933      70    9867    9864      68    9873    9870
      72    9879    9876      70    9882    9876      70    9885    9876      70
    9804    9801      68    9810    9807      72    9816    9813      70    9819
    9813      70    9828    9825      71    9834    9831      71    9843    9840
      81    9849    9846      71    9855    9852      71    9783    9780      68
    9789    9786      72    9792    9786      72    9750    9747      68    9756
    9753      72    9762    9759      85    9765    9759      85    9771    9768
      86    9678    9675      68    9684    9681      72    9690    9687      70
    9693    9687      70    9702    9699      82    9708    9705      83    9717
    9714      71    9723    9720      71    9729    9726      71    9735    9732
      71    9633    9630      68    9639    9636      72    9645    9642      73
    9648    9642      73    9654    9651      73    9657    9651      73    9582
    9579      68    9588    9585      72    9594    9591      73    9597    9591
      73    9603    9600      85    9606    9600      85    9615    9612      75
    9618    9612      75    9621    9612      75    9525    9522      68    9531
    9528      72    9537    9534      74    9543    9540      70    9546    9540
      70    9549    9540      70    9555    9552      73    9558    9552      73
    9564    9561      70    9567    9561      70    9570    9561      70    9480
    9477      68    9486    9483      72    9492    9489      73    9495    9489
      73    9501    9498      73    9504    9498      73    9459    9456      68
    9465    9462      72    9468    9462      72    9399    9396      68    9405
    9402      72    9411    9408      70    9414    9408      70    9423    9420
      71    9429    9426      71    9435    9432      71    9441    9438      71
    9447    9444      71    9336    9333      68    9342    9339      72    9348
    9345      70    9351    9345      70    9360    9357      71    9366    9363
      71    9375    9372      81    9381    9378      71    9387    9384      71
    9294    9291      68    9300    9297      72    9306    9303      73    9309
    9303      73    9321    9318      68    9324    9318      68    9264    9261
      68    9270    9267      72    9276    9273      70    9279    9273      70
    9282    9273      70    9234    9231      68    9240    9237      72    9246
    9243      70    9249    9243      70    9252    9243      70    9192    9189
      68    9198    9195      72    9204    9201      87    9210    9207      70
    9213    9207      70    9216    9207      70    9222    9219      81    9144
    9141      68    9150    9147      72    9156    9153      74    9162    9159
      70    9165    9159      70    9168    9159      70    9174    9171      70
    9177    9171      70    9180    9171      70    9081    9078      68    9087
    9084      72    9093    9090      70    9096    9090      70    9105    9102
      71    9111    9108      71    9120    9117      81    9126    9123      71
    9132    9129      71    9036    9033      68    9042    9039      72    9048
    9045      73    9051    9045      73    9057    9054      73    9060    9054
      73    8976    8973      68    8982    8979      72    8988    8985      70
    8991    8985      70    9000    8997      71    9006    9003      71    9012
    9009      71    9018    9015      71    9024    9021      71    8919    8916
      68    8925    8922      72    8931    8928      73    8934    8928      73
    8940    8937      74    8946    8943      70    8949    8943      70    8952
    8943      70    8958    8955      70    8961    8955      70    8964    8955
      70    8898    8895      68    8904    8901      72    8907    8901      72
    8877    8874      68    8883    8880      72    8886    8880      72    8805
    8802      68    8811    8808      72    8817    8814      76    8820    8814
      76    8826    8823      76    8829    8823      76    8835    8832      79
    8838    8832      79    8844    8841      80    8853    8850      80    8856
    8850      80    8862    8859      80    8865    8859      80    8766    8763
      75    8769    8763      75    8775    8772      70    8778    8772      70
    8784    8781      70    8787    8781      70    8793    8790      72    8706
    8703      68    8712    8709      72    8718    8715      74    8724    8721
      70    8727    8721      70    8730    8721      70    8736    8733      73
    8739    8733      73    8745    8742      70    8748    8742      70    8751
    8742      70    8640    8637      68    8646    8643      72    8652    8649
      76    8655    8649      76    8661    8658      76    8664    8658      76
    8670    8667      76    8673    8667      76    8679    8676      77    8682
    8676      77    8688    8685      78    8691    8685      78    8694    8685
      78    8577    8574      68    8583    8580      72    8589    8586      70
    8592    8586      70    8601    8598      71    8607    8604      71    8616
    8613      81    8622    8619      71    8628    8625      71    8556    8553
      68    8562    8559      72    8565    8559      72    8514    8511      68
    8520    8517      72    8526    8523      87    8532    8529      70    8535
    8529      70    8538    8529      70    8544    8541      81    8478    8475
      68    8484    8481      72    8490    8487      73    8493    8487      73
    8457    8454      68    8463    8460      72    8466    8460      72    8418
    8415      75    8421    8415      75    8427    8424      70    8430    8424
      70    8436    8433      70    8439    8433      70    8445    8442      72
    8349    8346      68    8355    8352      72    8361    8358      76    8364
    8358      76    8370    8367      76    8373    8367      76    8379    8376
      76    8382    8376      76    8388    8385      77    8391    8385      77
    8397    8394      78    8400    8394      78    8403    8394      78    8277
    8274      68    8283    8280      72    8289    8286      76    8292    8286
      76    8298    8295      76    8301    8295      76    8307    8304      79
    8310    8304      79    8316    8313      80    8325    8322      80    8328
    8322      80    8334    8331      80    8337    8331      80    8220    8217
      68    8226    8223      72    8232    8229      73    8235    8229      73
    8241    8238      74    8247    8244      70    8250    8244      70    8253
    8244      70    8259    8256      70    8262    8256      70    8265    8256
      70    8178    8175      68    8184    8181      72    8190    8187      73
    8193    8187      73    8205    8202      68    8208    8202      68    8106
    8103      68    8112    8109      72    8118    8115      76    8121    8115
      76    8127    8124      76    8130    8124      76    8136    8133      79
    8139    8133      79    8145    8142      80    8154    8151      80    8157
    8151      80    8163    8160      80    8166    8160      80    8049    8046
      68    8055    8052      72    8061    8058      73    8064    8058      73
    8070    8067      74    8076    8073      70    8079    8073      70    8082
    8073      70    8088    8085      70    8091    8085      70    8094    8085
      70    7992    7989      68    7998    7995      72    8004    8001      74
    8010    8007      70    8013    8007      70    8016    8007      70    8022
    8019      73    8025    8019      73    8031    8028      70    8034    8028
      70    8037    8028      70    7941    7938      68    7947    7944      72
    7953    7950      70    7956    7950      70    7965    7962      83    7971
    7968      84    7980    7977      88    7905    7902      68    7911    7908
      72    7917    7914      73    7920    7914      73    7872    7869      68
    7878    7875      72    7884    7881      85    7887    7881      85    7893
    7890      81    7821    7818      68    7827    7824      72    7833    7830
      70    7836    7830      70    7845    7842      83    7851    7848      84
    7860    7857      88    7764    7761      68    7770    7767      72    7776
    7773      74    7782    7779      70    7785    7779      70    7788    7779
      70    7794    7791      73    7797    7791      73    7803    7800      70
    7806    7800      70    7809    7800      70    7722    7719      68    7728
    7725      72    7734    7731      73    7737    7731      73    7749    7746
      68    7752    7746      68    7665    7662      68    7671    7668      72
    7677    7674      74    7683    7680      70    7686    7680      70    7689
    7680      70    7695    7692      73    7698    7692      73    7704    7701
      70    7707    7701      70    7710    7701      70    7608    7605      68
    7614    7611      72    7620    7617      73    7623    7617      73    7629
    7626      74    7635    7632      70    7638    7632      70    7641    7632
      70    7647    7644      70    7650    7644      70    7653    7644      70
    7557    7554      68    7563    7560      72    7569    7566      73    7572
    7566      73    7578    7575      85    7581    7575      85    7590    7587
      75    7593    7587      75    7596    7587      75    7536    7533      68
    7542    7539      72    7545    7539      72    7494    7491      68    7500
    7497      72    7506    7503      87    7512    7509      70    7515    7509
      70    7518    7509      70    7524    7521      81    7437    7434      68
    7443    7440      72    7449    7446      73    7452    7446      73    7458
    7455      74    7464    7461      70    7467    7461      70    7470    7461
      70    7476    7473      70    7479    7473      70    7482    7473      70
    7365    7362      68    7371    7368      72    7377    7374      70    7380
    7374      70    7389    7386      82    7395    7392      83    7404    7401
      71    7410    7407      71    7416    7413      71    7422    7419      71
    7308    7305      68    7314    7311      72    7320    7317      73    7323
    7317      73    7329    7326      74    7335    7332      70    7338    7332
      70    7341    7332      70    7347    7344      70    7350    7344      70
    7353    7344      70    7287    7284      68    7293    7290      72    7296
    7290      72    7227    7224      68    7233    7230      72    7239    7236
      70    7242    7236      70    7251    7248      71    7257    7254      71
    7263    7260      71    7269    7266      71    7275    7272      71    7206
    7203      68    7212    7209      72    7215    7209      72    7149    7146
      68    7155    7152      72    7161    7158      74    7167    7164      70
    7170    7164      70    7173    7164      70    7179    7176      73    7182
    7176      73    7188    7185      70    7191    7185      70    7194    7185
      70    7092    7089      68    7098    7095      72    7104    7101      73
    7107    7101      73    7113    7110      74    7119    7116      70    7122
    7116      70    7125    7116      70    7131    7128      70    7134    7128
      70    7137    7128      70    7032    7029      68    7038    7035      72
    7044    7041      70    7047    7041      70    7056    7053      71    7062
    7059      71    7068    7065      71    7074    7071      71    7080    7077
      71    6960    6957      68    6966    6963      72    6972    6969      76
    6975    6969      76    6981    6978      76    6984    6978      76    6990
    6987      79    6993    6987      79    6999    6996      80    7008    7005
      80    7011    7005      80    7017    7014      80    7020    7014      80
    6921    6918      75    6924    6918      75    6930    6927      70    6933
    6927      70    6939    6936      70    6942    6936      70    6948    6945
      72    6882    6879      68    6888    6885      72    6894    6891      73
    6897    6891      73    6840    6837      68    6846    6843      72    6852
    6849      87    6858    6855      70    6861    6855      70    6864    6855
      70    6870    6867      81    6792    6789      68    6798    6795      72
    6804    6801      74    6810    6807      70    6813    6807      70    6816
    6807      70    6822    6819      70    6825    6819      70    6828    6819
      70    6720    6717      68    6726    6723      72    6732    6729      70
    6735    6729      70    6744    6741      82    6750    6747      83    6759
    6756      71    6765    6762      71    6771    6768      71    6777    6774
      71    6684    6681      68    6690    6687      72    6696    6693      73
    6699    6693      73    6648    6645      68    6654    6651      72    6660
    6657      73    6663    6657      73    6618    6615      68    6624    6621
      72    6630    6627      70    6633    6627      70    6636    6627      70
    6555    6552      68    6561    6558      72    6567    6564      70    6570
    6564      70    6579    6576      71    6585    6582      71    6594    6591
      81    6600    6597      71    6606    6603      71    6507    6504      68
    6513    6510      72    6519    6516      74    6525    6522      70    6528
    6522      70    6531    6522      70    6537    6534      70    6540    6534
      70    6543    6534      70    6477    6474      68    6483    6480      72
    6489    6486      70    6492    6486      70    6495    6486      70    6444
    6441      68    6450    6447      72    6456    6453      85    6459    6453
      85    6465    6462      86    6393    6390      68    6399    6396      72
    6405    6402      70    6408    6402      70    6417    6414      83    6423
    6420      84    6432    6429      88    6360    6357      68    6366    6363
      72    6372    6369      85    6375    6369      85    6381    6378      81
    6303    6300      68    6309    6306      72    6315    6312      73    6318
    6312      73    6324    6321      74    6330    6327      70    6333    6327
      70    6336    6327      70    6342    6339      70    6345    6339      70
    6348    6339      70    6240    6237      68    6246    6243      72    6252
    6249      70    6255    6249      70    6264    6261      71    6270    6267
      71    6279    6276      81    6285    6282      71    6291    6288      71
    6168    6165      68    6174    6171      72    6180    6177      76    6183
    6177      76    6189    6186      76    6192    6186      76    6198    6195
      79    6201    6195      79    6207    6204      80    6216    6213      80
    6219    6213      80    6225    6222      80    6228    6222      80    6135
    6132      68    6141    6138      72    6147    6144      85    6150    6144
      85    6156    6153      81    6084    6081      68    6090    6087      72
    6096    6093      73    6099    6093      73    6105    6102      73    6108
    6102      73    6120    6117      68    6123    6117      68    6027    6024
      68    6033    6030      72    6039    6036      73    6042    6036      73
    6048    6045      74    6054    6051      70    6057    6051      70    6060
    6051      70    6066    6063      70    6069    6063      70    6072    6063
      70    5964    5961      68    5970    5967      72    5976    5973      70
    5979    5973      70    5988    5985      71    5994    5991      71    6003
    6000      81    6009    6006      71    6015    6012      71    5943    5940
      68    5949    5946      72    5952    5946      72    5901    5898      68
    5907    5904      72    5913    5910      73    5916    5910      73    5928
    5925      68    5931    5925      68    5868    5865      68    5874    5871
      72    5880    5877      85    5883    5877      85    5889    5886      86
    5826    5823      68    5832    5829      72    5838    5835      87    5844
    5841      70    5847    5841      70    5850    5841      70    5856    5853
      81    5793    5790      68    5799    5796      72    5805    5802      85
    5808    5802      85    5814    5811      86    5733    5730      68    5739
    5736      72    5745    5742      70    5748    5742      70    5757    5754
      71    5763    5760      71    5769    5766      71    5775    5772      71
    5781    5778      71    5682    5679      68    5688    5685      72    5694
    5691      73    5697    5691      73    5703    5700      85    5706    5700
      85    5715    5712      75    5718    5712      75    5721    5712      75
    5625    5622      68    5631    5628      72    5637    5634      74    5643
    5640      70    5646    5640      70    5649    5640      70    5655    5652
      73    5658    5652      73    5664    5661      70    5667    5661      70
    5670    5661      70    5595    5592      68    5601    5598      72    5607
    5604      70    5610    5604      70    5613    5604      70    5544    5541
      68    5550    5547      72    5556    5553      73    5559    5553      73
    5565    5562      85    5568    5562      85    5577    5574      75    5580
    5574      75    5583    5574      75    5502    5499      68    5508    5505
      72    5514    5511      87    5520    5517      70    5523    5517      70
    5526    5517      70    5532    5529      81    5469    5466      68    5475
    5472      72    5481    5478      85    5484    5478      85    5490    5487
      86    5439    5436      68    5445    5442      72    5451    5448      70
    5454    5448      70    5457    5448      70    5382    5379      68    5388
    5385      72    5394    5391      73    5397    5391      73    5403    5400
      74    5409    5406      70    5412    5406      70    5415    5406      70
    5421    5418      70    5424    5418      70    5427    5418      70    5325
    5322      68    5331    5328      72    5337    5334      73    5340    5334
      73    5346    5343      74    5352    5349      70    5355    5349      70
    5358    5349      70    5364    5361      70    5367    5361      70    5370
    5361      70    5286    5283      75    5289    5283      75    5295    5292
      70    5298    5292      70    5304    5301      70    5307    5301      70
    5313    5310      72    5232    5229      68    5238    5235      72    5244
    5241      73    5247    5241      73    5253    5250      85    5256    5250
      85    5265    5262      75    5268    5262      75    5271    5262      75
    5193    5190      75    5196    5190      75    5202    5199      70    5205
    5199      70    5211    5208      70    5214    5208      70    5220    5217
      72    5124    5121      68    5130    5127      72    5136    5133      76
    5139    5133      76    5145    5142      76    5148    5142      76    5154
    5151      76    5157    5151      76    5163    5160      77    5166    5160
      77    5172    5169      78    5175    5169      78    5178    5169      78
    5103    5100      68    5109    5106      72    5112    5106      72    5082
    5079      68    5088    5085      72    5091    5085      72    5010    5007
      68    5016    5013      72    5022    5019      76    5025    5019      76
    5031    5028      76    5034    5028      76    5040    5037      79    5043
    5037      79    5049    5046      80    5058    5055      80    5061    5055
      80    5067    5064      80    5070    5064      80    4959    4956      68
    4965    4962      72    4971    4968      73    4974    4968      73    4980
    4977      85    4983    4977      85    4992    4989      75    4995    4989
      75    4998    4989      75    4902    4899      68    4908    4905      72
    4914    4911      73    4917    4911      73    4923    4920      74    4929
    4926      70    4932    4926      70    4935    4926      70    4941    4938
      70    4944    4938      70    4947    4938      70    4842    4839      68
    4848    4845      72    4854    4851      70    4857    4851      70    4866
    4863      71    4872    4869      71    4878    4875      71    4884    4881
      71    4890    4887      71    4803    4800      75    4806    4800      75
    4812    4809      70    4815    4809      70    4821    4818      70    4824
    4818      70    4830    4827      72    4737    4734      68    4743    4740
      72    4749    4746      70    4752    4746      70    4761    4758      71
    4767    4764      71    4776    4773      81    4782    4779      71    4788
    4785      71    4680    4677      68    4686    4683      72    4692    4689
      74    4698    4695      70    4701    4695      70    4704    4695      70
    4710    4707      73    4713    4707      73    4719    4716      70    4722
    4716      70    4725    4716      70    4623    4620      68    4629    4626
      72    4635    4632      73    4638    4632      73    4644    4641      74
    4650    4647      70    4653    4647      70    4656    4647      70    4662
    4659      70    4665    4659      70    4668    4659      70    4590    4587
      68    4596    4593      72    4602    4599      85    4605    4599      85
    4611    4608      86    4518    4515      68    4524    4521      72    4530
    4527      76    4533    4527      76    4539    4536      76    4542    4536
      76    4548    4545      79    4551    4545      79    4557    4554      80
    4566    4563      80    4569    4563      80    4575    4572      80    4578
    4572      80    4467    4464      68    4473    4470      72    4479    4476
      70    4482    4476      70    4491    4488      83    4497    4494      84
    4506    4503      88    4446    4443      68    4452    4449      72    4455
    4449      72    4383    4380      68    4389    4386      72    4395    4392
      70    4398    4392      70    4407    4404      71    4413    4410      71
    4422    4419      81    4428    4425      71    4434    4431      71    4332
    4329      68    4338    4335      72    4344    4341      70    4347    4341
      70    4356    4353      83    4362    4359      84    4371    4368      88
    4284    4281      68    4290    4287      72    4296    4293      74    4302
    4299      70    4305    4299      70    4308    4299      70    4314    4311
      70    4317    4311      70    4320    4311      70    4227    4224      68
    4233    4230      72    4239    4236      73    4242    4236      73    4248
    4245      74    4254    4251      70    4257    4251      70    4260    4251
      70    4266    4263      70    4269    4263      70    4272    4263      70
    4167    4164      68    4173    4170      72    4179    4176      70    4182
    4176      70    4191    4188      71    4197    4194      71    4203    4200
      71    4209    4206      71    4215    4212      71    4116    4113      68
    4122    4119      72    4128    4125      73    4131    4125      73    4137
    4134      85    4140    4134      85    4149    4146      75    4152    4146
      75    4155    4146      75    4086    4083      68    4092    4089      72
    4098    4095      70    4101    4095      70    4104    4095      70    4029
    4026      68    4035    4032      72    4041    4038      73    4044    4038
      73    4050    4047      74    4056    4053      70    4059    4053      70
    4062    4053      70    4068    4065      70    4071    4065      70    4074
    4065      70    3972    3969      68    3978    3975      72    3984    3981
      73    3987    3981      73    3993    3990      74    3999    3996      70
    4002    3996      70    4005    3996      70    4011    4008      70    4014
    4008      70    4017    4008      70    3915    3912      68    3921    3918
      72    3927    3924      74    3933    3930      70    3936    3930      70
    3939    3930      70    3945    3942      73    3948    3942      73    3954
    3951      70    3957    3951      70    3960    3951      70    3882    3879
      68    3888    3885      72    3894    3891      85    3897    3891      85
    3903    3900      86    3840    3837      68    3846    3843      72    3852
    3849      73    3855    3849      73    3867    3864      68    3870    3864
      68    3801    3798      75    3804    3798      75    3810    3807      70
    3813    3807      70    3819    3816      70    3822    3816      70    3828
    3825      72    3768    3765      68    3774    3771      72    3780    3777
      70    3783    3777      70    3786    3777      70    3735    3732      68
    3741    3738      72    3747    3744      85    3750    3744      85    3756
    3753      81    3663    3660      68    3669    3666      72    3675    3672
      76    3678    3672      76    3684    3681      76    3687    3681      76
    3693    3690      79    3696    3690      79    3702    3699      80    3711
    3708      80    3714    3708      80    3720    3717      80    3723    3717
      80    3606    3603      68    3612    3609      72    3618    3615      73
    3621    3615      73    3627    3624      74    3633    3630      70    3636
    3630      70    3639    3630      70    3645    3642      70    3648    3642
      70    3651    3642      70    3534    3531      68    3540    3537      72
    3546    3543      76    3549    3543      76    3555    3552      76    3558
    3552      76    3564    3561      79    3567    3561      79    3573    3570
      80    3582    3579      80    3585    3579      80    3591    3588      80
    3594    3588      80    3495    3492      75    3498    3492      75    3504
    3501      70    3507    3501      70    3513    3510      70    3516    3510
      70    3522    3519      72    3462    3459      68    3468    3465      72
    3474    3471      70    3477    3471      70    3480    3471      70    3429
    3426      68    3435    3432      72    3441    3438      85    3444    3438
      85    3450    3447      81    3384    3381      68    3390    3387      72
    3396    3393      73    3399    3393      73    3405    3402      73    3408
    3402      73    3351    3348      68    3357    3354      72    3363    3360
      85    3366    3360      85    3372    3369      81    3321    3318      68
    3327    3324      72    3333    3330      70    3336    3330      70    3339
    3330      70    3258    3255      68    3264    3261      72    3270    3267
      70    3273    3267      70    3282    3279      71    3288    3285      71
    3297    3294      81    3303    3300      71    3309    3306      71    3207
    3204      68    3213    3210      72    3219    3216      73    3222    3216
      73    3228    3225      73    3231    3225      73    3243    3240      68
    3246    3240      68    3144    3141      68    3150    3147      72    3156
    3153      70    3159    3153      70    3168    3165      71    3174    3171
      71    3183    3180      81    3189    3186      71    3195    3192      71
    3087    3084      68    3093    3090      72    3099    3096      73    3102
    3096      73    3108    3105      74    3114    3111      70    3117    3111
      70    3120    3111      70    3126    3123      70    3129    3123      70
    3132    3123      70    3048    3045      75    3051    3045      75    3057
    3054      70    3060    3054      70    3066    3063      70    3069    3063
      70    3075    3072      72    2988    2985      68    2994    2991      72
    3000    2997      73    3003    2997      73    3009    3006      74    3015
    3012      70    3018    3012      70    3021    3012      70    3027    3024
      70    3030    3024      70    3033    3024      70    2958    2955      68
    2964    2961      72    2970    2967      70    2973    2967      70    2976
    2967      70    2901    2898      68    2907    2904      72    2913    2910
      73    2916    2910      73    2922    2919      74    2928    2925      70
    2931    2925      70    2934    2925      70    2940    2937      70    2943
    2937      70    2946    2937      70    2868    2865      68    2874    2871
      72    2880    2877      85    2883    2877      85    2889    2886      81
    2829    2826      75    2832    2826      75    2838    2835      70    2841
    2835      70    2847    2844      70    2850    2844      70    2856    2853
      72    2769    2766      68    2775    2772      72    2781    2778      73
    2784    2778      73    2790    2787      74    2796    2793      70    2799
    2793      70    2802    2793      70    2808    2805      70    2811    2805
      70    2814    2805      70    2724    2721      68    2730    2727      72
    2736    2733      73    2739    2733      73    2745    2742      73    2748
    2742      73    2673    2670      68    2679    2676      72    2685    2682
      73    2688    2682      73    2694    2691      73    2697    2691      73
    2709    2706      68    2712    2706      68    2625    2622      68    2631
    2628      72    2637    2634      74    2643    2640      70    2646    2640
      70    2649    2640      70    2655    2652      70    2658    2652      70
    2661    2652      70    2577    2574      68    2583    2580      72    2589
    2586      74    2595    2592      70    2598    2592      70    2601    2592
      70    2607    2604      70    2610    2604      70    2613    2604      70
    2505    2502      68    2511    2508      72    2517    2514      70    2520
    2514      70    2529    2526      82    2535    2532      83    2544    2541
      71    2550    2547      71    2556    2553      71    2562    2559      71
    2475    2472      68    2481    2478      72    2487    2484      70    2490
    2484      70    2493    2484      70    2445    2442      68    2451    2448
      72    2457    2454      70    2460    2454      70    2463    2454      70
    2373    2370      68    2379    2376      72    2385    2382      76    2388
    2382      76    2394    2391      76    2397    2391      76    2403    2400
      79    2406    2400      79    2412    2409      80    2421    2418      80
    2424    2418      80    2430    2427      80    2433    2427      80    2343
    2340      68    2349    2346      72    2355    2352      70    2358    2352
      70    2361    2352      70    2304    2301      75    2307    2301      75
    2313    2310      70    2316    2310      70    2322    2319      70    2325
    2319      70    2331    2328      72    2253    2250      68    2259    2256
      72    2265    2262      74    2271    2268      70    2274    2268      70
    2277    2268      70    2283    2280      70    2286    2280      70    2289
    2280      70    2181    2178      68    2187    2184      72    2193    2190
      76    2196    2190      76    2202    2199      76    2205    2199      76
    2211    2208      79    2214    2208      79    2220    2217      80    2229
    2226      80    2232    2226      80    2238    2235      80    2241    2235
      80    2124    2121      68    2130    2127      72    2136    2133      73
    2139    2133      73    2145    2142      74    2151    2148      70    2154
    2148      70    2157    2148      70    2163    2160      70    2166    2160
      70    2169    2160      70    2052    2049      68    2058    2055      72
    2064    2061      76    2067    2061      76    2073    2070      76    2076
    2070      76    2082    2079      79    2085    2079      79    2091    2088
      80    2100    2097      80    2103    2097      80    2109    2106      80
    2112    2106      80    2001    1998      68    2007    2004      72    2013
    2010      70    2016    2010      70    2025    2022      83    2031    2028
      84    2040    2037      88    1968    1965      68    1974    1971      72
    1980    1977      85    1983    1977      85    1989    1986      81    1929
    1926      75    1932    1926      75    1938    1935      70    1941    1935
      70    1947    1944      70    1950    1944      70    1956    1953      72
    1869    1866      68    1875    1872      72    1881    1878      73    1884
    1878      73    1890    1887      74    1896    1893      70    1899    1893
      70    1902    1893      70    1908    1905      70    1911    1905      70
    1914    1905      70    1839    1836      68    1845    1842      72    1851
    1848      70    1854    1848      70    1857    1848      70    1788    1785
      68    1794    1791      72    1800    1797      70    1803    1797      70
    1812    1809      83    1818    1815      84    1827    1824      88    1716
    1713      68    1722    1719      72    1728    1725      76    1731    1725
      76    1737    1734      76    1740    1734      76    1746    1743      79
    1749    1743      79    1755    1752      80    1764    1761      80    1767
    1761      80    1773    1770      80    1776    1770      80    1695    1692
      68    1701    1698      72    1704    1698      72    1632    1629      68
    1638    1635      72    1644    1641      70    1647    1641      70    1656
    1653      71    1662    1659      71    1671    1668      81    1677    1674
      71    1683    1680      71    1584    1581      68    1590    1587      72
    1596    1593      74    1602    1599      70    1605    1599      70    1608
    1599      70    1614    1611      70    1617    1611      70    1620    1611
      70    1551    1548      68    1557    1554      72    1563    1560      85
    1566    1560      85    1572    1569      81    1509    1506      68    1515
    1512      72    1521    1518      73    1524    1518      73    1536    1533
      68    1539    1533      68    1467    1464      68    1473    1470      72
    1479    1476      87    1485    1482      70    1488    1482      70    1491
    1482      70    1497    1494      81    1416    1413      68    1422    1419
      72    1428    1425      73    1431    1425      73    1437    1434      73
    1440    1434      73    1452    1449      68    1455    1449      68    1344
    1341      68    1350    1347      72    1356    1353      76    1359    1353
      76    1365    1362      76    1368    1362      76    1374    1371      79
    1377    1371      79    1383    1380      80    1392    1389      80    1395
    1389      80    1401    1398      80    1404    1398      80    1302    1299
      68    1308    1305      72    1314    1311      73    1317    1311      73
    1329    1326      68    1332    1326      68    1230    1227      68    1236
    1233      72    1242    1239      76    1245    1239      76    1251    1248
      76    1254    1248      76    1260    1257      79    1263    1257      79
    1269    1266      80    1278    1275      80    1281    1275      80    1287
    1284      80    1290    1284      80    1200    1197      68    1206    1203
      72    1212    1209      70    1215    1209      70    1218    1209      70
    1140    1137      68    1146    1143      72    1152    1149      70    1155
    1149      70    1164    1161      71    1170    1167      71    1176    1173
      71    1182    1179      71    1188    1185      71    1092    1089      68
    1098    1095      72    1104    1101      74    1110    1107      70    1113
    1107      70    1116    1107      70    1122    1119      70    1125    1119
      70    1128    1119      70    1062    1059      68    1068    1065      72
    1074    1071      70    1077    1071      70    1080    1071      70    1029
    1026      68    1035    1032      72    1041    1038      85    1044    1038
      85    1050    1047      86    1008    1005      68    1014    1011      72
    1017    1011      72     960     957      68     966     963      72     972
     969      74     978     975      70     981     975      70     984     975
      70     990     987      70     993     987      70     996     987      70
     930     927      68     936     933      72     942     939      70     945
     939      70     948     939      70     897     894      68     903     900
      72     909     906      85     912     906      85     918     915      86
     846     843      68     852     849      72     858     855      73     861
     855      73     867     864      73     870     864      73     882     879
      68     885     879      68     789     786      68     795     792      72
     801     798      73     804     798      73     810     807      74     816
     813      70     819     813      70     822     813      70     828     825
      70     831     825      70     834     825      70     726     723      68
     732     729      72     738     735      70     741     735      70     750
     747      71     756     753      71     765     762      81     771     768
      71     777     774      71     696     693      68     702     699      72
     708     705      70     711     705      70     714     705      70     639
     636      68     645     642      72     651     648      73     654     648
      73     660     657      74     666     663      70     669     663      70
     672     663      70     678     675      70     681     675      70     684
     675      70     609     606      68     615     612      72     621     618
      70     624     618      70     627     618      70     579     576      68
     585     582      72     591     588      70     594     588      70     597
     588      70     522     519      68     528     525      72     534     531
      73     537     531      73     543     540      74     549     546      70
     552     546      70     555     546      70     561     558      70     564
     558      70     567     558      70     465     462      68     471     468
      72     477     474      73     480     474      73     486     483      74
     492     489      70     495     489      70     498     489      70     504
     501      70     507     501      70     510     501      70     393     390
      68     399     396      72     405     402      76     408     402      76
     414     411      76     417     411      76     423     420      79     426
     420      79     432     429      80     441     438      80     444     438
      80     450     447      80     453     447      80     348     345      68
     354     351      72     360     357      73     363     357      73     369
     366      73     372     366      73     303     300      68     309     306
      72     315     312      73     318     312      73     324     321      73
     327     321      73     273     270      68     279     276      72     285
     282      70     288     282      70     291     282      70     225     222
      68     231     228      72     237     234      74     243     240      70
     246     240      70     249     240      70     255     252      70     258
     252      70     261     252      70     204     201      68     210     207
      72     213     207      72     162     159      68     168     165      72
     174     171      87     180     177      70     183     177      70     186
     177      70     192     189      81     132     129      68     138     135
      72     144     141      70     147     141      70     150     141      70
      90      87      68      96      93      72     102      99      87     108
     105      70     111     105      70     114     105      70     120     117
      81      60      57      68      66      63      72      72      69      70
      75      69      70      78      69      70       3       0      78       6
       0      78       9       0      78      15      12      89      21      18
      73      24      18      73      30      27      85      33      27      85
      42      39      75      45      39      75      48      39      75
%FLAG BONDS_WITHOUT_HYDROGEN                                                    
%FORMAT(10I8)                                                                   
   12420   12417       1   12423   12420       1   12426   12420       1   12429
   12420       2   12432   12429       3   12438   12429       3   12444   12438
       3   12447   12444       2   12450   12447       1   12453   12447       1
   12456   12447       1   12459   12444       3   12465   12459       3   12465
   12432       3   12468   12465       4   12474   12468       5   12477   12474
       6   12480   12474       7   12486   12480       8   12492   12486       9
   12495   12492       3   12501   12495       3   12504   12501      10   12510
   12501       3   12513   12510      10   12519   12510       3   12525   12519
       3   12525   12492       3   12360   12354      11   12366   12360      12
   12375   12366      13   12378   12375      14   12384   12378      14   12390
   12384      14   12396   12390      14   12402   12375      14   12402   12396
      14   12408   12360      15   12411   12408      16   12414   12408      16
   12303   12297      17   12309   12303      18   12318   12309      19   12324
   12318      20   12336   12318      20   12348   12303      21   12348   12354
      22   12351   12348      23   12243   12237      17   12249   12243      24
   12258   12249      13   12261   12258      14   12267   12261      14   12273
   12267      14   12279   12273      14   12285   12258      14   12285   12279
      14   12291   12243      21   12291   12297      22   12294   12291      23
   12198   12195      25   12207   12198      26   12216   12207      26   12225
   12195      17   12225   12216      24   12231   12225      21   12231   12237
      22   12234   12231      23   12144   12138      17   12150   12144      27
   12156   12150      20   12168   12150      19   12177   12168      28   12189
   12144      21   12189   12195      22   12192   12189      23   12087   12081
      17   12093   12087      27   12099   12093      20   12111   12093      19
   12120   12111      28   12132   12087      21   12132   12138      22   12135
   12132      23   12030   12024      17   12036   12030      27   12042   12036
      20   12054   12036      19   12063   12054      28   12075   12030      21
   12075   12081      22   12078   12075      23   11964   11958      17   11970
   11964      29   11979   11970      30   11988   11979      30   11997   11988
      30   12006   11997      31   12018   11964      21   12018   12024      22
   12021   12018      23   11892   11886      17   11898   11892      29   11907
   11898      30   11916   11907      30   11925   11916      32   11931   11925
      33   11934   11931      33   11943   11931      33   11952   11892      21
   11952   11958      22   11955   11952      23   11832   11826      17   11838
   11832      24   11847   11838      13   11850   11847      14   11856   11850
      14   11862   11856      14   11868   11862      14   11874   11847      14
   11874   11868      14   11880   11832      21   11880   11886      22   11883
   11880      23   11766   11760      17   11772   11766      29   11781   11772
      30   11790   11781      30   11799   11790      30   11808   11799      31
   11820   11766      21   11820   11826      22   11823   11820      23   11721
   11718      25   11730   11721      26   11739   11730      26   11748   11718
      17   11748   11739      24   11754   11748      21   11754   11760      22
   11757   11754      23   11661   11655      17   11667   11661      24   11676
   11667      13   11679   11676      14   11685   11679      14   11691   11685
      34   11694   11691      35   11700   11691      34   11706   11676      14
   11706   11700      14   11712   11661      21   11712   11718      22   11715
   11712      23   11616   11610      17   11622   11616      18   11631   11622
      36   11640   11631      37   11643   11640      38   11646   11640      38
   11649   11616      21   11649   11655      22   11652   11649      23   11571
   11565      17   11577   11571      18   11586   11577      36   11595   11586
      37   11598   11595      38   11601   11595      38   11604   11571      21
   11604   11610      22   11607   11604      23   11511   11505      17   11517
   11511      24   11526   11517      13   11529   11526      14   11535   11529
      14   11541   11535      14   11547   11541      14   11553   11526      14
   11553   11547      14   11559   11511      21   11559   11565      22   11562
   11559      23   11445   11439      17   11451   11445      29   11460   11451
      30   11469   11460      30   11478   11469      30   11487   11478      31
   11499   11445      21   11499   11505      22   11502   11499      23   11373
   11367      17   11379   11373      29   11388   11379      30   11397   11388
      30   11406   11397      32   11412   11406      33   11415   11412      33
   11424   11412      33   11433   11373      21   11433   11439      22   11436
   11433      23   11316   11310      17   11322   11316      18   11331   11322
      19   11337   11331      20   11349   11331      20   11361   11316      21
   11361   11367      22   11364   11361      23   11253   11247      17   11259
   11253      24   11268   11259      13   11271   11268      14   11277   11271
      14   11283   11277      34   11286   11283      35   11292   11283      34
   11298   11268      14   11298   11292      14   11304   11253      21   11304
   11310      22   11307   11304      23   11181   11175      17   11187   11181
      24   11196   11187      39   11199   11196      40   11205   11199      41
   11211   11205      42   11214   11211      43   11220   11214      14   11226
   11220      14   11232   11226      14   11238   11196      44   11238   11211
      45   11238   11232      46   11241   11181      21   11241   11247      22
   11244   11241      23   11136   11130      17   11142   11136      18   11151
   11142      36   11160   11151      37   11163   11160      38   11166   11160
      38   11169   11136      21   11169   11175      22   11172   11169      23
   11085   11079      17   11091   11085      24   11100   11091      47   11103
   11100      48   11106   11103      49   11112   11106      50   11118   11100
      51   11118   11112      41   11124   11085      21   11124   11130      22
   11127   11124      23   11034   11028      17   11040   11034      24   11049
   11040      47   11052   11049      48   11055   11052      49   11061   11055
      50   11067   11049      51   11067   11061      41   11073   11034      21
   11073   11079      22   11076   11073      23   10989   10983      17   10995
   10989      18   11004   10995      36   11013   11004      37   11016   11013
      38   11019   11013      38   11022   10989      21   11022   11028      22
   11025   11022      23   10923   10917      17   10929   10923      29   10938
   10929      30   10947   10938      30   10956   10947      30   10965   10956
      31   10977   10923      21   10977   10983      22   10980   10977      23
   10893   10887      17   10899   10893      24   10911   10893      21   10911
   10917      22   10914   10911      23   10821   10815      17   10827   10821
      29   10836   10827      30   10845   10836      30   10854   10845      32
   10860   10854      33   10863   10860      33   10872   10860      33   10881
   10821      21   10881   10887      22   10884   10881      23   10800   10794
      17   10809   10800      21   10809   10815      22   10812   10809      23
   10767   10761      17   10773   10767      18   10782   10773      52   10788
   10767      21   10788   10794      22   10791   10788      23   10710   10704
      17   10716   10710      18   10725   10716      19   10731   10725      20
   10743   10725      20   10755   10710      21   10755   10761      22   10758
   10755      23   10650   10644      17   10656   10650      24   10665   10656
      13   10668   10665      14   10674   10668      14   10680   10674      14
   10686   10680      14   10692   10665      14   10692   10686      14   10698
   10650      21   10698   10704      22   10701   10698      23   10617   10611
      17   10623   10617      18   10632   10623      53   10638   10617      21
   10638   10644      22   10641   10638      23   10557   10551      17   10563
   10557      24   10572   10563      13   10575   10572      14   10581   10575
      14   10587   10581      14   10593   10587      14   10599   10572      14
   10599   10593      14   10605   10557      21   10605   10611      22   10608
   10605      23   10515   10509      17   10521   10515      27   10527   10521
      20   10539   10521      54   10545   10515      21   10545   10551      22
   10548   10545      23   10455   10449      17   10461   10455      24   10470
   10461      13   10473   10470      14   10479   10473      14   10485   10479
      14   10491   10485      14   10497   10470      14   10497   10491      14
   10503   10455      21   10503   10509      22   10506   10503      23   10395
   10389      17   10401   10395      24   10410   10401      13   10413   10410
      14   10419   10413      14   10425   10419      14   10431   10425      14
   10437   10410      14   10437   10431      14   10443   10395      21   10443
   10449      22   10446   10443      23   10365   10359      17   10371   10365
      24   10383   10365      21   10383   10389      22   10386   10383      23
   10305   10299      17   10311   10305      24   10320   10311      13   10323
   10320      14   10329   10323      14   10335   10329      14   10341   10335
      14   10347   10320      14   10347   10341      14   10353   10305      21
   10353   10359      22   10356   10353      23   10275   10269      17   10281
   10275      24   10293   10275      21   10293   10299      22   10296   10293
      23   10245   10239      17   10251   10245      24   10263   10245      21
   10263   10269      22   10266   10263      23   10224   10218      17   10233
   10224      21   10233   10239      22   10236   10233      23   10173   10167
      17   10179   10173      18   10188   10179      36   10197   10188      55
   10200   10197      23   10203   10197      22   10212   10173      21   10212
   10218      22   10215   10212      23   10125   10119      17   10131   10125
      27   10137   10131      20   10149   10131      20   10161   10125      21
   10161   10167      22   10164   10161      23   10092   10086      17   10098
   10092      18   10107   10098      52   10113   10092      21   10113   10119
      22   10116   10113      23   10020   10014      17   10026   10020      24
   10035   10026      39   10038   10035      40   10044   10038      41   10050
   10044      42   10053   10050      43   10059   10053      14   10065   10059
      14   10071   10065      14   10077   10035      44   10077   10050      45
   10077   10071      46   10080   10020      21   10080   10086      22   10083
   10080      23    9987    9981      17    9993    9987      18   10002    9993
      52   10008    9987      21   10008   10014      22   10011   10008      23
    9957    9951      17    9963    9957      24    9975    9957      21    9975
    9981      22    9978    9975      23    9900    9894      17    9906    9900
      18    9915    9906      19    9921    9915      20    9933    9915      20
    9945    9900      21    9945    9951      22    9948    9945      23    9870
    9864      17    9876    9870      24    9888    9870      21    9888    9894
      22    9891    9888      23    9807    9801      17    9813    9807      24
    9822    9813      13    9825    9822      14    9831    9825      14    9837
    9831      34    9840    9837      35    9846    9837      34    9852    9822
      14    9852    9846      14    9858    9807      21    9858    9864      22
    9861    9858      23    9786    9780      17    9795    9786      21    9795
    9801      22    9798    9795      23    9753    9747      17    9759    9753
      18    9768    9759      53    9774    9753      21    9774    9780      22
    9777    9774      23    9681    9675      17    9687    9681      24    9696
    9687      39    9699    9696      40    9705    9699      41    9711    9705
      42    9714    9711      43    9720    9714      14    9726    9720      14
    9732    9726      14    9738    9696      44    9738    9711      45    9738
    9732      46    9741    9681      21    9741    9747      22    9744    9741
      23    9636    9630      17    9642    9636      18    9651    9642      36
    9660    9651      37    9663    9660      38    9666    9660      38    9669
    9636      21    9669    9675      22    9672    9669      23    9585    9579
      17    9591    9585      18    9600    9591      36    9609    9600      56
    9612    9609      57    9624    9585      21    9624    9630      22    9627
    9624      23    9528    9522      17    9534    9528      27    9540    9534
      20    9552    9534      19    9561    9552      28    9573    9528      21
    9573    9579      22    9576    9573      23    9483    9477      17    9489
    9483      18    9498    9489      36    9507    9498      37    9510    9507
      38    9513    9507      38    9516    9483      21    9516    9522      22
    9519    9516      23    9462    9456      17    9471    9462      21    9471
    9477      22    9474    9471      23    9402    9396      17    9408    9402
      24    9417    9408      13    9420    9417      14    9426    9420      14
    9432    9426      14    9438    9432      14    9444    9417      14    9444
    9438      14    9450    9402      21    9450    9456      22    9453    9450
      23    9339    9333      17    9345    9339      24    9354    9345      13
    9357    9354      14    9363    9357      14    9369    9363      34    9372
    9369      35    9378    9369      34    9384    9354      14    9384    9378
      14    9390    9339      21    9390    9396      22    9393    9390      23
    9297    9291      17    9303    9297      18    9312    9303      55    9315
    9312      23    9318    9312      22    9327    9297      21    9327    9333
      22    9330    9327      23    9267    9261      17    9273    9267      24
    9285    9267      21    9285    9291      22    9288    9285      23    9237
    9231      17    9243    9237      24    9255    9237      21    9255    9261
      22    9258    9255      23    9195    9189      17    9201    9195      27
    9207    9201      20    9219    9201      54    9225    9195      21    9225
    9231      22    9228    9225      23    9147    9141      17    9153    9147
      27    9159    9153      20    9171    9153      20    9183    9147      21
    9183    9189      22    9186    9183      23    9084    9078      17    9090
    9084      24    9099    9090      13    9102    9099      14    9108    9102
      14    9114    9108      34    9117    9114      35    9123    9114      34
    9129    9099      14    9129    9123      14    9135    9084      21    9135
    9141      22    9138    9135      23    9039    9033      17    9045    9039
      18    9054    9045      36    9063    9054      37    9066    9063      38
    9069    9063      38    9072    9039      21    9072    9078      22    9075
    9072      23    8979    8973      17    8985    8979      24    8994    8985
      13    8997    8994      14    9003    8997      14    9009    9003      14
    9015    9009      14    9021    8994      14    9021    9015      14    9027
    8979      21    9027    9033      22    9030    9027      23    8922    8916
      17    8928    8922      18    8937    8928      19    8943    8937      20
    8955    8937      20    8967    8922      21    8967    8973      22    8970
    8967      23    8901    8895      17    8910    8901      21    8910    8916
      22    8913    8910      23    8880    8874      17    8889    8880      21
    8889    8895      22    8892    8889      23    8808    8802      17    8814
    8808      29    8823    8814      30    8832    8823      30    8841    8832
      32    8847    8841      33    8850    8847      33    8859    8847      33
    8868    8808      21    8868    8874      22    8871    8868      23    8763
    8760      25    8772    8763      26    8781    8772      26    8790    8760
      17    8790    8781      24    8796    8790      21    8796    8802      22
    8799    8796      23    8709    8703      17    8715    8709      27    8721
    8715      20    8733    8715      19    8742    8733      28    8754    8709
      21    8754    8760      22    8757    8754      23    8643    8637      17
    8649    8643      29    8658    8649      30    8667    8658      30    8676
    8667      30    8685    8676      31    8697    8643      21    8697    8703
      22    8700    8697      23    8580    8574      17    8586    8580      24
    8595    8586      13    8598    8595      14    8604    8598      14    8610
    8604      34    8613    8610      35    8619    8610      34    8625    8595
      14    8625    8619      14    8631    8580      21    8631    8637      22
    8634    8631      23    8559    8553      17    8568    8559      21    8568
    8574      22    8571    8568      23    8517    8511      17    8523    8517
      27    8529    8523      20    8541    8523      54    8547    8517      21
    8547    8553      22    8550    8547      23    8481    8475      17    8487
    8481      18    8496    8487      37    8499    8496      38    8502    8496
      38    8505    8481      21    8505    8511      22    8508    8505      23
    8460    8454      17    8469    8460      21    8469    8475      22    8472
    8469      23    8415    8412      25    8424    8415      26    8433    8424
      26    8442    8412      17    8442    8433      24    8448    8442      21
    8448    8454      22    8451    8448      23    8352    8346      17    8358
    8352      29    8367    8358      30    8376    8367      30    8385    8376
      30    8394    8385      31    8406    8352      21    8406    8412      22
    8409    8406      23    8280    8274      17    8286    8280      29    8295
    8286      30    8304    8295      30    8313    8304      32    8319    8313
      33    8322    8319      33    8331    8319      33    8340    8280      21
    8340    8346      22    8343    8340      23    8223    8217      17    8229
    8223      18    8238    8229      19    8244    8238      20    8256    8238
      20    8268    8223      21    8268    8274      22    8271    8268      23
    8181    8175      17    8187    8181      18    8196    8187      55    8199
    8196      23    8202    8196      22    8211    8181      21    8211    8217
      22    8214    8211      23    8109    8103      17    8115    8109      29
    8124    8115      30    8133    8124      30    8142    8133      32    8148
    8142      33    8151    8148      33    8160    8148      33    8169    8109
      21    8169    8175      22    8172    8169      23    8052    8046      17
    8058    8052      18    8067    8058      19    8073    8067      20    8085
    8067      20    8097    8052      21    8097    8103      22    8100    8097
      23    7995    7989      17    8001    7995      27    8007    8001      20
    8019    8001      19    8028    8019      28    8040    7995      21    8040
    8046      22    8043    8040      23    7944    7938      17    7950    7944
      24    7959    7950      47    7962    7959      58    7968    7962      50
    7974    7968      49    7977    7959      59    7977    7974      60    7983
    7944      21    7983    7989      22    7986    7983      23    7908    7902
      17    7914    7908      18    7923    7914      37    7926    7923      38
    7929    7923      38    7932    7908      21    7932    7938      22    7935
    7932      23    7875    7869      17    7881    7875      18    7890    7881
      52    7896    7875      21    7896    7902      22    7899    7896      23
    7824    7818      17    7830    7824      24    7839    7830      47    7842
    7839      58    7848    7842      50    7854    7848      49    7857    7839
      59    7857    7854      60    7863    7824      21    7863    7869      22
    7866    7863      23    7767    7761      17    7773    7767      27    7779
    7773      20    7791    7773      19    7800    7791      28    7812    7767
      21    7812    7818      22    7815    7812      23    7725    7719      17
    7731    7725      18    7740    7731      55    7743    7740      23    7746
    7740      22    7755    7725      21    7755    7761      22    7758    7755
      23    7668    7662      17    7674    7668      27    7680    7674      20
    7692    7674      19    7701    7692      28    7713    7668      21    7713
    7719      22    7716    7713      23    7611    7605      17    7617    7611
      18    7626    7617      19    7632    7626      20    7644    7626      20
    7656    7611      21    7656    7662      22    7659    7656      23    7560
    7554      17    7566    7560      18    7575    7566      36    7584    7575
      56    7587    7584      57    7599    7560      21    7599    7605      22
    7602    7599      23    7539    7533      17    7548    7539      21    7548
    7554      22    7551    7548      23    7497    7491      17    7503    7497
      27    7509    7503      20    7521    7503      54    7527    7497      21
    7527    7533      22    7530    7527      23    7440    7434      17    7446
    7440      18    7455    7446      19    7461    7455      20    7473    7455
      20    7485    7440      21    7485    7491      22    7488    7485      23
    7368    7362      17    7374    7368      24    7383    7374      39    7386
    7383      40    7392    7386      41    7398    7392      42    7401    7398
      43    7407    7401      14    7413    7407      14    7419    7413      14
    7425    7383      44    7425    7398      45    7425    7419      46    7428
    7368      21    7428    7434      22    7431    7428      23    7311    7305
      17    7317    7311      18    7326    7317      19    7332    7326      20
    7344    7326      20    7356    7311      21    7356    7362      22    7359
    7356      23    7290    7284      17    7299    7290      21    7299    7305
      22    7302    7299      23    7230    7224      17    7236    7230      24
    7245    7236      13    7248    7245      14    7254    7248      14    7260
    7254      14    7266    7260      14    7272    7245      14    7272    7266
      14    7278    7230      21    7278    7284      22    7281    7278      23
    7209    7203      17    7218    7209      21    7218    7224      22    7221
    7218      23    7152    7146      17    7158    7152      27    7164    7158
      20    7176    7158      19    7185    7176      28    7197    7152      21
    7197    7203      22    7200    7197      23    7095    7089      17    7101
    7095      18    7110    7101      19    7116    7110      20    7128    7110
      20    7140    7095      21    7140    7146      22    7143    7140      23
    7035    7029      17    7041    7035      24    7050    7041      13    7053
    7050      14    7059    7053      14    7065    7059      14    7071    7065
      14    7077    7050      14    7077    7071      14    7083    7035      21
    7083    7089      22    7086    7083      23    6963    6957      17    6969
    6963      29    6978    6969      30    6987    6978      30    6996    6987
      32    7002    6996      33    7005    7002      33    7014    7002      33
    7023    6963      21    7023    7029      22    7026    7023      23    6918
    6915      25    6927    6918      26    6936    6927      26    6945    6915
      17    6945    6936      24    6951    6945      21    6951    6957      22
    6954    6951      23    6885    6879      17    6891    6885      18    6900
    6891      37    6903    6900      38    6906    6900      38    6909    6885
      21    6909    6915      22    6912    6909      23    6843    6837      17
    6849    6843      27    6855    6849      20    6867    6849      54    6873
    6843      21    6873    6879      22    6876    6873      23    6795    6789
      17    6801    6795      27    6807    6801      20    6819    6801      20
    6831    6795      21    6831    6837      22    6834    6831      23    6723
    6717      17    6729    6723      24    6738    6729      39    6741    6738
      40    6747    6741      41    6753    6747      42    6756    6753      43
    6762    6756      14    6768    6762      14    6774    6768      14    6780
    6738      44    6780    6753      45    6780    6774      46    6783    6723
      21    6783    6789      22    6786    6783      23    6687    6681      17
    6693    6687      18    6702    6693      37    6705    6702      38    6708
    6702      38    6711    6687      21    6711    6717      22    6714    6711
      23    6651    6645      17    6657    6651      18    6666    6657      37
    6669    6666      38    6672    6666      38    6675    6651      21    6675
    6681      22    6678    6675      23    6621    6615      17    6627    6621
      24    6639    6621      21    6639    6645      22    6642    6639      23
    6558    6552      17    6564    6558      24    6573    6564      13    6576
    6573      14    6582    6576      14    6588    6582      34    6591    6588
      35    6597    6588      34    6603    6573      14    6603    6597      14
    6609    6558      21    6609    6615      22    6612    6609      23    6510
    6504      17    6516    6510      27    6522    6516      20    6534    6516
      20    6546    6510      21    6546    6552      22    6549    6546      23
    6480    6474      17    6486    6480      24    6498    6480      21    6498
    6504      22    6501    6498      23    6447    6441      17    6453    6447
      18    6462    6453      53    6468    6447      21    6468    6474      22
    6471    6468      23    6396    6390      17    6402    6396      24    6411
    6402      47    6414    6411      58    6420    6414      50    6426    6420
      49    6429    6411      59    6429    6426      60    6435    6396      21
    6435    6441      22    6438    6435      23    6363    6357      17    6369
    6363      18    6378    6369      52    6384    6363      21    6384    6390
      22    6387    6384      23    6306    6300      17    6312    6306      18
    6321    6312      19    6327    6321      20    6339    6321      20    6351
    6306      21    6351    6357      22    6354    6351      23    6243    6237
      17    6249    6243      24    6258    6249      13    6261    6258      14
    6267    6261      14    6273    6267      34    6276    6273      35    6282
    6273      34    6288    6258      14    6288    6282      14    6294    6243
      21    6294    6300      22    6297    6294      23    6171    6165      17
    6177    6171      29    6186    6177      30    6195    6186      30    6204
    6195      32    6210    6204      33    6213    6210      33    6222    6210
      33    6231    6171      21    6231    6237      22    6234    6231      23
    6138    6132      17    6144    6138      18    6153    6144      52    6159
    6138      21    6159    6165      22    6162    6159      23    6087    6081
      17    6093    6087      18    6102    6093      36    6111    6102      55
    6114    6111      23    6117    6111      22    6126    6087      21    6126
    6132      22    6129    6126      23    6030    6024      17    6036    6030
      18    6045    6036      19    6051    6045      20    6063    6045      20
    6075    6030      21    6075    6081      22    6078    6075      23    5967
    5961      17    5973    5967      24    5982    5973      13    5985    5982
      14    5991    5985      14    5997    5991      34    6000    5997      35
    6006    5997      34    6012    5982      14    6012    6006      14    6018
    5967      21    6018    6024      22    6021    6018      23    5946    5940
      17    5955    5946      21    5955    5961      22    5958    5955      23
    5904    5898      17    5910    5904      18    5919    5910      55    5922
    5919      23    5925    5919      22    5934    5904      21    5934    5940
      22    5937    5934      23    5871    5865      17    5877    5871      18
    5886    5877      53    5892    5871      21    5892    5898      22    5895
    5892      23    5829    5823      17    5835    5829      27    5841    5835
      20    5853    5835      54    5859    5829      21    5859    5865      22
    5862    5859      23    5796    5790      17    5802    5796      18    5811
    5802      53    5817    5796      21    5817    5823      22    5820    5817
      23    5736    5730      17    5742    5736      24    5751    5742      13
    5754    5751      14    5760    5754      14    5766    5760      14    5772
    5766      14    5778    5751      14    5778    5772      14    5784    5736
      21    5784    5790      22    5787    5784      23    5685    5679      17
    5691    5685      18    5700    5691      36    5709    5700      56    5712
    5709      57    5724    5685      21    5724    5730      22    5727    5724
      23    5628    5622      17    5634    5628      27    5640    5634      20
    5652    5634      19    5661    5652      28    5673    5628      21    5673
    5679      22    5676    5673      23    5598    5592      17    5604    5598
      24    5616    5598      21    5616    5622      22    5619    5616      23
    5547    5541      17    5553    5547      18    5562    5553      36    5571
    5562      56    5574    5571      57    5586    5547      21    5586    5592
      22    5589    5586      23    5505    5499      17    5511    5505      27
    5517    5511      20    5529    5511      54    5535    5505      21    5535
    5541      22    5538    5535      23    5472    5466      17    5478    5472
      18    5487    5478      53    5493    5472      21    5493    5499      22
    5496    5493      23    5442    5436      17    5448    5442      24    5460
    5442      21    5460    5466      22    5463    5460      23    5385    5379
      17    5391    5385      18    5400    5391      19    5406    5400      20
    5418    5400      20    5430    5385      21    5430    5436      22    5433
    5430      23    5328    5322      17    5334    5328      18    5343    5334
      19    5349    5343      20    5361    5343      20    5373    5328      21
    5373    5379      22    5376    5373      23    5283    5280      25    5292
    5283      26    5301    5292      26    5310    5280      17    5310    5301
      24    5316    5310      21    5316    5322      22    5319    5316      23
    5235    5229      17    5241    5235      18    5250    5241      36    5259
    5250      56    5262    5259      57    5274    5235      21    5274    5280
      22    5277    5274      23    5190    5187      25    5199    5190      26
    5208    5199      26    5217    5187      17    5217    5208      24    5223
    5217      21    5223    5229      22    5226    5223      23    5127    5121
      17    5133    5127      29    5142    5133      30    5151    5142      30
    5160    5151      30    5169    5160      31    5181    5127      21    5181
    5187      22    5184    5181      23    5106    5100      17    5115    5106
      21    5115    5121      22    5118    5115      23    5085    5079      17
    5094    5085      21    5094    5100      22    5097    5094      23    5013
    5007      17    5019    5013      29    5028    5019      30    5037    5028
      30    5046    5037      32    5052    5046      33    5055    5052      33
    5064    5052      33    5073    5013      21    5073    5079      22    5076
    5073      23    4962    4956      17    4968    4962      18    4977    4968
      36    4986    4977      56    4989    4986      57    5001    4962      21
    5001    5007      22    5004    5001      23    4905    4899      17    4911
    4905      18    4920    4911      19    4926    4920      20    4938    4920
      20    4950    4905      21    4950    4956      22    4953    4950      23
    4845    4839      17    4851    4845      24    4860    4851      13    4863
    4860      14    4869    4863      14    4875    4869      14    4881    4875
      14    4887    4860      14    4887    4881      14    4893    4845      21
    4893    4899      22    4896    4893      23    4800    4797      25    4809
    4800      26    4818    4809      26    4827    4797      17    4827    4818
      24    4833    4827      21    4833    4839      22    4836    4833      23
    4740    4734      17    4746    4740      24    4755    4746      13    4758
    4755      14    4764    4758      14    4770    4764      34    4773    4770
      35    4779    4770      34    4785    4755      14    4785    4779      14
    4791    4740      21    4791    4797      22    4794    4791      23    4683
    4677      17    4689    4683      27    4695    4689      20    4707    4689
      19    4716    4707      28    4728    4683      21    4728    4734      22
    4731    4728      23    4626    4620      17    4632    4626      18    4641
    4632      19    4647    4641      20    4659    4641      20    4671    4626
      21    4671    4677      22    4674    4671      23    4593    4587      17
    4599    4593      18    4608    4599      53    4614    4593      21    4614
    4620      22    4617    4614      23    4521    4515      17    4527    4521
      29    4536    4527      30    4545    4536      30    4554    4545      32
    4560    4554      33    4563    4560      33    4572    4560      33    4581
    4521      21    4581    4587      22    4584    4581      23    4470    4464
      17    4476    4470      24    4485    4476      47    4488    4485      58
    4494    4488      50    4500    4494      49    4503    4485      59    4503
    4500      60    4509    4470      21    4509    4515      22    4512    4509
      23    4449    4443      17    4458    4449      21    4458    4464      22
    4461    4458      23    4386    4380      17    4392    4386      24    4401
    4392      13    4404    4401      14    4410    4404      14    4416    4410
      34    4419    4416      35    4425    4416      34    4431    4401      14
    4431    4425      14    4437    4386      21    4437    4443      22    4440
    4437      23    4335    4329      17    4341    4335      24    4350    4341
      47    4353    4350      58    4359    4353      50    4365    4359      49
    4368    4350      59    4368    4365      60    4374    4335      21    4374
    4380      22    4377    4374      23    4287    4281      17    4293    4287
      27    4299    4293      20    4311    4293      20    4323    4287      21
    4323    4329      22    4326    4323      23    4230    4224      17    4236
    4230      18    4245    4236      19    4251    4245      20    4263    4245
      20    4275    4230      21    4275    4281      22    4278    4275      23
    4170    4164      17    4176    4170      24    4185    4176      13    4188
    4185      14    4194    4188      14    4200    4194      14    4206    4200
      14    4212    4185      14    4212    4206      14    4218    4170      21
    4218    4224      22    4221    4218      23    4119    4113      17    4125
    4119      18    4134    4125      36    4143    4134      56    4146    4143
      57    4158    4119      21    4158    4164      22    4161    4158      23
    4089    4083      17    4095    4089      24    4107    4089      21    4107
    4113      22    4110    4107      23    4032    4026      17    4038    4032
      18    4047    4038      19    4053    4047      20    4065    4047      20
    4077    4032      21    4077    4083      22    4080    4077      23    3975
    3969      17    3981    3975      18    3990    3981      19    3996    3990
      20    4008    3990      20    4020    3975      21    4020    4026      22
    4023    4020      23    3918    3912      17    3924    3918      27    3930
    3924      20    3942    3924      19    3951    3942      28    3963    3918
      21    3963    3969      22    3966    3963      23    3885    3879      17
    3891    3885      18    3900    3891      53    3906    3885      21    3906
    3912      22    3909    3906      23    3843    3837      17    3849    3843
      18    3858    3849      55    3861    3858      23    3864    3858      22
    3873    3843      21    3873    3879      22    3876    3873      23    3798
    3795      25    3807    3798      26    3816    3807      26    3825    3795
      17    3825    3816      24    3831    3825      21    3831    3837      22
    3834    3831      23    3771    3765      17    3777    3771      24    3789
    3771      21    3789    3795      22    3792    3789      23    3738    3732
      17    3744    3738      18    3753    3744      52    3759    3738      21
    3759    3765      22    3762    3759      23    3666    3660      17    3672
    3666      29    3681    3672      30    3690    3681      30    3699    3690
      32    3705    3699      33    3708    3705      33    3717    3705      33
    3726    3666      21    3726    3732      22    3729    3726      23    3609
    3603      17    3615    3609      18    3624    3615      19    3630    3624
      20    3642    3624      20    3654    3609      21    3654    3660      22
    3657    3654      23    3537    3531      17    3543    3537      29    3552
    3543      30    3561    3552      30    3570    3561      32    3576    3570
      33    3579    3576      33    3588    3576      33    3597    3537      21
    3597    3603      22    3600    3597      23    3492    3489      25    3501
    3492      26    3510    3501      26    3519    3489      17    3519    3510
      24    3525    3519      21    3525    3531      22    3528    3525      23
    3465    3459      17    3471    3465      24    3483    3465      21    3483
    3489      22    3486    3483      23    3432    3426      17    3438    3432
      18    3447    3438      52    3453    3432      21    3453    3459      22
    3456    3453      23    3387    3381      17    3393    3387      18    3402
    3393      36    3411    3402      37    3414    3411      38    3417    3411
      38    3420    3387      21    3420    3426      22    3423    3420      23
    3354    3348      17    3360    3354      18    3369    3360      52    3375
    3354      21    3375    3381      22    3378    3375      23    3324    3318
      17    3330    3324      24    3342    3324      21    3342    3348      22
    3345    3342      23    3261    3255      17    3267    3261      24    3276
    3267      13    3279    3276      14    3285    3279      14    3291    3285
      34    3294    3291      35    3300    3291      34    3306    3276      14
    3306    3300      14    3312    3261      21    3312    3318      22    3315
    3312      23    3210    3204      17    3216    3210      18    3225    3216
      36    3234    3225      55    3237    3234      23    3240    3234      22
    3249    3210      21    3249    3255      22    3252    3249      23    3147
    3141      17    3153    3147      24    3162    3153      13    3165    3162
      14    3171    3165      14    3177    3171      34    3180    3177      35
    3186    3177      34    3192    3162      14    3192    3186      14    3198
    3147      21    3198    3204      22    3201    3198      23    3090    3084
      17    3096    3090      18    3105    3096      19    3111    3105      20
    3123    3105      20    3135    3090      21    3135    3141      22    3138
    3135      23    3045    3042      25    3054    3045      26    3063    3054
      26    3072    3042      17    3072    3063      24    3078    3072      21
    3078    3084      22    3081    3078      23    2991    2985      17    2997
    2991      18    3006    2997      19    3012    3006      20    3024    3006
      20    3036    2991      21    3036    3042      22    3039    3036      23
    2961    2955      17    2967    2961      24    2979    2961      21    2979
    2985      22    2982    2979      23    2904    2898      17    2910    2904
      18    2919    2910      19    2925    2919      20    2937    2919      20
    2949    2904      21    2949    2955      22    2952    2949      23    2871
    2865      17    2877    2871      18    2886    2877      52    2892    2871
      21    2892    2898      22    2895    2892      23    2826    2823      25
    2835    2826      26    2844    2835      26    2853    2823      17    2853
    2844      24    2859    2853      21    2859    2865      22    2862    2859
      23    2772    2766      17    2778    2772      18    2787    2778      19
    2793    2787      20    2805    2787      20    2817    2772      21    2817
    2823      22    2820    2817      23    2727    2721      17    2733    2727
      18    2742    2733      36    2751    2742      37    2754    2751      38
    2757    2751      38    2760    2727      21    2760    2766      22    2763
    2760      23    2676    2670      17    2682    2676      18    2691    2682
      36    2700    2691      55    2703    2700      23    2706    2700      22
    2715    2676      21    2715    2721      22    2718    2715      23    2628
    2622      17    2634    2628      27    2640    2634      20    2652    2634
      20    2664    2628      21    2664    2670      22    2667    2664      23
    2580    2574      17    2586    2580      27    2592    2586      20    2604
    2586      20    2616    2580      21    2616    2622      22    2619    2616
      23    2508    2502      17    2514    2508      24    2523    2514      39
    2526    2523      40    2532    2526      41    2538    2532      42    2541
    2538      43    2547    2541      14    2553    2547      14    2559    2553
      14    2565    2523      44    2565    2538      45    2565    2559      46
    2568    2508      21    2568    2574      22    2571    2568      23    2478
    2472      17    2484    2478      24    2496    2478      21    2496    2502
      22    2499    2496      23    2448    2442      17    2454    2448      24
    2466    2448      21    2466    2472      22    2469    2466      23    2376
    2370      17    2382    2376      29    2391    2382      30    2400    2391
      30    2409    2400      32    2415    2409      33    2418    2415      33
    2427    2415      33    2436    2376      21    2436    2442      22    2439
    2436      23    2346    2340      17    2352    2346      24    2364    2346
      21    2364    2370      22    2367    2364      23    2301    2298      25
    2310    2301      26    2319    2310      26    2328    2298      17    2328
    2319      24    2334    2328      21    2334    2340      22    2337    2334
      23    2256    2250      17    2262    2256      27    2268    2262      20
    2280    2262      20    2292    2256      21    2292    2298      22    2295
    2292      23    2184    2178      17    2190    2184      29    2199    2190
      30    2208    2199      30    2217    2208      32    2223    2217      33
    2226    2223      33    2235    2223      33    2244    2184      21    2244
    2250      22    2247    2244      23    2127    2121      17    2133    2127
      18    2142    2133      19    2148    2142      20    2160    2142      20
    2172    2127      21    2172    2178      22    2175    2172      23    2055
    2049      17    2061    2055      29    2070    2061      30    2079    2070
      30    2088    2079      32    2094    2088      33    2097    2094      33
    2106    2094      33    2115    2055      21    2115    2121      22    2118
    2115      23    2004    1998      17    2010    2004      24    2019    2010
      47    2022    2019      58    2028    2022      50    2034    2028      49
    2037    2019      59    2037    2034      60    2043    2004      21    2043
    2049      22    2046    2043      23    1971    1965      17    1977    1971
      18    1986    1977      52    1992    1971      21    1992    1998      22
    1995    1992      23    1926    1923      25    1935    1926      26    1944
    1935      26    1953    1923      17    1953    1944      24    1959    1953
      21    1959    1965      22    1962    1959      23    1872    1866      17
    1878    1872      18    1887    1878      19    1893    1887      20    1905
    1887      20    1917    1872      21    1917    1923      22    1920    1917
      23    1842    1836      17    1848    1842      24    1860    1842      21
    1860    1866      22    1863    1860      23    1791    1785      17    1797
    1791      24    1806    1797      47    1809    1806      58    1815    1809
      50    1821    1815      49    1824    1806      59    1824    1821      60
    1830    1791      21    1830    1836      22    1833    1830      23    1719
    1713      17    1725    1719      29    1734    1725      30    1743    1734
      30    1752    1743      32    1758    1752      33    1761    1758      33
    1770    1758      33    1779    1719      21    1779    1785      22    1782
    1779      23    1698    1692      17    1707    1698      21    1707    1713
      22    1710    1707      23    1635    1629      17    1641    1635      24
    1650    1641      13    1653    1650      14    1659    1653      14    1665
    1659      34    1668    1665      35    1674    1665      34    1680    1650
      14    1680    1674      14    1686    1635      21    1686    1692      22
    1689    1686      23    1587    1581      17    1593    1587      27    1599
    1593      20    1611    1593      20    1623    1587      21    1623    1629
      22    1626    1623      23    1554    1548      17    1560    1554      18
    1569    1560      52    1575    1554      21    1575    1581      22    1578
    1575      23    1512    1506      17    1518    1512      18    1527    1518
[truncated: 1,432,268 more chars]
