# Supplementary material for: Caffeic acid N-[3,5-bis(trifluoromethyl)phenyl] amide as a non-steroidal inhibitor for steroid 5α-reductase type 1 using a human keratinocyte cell-based assay and molecular dynamics
Source: Sci Rep. 2022 Dec 2;12:20858. doi: 10.1038/s41598-022-25335-7 (PMC9718795; doi:10.1038/s41598-022-25335-7)
Supplement: Supplementary file 3 — Supplementary Information 3. [file 41598_2022_25335_MOESM3_ESM.mdcrd]

Cpptraj Generated trajectory                                                    
 -22.260  -5.847  26.241 -22.574  -6.745  26.581 -22.745  -5.717  25.364 -22.608
  -5.165  26.899 -20.802  -5.700  26.262 -20.344  -6.387  25.551 -20.384  -4.317
  25.792 -20.896  -3.652  26.488 -19.299  -4.219  25.777 -20.757  -4.000  24.314
 -21.771  -3.610  24.227 -20.132  -3.181  23.958 -20.650  -5.352  23.113 -18.851
  -5.626  23.158 -18.339  -4.670  23.050 -18.564  -6.038  24.125 -18.473  -6.412
  22.504 -20.186  -6.102  27.571 -19.981  -5.280  28.450 -19.954  -7.401  27.805
 -20.071  -8.047  27.038 -19.544  -7.918  29.072 -19.718  -7.156  29.832 -20.317
  -9.230  29.364 -20.283  -9.558  30.403 -21.364  -9.161  29.068 -19.842 -10.068
  28.854 -18.004  -8.155  29.210 -17.382  -7.978  30.265 -17.446  -8.592  28.133
 -18.069  -8.583  27.338 -15.998  -8.726  27.922 -15.678  -9.486  28.635 -15.764
  -9.251  26.537 -15.823  -8.459  25.790 -14.288  -9.656  26.418 -14.151 -10.045
  25.409 -13.563  -8.864  26.604 -14.067 -10.506  27.064 -16.531 -10.350  26.148
 -17.412  -9.997  26.002 -15.186  -7.476  28.218 -15.689  -6.353  27.947 -14.111
  -7.598  29.011 -13.775  -8.529  29.215 -13.367  -6.510  29.577 -13.974  -5.778
  30.110 -12.398  -7.203  30.564 -11.893  -6.413  31.121 -12.963  -7.772  31.303
 -11.623  -7.736  30.014 -12.516  -5.667  28.551 -12.075  -6.156  27.519 -12.311
  -4.386  28.904 -12.509  -4.089  29.849 -11.729  -3.334  28.038 -12.614  -3.068
  27.460 -11.389  -2.079  28.788 -10.753  -1.599  28.044 -12.603  -1.247  29.227
 -12.471  -0.210  28.920 -13.502  -1.584  28.711 -12.788  -1.098  30.291 -10.751
  -2.472  29.991 -11.502  -2.805  30.488 -10.705  -3.794  27.023 -10.863  -3.822
  25.804  -9.526  -4.262  27.487  -9.502  -4.532  28.460  -8.375  -4.857  26.666
  -7.865  -4.210  25.952  -7.552  -5.023  27.361  -8.615  -6.118  25.893  -8.074
  -6.237  24.765  -9.489  -7.043  26.381 -10.016  -6.675  27.160  -9.758  -8.383
  25.986  -8.794  -8.736  25.620 -10.294  -9.288  27.100 -11.285  -8.857  27.242
 -10.403 -10.703  26.659 -10.943 -11.349  27.351 -11.027 -10.715  25.765  -9.419
 -11.096  26.402  -9.380  -9.383  28.312  -8.359  -9.557  27.971  -9.380  -8.441
  28.859  -9.679 -10.166  29.008 -10.738  -8.290  24.824 -10.504  -8.823  23.721
 -11.849  -7.605  25.100 -11.885  -7.224  26.034 -12.851  -7.281  24.066 -13.436
  -8.166  23.816 -13.793  -6.282  24.662 -13.380  -5.299  24.891 -14.570  -6.102
  23.919 -14.163  -6.621  25.630 -12.202  -6.646  22.864 -12.397  -7.151  21.766
 -11.369  -5.627  23.021 -11.340  -5.322  23.983 -10.622  -5.057  21.951 -11.289
  -4.767  21.139  -9.917  -3.762  22.438 -10.664  -3.187  22.985  -9.125  -4.008
  23.145  -9.324  -2.882  21.245  -8.470  -3.464  20.899 -10.031  -2.683  20.439
  -8.842  -1.561  21.965  -9.636  -0.811  22.570  -7.630  -1.264  21.879  -9.521
  -6.032  21.362  -9.376  -6.046  20.142  -8.721  -6.806  22.114  -8.608  -6.701
  23.112  -7.793  -7.735  21.511  -7.202  -7.105  20.846  -6.741  -8.242  22.557
  -6.268  -7.323  22.904  -7.233  -8.594  23.464  -5.665  -9.214  22.113  -6.141
 -10.132  21.766  -5.161  -8.786  21.246  -4.645  -9.624  23.206  -3.643 -10.333
  22.819  -4.839  -9.328  24.411  -8.463  -8.753  20.655  -7.793  -9.332  19.803
  -9.713  -9.179  20.908 -10.168  -8.661  21.646 -10.467 -10.185  20.111  -9.948
 -11.076  19.756 -11.727 -10.617  20.910 -12.276  -9.729  21.223 -12.360 -11.229
  20.268 -11.295 -11.508  22.032 -10.896 -12.393  21.537 -10.455 -11.117  22.606
 -12.504 -11.892  22.963 -12.925 -11.057  23.522 -13.305 -12.183  22.283 -12.223
 -13.064  23.879 -11.347 -13.563  23.827 -13.067 -13.408  24.822 -14.284 -12.999
  24.981 -14.787 -12.547  24.231 -14.841 -13.338  25.752 -12.702 -14.299  25.656
 -11.741 -14.613  25.659 -13.370 -14.526  26.378 -10.793  -9.536  18.832 -10.724
 -10.144  17.738 -11.223  -8.256  18.902 -11.455  -8.008  19.853 -11.518  -7.420
  17.700 -12.274  -7.812  17.020 -12.175  -6.169  18.265 -13.115  -6.480  18.722
 -11.443  -5.713  18.931 -12.535  -5.180  17.120 -11.723  -4.979  16.421 -13.811
  -5.430  16.389 -14.074  -4.538  15.820 -13.582  -6.222  15.676 -14.561  -5.840
  17.066 -12.709  -3.902  17.886 -13.549  -4.061  18.562 -11.873  -3.602  18.519
 -12.913  -3.064  17.219 -10.399  -7.098  16.824 -10.387  -7.447  15.622  -9.270
  -6.579  17.401  -9.253  -6.327  18.379  -8.064  -6.572  16.556  -8.221  -5.842
  15.762  -6.811  -6.063  17.385  -6.743  -6.822  18.165  -5.950  -6.119  16.719
  -6.904  -4.663  18.021  -7.445  -4.798  18.957  -5.477  -4.145  18.204  -5.534
  -3.419  19.015  -4.701  -4.892  18.376  -5.186  -3.485  17.387  -7.738  -3.630
  17.330  -7.498  -2.607  17.618  -7.731  -3.719  16.244  -8.769  -3.850  17.608
  -7.744  -7.933  15.845  -7.368  -7.975  14.721  -7.892  -9.051  16.621  -8.168
  -8.994  17.591  -7.569 -10.332  16.095  -6.535 -10.264  15.756  -7.513 -11.430
  17.210  -7.178 -12.399  16.839  -6.878 -11.224  18.072  -8.462 -11.498  17.741
  -8.378 -10.612  14.800  -7.852 -11.068  13.773  -9.660 -10.352  14.871 -10.137
  -9.910  15.644 -10.603 -10.509  13.737 -10.502 -11.558  13.458 -12.000 -10.082
  14.196 -12.001  -9.091  14.650 -12.737  -9.962  13.402 -12.352 -10.827  14.910
 -10.223  -9.678  12.494 -10.445 -10.251  11.447  -9.811  -8.404  12.657  -9.786
  -8.091  13.617  -9.301  -7.516  11.601 -10.073  -7.487  10.832  -9.114  -6.066
  12.164  -8.255  -6.122  12.834  -8.799  -5.427  11.340 -10.332  -5.319  12.763
 -10.744  -5.849  13.622  -9.962  -3.896  13.247 -10.815  -3.435  13.745  -9.046
  -3.865  13.837  -9.720  -3.262  12.394 -11.532  -5.017  11.877 -12.261  -4.565
  12.550 -11.269  -4.394  11.022 -11.987  -5.936  11.508  -8.041  -8.097  10.876
  -8.061  -8.125   9.643  -7.058  -8.660  11.562  -7.055  -8.724  12.570  -5.881
  -9.315  10.919  -5.484  -8.766  10.065  -4.778  -9.460  11.993  -4.312  -8.505
  12.238  -5.116 -10.136  12.779  -3.954 -10.084  11.649  -6.347 -10.615  10.241
  -5.968 -10.860   9.077  -7.175 -11.474  10.802  -7.396 -11.252  11.762  -7.806
 -12.569  10.078  -7.025 -13.214   9.676  -8.705 -13.226  11.103  -9.191 -12.425
  11.660  -9.437 -13.814  10.549  -8.198 -14.294  12.049  -8.258 -14.180  13.428
  -8.857 -13.403  13.880  -7.805 -15.256  14.232  -7.890 -15.232  15.309  -7.196
 -16.381  13.652  -6.931 -17.486  14.360  -6.989 -17.435  15.317  -7.235 -16.572
  12.289  -6.911 -17.476  11.794  -7.640 -15.474  11.478  -7.540 -15.575  10.408
  -8.516 -12.080   8.807  -8.245 -12.616   7.719  -9.518 -11.196   8.890  -9.904
 -11.099   9.818 -10.144 -10.459   7.783 -10.890 -11.109   7.326 -10.982  -9.194
   8.290 -10.559  -8.853   9.235 -10.870  -8.372   7.582 -12.471  -9.481   8.541
 -12.469 -10.257   9.306 -13.104  -8.309   9.172 -13.153  -7.612   8.336 -14.117
  -8.428   9.558 -12.471  -7.958   9.987 -13.177  -9.816   7.289 -12.862 -10.810
   6.970 -14.248  -9.929   7.454 -13.107  -9.014   6.555  -9.144 -10.039   6.626
  -9.369 -10.396   5.422  -8.080  -9.245   6.928  -7.937  -9.018   7.902  -7.084
  -8.836   5.882  -7.539  -8.134   5.183  -5.875  -8.216   6.575  -5.569  -8.753
   7.473  -5.042  -8.355   5.886  -6.188  -6.701   6.733  -6.469  -6.270   5.772
  -7.073  -6.587   7.360  -5.102  -5.999   7.368  -4.134  -6.512   7.936  -5.143
  -4.670   7.308  -4.367  -4.174   7.723  -5.855  -4.170   6.795  -6.571 -10.044
   5.062  -6.591 -10.090   3.876  -6.162 -11.120   5.756  -6.360 -11.123   6.747
  -5.702 -12.384   5.085  -4.906 -12.097   4.398  -5.260 -13.357   6.204  -4.414
 -12.875   6.695  -6.002 -13.550   6.979  -4.630 -14.908   5.532  -3.498 -14.460
   4.981  -6.826 -13.112   4.283  -6.621 -13.401   3.102  -7.940 -13.496   4.816
  -8.017 -13.317   5.807  -9.153 -14.067   4.115  -8.785 -15.022   3.740 -10.262
 -14.280   5.127 -10.007 -15.005   5.900 -10.545 -13.350   5.620 -11.138 -14.727
   4.657  -9.553 -13.228   2.887  -9.674 -13.822   1.822  -9.714 -11.924   3.124
  -9.783 -11.596   4.076 -10.084 -11.085   1.962 -10.997 -11.461   1.501 -10.479
  -9.645   2.402  -9.679  -9.236   3.019 -10.829  -8.805   1.203  -9.976  -8.662
   0.539 -11.620  -9.297   0.636 -11.103  -7.835   1.618 -11.739  -9.771   3.198
 -12.010  -8.788   3.585 -12.599 -10.147   2.644 -11.614 -10.323   4.130  -8.938
 -11.086   0.947  -9.128 -11.291  -0.260  -7.717 -10.945   1.409  -7.639 -10.718
   2.390  -6.513 -11.146   0.584  -6.234 -10.338  -0.092  -5.638 -11.145   1.233
  -6.475 -12.455  -0.161  -6.467 -12.361  -1.390  -6.561 -13.660   0.406  -6.631
 -13.550   1.408  -6.738 -14.937  -0.165  -5.813 -15.274  -0.633  -7.073 -15.945
   0.908  -7.929 -15.715   1.542  -7.134 -16.916   0.416  -5.715 -16.155   2.042
  -5.907 -14.978   2.644  -7.842 -14.917  -1.216  -7.601 -15.258  -2.397  -9.100
 -14.573  -0.847  -9.196 -14.332   0.129 -10.234 -14.505  -1.740 -10.359 -15.542
  -2.052 -11.572 -14.069  -1.117 -11.531 -13.266  -0.381 -12.339 -13.753  -1.824
 -11.885 -14.946  -0.551  -9.885 -13.758  -2.989 -10.048 -14.296  -4.081  -9.306
 -12.534  -2.923  -9.162 -12.097  -2.024  -8.921 -11.756  -4.161  -9.836 -11.795
  -4.751  -8.649 -10.314  -3.765  -8.059 -10.238  -2.852  -7.913  -9.582  -4.898
  -7.997  -8.515  -4.691  -6.863  -9.842  -5.031  -8.477  -9.891  -5.778  -9.962
  -9.668  -3.504 -10.780  -9.902  -4.185 -10.307  -9.930  -2.504  -9.810  -8.591
  -3.572  -7.836 -12.563  -4.910  -7.912 -12.728  -6.119  -6.796 -13.066  -4.205
  -6.741 -12.889  -3.212  -5.733 -13.720  -4.863  -5.376 -13.020  -5.618  -4.675
 -14.099  -3.860  -4.547 -13.339  -3.089  -5.104 -14.888  -3.242  -3.322 -14.420
  -4.407  -2.503 -13.345  -4.663  -2.889 -12.355  -4.466  -1.209 -13.588  -5.119
  -0.595 -12.754  -5.425  -0.718 -14.868  -5.426   0.192 -14.909  -6.006  -1.605
 -15.984  -5.152  -1.332 -16.987  -5.445  -2.931 -15.730  -4.661  -3.679 -16.487
  -4.472  -6.246 -14.900  -5.702  -5.874 -14.969  -6.896  -7.157 -15.726  -5.229
  -7.454 -15.582  -4.275  -7.846 -16.706  -5.952  -7.129 -17.447  -6.306  -8.601
 -17.529  -4.918  -9.471 -16.951  -4.606  -9.028 -18.397  -5.419  -7.936 -17.899
  -4.138  -8.745 -16.177  -7.076  -8.620 -16.581  -8.207  -9.594 -15.184  -6.766
  -9.673 -15.001  -5.775 -10.459 -14.516  -7.767 -11.281 -15.107  -8.171 -11.131
 -13.185  -7.127 -11.899 -13.540  -6.439 -10.325 -12.736  -6.547 -11.740 -12.196
  -8.099 -11.122 -12.044  -8.984 -12.712 -12.619  -8.353 -11.967 -10.792  -7.498
 -12.802 -10.336  -8.030 -12.223 -10.927  -6.447 -10.710 -10.031  -7.578  -9.951
 -10.545  -8.003 -10.584  -8.680  -7.434 -11.487  -8.001  -6.815 -12.421  -8.386
  -6.833 -11.401  -6.999  -6.727  -9.494  -8.114  -7.863  -8.731  -8.616  -8.294
  -9.518  -7.108  -7.779  -9.550 -14.162  -9.051  -9.864 -14.520 -10.169  -8.423
 -13.527  -8.753  -8.323 -13.273  -7.781  -7.421 -12.964  -9.723  -7.917 -12.217
 -10.343  -6.390 -12.184  -8.899  -6.161 -12.708  -7.971  -5.510 -12.011  -9.519
  -6.846 -10.788  -8.441  -7.962 -10.421  -8.646  -5.975  -9.928  -7.948  -6.203
  -8.975  -7.702  -5.003 -10.198  -7.892  -6.805 -14.122 -10.566  -6.775 -14.023
 -11.781  -6.192 -15.119  -9.972  -6.104 -15.097  -8.967  -5.685 -16.320 -10.630
  -4.854 -15.995 -11.256  -5.090 -17.299  -9.593  -5.803 -17.678  -8.861  -4.750
 -18.150 -10.183  -3.847 -16.771  -8.828  -4.040 -15.884  -8.224  -3.790 -17.566
  -8.084  -2.474 -16.503  -9.455  -2.430 -15.498  -9.873  -1.721 -16.749  -8.706
  -2.145 -17.355 -10.571  -2.706 -18.134 -10.884  -1.135 -17.192 -11.362  -0.179
 -16.311 -11.289  -0.188 -15.544 -10.633   0.421 -16.261 -12.100  -0.994 -18.035
 -12.369  -1.508 -18.905 -12.361  -0.317 -17.868 -13.099  -6.733 -16.982 -11.547
  -6.558 -17.291 -12.744  -7.879 -17.219 -10.979  -7.959 -16.958 -10.007  -8.917
 -17.922 -11.746  -8.476 -18.854 -12.100 -10.163 -18.392 -10.885 -10.545 -17.504
 -10.382 -11.015 -18.724 -11.478  -9.743 -19.550  -9.916  -8.942 -19.112  -9.322
 -10.603 -19.716  -9.267  -9.406 -20.909 -10.494  -9.702 -21.230 -11.653  -8.710
 -21.837  -9.894  -8.467 -22.650 -10.441  -8.449 -21.747  -8.922  -9.433 -17.126
 -13.000  -9.443 -17.685 -14.060  -9.697 -15.836 -12.841  -9.676 -15.395 -11.932
 -10.140 -14.996 -13.941 -10.875 -15.437 -14.614 -10.782 -13.709 -13.403 -10.939
 -13.079 -14.279 -12.096 -14.042 -12.738 -12.615 -13.090 -12.620 -12.645 -14.677
 -13.433 -11.733 -14.432 -11.787 -10.062 -12.982 -12.432 -10.099 -13.555 -11.662
  -9.101 -14.554 -14.926  -9.401 -14.429 -16.097  -7.876 -14.250 -14.429  -7.876
 -14.289 -13.420  -6.670 -14.004 -15.207  -5.840 -13.665 -14.586  -6.262 -15.319
 -15.850  -6.045 -16.039 -15.061  -7.096 -15.697 -16.442  -5.035 -15.336 -16.742
  -3.936 -15.059 -16.312  -5.217 -15.533 -18.048  -4.366 -15.520 -18.592  -6.105
 -15.886 -18.373  -6.744 -12.774 -16.202  -6.139 -11.685 -16.077  -7.352 -13.019
 -17.411  -7.879 -13.875 -17.511  -7.169 -12.167 -18.621  -6.089 -12.072 -18.734
  -7.710 -12.881 -19.892  -8.795 -12.949 -19.807  -7.487 -12.276 -20.771  -7.168
 -14.228 -20.078  -7.683 -14.789 -19.493  -7.896 -10.848 -18.477  -9.124 -10.836
 -18.263  -7.210  -9.689 -18.586  -6.238  -9.789 -18.842  -7.776  -8.323 -18.527
  -8.854  -8.234 -18.387  -7.177  -7.628 -17.263  -7.465  -8.246 -16.413  -5.658
  -7.613 -17.213  -5.326  -6.986 -16.386  -5.291  -8.624 -17.036  -5.224  -7.179
 -18.114  -7.692  -6.238 -16.925  -7.641  -5.610 -17.815  -8.749  -6.276 -16.661
  -7.109  -5.707 -16.172  -7.547  -7.478 -19.813  -8.369  -6.488 -19.978  -6.667
  -7.855 -20.760  -6.052  -8.619 -20.520  -6.680  -7.428 -22.187  -6.106  -8.172
 -22.741  -8.104  -7.532 -22.860  -8.810  -6.913 -22.307  -8.055  -7.166 -23.885
  -8.538  -8.986 -23.089  -9.186  -9.667 -22.066  -9.281  -9.104 -21.148  -9.611
 -10.958 -22.199 -10.068 -11.524 -21.401  -9.642 -11.482 -23.537  -9.954 -12.771
 -23.785 -10.833 -12.881 -23.413  -8.958 -10.790 -24.603  -8.890 -11.162 -25.614
  -8.449  -9.546 -24.341  -7.977  -9.006 -25.148  -6.165  -5.990 -22.517  -5.038
  -5.947 -22.981  -6.894  -4.860 -22.305  -7.822  -5.040 -21.948  -6.417  -3.526
 -22.517  -5.329  -3.549 -22.450  -6.613  -3.305 -23.566  -6.993  -2.533 -21.490
  -6.752  -2.628 -20.273  -7.650  -1.525 -22.058  -7.915  -1.573 -23.031  -8.389
  -0.496 -21.235  -8.387  -0.827 -20.196  -7.605   0.819 -21.309  -7.468   1.054
 -22.364  -8.263   1.551 -20.842  -6.207   0.941 -20.663  -5.561   0.121 -20.978
  -5.813   1.903 -20.991  -6.321   0.987 -19.211  -6.876   1.889 -18.954  -6.914
   0.134 -18.881  -5.033   0.937 -18.543  -4.772   1.789 -18.066  -4.295  -0.137
 -18.275  -4.447  -1.335 -18.739  -5.125  -1.618 -19.433  -3.858  -2.095 -18.429
  -3.480   0.081 -17.287  -3.429   1.030 -16.946  -2.927  -0.710 -16.990  -9.894
  -0.512 -21.653 -10.328  -0.841 -22.746 -10.726  -0.167 -20.651 -10.364   0.291
 -19.827 -12.177  -0.179 -20.705 -12.427  -1.116 -21.201 -12.750  -0.324 -19.314
 -12.248  -1.218 -18.944 -12.395   0.522 -18.726 -14.223  -0.525 -19.156 -15.162
   0.424 -18.856 -15.077   1.420 -18.713 -16.328  -0.155 -18.589 -17.267   0.341
 -18.392 -16.206  -1.440 -18.785 -14.877  -1.681 -19.057 -14.346  -2.617 -19.142
 -12.706   1.089 -21.412 -12.536   2.208 -21.019 -13.264   0.870 -22.578 -13.521
  -0.102 -22.678 -13.942   1.812 -23.524 -13.099   2.351 -23.956 -14.732   1.137
 -24.678 -14.087   0.554 -25.336 -15.499   0.556 -24.167 -15.292   1.856 -25.276
 -14.724   2.912 -22.926 -14.776   4.009 -23.506 -15.559   2.631 -21.949 -15.481
   1.657 -21.693 -16.264   3.608 -21.120 -16.415   4.520 -21.698 -17.764   3.157
 -20.807 -17.798   2.070 -20.732 -18.018   3.568 -19.830 -18.785   3.634 -21.859
 -18.678   4.714 -21.960 -18.656   2.919 -23.202 -17.654   3.079 -23.599 -18.617
   1.839 -23.063 -19.412   3.239 -23.919 -20.251   3.507 -21.298 -20.404   2.431
 -21.384 -20.163   3.956 -20.309 -20.899   4.047 -21.989 -15.477   3.939 -19.886
 -15.392   3.155 -18.920 -14.964   5.196 -19.812 -14.922   6.192 -20.903 -15.913
   6.590 -21.124 -14.484   5.881 -21.852 -14.070   7.291 -20.395 -14.763   7.981
 -19.912 -13.558   7.803 -21.209 -13.097   6.643 -19.443 -12.670   7.322 -18.705
 -12.357   6.017 -19.940 -14.053   5.637 -18.698 -13.471   4.810 -18.291 -14.836
   6.139 -17.510 -14.948   7.305 -17.233 -15.496   5.176 -16.860 -15.283   4.234
 -17.153 -16.602   5.413 -15.988 -17.067   6.316 -16.381 -17.683   4.318 -16.199
 -17.853   4.477 -17.264 -17.192   3.378 -15.946 -18.858   4.505 -15.461 -18.745
   4.070 -14.613 -16.095   5.466 -14.521 -15.664   4.454 -13.990 -16.151   6.639
 -13.981 -16.484   7.386 -14.572 -15.868   6.962 -12.560 -15.770   6.059 -11.957
 -14.564   7.773 -12.458 -14.386   8.164 -11.456 -13.815   7.007 -12.660 -14.497
   8.900 -13.496 -15.202  10.057 -13.499 -15.985  10.278 -12.901 -15.053  10.583
 -14.728 -15.795  11.305 -15.035 -14.217   9.874 -15.467 -13.772   8.749 -14.703
 -13.075   7.980 -15.002 -17.115   7.744 -12.036 -17.106   8.979 -11.824 -18.068
   6.897 -11.767 -17.870   5.913 -11.880 -19.408   7.350 -11.345 -19.722   8.163
 -11.999 -20.443   6.206 -11.410 -20.271   5.576 -10.537 -21.430   6.666 -11.435
 -20.297   5.303 -12.591 -19.885   5.864 -13.429 -19.572   4.518 -12.374 -21.626
   4.630 -12.966 -22.020   4.261 -12.020 -22.250   5.404 -13.414 -21.518   3.457
 -13.849 -20.571   3.146 -14.009 -22.389   2.562 -14.139 -23.574   2.558 -13.687
 -23.871   3.358 -13.147 -24.216   1.913 -14.125 -21.984   1.606 -14.981 -21.040
   1.429 -15.292 -22.585   0.814 -15.158 -19.254   7.962  -9.970 -18.649   7.293
  -9.122 -19.652   9.231  -9.802 -20.045   9.618 -10.649 -19.478  10.131  -8.638
 -19.777  11.127  -8.963 -20.331   9.675  -7.455 -19.851   8.830  -6.962 -20.340
  10.538  -6.789 -21.820   9.368  -7.841 -21.837   8.617  -8.631 -22.574   8.999
  -6.660 -22.394   9.713  -5.856 -23.620   8.802  -6.894 -22.208   8.011  -6.383
 -22.471  10.672  -8.249 -23.454  10.385  -8.622 -22.628  11.276  -7.356 -22.124
  11.229  -9.120 -17.989  10.276  -8.271 -17.544   9.895  -7.174 -17.179  10.709
  -9.224 -17.561  10.859 -10.146 -15.742  11.117  -8.969 -15.200  10.257  -8.576
 -15.133  11.444 -10.309 -15.023  10.492 -10.828 -15.673  12.223 -10.847 -13.741
  12.091 -10.233 -13.793  13.108  -9.845 -12.961  11.631  -9.627 -13.200  12.317
 -11.624 -12.114  12.370 -11.694 -13.407  11.422 -12.212 -13.735  13.420 -12.324
 -14.347  13.256 -13.111 -13.309  14.666 -12.172 -12.329  15.100 -11.385 -11.939
  14.485 -10.685 -12.251  16.094 -11.224 -13.858  15.583 -12.937 -14.524  15.306
 -13.644 -13.698  16.576 -12.845 -15.574  12.272  -7.946 -16.077  13.407  -8.175
 -14.753  11.938  -6.901 -14.189  11.101  -6.943 -14.377  12.805  -5.838 -15.173
  13.460  -5.485 -13.981  11.987  -4.595 -13.187  11.303  -4.895 -13.317  12.740
  -3.456 -13.020  12.034  -2.681 -12.380  13.209  -3.755 -13.925  13.553  -3.058
 -15.124  11.267  -3.930 -14.736  10.604  -3.156 -15.776  12.015  -3.479 -15.675
  10.681  -4.665 -13.257  13.715  -6.271 -12.264  13.209  -6.865 -13.449  15.064
  -6.108 -14.648  15.790  -5.829 -15.035  15.758  -4.810 -15.498  15.495  -6.444
 -14.325  17.204  -6.103 -14.927  17.848  -5.462 -14.485  17.429  -7.157 -12.806
  17.288  -5.763 -12.665  17.166  -4.689 -12.219  18.141  -6.105 -12.313  15.960
  -6.380 -12.329  16.288  -7.419 -10.899  15.446  -5.932 -10.667  15.010  -4.811
  -9.901  15.550  -6.842 -10.029  15.914  -7.776  -8.665  14.732  -6.751  -8.902
  13.668  -6.758  -7.796  15.023  -7.953  -7.579  16.056  -8.223  -6.866  14.515
  -7.699  -8.314  14.554  -8.790  -7.855  15.006  -5.481  -7.584  14.084  -4.746
  -7.533  16.258  -5.302  -7.905  16.947  -5.940  -6.817  16.749  -4.177  -5.857
  16.233  -4.163  -6.508  18.240  -4.425  -7.377  18.824  -4.727  -6.107  18.707
  -3.525  -5.475  18.172  -5.584  -4.525  17.673  -5.395  -5.876  17.551  -6.386
  -5.256  19.534  -6.236  -5.251  19.510  -7.325  -6.181  20.070  -6.025  -4.031
  20.118  -5.763  -3.587  19.655  -4.983  -3.288  21.068  -6.266  -3.565  21.744
  -7.355  -4.344  21.569  -7.974  -2.946  22.496  -7.622  -2.221  21.463  -5.759
  -1.901  21.080  -4.881  -1.730  22.278  -6.100  -7.527  16.375  -2.862  -6.880
  15.899  -2.020  -8.857  16.400  -2.756  -9.420  16.876  -3.446  -9.556  15.863
  -1.544  -9.069  16.191  -0.626 -10.964  16.331  -1.408 -11.481  15.881  -2.256
 -11.313  15.941  -0.453 -10.855  17.414  -1.336  -9.524  14.322  -1.426  -9.165
  13.849  -0.334  -9.805  13.561  -2.511  -9.925  13.998  -3.413  -9.493  12.091
  -2.588 -10.252  11.598  -1.981  -9.764  11.692  -4.017  -9.530  10.628  -4.070
 -10.753  12.016  -4.340  -9.112  12.298  -4.647  -8.033  11.613  -2.089  -7.982
  10.607  -1.395  -7.028  12.347  -2.481  -7.187  13.113  -3.120  -5.682  12.196
  -1.835  -5.249  11.254  -2.173  -4.692  13.312  -2.281  -5.100  14.323  -2.293
  -3.861  13.287  -1.577  -3.939  13.056  -3.565  -4.098  13.655  -4.814  -4.905
  14.319  -5.087  -3.129  13.125  -5.694  -3.028  13.416  -6.656  -2.471  12.085
  -5.101  -1.432  11.317  -5.565  -1.192  11.404  -6.615  -0.878  10.334  -4.807
  -0.070   9.760  -5.236  -1.277  10.258  -3.412  -0.809   9.471  -2.840  -2.260
  11.118  -2.905  -2.638  10.961  -1.906  -2.914  12.052  -3.747  -5.926  12.192
  -0.299  -5.662  11.200   0.377  -6.274  13.319   0.356  -6.524  14.090  -0.247
  -6.567  13.442   1.838  -5.626  13.262   2.358  -7.139  14.797   2.171  -8.138
  14.975   1.775  -7.376  15.074   3.696  -6.524  14.690   4.257  -7.642  16.111
   3.903  -8.262  14.473   3.901  -6.246  16.064   1.753  -6.496  17.083   2.046
  -5.261  15.889   2.187  -6.163  16.171   0.671  -7.434  12.459   2.455  -7.004
  11.673   3.290  -8.674  12.324   1.971  -8.956  12.827   1.143  -9.675  11.397
   2.501  -9.752  11.670   3.554 -11.100  11.676   1.969 -11.773  11.043   2.548
 -11.602  13.157   2.113 -10.846  13.862   1.767 -12.479  13.231   1.471 -11.868
  13.510   3.109 -11.172  11.105   0.551 -11.155  10.029   0.728 -12.126  11.510
   0.214 -10.397  11.562  -0.064  -9.269   9.898   2.456  -9.531   9.223   3.472
  -8.527   9.422   1.418  -8.374  10.049   0.641  -8.001   7.991   1.320  -8.840
   7.324   1.518  -7.293   7.635  -0.000  -7.984   7.822  -0.822  -6.528   8.408
  -0.075  -6.667   6.233  -0.108  -5.675   6.402   0.311  -7.144   5.439   0.466
  -6.349   5.713  -1.514  -6.461   6.386  -2.510  -5.864   4.511  -1.630  -5.569
   4.245  -2.559  -5.816   3.848  -0.870  -7.003   7.706   2.516  -7.106   6.644
   3.231  -6.161   8.699   2.953  -6.343   9.625   2.595  -5.069   8.401   3.917
  -4.771   7.356   4.004  -3.862   9.196   3.320  -4.271  10.203   3.404  -2.962
   9.181   3.936  -3.605   8.932   1.784  -4.515   9.176   1.237  -2.881   9.653
   1.405  -3.158   7.574   1.435  -2.993   7.313   0.235  -3.139   6.707   2.296
  -5.481   8.851   5.293  -5.002   8.277   6.309  -6.288   9.924   5.427  -6.572
  10.462   4.620  -6.735  10.587   6.705  -5.835  11.078   7.074  -7.854  11.573
   6.326  -7.415  12.313   5.657  -8.611  11.057   5.736  -8.572  12.412   7.428
  -8.955  11.702   8.161  -7.621  13.333   8.148  -8.080  13.608   9.097  -6.743
  12.705   8.299  -7.356  14.131   7.454  -9.714  13.238   6.810 -10.369  13.652
   7.575  -9.325  14.040   6.182 -10.325  12.529   6.251  -6.982   9.722   7.949
  -6.638  10.083   9.041  -7.728   8.597   7.814  -8.542   8.051   6.690  -7.850
   7.447   6.103  -8.910   8.914   6.136  -9.584   7.154   7.303  -9.959   6.401
   6.610 -10.493   7.682   7.594  -8.933   6.550   8.554  -8.311   5.721   8.215
  -9.683   6.274   9.295  -7.977   7.728   9.020  -8.594   8.323   9.693  -6.645
   7.210   9.604  -6.339   7.296  10.796  -5.777   6.704   8.702  -6.024   6.834
   7.732  -4.401   6.174   9.202  -4.555   5.613  10.124  -3.836   5.154   8.157
  -3.752   5.579   7.157  -2.852   4.821   8.486  -4.592   3.932   8.089  -5.467
   4.278   7.898  -3.347   7.305   9.493  -2.170   7.063   9.653  -3.848   8.479
   9.657  -4.839   8.583   9.495  -3.144   9.636  10.175  -2.166   9.255  10.470
  -3.126  10.731   9.134  -2.591  10.486   8.216  -4.154  10.873   8.801  -2.598
  12.086   9.555  -2.963  12.330  10.553  -1.091  12.016   9.576  -0.813  12.962
  10.042  -0.675  11.229  10.205  -0.624  11.868   8.603  -2.943  13.204   8.567
  -3.990  13.500   8.633  -2.356  14.042   8.941  -2.573  13.111   7.546  -3.794
  10.100  11.504  -3.062  10.281  12.474  -5.154  10.259  11.527  -5.777  10.215
  10.734  -5.937  10.505  12.667  -5.594  11.427  13.137  -7.344  10.773  12.309
  -7.759   9.861  11.879  -7.914  11.087  13.183  -7.436  11.549  11.549  -5.791
   9.447  13.765  -5.666   9.762  14.968  -5.996   8.165  13.399  -6.173   7.852
  12.456  -6.058   7.075  14.344  -6.749   7.361  15.138  -6.604   5.837  13.609
  -6.123   5.635  12.651  -6.446   4.939  14.206  -8.172   5.846  13.392  -8.536
   6.804  13.022  -8.569   4.858  12.326  -9.653   4.740  12.319  -8.210   5.056
  11.316  -8.224   3.844  12.528  -8.926   5.346  14.672  -8.757   4.293  14.898
  -8.531   6.017  15.435  -9.976   5.595  14.519  -4.772   6.715  15.108  -4.841
   6.523  16.329  -3.613   6.717  14.429  -3.353   6.610  12.963  -3.764   7.471
  12.436  -3.735   5.686  12.531  -1.890   6.629  12.709  -1.658   7.618  12.316
  -1.620   5.844  12.002  -1.245   6.319  14.028  -0.448   7.053  14.144  -0.859
   5.300  13.999  -2.308   6.582  15.123  -2.478   5.692  15.728  -2.012   7.829
  16.064  -1.518   7.595  17.181  -2.236   9.107  15.642  -2.550   9.286  14.699
  -1.964  10.302  16.486  -1.004  10.277  17.002  -2.033  11.620  15.622  -2.823
  11.569  14.872  -2.282  12.501  16.213  -0.733  11.873  14.842  -0.434  10.876
  14.518  -0.904  12.827  13.639  -1.459  12.320  12.849  -1.395  13.754  13.936
   0.087  13.066  13.252   0.397  12.352  15.717   0.192  13.276  16.257   0.560
  11.634  16.520   1.285  12.392  15.087  -2.955  10.517  17.639  -2.651  10.868
  18.782  -4.249  10.108  17.402  -4.368   9.655  16.507  -5.281  10.027  18.397
  -5.328  11.058  18.748  -6.688   9.807  17.827  -7.067  10.641  17.236  -6.720
   9.038  17.055  -7.685   9.294  18.964  -8.310  10.276  19.724  -8.315  11.316
  19.434  -9.025   9.890  20.857  -9.584  10.686  21.325  -9.111   8.544  21.193
  -9.906   8.232  22.296 -10.038   9.067  22.752  -8.485   7.571  20.434  -8.719
   6.525  20.561  -7.732   7.943  19.351  -7.214   7.199  18.764  -4.963   9.222
  19.660  -5.246   9.666  20.754  -4.219   8.099  19.523  -4.028   7.846  18.564
  -3.758   7.236  20.638  -4.527   6.869  21.319  -2.990   5.989  20.075  -2.024
   6.330  19.703  -2.696   5.400  20.944  -3.721   5.049  19.064  -3.575   5.396
  18.041  -3.275   4.055  19.090  -5.233   4.964  19.314  -5.723   4.659  20.390
  -6.018   4.940  18.271  -7.020   4.839  18.339  -5.687   5.243  17.366  -2.840
   8.112  21.533  -2.960   8.178  22.739  -1.904   8.836  20.903  -1.968   8.811
  19.896  -0.908   9.849  21.514  -0.321   9.355  22.289  -0.023  10.366  20.403
   0.897   9.782  20.395  -0.405  10.266  19.387   0.511  11.828  20.587   0.061
  12.789  19.659  -0.616  12.594  18.841   0.527  14.096  19.762   0.202  14.905
  19.126   1.378  14.439  20.754   1.691  15.716  20.977   2.330  15.862  21.679
   1.797  13.482  21.707   2.555  13.716  22.439   1.379  12.137  21.645   1.623
  11.378  22.373  -1.575  11.001  22.201  -1.188  11.357  23.312  -2.553  11.676
  21.514  -2.675  11.354  20.564  -3.296  12.848  21.964  -2.598  13.632  22.259
  -4.253  13.442  20.879  -4.888  12.619  20.551  -4.730  14.296  21.359  -3.746
  13.709  19.952  -4.126  12.550  23.226  -4.129  13.320  24.169  -4.880  11.495
  23.201  -4.915  10.983  22.332  -5.848  10.976  24.086  -6.443  11.832  24.407
  -6.780   9.939  23.454  -7.632   9.804  24.120  -7.189  10.306  22.513  -6.175
   8.659  23.272  -6.135   8.577  22.316  -5.265  10.298  25.302  -5.972  10.103
  26.309  -3.973   9.876  25.260  -3.463  10.042  24.404  -3.225   9.283  26.421
  -3.344   9.799  27.374  -3.678   7.824  26.538  -4.754   7.776  26.704  -3.682
   7.341  25.560  -3.007   6.855  27.536  -3.315   5.813  27.456  -1.936   6.823
  27.336  -3.178   7.202  29.031  -4.076   7.977  29.412  -2.353   6.693  29.879
  -1.734   9.321  26.294  -1.127   9.837  27.227  -1.097   8.876  25.171  -1.654
   8.471  24.432   0.385   8.593  25.124   0.641   8.058  24.210   1.213   9.860
  25.035   0.961  10.389  24.116   1.045  10.430  25.949   2.522   9.437  24.945
   2.733   8.965  24.136   0.715   7.723  26.333   1.320   8.112  27.328   0.340
   6.423  26.174  -0.225   6.224  25.361   0.665   5.412  27.261   0.369   5.711
  28.267  -0.215   4.162  27.065  -1.234   4.453  26.810   0.205   3.592  26.236
  -0.273   3.587  27.989   2.152   5.066  27.376   2.738   5.067  26.278   2.825
   4.759  28.475   2.195   4.711  29.771   1.461   3.906  29.749   1.736   5.641
  30.108   3.368   4.359  30.703   3.034   3.801  31.578   3.692   5.363  30.977
   4.490   3.653  29.928   4.216   2.600  29.875   5.467   3.991  30.272   4.201
   4.250  28.481   4.926   5.061  28.416   4.560   3.294  27.397   5.617   3.502
  26.825   3.709   2.238  27.123   2.874   2.186  27.688   3.897   1.200  26.105
   4.854   0.688  26.203   2.948   0.075  26.189   2.818  -0.177  27.242   2.026
   0.407  25.713   3.455  -1.161  25.346   3.520  -0.985  24.272   4.481  -1.384
  25.638   2.565  -2.319  25.630   1.530  -1.983  25.691   2.537  -2.944  24.738
   2.909  -2.878  26.917   3.781  -2.545  27.304   2.385  -3.920  27.529   1.256
  -4.417  27.086   0.979  -4.148  26.153   0.699  -5.043  27.650   2.924  -4.348
  28.636   3.772  -3.895  28.946   2.585  -5.207  29.044   3.998   1.908  24.713
   5.105   1.799  24.148   2.972   2.588  24.292   2.193   2.639  24.933   3.099
   3.480  23.090   3.071   2.864  22.191   1.823   4.251  23.041   0.976   3.572
  22.939   1.772   4.838  23.958   1.703   5.292  21.931   2.538   5.978  22.073
   1.835   4.711  20.521   2.816   4.249  20.407   1.112   3.912  20.357   1.646
   5.381  19.682   0.325   5.996  21.942   0.076   6.296  22.960   0.355   6.921
  21.366  -0.407   5.302  21.530   4.230   4.481  23.019   4.938   4.499  21.996
   4.675   5.021  24.140   4.141   4.959  24.995   5.920   5.915  24.287   5.776
   6.716  23.562   6.101   6.521  25.641   6.162   5.726  26.385   7.032   7.087
  25.653   4.929   7.502  25.838   5.073   8.303  25.112   3.987   6.992  25.638
   4.730   8.080  27.202   3.668   8.197  27.418   5.001   7.306  27.920   5.486
   9.355  27.411   6.490   9.280  27.499   4.896  10.556  27.528   3.664  10.804
  27.236   3.154   9.976  26.964   3.338  11.759  27.270   5.537  11.526  27.907
   6.481  11.451  28.258   5.064  12.419  27.895   7.177   5.190  23.852   8.110
   5.859  23.400   7.271   3.945  24.065   6.464   3.426  24.379   8.551   3.162
  23.915   9.260   3.599  24.619   8.156   1.729  24.326   7.661   1.847  25.290
   7.415   1.309  23.646   9.185   0.848  24.429   9.695   1.149  25.185   9.343
   3.174  22.637   8.705   3.101  21.596  10.640   3.394  22.659  11.089   3.495
  23.558  11.578   3.599  21.563  11.580   4.675  21.385  12.972   3.211  22.140
  12.832   2.309  22.736  13.615   3.019  21.281  13.284   4.027  22.792  11.115
   2.891  20.268  10.705   3.580  19.323  11.031   1.560  20.263  11.489   0.656
  21.366  11.032   0.966  22.306  12.578   0.600  21.369  10.988  -0.784  21.109
  10.075  -0.909  21.692  11.732  -1.531  21.384  10.681  -0.757  19.568   9.795
  -1.337  19.308  11.557  -1.062  18.996  10.527   0.736  19.208  11.147   0.912
  18.329   9.111   0.948  18.769   8.846   1.228  17.595   8.101   0.907  19.680
   8.282   0.823  20.671   6.716   1.267  19.481   6.373   0.521  18.765   5.930
   1.223  20.792   6.079   2.099  21.423   4.876   1.189  20.514   6.013  -0.087
  21.635   7.090  -0.699  21.791   4.891  -0.604  21.988   4.891  -1.569  22.287
   4.066  -0.099  21.698   6.586   2.623  18.824   5.721   2.757  17.900   7.263
   3.647  19.397   7.878   3.352  20.142   7.297   4.931  18.740   6.279   5.316
  18.696   7.956   5.900  19.701   7.448   5.965  20.663   8.934   5.476  19.925
   8.145   7.555  19.031   9.199   7.765  19.824   7.804   4.907  17.318   7.173
   5.462  16.398   8.914   4.230  17.005   9.324   3.752  17.795   9.512   4.070
  15.692   9.782   5.058  15.319  10.825   3.255  15.804  10.654   2.482  16.552
  11.162   2.637  14.427  12.189   2.273  14.460  10.566   1.754  14.196  11.066
   3.307  13.572  11.792   4.296  16.333  12.162   5.004  15.592  11.388   5.018
  17.044  13.074   3.701  16.973  12.787   2.828  17.561  13.795   3.461  16.192
  13.602   4.396  17.626   8.528   3.477  14.649   8.320   4.019  13.597   7.971
   2.355  15.114   8.289   2.091  16.035   6.848   1.719  14.314   7.252   1.497
  13.327   6.429   0.339  14.842   6.038   0.551  15.837   5.673  -0.149  14.227
   7.551  -0.671  14.886   8.464  -0.181  15.224   7.400  -1.790  15.887   7.363
  -1.383  16.898   6.503  -2.402  15.794   8.320  -2.375  15.903   7.802  -1.272
  13.506   6.857  -1.609  13.080   8.236  -0.500  12.871   8.527  -2.080  13.598
   5.596   2.594  14.066   5.173   2.635  12.901   5.028   3.310  15.022   5.283
   3.042  15.962   4.005   4.379  14.942   3.047   3.955  14.640   3.939   5.020
  16.326   3.858   4.284  17.126   4.840   5.595  16.539   2.716   5.919  16.498
   2.739   6.253  17.536   2.868   7.184  15.665   3.909   7.276  15.355   2.262
   7.193  14.759   2.609   8.066  16.250   1.472   5.195  16.125   1.292   4.283
  16.694   0.784   6.007  16.363   1.393   5.044  15.048   4.453   5.381  13.850
   3.718   5.753  12.908   5.632   6.058  14.033   6.217   5.845  14.828   6.297
   7.070  13.158   5.573   7.883  13.099   7.482   7.660  13.802   7.942   8.443
  13.199   7.224   8.064  14.781   8.185   6.827  13.775   6.499   6.582  11.689
   6.253   7.365  10.755   6.932   5.360  11.501   7.191   4.867  12.344   7.061
   4.629  10.216   7.685   5.192   9.522   7.665   3.277  10.454   7.156   2.761
  11.268   7.352   2.666   9.606   9.186   3.209  10.609   9.624   3.390   9.627
   9.525   4.053  11.209   9.911   1.648  11.298   9.649   0.625   9.905   9.541
  -0.407  10.238   8.665   0.803   9.472  10.375   0.771   9.105   5.707   4.479
   9.541   5.655   4.790   8.397   4.691   4.015  10.283   4.874   3.716  11.230
   3.377   3.951   9.760   3.463   3.262   8.919   2.507   3.182  10.877   3.110
   2.302  11.102   2.535   3.797  11.777   1.101   2.824  10.375   0.045   3.677
  10.534   0.167   4.638  11.011  -1.247   3.274  10.213  -2.077   3.950  10.357
  -1.528   2.122   9.421  -2.500   1.874   9.021  -0.378   1.196   9.249  -0.576
   0.250   8.766   0.865   1.601   9.693   1.694   0.909   9.714   2.829   5.321
   9.317   2.646   5.536   8.127   2.914   6.312  10.223   3.291   6.214  11.155
   2.699   7.758   9.839   1.655   7.845   9.539   3.143   8.549  11.008   4.143
   8.251  11.323   3.304   9.555  10.621   2.255   8.727  12.158   2.214   7.779
  12.694   2.800   9.828  13.124   3.068  10.725  12.566   2.044  10.201  13.815
   3.688   9.467  13.642   0.914   9.135  11.647   0.966   9.905  10.877   0.369
   8.293  11.220   0.322   9.456  12.504   3.414   8.302   8.612   2.791   8.974
   7.765   4.682   7.903   8.393   5.099   7.193   8.978   5.474   8.342   7.239
   5.472   9.431   7.285   6.936   7.913   7.197   6.971   6.828   7.296   7.679
   8.148   5.814   8.747   7.935   5.866   7.266   7.408   5.128   7.581   9.169
   5.445   7.907   8.557   8.239   8.883   8.082   8.142   7.928   9.575   7.851
   7.428   8.549   9.218   4.739   8.056   5.864   4.771   8.952   4.963   4.010
   6.936   5.705   4.053   6.196   6.392   3.335   6.591   4.403   4.104   6.792
   3.656   2.912   5.112   4.396   3.781   4.508   4.655   2.215   5.025   5.229
   2.434   4.660   3.064   3.222   4.271   2.026   4.200   4.021   2.068   2.407
   4.172   0.962   2.819   3.714   0.075   1.159   4.363   1.249   1.136   4.817
   2.582   0.275   5.106   3.166   2.061   7.522   4.240   1.941   8.214   3.256
   1.232   7.481   5.255   1.358   6.863   6.044   0.032   8.254   5.118  -0.383
   7.959   4.154  -1.041   7.817   6.140  -0.714   8.165   7.120  -1.982   8.271
   5.829  -1.206   6.306   6.197  -2.050   5.686   5.283  -2.866   6.188   4.784
  -1.915   4.305   5.035  -2.590   3.803   4.358  -0.973   3.558   5.791  -1.013
   2.192   5.602  -1.251   2.010   4.690  -0.308   4.166   6.851   0.304   3.546
   7.489  -0.401   5.556   7.030   0.203   5.980   7.819   0.229   9.729   5.075
  -0.467  10.427   4.348   1.219  10.188   5.794   1.619   9.449   6.355   1.745
  11.577   5.885   1.166  12.273   6.492   2.660  11.489   6.471   1.923  12.205
   4.463   1.387  13.252   4.127   2.837  11.657   3.695   3.315  10.800   3.935
   3.237  12.304   2.436   3.550  13.325   2.656   4.518  11.719   1.760   4.858
  12.342   0.932   5.282  11.685   2.537   4.397  10.303   1.242   4.500   9.217
   2.051   4.371   9.198   3.052   4.397   8.171   1.278   4.203   7.171   1.639
   4.415   8.489  -0.086   4.361   9.912  -0.049   4.295  10.525  -0.936   2.031
  12.378   1.472   1.804  13.440   0.861   1.179  11.322   1.409   1.379  10.516
   1.983   0.018  11.233   0.464   0.352  11.586  -0.511  -0.360   9.749   0.334
  -0.747   9.349   1.271  -1.116   9.697  -0.450   0.784   8.827  -0.138   1.218
   9.224  -1.056   1.540   8.863   0.645   0.350   7.377  -0.231   0.108   6.899
   0.718  -0.561   7.302  -0.826   1.248   6.475  -0.984   2.217   6.756  -0.937
   0.924   5.394  -1.631  -0.246   4.819  -1.504  -0.915   5.327  -0.944  -0.415
   3.886  -1.851   1.755   4.827  -2.485   2.671   5.232  -2.616   1.451   4.004
  -2.985  -1.148  12.076   0.806  -1.844  12.527  -0.043  -1.367  12.325   2.129
  -0.761  11.781   2.727  -2.338  13.289   2.766  -3.226  13.158   2.147  -2.590
  12.864   4.184  -2.693  11.780   4.242  -1.671  13.084   4.727  -3.992  13.840
   4.830  -3.453  15.043   4.618  -1.939  14.749   2.645  -2.689  15.661   2.315
  -0.662  15.047   2.913  -0.052  14.367   3.345  -0.157  16.400   3.077  -0.994
  17.075   3.253   0.613  16.333   4.428   1.529  15.747   4.353   0.922  17.315
   4.786  -0.218  15.781   5.555  -0.572  14.761   5.405   0.657  15.657   6.801
  -0.003  15.220   7.551   1.471  14.972   6.563   1.036  16.596   7.206  -1.322
  16.649   6.016  -2.096  16.790   5.261  -1.730  16.447   7.006  -0.895  17.646
   6.127   0.640  16.864   1.815   0.241  17.687   0.997   1.825  16.282   1.555
   2.034  15.431   2.056   2.871  16.856   0.665   2.989  17.914   0.902   4.215
  16.041   0.920   3.954  15.006   0.701   5.225  16.517  -0.111   4.940  16.348
  -1.149   5.518  17.550   0.076   6.085  15.848  -0.141   4.685  16.108   2.343
   4.980  17.142   2.526   3.944  15.767   3.066   5.944  15.292   2.653   6.689
  15.538   1.897   6.353  15.605   3.613   5.778  14.216   2.616   2.361  16.750
  -0.812   2.439  17.644  -1.678   1.726  15.604  -1.150   1.464  14.928  -0.447
   1.253  15.259  -2.479   2.177  15.384  -3.044   0.893  13.766  -2.470   0.379
  13.439  -1.567   0.138  13.704  -3.254   2.071  12.857  -2.755   2.037  11.954
  -3.806   1.130  11.893  -4.388   3.148  11.237  -4.249   3.080  10.571  -5.097
   4.392  11.354  -3.560   5.499  10.852  -4.130   5.380  10.556  -5.036   4.429
  12.203  -2.474   5.409  12.308  -2.033   3.286  12.970  -1.988   3.412  13.675
  -1.180   0.202  16.290  -3.073   0.531  16.952  -4.061  -1.032  16.384  -2.557
  -1.523  15.573  -1.456  -0.720  15.548  -0.719  -1.841  14.597  -1.821  -2.778
  16.250  -0.940  -2.687  16.921  -0.085  -3.380  15.452  -0.505  -3.356  16.920
  -2.155  -4.006  17.681  -1.724  -3.827  16.147  -2.764  -2.102  17.329  -2.948
  -2.243  17.138  -4.012  -1.706  18.785  -2.823  -2.005  19.617  -3.677  -0.967
  19.225  -1.771  -0.800  18.537  -1.051  -0.413  20.563  -1.637  -1.286  21.212
  -1.560   0.375  20.600  -0.340  -0.291  20.348   0.486   1.137  19.830  -0.463
   1.078  21.916   0.066   0.332  23.049   0.539  -0.711  22.958   0.806   0.967
  24.284   0.794   0.355  25.143   1.024   2.343  24.477   0.618   2.828  25.415
   0.847   3.085  23.353   0.091   4.150  23.381  -0.087   2.465  22.133  -0.160
   3.111  21.325  -0.471   0.480  20.969  -2.864   0.294  22.090  -3.410   1.491
  20.179  -3.226   1.733  19.370  -2.672   2.330  20.465  -4.419   2.483  21.544
  -4.405   3.634  19.658  -4.156   3.460  18.582  -4.183   4.394  19.934  -4.888
   4.428  20.077  -2.873   3.828  19.956  -1.971   5.668  19.216  -2.608   6.303
  19.113  -3.489   6.206  19.472  -1.696   5.280  18.206  -2.482   4.788  21.576
  -2.891   3.911  22.211  -3.018   5.228  21.831  -1.928   5.504  21.786  -3.686
   1.701  20.195  -5.822   2.054  20.928  -6.780   0.835  19.199  -5.982   0.619
  18.620  -5.183   0.237  18.770  -7.244   0.299  19.572  -7.980   1.033  17.568
  -7.787   0.751  17.429  -8.831   2.063  17.918  -7.721   0.855  16.241  -7.070
   1.446  16.167  -6.157  -0.173  15.982  -6.816   1.398  14.895  -8.224   1.154
  13.561  -7.053   0.318  13.711  -6.371   0.888  12.707  -7.675   1.993  13.327
  -6.397  -1.235  18.354  -7.144  -1.795  18.107  -6.042  -1.887  18.254  -8.327
  -1.412  18.503  -9.183  -3.233  17.623  -8.437  -3.869  17.913  -7.600  -3.907
  18.162  -9.737  -4.174  19.201  -9.541  -3.248  18.103 -10.604  -5.208  17.418
 -10.043  -5.075  16.371 -10.315  -5.942  17.315  -9.244  -5.908  18.040 -11.270
  -6.167  19.059 -10.984  -5.180  18.139 -12.075  -7.023  17.238 -11.735  -6.884
  16.655 -12.547  -8.277  17.156 -11.354  -8.752  17.863 -10.356  -8.150  18.588
  -9.993  -9.735  17.795 -10.134  -9.087  16.422 -12.035  -8.676  15.758 -12.674
 -10.077  16.484 -11.843  -3.080  16.074  -8.416  -3.584  15.386  -7.515  -2.317
  15.518  -9.338  -1.872  16.131 -10.006  -1.826  14.112  -9.435  -1.285  14.088
 -10.381  -1.221  13.829  -8.573  -2.910  13.085  -9.590  -3.090  12.185  -8.735
  -3.661  13.051 -10.641  -3.581  13.832 -11.277  -4.562  12.015 -11.002  -4.876
  12.190 -12.031  -4.099  11.030 -10.942  -5.832  11.851 -10.162  -6.674  12.710
 -10.230  -5.984  10.785  -9.397  -5.190  10.162  -9.366  -7.137  10.397  -8.572
  -7.167   9.308  -8.609  -7.116  11.070  -7.187  -6.977  12.147  -7.289  -8.051
  10.861  -6.668  -5.905  10.732  -6.254  -4.969  10.962  -6.764  -5.884  11.407
  -5.398  -5.852   9.298  -5.717  -6.806   8.983  -5.293  -5.709   8.625  -6.562
  -4.744   9.136  -4.659  -3.825   9.412  -5.177  -4.897   9.896  -3.893  -4.871
   7.751  -4.099  -4.733   7.071  -4.834  -4.133   7.713  -3.411  -5.752   7.675
  -3.611  -8.443  10.729  -9.321  -9.313  11.470  -8.801  -8.834  10.064 -10.447
  -7.905   9.299 -11.262  -7.462   8.405 -10.824  -7.071   9.923 -11.584  -8.737
   8.886 -12.475  -9.026   7.845 -12.331  -8.284   8.994 -13.460  -9.998   9.801
 -12.469 -10.871   9.240 -12.804  -9.886  10.765 -12.964 -10.210  10.112 -10.995
 -10.681  11.094 -10.955 -11.164   9.102 -10.251 -11.895   8.325 -10.814 -11.075
   9.192  -8.919 -10.507   9.924  -8.519 -11.502   8.141  -7.931 -11.174   7.164
  -8.287 -10.680   8.504  -6.604  -9.609   8.543  -6.806 -10.985   9.460  -6.177
 -10.945   7.402  -5.539 -11.980   7.395  -5.198 -10.735   6.434  -5.996  -9.878
   7.508  -4.129  -9.590   5.817  -3.640 -10.466   5.362  -3.178  -9.160   5.347
  -4.524  -8.946   5.929  -2.767 -13.066   8.231  -7.745 -13.600   9.227  -7.223
 -13.819   7.169  -8.054 -13.428   5.979  -8.741 -12.533   5.543  -8.295 -13.357
   6.174  -9.811 -14.637   5.037  -8.568 -14.471   4.443  -7.669 -14.699   4.290
  -9.359 -15.842   5.955  -8.428 -16.640   5.486  -7.852 -16.167   6.267  -9.421
 -15.243   7.195  -7.802 -15.772   8.031  -8.260 -15.571   7.129  -6.279 -14.740
   6.587  -5.513 -16.775   7.641  -5.862 -17.257   8.189  -6.559 -17.275   7.664
  -4.515 -16.596   8.352  -4.013 -18.684   8.317  -4.440 -18.658   9.282  -4.946
 -19.341   7.650  -4.999 -19.288   8.500  -3.075 -19.535   7.511  -2.690 -18.349
   9.321  -2.104 -18.974   9.832  -1.372 -17.553   8.771  -1.602 -17.899  10.208
  -2.550 -20.565   9.283  -3.341 -20.432  10.277  -3.768 -21.278   8.759  -3.977
 -21.038   9.417  -2.368 -17.333   6.325  -3.841 -16.941   6.175  -2.678 -17.925
   5.357  -4.536 -18.300   5.638  -5.431 -17.707   3.963  -4.176 -18.289   3.757
  -3.278 -18.313   3.019  -5.253 -19.355   3.302  -5.400 -17.829   3.176  -6.216
 -18.299   1.471  -4.886 -17.277   1.128  -4.721 -19.145   1.327  -3.656 -20.117
   1.818  -3.600 -19.137   0.276  -3.365 -18.470   1.685  -2.879 -18.994   0.568
  -5.947 -20.029   0.898  -6.041 -18.506   0.597  -6.921 -19.136  -0.481  -5.687
 -16.293   3.570  -3.805 -16.112   3.096  -2.692 -15.323   3.537  -4.699 -15.508
   4.031  -5.560 -13.872   3.261  -4.405 -13.841   2.189  -4.210 -12.898   3.576
  -5.547 -13.192   3.015  -6.434 -12.892   4.648  -5.744 -11.913   3.195  -5.278
 -13.390   4.026  -3.139 -12.706   3.433  -2.284 -13.703   5.369  -3.119 -14.145
   5.830  -3.902 -13.157   6.237  -2.102 -12.096   5.991  -2.071 -13.651   7.632
  -2.457 -13.344   7.949  -3.454 -14.737   7.732  -2.465 -13.058   8.839  -1.212
 -11.755   8.636  -1.428 -13.702   5.822  -0.745 -12.905   5.748   0.185 -15.022
   5.622  -0.571 -15.566   5.837  -1.394 -15.665   5.024   0.616 -15.633   5.728
   1.448 -17.178   4.761   0.377 -17.362   4.041  -0.420 -17.785   4.089   1.595
 -17.676   3.009   1.697 -17.578   4.636   2.514 -18.869   4.137   1.484 -17.925
   5.906   0.145 -17.916   5.975  -0.812 -14.975   3.738   1.034 -14.653   3.506
   2.192 -14.686   2.781   0.068 -14.959   2.918  -0.895 -13.966   1.534   0.358
 -14.575   1.033   1.110 -14.094   0.792  -1.043 -15.126   0.816  -1.391 -13.493
   1.276  -1.813 -13.638  -0.704  -0.925 -13.470  -1.027  -1.952 -12.723  -0.827
  -0.346 -14.855  -1.773  -0.123 -14.224  -1.905   1.585 -14.171  -0.942   2.091
 -14.883  -2.580   2.131 -13.259  -2.397   1.465 -12.535   1.634   0.902 -12.385
   1.085   2.020 -11.675   2.448   0.255 -11.949   2.935  -0.587 -10.457   2.916
   0.822  -9.930   1.966   0.918  -9.554   3.623  -0.088  -9.777   3.299  -1.104
  -9.827   4.672   0.031  -8.502   3.510   0.172 -10.490   3.486   2.241  -9.763
   2.956   3.110 -11.265   4.554   2.439 -11.729   5.010   1.666 -11.577   5.123
   3.716 -10.753   5.749   4.058 -12.811   6.087   3.485 -13.410   5.628   2.699
 -13.611   6.395   4.751 -12.970   6.715   5.573 -14.350   7.173   4.557 -14.115
   5.505   5.128 -12.309   7.398   2.978 -11.836   8.136   3.627 -11.505   7.135
   2.291 -13.481   8.149   2.278 -14.065   7.588   1.548 -14.169   8.475   3.059
 -13.035   9.039   1.834 -11.858   4.046   4.767 -11.186   4.008   5.768 -12.858
   3.221   4.422 -13.301   3.276   3.516 -13.277   2.109   5.318 -13.622   2.618
   6.218 -14.426   1.287   4.691 -15.313   1.916   4.613 -14.135   0.983   3.686
 -14.867   0.092   5.604 -14.258  -0.772   5.339 -14.715   0.271   6.669 -16.638
  -0.266   5.414 -16.743  -0.961   3.727 -17.752  -1.243   3.426 -16.285  -0.225
   3.066 -16.054  -1.805   3.771 -12.174   1.092   5.787 -12.019   0.783   7.013
 -11.361   0.619   4.858 -11.511   0.965   3.921 -10.186  -0.190   5.056 -10.416
  -1.023   5.720  -9.773  -0.801   3.692 -10.583  -1.443   3.346  -9.612   0.026
   3.000  -8.443  -1.645   3.753  -7.111  -1.053   3.751  -6.963   0.004   3.586
  -6.037  -1.758   4.179  -5.104  -1.216   4.206  -6.129  -3.140   4.407  -5.314
  -3.848   4.389  -7.405  -3.733   4.324  -7.400  -4.806   4.198  -8.541  -3.000
   3.993  -9.543  -3.388   4.107  -8.971   0.575   5.691  -8.554   0.175   6.778
  -8.517   1.681   5.116  -8.791   1.916   4.173  -7.633   2.708   5.796  -6.610
   2.336   5.742  -7.641   4.021   5.051  -7.179   3.807   4.087  -8.643   4.411
   4.873  -6.607   5.228   5.871  -6.985   6.213   5.050  -8.011   2.943   7.298
  -7.194   3.158   8.138  -9.362   2.909   7.577 -10.040   2.686   6.862  -9.847
   3.063   8.964  -9.268   3.863   9.425 -11.354   3.411   8.968 -12.021   2.677
   8.516 -11.927   3.574  10.379 -11.917   2.560  10.777 -11.345   4.301  10.945
 -12.917   4.029  10.355 -11.623   4.647   8.280 -11.403   4.523   7.354  -9.565
   1.820   9.760  -9.063   1.878  10.911  -9.990   0.687   9.161 -10.528   0.826
   8.317  -9.894  -0.665   9.826 -10.290  -0.556  10.836 -10.658  -1.676   8.985
 -10.505  -1.570   7.912 -10.496  -2.708   9.298 -12.415  -1.230   9.258 -12.531
  -0.253   8.353  -8.416  -0.927  10.091  -8.054  -1.379  11.185  -7.489  -0.774
   9.139  -7.808  -0.372   8.269  -6.033  -0.869   9.285  -5.868  -1.796   9.834
  -5.488  -1.076   7.880  -6.135  -1.750   7.318  -5.485  -0.115   7.366  -4.075
  -1.640   7.829  -3.694  -2.635   8.455  -3.245  -0.965   7.089  -2.298  -1.294
   6.969  -3.578  -0.131   6.626  -5.333   0.155  10.208  -4.548  -0.315  10.996
  -5.715   1.450  10.070  -6.385   1.788   9.394  -5.270   2.477  10.981  -4.181
   2.523  10.965  -5.797   3.388  10.698  -5.573   2.215  12.430  -4.687   2.474
  13.245  -6.740   1.613  12.736  -7.357   1.286  12.007  -7.077   1.300  14.049
  -6.789   2.150  14.668  -8.534   1.003  14.145  -9.135   1.884  13.918  -8.766
   0.221  13.423  -8.990   0.373  15.411  -9.525  -0.862  15.405  -9.589  -1.388
  14.464 -10.190  -1.403  16.555 -10.733  -2.335  16.509 -10.295  -0.520  17.615
 -11.170  -0.928  18.599 -11.475  -0.194  19.138  -9.796   0.757  17.664  -9.878
   1.393  18.533  -9.124   1.263  16.518  -8.719   2.263  16.548  -6.285   0.072
  14.535  -5.464   0.190  15.445  -6.446  -1.108  13.951  -7.141  -1.178  13.222
  -5.633  -2.337  14.091  -6.031  -2.906  14.931  -5.733  -3.171  12.838  -6.775
  -3.484  12.768  -5.698  -2.641  11.886  -4.829  -4.384  12.680  -3.777  -4.130
  12.813  -5.200  -5.518  13.625  -4.968  -5.293  14.666  -6.284  -5.629  13.582
  -4.815  -6.468  13.256  -4.990  -4.781  11.213  -4.342  -5.635  11.014  -6.030
  -5.090  11.110  -4.783  -4.058  10.423  -4.153  -2.064  14.491  -3.650  -2.429
  15.533  -3.463  -1.336  13.624  -3.849  -1.133  12.714  -2.060  -1.168  13.640
  -1.698  -2.195  13.693  -1.550  -0.655  12.296  -2.130   0.234  12.047  -0.479
  -0.456  12.240  -1.869  -1.657  11.143  -2.905  -1.984  11.240  -1.747  -1.050
  10.245  -0.998  -2.916  11.004  -0.070  -3.345  11.708  -1.307  -3.686   9.939
  -0.975  -4.637   9.858  -1.994  -3.365   9.271  -1.588  -0.442  14.870  -0.623
  -0.782  15.626  -2.238   0.726  15.025  -2.781   1.101  14.260  -1.726   1.690
  16.026  -0.653   1.861  15.940  -2.335   3.073  15.809  -1.948   3.716  16.600
  -2.015   3.403  14.821  -3.711   3.118  15.945  -4.097   2.637  15.210  -2.246
   1.185  17.424  -1.517   1.486  18.411  -3.482   0.673  17.590  -3.968   0.745
  16.708  -3.959  -0.003  18.796  -3.810   0.744  19.575  -5.438  -0.335  18.790
  -5.723  -0.923  17.918  -5.644  -0.896  19.702  -6.525   0.811  18.647  -6.275
   1.219  17.668  -7.487   0.330  18.471  -6.473   1.858  19.794  -5.448   2.183
  19.974  -7.056   2.702  19.425  -7.086   1.302  21.028  -7.211   0.301  21.066
  -7.542   1.997  22.065  -7.416   3.291  22.154  -6.914   3.795  21.437  -7.861
   3.787  22.913  -8.112   1.361  23.018  -8.488   0.426  22.952  -8.306   1.879
  23.863  -2.989  -1.183  19.241  -2.594  -1.306  20.422  -2.605  -2.021  18.261
  -3.061  -1.909  17.367  -1.497  -3.023  18.397  -1.863  -3.733  19.139  -1.281
  -3.801  17.127  -2.212  -4.289  16.838  -0.979  -3.088  16.360  -0.138  -4.820
  17.243   1.045  -4.603  16.565   1.133  -3.745  15.914   2.179  -5.436  16.739
   3.143  -5.288  16.275   1.951  -6.601  17.510   2.934  -7.534  17.597   2.668
  -8.149  18.285   0.704  -6.883  18.080   0.561  -7.853  18.533  -0.344  -5.956
  18.002  -1.275  -6.139  18.519  -0.232  -2.428  19.015   0.167  -2.790  20.153
   0.555  -1.659  18.293   0.224  -1.377  17.382   1.739  -0.945  18.786   2.515
  -1.696  18.930   2.219   0.037  17.654   1.385   0.707  17.448   3.058   0.620
  18.033   2.549  -0.614  16.233   1.654  -1.161  15.938   2.712   0.549  15.305
   3.529   1.180  15.654   2.999   0.143  14.335   1.879   1.167  14.970   3.760
  -1.507  16.347   4.093  -1.830  15.360   4.501  -0.926  16.894   3.525  -2.377
  16.960   1.499  -0.052  20.089   2.421   0.346  20.868   0.287   0.374  20.394
  -0.425   0.212  19.697  -0.005   1.060  21.617   0.834   1.724  21.827  -1.235
   1.915  21.482  -1.074   2.584  20.637  -2.008   1.194  21.219  -1.477   2.667
  22.686  -2.279   3.182  22.571  -0.099   0.179  22.906   0.492   0.506  23.944
  -0.871  -0.887  22.836  -1.233  -1.008  21.901  -1.375  -1.691  23.972  -1.075
  -1.321  24.953  -2.897  -1.658  23.892  -3.117  -0.635  24.196  -3.212  -1.932
  22.886  -3.501  -2.594  24.921  -4.482  -3.563  24.624  -4.983  -3.667  23.754
  -4.781  -4.170  25.732  -5.463  -4.996  25.868  -4.129  -3.610  26.747  -3.392
  -2.565  26.295  -2.813  -1.894  26.912  -0.731  -3.080  23.935  -0.184  -3.551
  24.911  -0.897  -3.803  22.841  -1.194  -3.279  22.031  -0.596  -5.176  22.755
  -0.980  -5.745  23.602  -1.183  -5.746  21.469  -0.807  -5.163  20.628  -0.839
  -6.772  21.335  -2.966  -5.792  21.516  -3.293  -6.701  22.439   0.971  -5.449
  22.700   1.510  -6.247  23.473   1.635  -4.851  21.709   1.296  -4.046  21.202
   2.997  -5.209  21.407   3.124  -6.288  21.314   3.323  -4.744  20.007   4.264
  -5.174  19.661   2.471  -4.900  19.345   3.655  -3.707  20.067   3.968  -4.620
  22.491   4.167  -3.379  22.564   4.719  -5.481  23.182   4.578  -6.470  23.036
   5.821  -5.112  24.019   6.020  -4.041  24.040   5.368  -5.502  25.474   4.412
  -5.026  25.694   4.995  -7.010  25.781   5.822  -7.690  25.575   4.725  -7.038
  26.836   4.122  -7.262  25.180   6.423  -5.144  26.496   7.108  -5.951  26.757
   6.964  -4.213  26.329   5.999  -5.015  27.491   7.164  -5.699  23.631   7.320
  -6.885  23.257   8.265  -4.931  23.770   8.173  -3.949  23.987   9.575  -5.242
  23.223   9.560  -6.288  22.916   9.848  -4.446  21.946   9.929  -3.373  22.120
  10.837  -4.791  21.646   8.924  -4.637  20.737   9.051  -5.707  19.781   9.655
  -6.583  19.967   8.138  -5.647  18.713   8.188  -6.486  18.034   7.245  -4.623
  18.463   6.363  -4.641  17.447   6.732  -5.330  16.890   7.193  -3.629  19.480
   6.393  -2.910  19.385   8.098  -3.595  20.505   8.133  -2.725  21.143  10.692
  -5.094  24.207  10.632  -4.195  25.028  11.710  -5.932  24.127  11.663  -6.726
  23.504  12.980  -5.688  24.647  12.959  -5.935  25.708  13.938  -6.634  23.998
  14.004  -6.445  22.926  14.878  -6.645  24.549  13.537  -7.645  24.074  13.462
  -4.245  24.436  13.390  -3.640  23.395  13.852  -3.641  25.527  13.708  -4.140
  26.394  14.878  -2.583  25.554  14.291  -1.764  25.138  15.439  -2.306  27.023
  16.318  -1.669  26.927  14.668  -1.666  27.452  15.659  -3.490  27.943  16.174
  -3.271  29.072  15.367  -4.656  27.609  16.053  -2.787  24.588  16.377  -1.919
  23.761  16.478  -4.040  24.429  16.040  -4.783  24.953  17.338  -4.550  23.286
  18.218  -3.919  23.409  17.680  -6.050  23.446  16.764  -6.640  23.476  18.268
  -6.367  22.584  18.516  -6.313  24.728  18.213  -7.165  25.546  19.363  -5.491
  25.044  16.794  -4.339  21.861  17.535  -4.328  20.904  15.510  -4.215  21.622
  14.907  -4.117  22.426  14.975  -4.451  20.250  15.194  -5.497  20.034  13.464
  -4.369  20.321  13.056  -4.932  21.159  13.195  -3.330  20.512  12.754  -4.770
  19.079  12.082  -3.931  18.177  11.992  -2.859  18.266  11.460  -4.713  17.259
  10.957  -4.333  16.470  11.863  -6.014  17.361  11.608  -7.152  16.577  11.013
  -7.082  15.678  12.252  -8.341  16.866  12.246  -9.180  16.185  13.041  -8.416
  18.019  13.525  -9.354  18.246  13.234  -7.342  18.878  13.827  -7.360  19.781
  12.710  -6.060  18.516  15.582  -3.606  19.147  15.833  -4.106  18.038  15.776
  -2.321  19.398  15.428  -1.965  20.276  16.527  -1.331  18.594  16.005  -1.240
  17.642  16.474   0.058  19.212  17.055   0.726  18.576  15.071   0.713  19.248
  15.054   1.714  19.681  14.600   0.686  18.266  14.403   0.146  19.896  17.013
   0.134  20.643  18.026  -0.268  20.617  17.105   1.152  21.021  16.416  -0.500
  21.299  17.980  -1.668  18.073  18.626  -0.978  17.318  18.388  -2.882  18.452
  17.681  -3.512  18.805  19.675  -3.482  18.051  20.121  -2.909  17.238  20.678
  -3.419  19.214  21.675  -3.672  18.853  20.785  -1.989  19.732  21.661  -1.906
  20.374  20.873  -1.222  18.962  19.889  -1.602  20.219  20.198  -4.353  20.213
  19.253  -4.347  20.044  19.647  -4.922  17.492  20.630  -5.561  17.222  18.372
  -5.396  17.315  17.572  -4.782  17.277  18.081  -6.773  16.868  18.809  -7.448
  17.319  16.768  -7.081  17.421  16.697  -7.004  18.506  15.984  -6.473  16.970
  16.370  -8.582  17.114  15.993  -8.889  15.983  16.296  -9.362  18.125  18.110
  -6.893  15.358  17.480  -6.146  14.640  18.689  -7.971  14.757  19.251  -9.119
  15.487  18.810  -9.371  16.452  20.303  -8.859  15.601  19.161 -10.320  14.533
  18.133 -10.662  14.654  19.945 -11.037  14.777  19.183  -9.725  13.173  18.532
 -10.299  12.514  20.215  -9.757  12.824  18.704  -8.265  13.329  19.466  -7.649
  12.852  17.328  -8.046  12.653  17.274  -7.401  11.582  16.234  -8.609  13.239
  16.343  -8.893  14.202  14.815  -8.506  12.749  14.915  -8.878  11.729  13.912
  -9.481  13.555  13.740  -8.977  14.505  12.924  -9.471  13.093  14.502 -10.911
  13.732  14.442 -11.458  12.790  15.553 -10.803  13.999  13.827 -11.806  14.799
  12.780 -11.625  14.557  14.019 -12.872  14.677  14.299 -11.353  16.118  14.930
 -10.575  16.247  14.274 -12.073  17.256  13.718 -13.236  17.280  13.143 -13.655
  16.563  13.842 -13.730  18.152  14.991 -11.713  18.324  15.556 -10.876  18.355
  15.068 -12.343  19.110  14.388  -7.028  12.611  13.977  -6.591  11.524  14.522
  -6.281  13.697  14.801  -6.714  14.566  14.392  -4.771  13.694  13.377  -4.468
  13.437  14.756  -4.147  15.065  14.146  -4.585  15.855  15.799  -4.368  15.290
  14.620  -2.610  14.959  15.812  -1.840  15.019  16.711  -2.438  15.014  15.785
  -0.486  14.980  16.755  -0.011  14.960  14.616   0.213  14.586  14.673   1.281
  14.436  13.440  -0.564  14.468  12.488  -0.119  14.218  13.369  -1.966  14.679
  12.489  -2.545  14.440  15.179  -4.164  12.555  14.611  -3.546  11.677  16.477
  -4.391  12.527  16.697  -4.921  13.358  17.527  -3.677  11.779  17.483  -2.589
  11.810  18.929  -4.140  12.332  18.770  -5.186  12.592  19.661  -4.196  11.526
  19.586  -3.549  13.610  18.869  -3.658  14.424  20.736  -4.447  14.018  20.363
  -5.461  14.166  21.510  -4.569  13.262  21.212  -4.059  14.919  19.925  -2.025
  13.499  18.911  -1.655  13.350  20.273  -1.542  14.413  20.571  -1.851  12.638
  17.292  -3.996  10.347  16.969  -3.100   9.555  17.365  -5.287   9.897  17.565
  -6.031  10.550  17.115  -5.707   8.479  17.777  -5.095   7.867  17.340  -7.267
   8.365  16.567  -7.616   9.050  17.038  -7.665   6.958  16.973  -8.739   6.782
  16.025  -7.336   6.727  17.780  -7.180   6.324  18.756  -7.733   8.800  19.408
  -7.700   7.927  19.157  -7.148   9.627  18.745  -9.209   9.278  19.722  -9.488
   9.673  18.042  -9.416  10.084  18.513  -9.913   8.478  15.692  -5.292   8.053
  15.608  -4.811   6.950  14.685  -5.523   8.818  14.910  -5.795   9.764  13.345
  -5.028   8.590  13.098  -5.566   7.675  12.675  -5.386   9.372  13.267  -3.487
   8.295  12.790  -3.183   7.224  13.867  -2.582   9.154  14.289  -2.883  10.021
  13.898  -1.139   8.979  12.857  -0.827   8.891  14.576  -0.514  10.268  14.061
  -1.033  11.076  15.635  -0.770  10.267  14.381   0.993  10.642  15.326   1.659
  11.454  16.206   1.087  11.710  15.134   2.973  11.957  15.795   3.544  12.592
  14.067   3.664  11.441  13.878   4.666  11.799  13.136   3.017  10.655  12.256
   3.473  10.227  13.318   1.722  10.129  12.549   1.344   9.472  14.612  -0.718
   7.702  14.286   0.301   7.101  15.582  -1.605   7.322  15.895  -2.302   7.983
  16.437  -1.448   6.026  16.838  -0.436   5.978  17.224  -2.201   5.989  15.544
  -1.734   4.845  15.633  -0.995   3.878  14.773  -2.841   4.834  14.896  -3.452
   5.628  13.752  -3.071   3.762  14.250  -3.122   2.793  13.101  -4.396   4.060
  12.851  -4.315   5.118  12.098  -4.453   3.637  13.862  -5.750   3.795  14.932
  -5.677   3.987  13.207  -6.961   4.429  13.667  -7.004   5.416  12.138  -6.820
   4.590  13.506  -7.883   3.931  13.817  -6.021   2.211  14.517  -6.841   2.047
  12.830  -6.235   1.802  14.118  -5.150   1.628  12.737  -1.928   3.691  12.325
  -1.539   2.616  12.230  -1.509   4.861  12.401  -1.983   5.736  11.164  -0.443
   4.953  10.213  -0.739   4.511  10.693  -0.242   6.413  10.075  -1.115   6.625
  11.542  -0.120   7.086   9.920   1.007   6.512   8.659   1.180   6.091   8.021
   0.468   5.587   8.232   2.461   6.342   7.281   2.770   6.195   9.294   3.256
   6.704   9.468   4.646   6.855   8.694   5.390   6.737  10.768   5.104   7.038
  10.838   6.181   7.010  11.927   4.295   7.165  12.844   4.861   7.236  11.761
   2.908   7.071  12.638   2.283   6.989  10.415   2.348   6.812  11.655   0.767
   4.113  11.015   1.270   3.235  12.888   1.317   4.405  13.443   0.815   5.083
  13.572   2.484   3.817  12.993   3.373   4.064  14.849   2.757   4.633  14.646
   2.878   5.697  15.565   1.936   4.683  15.649   4.045   4.153  14.970   4.676
   3.580  16.176   4.880   5.271  15.396   5.258   5.933  16.882   4.269   5.833
  16.548   5.784   4.788  16.887   3.684   3.229  16.549   3.051   2.409  17.218
   4.633   2.808  17.711   3.196   3.750  13.939   2.261   2.323  13.792   3.171
   1.503  14.319   1.085   1.914  14.609   0.505   2.688  14.509   0.642   0.526
  15.233   1.291   0.034  15.023  -0.786   0.455  14.318  -1.489   0.898  15.226
  -1.172  -1.074  14.260  -0.974  -1.538  15.941  -0.581  -1.647  15.497  -2.223
  -1.181  16.211  -0.831   0.990  16.195  -0.828   1.949  13.147   0.744  -0.206
  13.138   1.342  -1.270  12.019   0.228   0.326  12.022  -0.177   1.252  10.644
   0.383  -0.218  10.662  -0.061  -1.213   9.958  -0.075   0.495  10.140   1.826
  -0.351   9.670   2.273  -1.381  10.149   2.546   0.707  10.529   2.242   1.592
   9.511   3.873   0.639   8.444   3.707   0.487   9.497   4.350   2.127   8.924
   5.273   2.218   8.925   3.577   2.640  10.785   4.413   2.923  10.737   4.087
   3.962  11.445   3.704   2.425  11.539   6.073   2.872  10.469   7.112   3.916
   9.552   7.216   3.337  10.207   6.587   4.834  11.049   8.013   4.122  10.215
   4.864  -0.325   9.515   5.626  -0.994  11.588   4.881  -0.359  12.129   4.368
   0.322  12.372   5.613  -1.338  11.949   6.615  -1.408  13.856   5.567  -0.914
  14.218   4.558  -0.716  14.358   5.847  -1.841  14.186   6.564   0.153  13.783
   6.271   1.122  15.644   6.401   0.351  15.980   7.041   1.167  15.810   5.391
   0.725  16.233   6.586  -0.547  13.826   7.992  -0.299  14.110   8.703   0.477
  14.366   8.153  -1.232  12.740   8.048  -0.370  12.185   5.036  -2.716  12.141
   5.887  -3.569  12.095   3.727  -2.928  12.257   3.145  -2.119  11.780   3.094
  -4.189  12.453   3.532  -4.926  11.979   1.559  -4.202  11.580   1.185  -3.259
  11.285   0.723  -5.295  10.212   0.900  -5.358  11.696   1.025  -6.258  11.363
  -0.350  -5.119  13.486   1.348  -4.355  13.953   1.974  -5.115  13.995   1.783
  -3.495  14.111  -0.063  -4.367  13.390  -0.640  -3.788  14.062  -0.434  -5.391
  15.153  -0.071  -4.046  10.384   3.506  -4.683  10.267   4.045  -5.792   9.342
   3.485  -3.842   9.512   3.011  -2.967   7.985   3.900  -4.094   7.745   3.337
  -4.997   7.066   3.720  -2.819   7.380   2.835  -2.265   7.030   4.576  -2.147
   5.648   3.499  -3.280   5.256   3.642  -4.477   4.795   2.970  -2.368   3.805
   2.904  -2.556   5.129   2.729  -1.446   7.950   5.371  -4.578   7.438   5.653
  -5.656   8.270   6.399  -3.798   8.695   6.217  -2.900   8.234   7.854  -4.110
   7.198   8.131  -4.305   8.721   8.706  -2.887   9.692   8.267  -2.656   8.982
  10.206  -3.168   7.992  10.658  -3.240   9.492  10.641  -2.308   9.621  10.348
  -4.039   7.735   8.359  -1.720   6.725   8.736  -1.883   7.640   7.276  -1.645
   8.283   8.805  -0.362   9.246   8.396  -0.056   8.477   9.873  -0.460   7.644
   8.634   0.504   9.045   8.249  -5.395   8.591   9.090  -6.169  10.207   7.630
  -5.664  10.512   6.956  -4.976  10.976   7.847  -6.890  11.058   8.932  -6.953
  12.392   7.288  -6.616  13.060   8.074  -6.263  12.294   6.545  -5.825  12.955
   6.542  -7.802  13.500   7.049  -8.951  13.382   8.020  -9.202  13.808   6.061
  -9.747  14.152   6.146 -10.767  13.517   4.861  -9.152  12.918   5.157  -7.935
  12.594   4.334  -7.315  10.236   7.272  -8.102   9.918   7.998  -9.022   9.934
   5.987  -8.088  10.239   5.418  -7.310   9.099   5.335  -9.123   9.692   5.169
 -10.022   8.709   3.933  -8.625   8.056   4.071  -7.763   8.204   3.520  -9.499
   9.896   3.214  -8.237  10.125   3.430  -7.330   7.791   6.081  -9.448   7.408
   6.214 -10.610   7.103   6.615  -8.479   7.492   6.595  -7.548   5.923   7.519
  -8.602   5.125   6.954  -9.085   5.516   7.920  -7.192   5.010   7.039  -6.799
   6.408   8.059  -6.580   4.655   9.142  -7.148   3.509   9.125  -7.705   5.046
  10.160  -6.546   6.144   8.817  -9.442   5.378   9.143 -10.350   7.154   9.606
  -9.099   7.723   9.371  -8.298   7.721  10.691  -9.908   7.030  11.511 -10.100
   9.010  11.215  -9.229   9.816  10.537  -8.948   9.464  11.876  -9.967   8.723
  12.124  -8.076   8.362  11.700  -6.836   8.380  10.722  -6.584   8.012  12.738
  -6.057   7.986  12.750  -4.977   8.073  13.838  -6.828   8.567  13.489  -8.047
   8.681  14.171  -8.877   8.020  10.169 -11.334   7.628  10.876 -12.302   8.871
   9.090 -11.430   9.172   8.670 -10.562   9.254   8.472 -12.737   9.960   9.159
 -13.203  10.076   7.147 -12.603   9.481   6.408 -12.066  10.261   6.573 -14.034
  10.427   5.503 -13.909   9.457   6.778 -14.740  11.144   6.938 -14.560  11.454
   7.118 -11.857  11.250   7.320 -10.806  11.731   6.072 -11.985  12.390   8.252
 -12.579  13.232   8.446 -11.915  12.710   7.901 -13.560  11.947   9.246 -12.636
   7.967   8.378 -13.625   7.858   8.955 -14.698   6.987   7.578 -13.202   7.169
   7.128 -12.317   5.683   7.468 -13.864   5.733   6.912 -14.800   4.650   6.672
 -12.911   4.709   7.182 -11.949   3.683   6.916 -13.352   4.827   5.178 -12.784
   5.828   4.892 -12.461   3.846   4.719 -11.691   2.858   5.083 -11.971   3.934
   3.633 -11.667   4.117   5.167 -10.735   4.576   4.441 -14.123   5.365   4.655
 -14.843   4.715   3.368 -13.997   3.542   4.687 -14.364   5.105   8.767 -14.226
   4.882   9.003 -15.415   4.887   9.677 -13.268   5.156   9.421 -12.329   4.350
  11.048 -13.427   3.338  10.985 -13.826   4.350  11.775 -12.048   3.608  11.379
 -11.354   5.331  11.566 -11.620   4.132  13.228 -12.011   5.045  13.654 -12.427
   3.333  13.552 -12.677   3.783  13.871 -10.657   3.864  14.955 -10.729   2.745
  13.736 -10.355   4.688  13.436  -9.566   5.533  13.973  -9.439   4.587  12.510
  -8.591   3.600  11.675  -8.430   2.741  11.640  -8.960   3.717  10.953  -7.734
   5.556  12.520  -7.751   6.249  13.250  -7.667   5.517  11.719  -7.136   5.031
  11.850 -14.558   4.323  12.371 -15.426   6.349  11.911 -14.609   6.823  11.357
 -13.910   7.160  12.499 -15.670   6.768  13.496 -15.874   8.554  12.671 -15.026
   8.791  11.743 -14.505   9.297  12.731 -15.821   8.705  13.754 -13.954   7.803
  14.465 -13.537   9.911  13.830 -13.497  10.081  14.482 -12.745  10.670  13.381
 -13.990   7.107  11.925 -17.100   7.244  12.682 -18.042   6.628  10.709 -17.253
   6.293  10.251 -16.418   6.216  10.103 -18.482   6.783  10.448 -19.347   6.518
   8.603 -18.306   7.493   8.473 -17.836   5.653   8.130 -17.842   6.748   7.982
 -19.658   5.918   8.212 -20.326   8.109   8.172 -20.318   8.445   9.195 -20.151
   8.831   7.494 -19.862   8.030   7.994 -21.390   6.602   6.477 -19.558   7.403
   6.111 -18.915   5.681   6.100 -19.114   6.784   6.018 -20.530   4.671  10.245
 -18.796   4.407  10.568 -19.928   3.746  10.035 -17.852   4.086   9.765 -16.940
   2.300  10.049 -18.116   2.149   9.585 -19.090   1.618   9.132 -17.095   1.715
   9.532 -16.085   0.570   9.184 -17.389   2.095   7.680 -17.140   1.920   7.315
 -18.152   3.181   7.621 -17.075   1.535   6.793 -16.037   1.859   5.776 -16.255
   2.004   7.066 -15.092   0.111   6.981 -15.895  -0.142   7.809 -15.375  -0.845
   6.265 -16.509  -0.538   5.462 -17.483   0.407   5.186 -17.707  -1.279   4.949
 -17.940  -2.070   6.441 -16.177  -2.323   6.999 -15.374  -2.783   5.887 -16.629
   1.693  11.521 -18.173   0.837  11.903 -17.400   2.247  12.322 -19.071   3.066
  11.911 -19.494   1.764  13.578 -19.565   1.387  14.252 -18.796   3.051  14.202
 -20.083   3.639  13.549 -20.728   2.705  15.091 -20.609   3.929  14.717 -18.903
   3.328  14.998 -18.038   4.604  13.921 -18.587   4.737  16.027 -19.073   4.120
  16.904 -19.271   5.234  16.194 -18.117   5.796  15.997 -20.222   5.333  15.619
 -21.134   6.063  17.037 -20.409   7.007  15.193 -19.985   6.884  14.198 -19.864
   7.663  15.243 -20.752   7.569  15.478 -19.196   0.726  13.449 -20.672   0.385
  12.302 -21.064  -0.008  14.498 -21.090  -0.143  15.779 -20.440   0.833  16.258
 -20.360  -0.559  15.605 -19.448  -1.177  16.583 -21.234  -0.766  17.579 -21.397
  -2.154  16.572 -20.750  -1.381  15.808 -22.566  -0.823  16.226 -23.404  -2.432
  15.853 -22.850  -1.006  14.401 -22.192  -1.871  13.861 -21.806  -0.563  13.689
 -23.449   0.480  13.988 -24.038  -1.327  12.707 -23.930  -2.282  12.676 -23.605
  -0.925  11.840 -25.104  -1.805  11.397 -25.571  -0.435  12.466 -25.850   0.148
  10.807 -24.695   0.052   9.637 -24.966   1.299  11.204 -24.110   1.494  12.187
 -23.983   2.337  10.297 -23.616   2.713   9.800 -24.510   3.579  10.958 -23.134
   3.364  11.612 -22.289   4.219  10.174 -22.728   4.437  11.581 -24.246   4.157
  11.408 -25.449   5.407  12.284 -23.875   1.939   9.216 -22.607   2.544   8.129
 -22.524   0.853   9.462 -21.891   0.551  10.421 -21.986   0.116   8.517 -21.023
   0.802   8.246 -20.221  -1.140   9.152 -20.362  -1.876   9.423 -21.119  -1.746
   8.173 -19.417  -1.948   7.216 -19.898  -1.039   8.017 -18.602  -2.704   8.527
 -19.036  -0.819  10.308 -19.569  -0.393  10.993 -20.090  -0.211   7.153 -21.746
  -0.840   7.197 -22.813   0.151   5.982 -21.184   0.727   6.048 -20.357   0.098
   4.712 -21.863   0.288   3.934 -21.125  -0.865   4.427 -22.289   1.169   4.616
 -22.997   2.174   3.853 -23.063   0.931   5.434 -24.044   0.107   6.018 -24.045
   1.729   5.397 -25.316   1.286   4.668 -25.995   1.505   6.749 -26.035   0.488
   7.082 -26.243   1.990   7.493 -25.403   2.212   6.786 -27.432   3.570   6.997
 -27.454   4.158   7.217 -26.575   4.330   6.981 -28.624   5.405   7.068 -28.668
   3.661   6.772 -29.851   4.296   6.846 -31.066   3.840   6.986 -31.899   2.265
   6.592 -29.877   1.678   6.470 -30.775   1.563   6.642 -28.646   0.487   6.557
 -28.652   3.271   5.026 -25.129   3.755   3.982 -25.522   4.017   5.835 -24.347
   3.415   6.558 -23.978   5.338   5.583 -23.809   5.937   5.103 -24.583   6.191
   6.892 -23.493   5.753   7.454 -22.669   7.183   6.488 -23.289   6.326   7.885
 -24.618   6.673   7.359 -25.507   5.360   8.307 -24.895   7.207   9.138 -24.241
   6.871   9.733 -23.391   8.151   8.640 -24.019   7.344  10.098 -25.465   8.159
   9.763 -26.107   6.344  10.000 -25.888   7.730  11.477 -25.072   7.898  11.932
 -25.958   7.035  12.021 -24.581   8.617  11.560 -24.596   5.443   4.577 -22.613
   4.869   4.806 -21.550   6.193   3.450 -22.776   6.689   3.265 -23.635   6.575
   2.652 -21.611   5.618   2.469 -21.123   7.280   1.419 -22.226   8.173   1.716
 -22.776   7.881   0.389 -21.138   8.463  -0.365 -21.667   8.492   0.863 -20.368
   6.997  -0.096 -20.725   6.354   0.678 -23.197   6.159   1.277 -24.086   6.846
  -0.254 -23.474   4.989   0.287 -22.612   5.130  -0.277 -21.690   4.443   1.220
 -22.473   4.366  -0.329 -23.262   7.524   3.368 -20.611   8.478   3.974 -21.039
   7.395   3.013 -19.322   6.160   2.587 -18.676   5.711   1.631 -18.945   5.355
   3.251 -18.990   6.340   2.794 -17.195   6.512   1.860 -16.660   5.477   3.301
 -16.765   7.525   3.695 -17.052   8.140   3.476 -16.179   7.202   4.731 -16.949
   8.336   3.480 -18.325   8.624   4.471 -18.674   9.518   2.607 -18.353   9.442
   1.399 -18.090  10.697   3.244 -18.429  10.716   4.200 -18.756  11.982   2.555
 -18.274  11.778   1.501 -18.087  12.759   2.603 -19.583  12.945   3.657 -19.792
  13.733   2.129 -19.462  12.007   1.978 -20.729  11.823   0.986 -20.316  11.086
   2.515 -20.955  12.968   1.861 -21.945  13.351   2.796 -22.353  13.831   1.242
 -21.700  12.244   1.273 -23.076  11.812   1.933 -23.707  12.082  -0.003 -23.337
  12.352  -0.990 -22.565  12.886  -0.781 -21.733  12.390  -1.883 -23.033  11.256
  -0.389 -24.313  10.908   0.345 -24.913  11.056  -1.359 -24.514  12.808   3.093
 -17.047  13.594   2.321 -16.493  12.669   4.384 -16.791  12.011   4.941 -17.316
  13.516   5.100 -15.769  14.550   5.105 -16.113  13.065   6.092 -15.735  13.537
   4.460 -14.365  12.514   3.958 -13.906  14.671   4.568 -13.710  15.352   5.229
 -14.058  14.913   4.046 -12.389  15.885   4.346 -11.998  14.042   4.301 -11.786
  15.039   2.484 -12.365  16.060   1.918 -12.786  14.007   1.798 -11.927  13.187
   2.325 -11.660  13.865   0.329 -11.888  14.805  -0.115 -12.218  13.800  -0.098
 -10.441  12.869   0.200  -9.957  13.889  -1.183 -10.388  14.925   0.371  -9.493
  14.915   1.461  -9.488  14.607  -0.092  -8.059  14.465  -1.172  -8.066  15.403
   0.140  -7.351  13.666   0.307  -7.682  16.318  -0.105  -9.963  16.609  -1.155
  -9.925  16.528   0.063 -11.020  17.048   0.423  -9.351  12.910  -0.371 -12.774
  12.966  -1.555 -13.035  11.998   0.448 -13.354  12.242   1.424 -13.272  10.894
   0.069 -14.292  10.195  -0.575 -13.759  10.092   1.279 -14.778  10.848   2.043
 -14.958   9.597   0.998 -15.708   9.026   1.718 -13.869   7.771   0.990 -13.845
   7.729   0.091 -14.442   6.790   1.439 -12.998   5.823   0.961 -13.045   7.075
   2.517 -12.141   6.317   2.903 -11.476   8.292   3.225 -12.174   8.435   4.099
 -11.557   9.317   2.746 -12.983  10.270   3.254 -12.962  11.435  -0.781 -15.489
  10.665  -1.494 -16.055  12.634  -0.559 -15.935  13.210   0.198 -15.596  13.295
  -1.410 -16.957  12.793  -1.393 -17.925  14.633  -0.838 -17.159  14.612   0.246
 -17.274  15.184  -1.047 -16.242  15.331  -1.407 -18.335  16.373  -1.088 -18.367
  15.402  -2.492 -18.251  14.747  -0.937 -19.720  13.519  -1.001 -20.058  15.541
  -0.423 -20.537  13.228  -2.922 -16.687  13.011  -3.613 -17.672  13.404  -3.380
 -15.450  13.461  -2.688 -14.716  13.464  -4.825 -15.010  13.884  -5.495 -15.761
  14.475  -4.815 -13.859  14.068  -4.261 -13.013  14.559  -5.792 -13.382  15.779
  -4.198 -14.137  16.512  -4.672 -15.211  16.073  -5.507 -15.736  17.770  -4.136
 -15.538  18.462  -4.573 -16.243  18.231  -3.052 -14.744  19.475  -2.501 -14.927
  19.893  -3.060 -15.586  17.513  -2.562 -13.630  17.919  -1.850 -12.926  16.238
  -3.102 -13.348  15.671  -2.709 -12.517  12.071  -5.267 -14.552  11.755  -6.489
 -14.555  11.175  -4.428 -13.980  11.388  -3.445 -13.890   9.915  -4.802 -13.372
   9.541  -5.746 -13.769  10.125  -5.026 -11.854  10.778  -5.887 -11.714  10.662
  -3.828 -11.096  10.977  -4.099 -10.088  11.542  -3.467 -11.627   9.979  -2.979
 -11.066   8.797  -5.358 -11.185   8.146  -4.485 -11.138   8.230  -6.163 -11.652
   9.054  -5.737 -10.196   8.766  -3.761 -13.626   8.905  -2.553 -13.430   7.591
  -4.277 -14.077   7.643  -5.263 -14.287   6.489  -3.479 -14.665   6.891  -2.862
 -15.468   5.367  -4.302 -15.299   4.876  -4.899 -14.531   4.236  -3.445 -15.947
   4.748  -2.681 -16.533   3.646  -4.042 -16.642   3.556  -2.918 -15.277   5.863
  -5.064 -16.311   5.324  -5.841 -16.477   5.789  -2.574 -13.608   5.327  -1.493
 -13.974   5.637  -2.970 -12.364   5.984  -3.890 -12.137   5.175  -1.995 -11.385
   5.081  -1.013 -11.849   3.785  -2.418 -10.871   3.224  -2.666 -11.772   3.906
  -3.265 -10.195   3.435  -1.535 -10.337   6.186  -1.809 -10.154   5.981  -2.172
  -8.997   7.289  -1.070 -10.426   7.343  -0.734 -11.377   8.345  -0.649  -9.489
   8.787  -1.604  -9.204   9.394   0.235 -10.144  10.063   0.669  -9.401   9.959
  -0.363 -10.859   8.870   1.092 -10.565   7.819   0.055  -8.253   8.194  -0.209
  -7.129   6.863   0.976  -8.454   6.377   1.060  -9.335   6.134   1.680  -7.380
   6.802   2.257  -6.740   5.187   2.776  -7.961   4.826   3.387  -7.133   5.833
   3.399  -8.580   4.055   2.225  -8.837   4.140   1.155  -9.366   2.945   2.882
  -9.063   2.321   2.592  -9.803   2.823   3.815  -8.696   5.432   0.625  -6.455
   5.539   0.691  -5.271   4.667  -0.307  -7.017   4.745  -0.462  -8.012   3.883
  -1.349  -6.274   3.330  -0.935  -5.430   2.870  -2.101  -7.231   3.456  -2.598
  -8.004   2.448  -2.818  -6.526   1.742  -1.338  -7.886   1.417  -0.017  -7.582
   1.821   0.466  -6.705   0.381   0.562  -8.258   0.088   1.540  -7.905  -0.216
  -0.040  -9.325  -1.167   0.630 -10.085  -1.846   0.988  -9.509   0.095  -1.316
  -9.722  -0.290  -1.662 -10.670   1.127  -1.987  -8.942   1.429  -2.995  -9.183
   4.882  -2.319  -5.651   4.748  -2.670  -4.521   5.973  -2.725  -6.300   5.991
  -2.507  -7.286   7.183  -3.514  -5.892   6.916  -4.558  -5.724   8.350  -3.469
  -6.912   8.002  -3.898  -7.851   8.527  -2.419  -7.144   9.684  -4.009  -6.451
  10.817  -3.382  -6.967  10.748  -2.558  -7.661  12.063  -3.807  -6.417  12.966
  -3.472  -6.906  12.208  -4.838  -5.431  13.144  -5.247  -5.079  10.992  -5.452
  -4.970  11.067  -6.262  -4.260   9.762  -5.061  -5.550   8.814  -5.400  -5.159
   7.675  -2.842  -4.556   7.771  -3.483  -3.486   7.962  -1.519  -4.581   7.787
  -1.046  -5.456   8.202  -0.586  -3.434   9.180  -0.865  -3.042   8.109   0.403
  -3.882   7.139  -0.624  -2.351   7.530  -0.959  -1.251   5.841  -0.408  -2.563
   5.557  -0.176  -3.504   4.778  -0.600  -1.514   4.824   0.160  -0.734   3.398
  -0.309  -2.137   3.449   0.172  -3.114   2.957  -1.231  -2.515   2.394   0.351
  -1.200   1.780  -0.394  -0.693   3.004   0.853  -0.450   1.435   1.298  -1.970
   0.234   1.296  -1.649   1.877   2.079  -2.784   4.830  -1.978  -0.858   4.665
  -2.169   0.329   4.916  -3.063  -1.659   5.039  -2.920  -2.651   5.007  -4.375
  -1.064   4.213  -4.444  -0.320   4.989  -5.534  -2.119   5.744  -5.366  -2.888
   5.396  -6.898  -1.509   6.382  -6.853  -1.047   4.689  -7.162  -0.722   5.401
  -7.672  -2.277   3.645  -5.599  -2.790   2.924  -5.856  -2.013   3.450  -4.626
  -3.241   3.537  -6.525  -3.973   3.825  -7.557  -3.775   2.500  -6.607  -4.298
   4.128  -5.989  -4.715   6.234  -4.419  -0.173   6.130  -4.826   0.988   7.408
  -4.053  -0.649   7.383  -3.639  -1.570   8.743  -4.068   0.079   8.903  -5.109
   0.359   9.890  -3.615  -0.814   9.912  -4.310  -1.653   9.679  -2.576  -1.065
  11.150  -3.825  -0.052  11.166  -3.068   0.732  11.224  -4.794   0.442  12.645
  -3.689  -1.148  12.146  -2.491  -2.389  11.233  -2.780  -2.911  11.983  -1.449
  -2.113  12.945  -2.534  -3.128   8.730  -3.154   1.321   9.240  -3.709   2.282
   8.124  -1.915   1.303   7.703  -1.552   0.460   8.023  -1.087   2.508   9.062
  -0.879   2.766   7.569   0.345   2.209   7.603   0.960   3.108   8.267   0.810
   1.514   6.136   0.430   1.888   5.917  -0.222   1.042   5.476   0.156   2.711
   5.766   1.907   1.420   5.634   2.801   2.252   5.826   2.211   0.240   7.312
  -1.740   3.713   7.819  -1.810   4.845   6.131  -2.255   3.449   5.782  -2.236
   2.501   5.350  -3.149   4.262   5.379  -2.627   5.218   3.873  -3.208   3.865
   3.772  -3.835   2.980   3.461  -3.842   4.650   3.090  -1.857   3.749   2.350
  -1.521   2.683   2.173  -2.210   1.871   1.934  -0.206   2.879   1.385   0.296
   2.196   2.275   0.295   4.065   2.154   1.517   4.689   1.805   2.358   4.108
   2.617   1.735   5.967   2.419   2.691   6.428   3.306   0.712   6.636   3.717
   0.846   7.626   3.532  -0.470   5.940   4.140  -1.217   6.429   2.952  -0.799
   4.700   5.940  -4.533   4.639   5.974  -4.819   5.821   6.645  -5.166   3.720
   6.694  -4.840   2.765   7.502  -6.356   4.056   6.955  -7.207   4.462   8.155
  -6.885   2.785   8.670  -6.092   2.243   8.726  -7.770   3.066   6.832  -7.671
   1.827   6.397  -6.535   1.275   8.549  -6.054   5.218   8.625  -6.883   6.109
   9.190  -4.904   5.210   9.033  -4.281   4.430  10.219  -4.454   6.203  10.845
  -5.345   6.262  10.658  -3.573   5.737   9.560  -4.008   7.453   9.919  -4.460
   8.530   8.519  -3.165   7.358   8.156  -2.775   6.500   7.565  -2.879   8.476
   8.157  -2.331   9.210   6.382  -2.000   8.075   6.800  -1.074   7.682   5.865
  -2.500   7.256   5.304  -1.754   9.181   4.174  -2.581   9.169   4.033  -3.327
   8.401   3.226  -2.366  10.202   2.311  -2.935  10.268   3.401  -1.382  11.222
   2.377  -1.070  12.050   2.104  -1.857  12.527   4.579  -0.628  11.240   4.708
   0.132  11.997   5.535  -0.830  10.200   6.460  -0.281  10.105   7.131  -4.123
   9.286   7.383  -4.290  10.459   6.649  -5.145   8.565   6.523  -5.008   7.573
   6.294  -6.488   9.083   5.499  -6.532   9.828   5.805  -7.366   7.955   5.689
  -8.387   8.319   4.877  -7.053   7.476   6.514  -7.298   7.130   7.469  -7.213
   9.858   7.297  -7.666  10.994   8.696  -7.168   9.331   8.827  -6.654   8.472
   9.888  -7.719   9.879   9.562  -8.713  10.184  10.947  -7.994   8.784  10.481
  -8.645   8.044  11.180  -7.045   8.301  12.237  -8.610   9.331  12.538  -7.838
  10.039  12.334  -9.921   9.996  13.317  -9.941  10.465  11.714 -10.020  10.887
  12.089 -10.787   9.382  13.271  -8.560   8.241  12.933  -9.194   7.421  13.437
  -7.544   7.882  14.259  -8.869   8.583  10.400  -7.015  11.116  10.774  -7.641
  12.147  10.374  -5.663  11.109   9.996  -5.181  10.306  10.885  -4.753  12.147
  11.728  -5.229  12.649  11.357  -3.505  11.431  12.082  -3.865  10.701  10.488
  -2.978  11.036  11.970  -2.980  12.164   9.882  -4.519  13.284  10.320  -4.339
  14.453   8.536  -4.769  13.059   8.272  -4.867  12.089   7.516  -5.055  14.082
   7.858  -4.548  14.984   6.064  -4.783  13.603   5.317  -5.160  14.302   5.912
  -3.708  13.508   5.854  -5.418  12.368   6.351  -4.888  11.740   7.595  -6.543
  14.611   7.164  -6.771  15.740   8.156  -7.436  13.855   8.478  -7.052  12.978
   8.113  -8.880  13.962   8.197  -9.366  12.990   9.200  -9.270  14.890  10.153
  -8.947  14.471   8.996  -8.749  15.825   9.412 -10.717  15.277   9.535 -11.104
  16.585   9.414 -10.482  17.460   9.970 -12.401  16.721  10.199 -12.961  17.530
  10.157 -12.926  15.423  10.549 -14.168  15.010  10.744 -14.954  15.724  10.764
 -14.341  13.585  11.012 -15.326  13.219  10.515 -13.273  12.697  10.699 -13.441
  11.646  10.012 -12.083  13.145   9.894 -11.299  12.411   9.800 -11.891  14.531
   6.675  -9.349  14.360   6.456  -9.923  15.381   5.628  -8.915  13.603   6.014
  -8.543  12.747   4.151  -9.091  13.913   4.063  -9.641  14.850   3.580  -7.717
  14.251   2.561  -7.747  14.637   4.201  -7.415  15.095   3.548  -6.699  13.241
   4.458  -6.576  12.959   3.251  -9.725  12.823   3.320  -9.443  11.593   2.344
 -10.670  13.189   2.570 -11.039  14.101   1.130 -11.116  12.445   1.359 -11.838
  11.661   0.184 -11.805  13.438   0.267 -11.185  14.331  -1.312 -11.907  13.063
  -1.818 -12.440  13.868  -1.837 -10.959  12.947  -1.331 -12.498  12.148   0.570
 -13.204  13.744   0.535 -13.842  12.861   1.626 -13.279  14.002  -0.022 -13.630
  14.554   0.423  -9.952  11.849  -0.101 -10.082  10.766   0.263  -8.825  12.567
   0.571  -8.906  13.525  -0.503  -7.604  12.171  -1.487  -7.911  11.816  -0.666
  -6.485  13.248   0.312  -6.292  13.689  -1.064  -5.576  12.795  -1.547  -6.968
  14.434  -1.754  -6.085  15.040  -2.507  -7.268  14.015  -0.973  -8.067  15.307
   0.220  -8.336  15.535  -1.937  -8.865  15.760  -1.776  -9.615  16.417  -2.902
  -8.574  15.694   0.174  -6.957  10.938  -0.488  -6.697   9.919   1.512  -6.611
  11.017   1.995  -6.632  11.904   2.209  -6.129   9.822   1.521  -5.365   9.458
   3.192  -5.696  10.007   2.247  -7.050   8.639   2.068  -6.597   7.509   2.652
  -8.295   8.938   2.635  -8.577   9.907   2.578  -9.314   7.824   3.301  -8.957
   7.090   3.080 -10.646   8.379   2.623 -10.711   9.366   2.947 -11.454   7.659
   4.150 -10.618   8.582   1.198  -9.540   7.114   1.185  -9.532   5.886   0.114
  -9.678   7.888   0.275  -9.478   8.865  -1.258  -9.529   7.340  -1.324 -10.501
   6.852  -2.299  -9.367   8.437  -3.337  -9.413   8.107  -2.159 -10.094   9.236
  -2.079  -8.482   9.034  -1.490  -8.404   6.278  -2.006  -8.624   5.153  -1.071
  -7.183   6.619  -0.736  -7.003   7.554  -1.249  -6.022   5.759  -2.277  -6.050
   5.396  -1.052  -4.787   6.678  -1.915  -4.740   7.343  -0.171  -4.889   7.312
  -1.063  -3.480   6.089  -0.049  -2.633   6.532   0.733  -2.941   7.210   0.024
  -1.356   5.947   0.728  -0.611   6.288  -0.806  -1.012   4.854  -0.525  -0.111
   4.328  -1.798  -1.962   4.442  -2.366  -1.757   3.547  -1.926  -3.209   5.010
  -2.669  -3.912   4.663  -0.347  -6.107   4.546  -0.800  -5.941   3.443   0.915
  -6.425   4.667   1.320  -6.512   5.588   1.769  -6.921   3.625   1.919  -6.114
   2.907   3.113  -7.401   4.119   3.729  -7.629   3.249   3.546  -6.675   4.807
   3.051  -8.313   4.712   1.144  -7.983   2.724   1.169  -7.818   1.478   0.689
  -9.122   3.208   0.814  -9.271   4.199  -0.050 -10.208   2.519   0.584 -10.719
   1.795  -0.294 -11.291   3.586   0.602 -11.514   4.164  -1.023 -10.847   4.263
  -0.970 -12.542   3.053  -2.274 -12.848   3.424  -2.717 -12.296   4.239  -2.999
 -13.816   2.703  -4.063 -13.928   2.849  -2.363 -14.454   1.583  -2.924 -15.081
   0.905  -1.001 -14.204   1.322  -0.569 -14.498   0.377  -0.309 -13.214   2.052
   0.688 -12.975   1.712  -1.292  -9.811   1.670  -1.334 -10.144   0.478  -2.282
  -9.096   2.236  -2.279  -9.072   3.246  -3.198  -8.184   1.565  -3.795  -8.879
   0.975  -4.084  -7.590   2.640  -4.525  -8.367   3.265  -3.420  -6.971   3.243
  -5.261  -6.753   2.136  -5.018  -5.430   1.732  -4.027  -5.011   1.830  -6.026
  -4.624   1.323  -5.772  -3.643   0.949  -7.323  -5.222   1.170  -8.034  -4.616
   0.627  -7.639  -6.563   1.442  -8.613  -6.967   1.209  -6.587  -7.344   1.995
  -6.868  -8.380   2.116  -2.628  -7.188   0.584  -3.122  -7.231  -0.546  -1.542
  -6.429   0.863  -1.037  -6.521   1.733  -0.964  -5.473  -0.153  -1.721  -4.757
  -0.471   0.221  -4.778   0.459   0.839  -5.587   0.847   0.932  -3.797  -0.458
   1.848  -3.407  -0.014   1.147  -4.288  -1.407   0.275  -2.971  -0.730  -0.289
  -4.014   1.529  -0.456  -4.676   2.204  -0.545  -6.235  -1.392  -0.958  -5.882
  -2.492   0.260  -7.254  -1.126   0.722  -7.252  -0.227   0.622  -8.230  -2.118
   1.187  -7.577  -2.784   1.464  -9.338  -1.508   2.406  -8.936  -1.133   0.895
  -9.731  -0.665   1.784 -10.530  -2.370   1.401 -11.755  -1.879   0.960 -11.810
  -0.895   1.716 -12.916  -2.661   1.402 -13.902  -2.351   2.101 -12.797  -3.974
   1.964 -13.712  -4.531   2.395 -11.579  -4.557   2.717 -11.616  -5.588   2.217
 -10.448  -3.737   2.329  -9.439  -4.106  -0.608  -8.866  -2.897  -0.612  -8.672
  -4.145  -1.657  -9.362  -2.225  -1.510  -9.537  -1.241  -2.813  -9.868  -2.901
  -2.395 -10.683  -3.492  -3.873 -10.326  -1.901  -4.094  -9.510  -1.213  -4.840
 -10.693  -2.246  -3.163 -11.791  -1.055  -2.058 -11.163  -0.641  -3.549  -8.917
  -3.848  -3.700  -9.221  -4.999  -3.856  -7.702  -3.410  -3.529  -7.436  -2.492
  -4.385  -6.644  -4.346  -5.178  -7.147  -4.899  -4.977  -5.552  -3.491  -4.458
  -5.355  -2.553  -5.054  -4.604  -4.023  -6.349  -5.804  -3.144  -7.409  -5.373
  -3.973  -7.216  -4.867  -4.908  -8.753  -5.692  -3.650  -9.561  -5.300  -4.250
  -9.051  -6.492  -2.547 -10.099  -6.714  -2.409  -8.000  -7.024  -1.791  -8.306
  -7.702  -1.008  -6.630  -6.637  -2.068  -5.838  -7.118  -1.513  -3.354  -6.161
  -5.366  -3.575  -6.142  -6.599  -2.242  -5.761  -4.837  -2.032  -5.869  -3.855
  -1.257  -5.069  -5.790  -1.789  -4.324  -6.382  -0.017  -4.430  -5.009   0.492
  -5.158  -4.379   0.716  -4.066  -5.729  -0.584  -3.268  -4.194  -1.245  -3.660
  -3.421   0.592  -2.417  -3.606   0.948  -1.796  -4.428   0.121  -1.878  -2.785
   1.358  -3.118  -3.273  -1.508  -2.288  -4.932  -2.502  -2.723  -5.037  -1.652
  -1.400  -4.318  -1.092  -1.976  -5.890  -0.692  -5.952  -6.930  -0.540  -5.486
  -8.018  -0.529  -7.282  -6.701  -0.437  -7.524  -5.725  -0.074  -8.243  -7.764
   0.777  -7.862  -8.329   0.444  -9.559  -7.071   0.939 -10.084  -7.889   1.262
  -9.411  -6.366  -0.625 -10.264  -6.480  -0.852  -9.720  -5.722  -1.133  -8.328
  -8.838  -0.807  -8.502 -10.019  -2.388  -8.202  -8.464  -2.547  -7.868  -7.524
  -3.532  -8.172  -9.374  -3.589  -9.033 -10.040  -4.449  -7.968  -8.822  -3.423
  -6.860 -10.257  -3.515  -6.934 -11.464  -3.137  -5.753  -9.584  -2.947  -5.802
  -8.593  -3.236  -4.435 -10.218  -4.091  -4.547 -10.885  -3.570  -3.419  -9.121
  -4.318  -3.839  -8.448  -2.683  -3.206  -8.523  -4.056  -2.074  -9.571  -4.438
  -1.485  -8.738  -3.253  -1.551 -10.091  -5.113  -2.167 -10.661  -4.782  -2.777
 -11.501  -6.042  -2.546 -10.236  -5.354  -0.878 -11.206  -5.740  -0.231 -10.533
  -4.837  -0.241 -12.267  -3.968  -0.693 -13.163  -3.700  -1.664 -13.234  -3.832
  -0.061 -13.939  -5.284   0.990 -12.460  -6.041   1.369 -11.908  -5.049   1.445
 -13.331  -1.981  -4.155 -11.027  -2.126  -3.442 -12.016  -0.790  -4.662 -10.628
  -0.822  -5.179  -9.761   0.347  -4.803 -11.520   0.748  -3.816 -11.750   1.450
  -5.533 -10.716   2.481  -5.482 -11.068   1.462  -5.230  -9.669   1.185  -6.583
 -10.837   0.034  -5.580 -12.874   0.484  -5.108 -13.922  -0.689  -6.715 -12.882
  -0.927  -7.117 -11.986  -1.128  -7.455 -14.097  -0.184  -7.639 -14.611  -1.677
  -8.863 -13.780  -0.843  -9.357 -13.282  -2.573  -8.778 -13.165  -1.828  -9.692
 -15.116  -2.718  -9.356 -15.647  -0.896  -9.504 -15.649  -1.935 -11.155 -14.879
  -0.989 -11.568 -14.528  -2.749 -11.244 -14.161  -2.320 -11.964 -16.121  -3.389
 -11.885 -16.315  -1.882 -11.508 -17.009  -1.665 -13.335 -16.100  -2.225 -14.011
 -15.601  -1.536 -13.738 -17.017  -0.786 -13.374 -15.604  -1.918  -6.635 -15.152
  -1.542  -6.715 -16.316  -2.854  -5.796 -14.710  -2.853  -5.673 -13.707  -3.550
  -4.761 -15.531  -4.203  -5.319 -16.202  -4.474  -3.936 -14.673  -5.135  -4.585
 -14.098  -3.998  -3.163 -14.070  -5.489  -3.066 -15.495  -4.908  -2.244 -15.912
  -6.063  -3.632 -16.229  -6.516  -2.414 -14.597  -6.872  -2.995 -13.518  -7.018
  -1.312 -14.872  -2.644  -3.819 -16.358  -2.937  -3.563 -17.520  -1.452  -3.423
 -15.846  -1.163  -3.935 -15.025  -0.509  -2.621 -16.562  -0.981  -1.777 -17.065
   0.538  -1.901 -15.620   1.043  -2.547 -14.902   1.275  -1.359 -16.213  -0.153
  -1.034 -14.620  -0.993  -0.040 -15.038  -1.286   0.628 -13.887  -1.721   1.609
 -13.762  -0.793  -0.015 -12.837  -0.981   0.337 -11.909  -0.022  -1.147 -13.257
   0.505  -1.880 -12.665   0.241  -3.553 -17.535   0.400  -3.216 -18.738   0.636
  -4.699 -17.036   0.479  -4.959 -16.073   1.414  -5.711 -17.690   2.330  -5.239
 -18.046   1.799  -6.890 -16.796   1.974  -6.623 -15.753   1.002  -7.632 -16.751
   3.025  -7.546 -17.223   4.280  -7.147 -16.841   5.180  -8.120 -17.132   6.239
  -8.089 -16.924   4.475  -9.114 -17.688   4.832 -10.029 -17.921   3.159  -8.814
 -17.731   2.277  -9.424 -17.859   0.784  -6.214 -19.011   1.269  -5.923 -20.104
  -0.430  -6.827 -18.898  -0.691  -6.974 -17.933  -1.253  -7.350 -20.009  -0.632
  -8.119 -20.467  -2.507  -7.976 -19.516  -3.062  -7.384 -18.789  -3.246  -8.041
 -20.315  -2.378  -9.328 -18.871  -1.785  -9.319 -17.957  -3.346  -9.710 -18.547
  -1.886 -10.351 -19.906  -2.372 -10.438 -21.083  -1.111 -11.226 -19.452  -1.560
  -6.408 -21.218  -1.094  -6.702 -22.328  -2.069  -5.208 -20.961  -2.274  -5.051
 -19.984  -2.238  -4.133 -21.941  -3.103  -4.402 -22.546  -2.514  -2.757 -21.278
  -3.327  -2.889 -20.564  -1.595  -2.534 -20.737  -2.870  -1.655 -22.272  -3.572
  -1.837 -23.456  -3.948  -2.771 -23.846  -3.823  -0.614 -24.003  -4.232  -0.424
 -24.906  -3.433   0.441 -23.186  -3.566   1.810 -23.342  -4.055   2.374 -24.123
  -3.110   2.618 -22.315  -3.236   3.686 -22.413  -2.372   2.023 -21.241  -2.046
   2.554 -20.359  -2.303   0.624 -21.037  -1.802   0.199 -20.180  -2.863  -0.202
 -22.040  -1.013  -3.815 -22.939  -1.107  -4.037 -24.109   0.138  -3.506 -22.424
   0.142  -3.481 -21.414   1.305  -3.337 -23.283   1.051  -2.603 -24.048   2.527
  -2.730 -22.538   2.860  -3.483 -21.825   3.408  -2.581 -23.163   2.116  -1.456
 -21.796   1.610  -0.329 -22.483   1.616  -0.303 -23.562   1.178   0.756 -21.676
   0.858   1.704 -22.082   1.091   0.729 -20.286   0.599   1.819 -19.621  -0.032
   1.694 -18.908   1.628  -0.425 -19.610   1.574  -0.424 -18.532   2.182  -1.461
 -20.365   2.606  -2.297 -19.829   1.750  -4.663 -24.006   2.076  -4.651 -25.138
   1.745  -5.768 -23.263   1.304  -5.627 -22.365   2.033  -7.199 -23.716   2.999
  -7.197 -24.220   2.064  -8.160 -22.524   2.767  -7.687 -21.839   1.225  -8.091
 -21.831   2.428  -9.721 -22.564   3.304  -9.907 -23.185   2.718 -10.184 -21.159
   2.816 -11.269 -21.137   3.702  -9.776 -20.928   1.910  -9.837 -20.515   1.286
 -10.583 -23.068   0.731  -9.958 -23.768   1.855 -11.437 -23.434   0.627 -10.979
 -22.295   1.106  -7.679 -24.933   1.693  -8.268 -25.820  -0.192  -7.368 -24.945
  -0.566  -6.928 -24.117  -1.155  -7.696 -26.054  -0.918  -8.647 -26.530  -2.566
  -7.787 -25.479  -2.723  -6.752 -25.174  -3.206  -8.059 -26.318  -2.723  -8.821
 -24.311  -1.898  -8.671 -23.615  -3.709  -8.736 -23.854  -2.538 -10.318 -24.876
  -3.497 -10.553 -25.338  -1.721 -10.468 -25.582  -2.426 -11.227 -23.745  -2.249
 -10.847 -22.827  -2.618 -12.519 -23.694  -3.169 -13.181 -24.707  -3.551 -12.617
 -25.453  -3.661 -14.045 -24.529  -2.245 -13.219 -22.673  -1.816 -12.659 -21.950
  -2.450 -14.205 -22.601  -1.124  -6.608 -27.089  -1.357  -6.822 -28.264  -0.844
  -5.371 -26.744  -0.806  -5.160 -25.757  -0.445  -4.245 -27.635  -1.300  -4.115
 -28.299  -0.292  -2.806 -26.880  -1.230  -2.652 -26.347   0.527  -2.857 -26.163
  -0.253  -1.752 -28.006   0.568  -1.908 -28.705  -1.211  -1.801 -28.525   0.040
  -0.338 -27.477  -0.944   0.004 -27.156   0.718  -0.322 -26.623   0.569   0.588
 -28.611   1.504   0.132 -28.937  -0.103   0.582 -29.469   0.824   1.977 -28.147
   1.279   1.981 -27.246   1.321   2.497 -28.857  -0.083   2.382 -27.963   0.685
  -4.621 -28.554   0.495  -4.724 -29.767   1.869  -4.959 -28.086   1.926  -4.937
 -27.077   3.096  -5.061 -28.884   2.991  -4.669 -29.895   4.257  -4.306 -28.195
   4.427  -4.796 -27.237   5.161  -4.573 -28.741   4.114  -2.767 -28.085   4.152
  -2.007 -29.233   4.351  -2.476 -30.185   4.097  -0.554 -29.196   4.204  -0.027
 -30.133   3.845   0.154 -28.001   3.843   1.234 -27.986   3.782  -0.645 -26.869
   3.659  -0.131 -25.927   3.873  -2.070 -26.876   3.654  -2.678 -26.011   3.541
  -6.495 -29.106   3.383  -7.262 -28.104   4.106  -6.808 -30.282   4.229  -6.024
 -30.907   4.751  -8.112 -30.428   4.097  -8.836 -29.943   4.590  -8.414 -31.982
   3.535  -8.262 -32.209   5.186  -7.728 -32.584   4.826  -9.882 -32.342   5.653
 -10.350 -31.808   4.001 -10.536 -32.058   5.068 -10.119 -33.838   6.235 -10.135
 -34.295   4.016 -10.161 -34.515   6.165  -8.130 -29.787   6.686  -9.222 -29.511
   6.708  -6.948 -29.441   6.122  -6.166 -29.695   8.064  -6.683 -29.104   8.703
  -7.562 -29.189   8.704  -5.646 -30.033   8.211  -4.674 -30.064   9.658  -5.328
 -29.611   8.889  -6.178 -31.472   7.894  -6.444 -31.827   9.230  -5.394 -32.148
   9.821  -7.427 -31.579  10.604  -7.657 -30.606   9.719  -8.227 -32.520   8.083
  -6.235 -27.635   9.040  -5.630 -27.241   7.030  -6.501 -26.825   6.315  -7.068
 -27.258   6.998  -6.355 -25.385   7.154  -5.280 -25.295   5.620  -6.744 -24.808
   4.802  -6.329 -25.398   5.649  -7.832 -24.853   5.561  -6.423 -23.329   5.958
  -7.360 -22.380   6.342  -8.368 -22.447   5.820  -6.988 -20.978   5.943  -7.688
 -20.165   5.433  -5.720 -20.569   5.404  -5.336 -19.264   4.811  -5.875 -18.735
   5.166  -4.753 -21.614   5.073  -3.703 -21.379   5.191  -5.098 -22.959   4.935
  -4.350 -23.695   8.130  -7.093 -24.654   8.300  -8.294 -25.027   8.957  -6.545
 -23.759   8.999  -5.177 -23.378   7.985  -4.857 -23.135   9.409  -4.513 -24.139
  10.015  -5.098 -22.189   9.600  -5.387 -21.224  10.543  -4.145 -22.164  11.021
  -6.185 -22.609  11.639  -6.522 -21.776  11.665  -5.708 -23.348  10.110  -7.256
 -23.195  10.678  -7.658 -24.035   9.809  -8.401 -22.206   9.336  -8.169 -21.018
   9.874  -9.636 -22.769  10.224  -9.745 -23.711   9.596 -10.983 -22.198   8.508
 -11.040 -22.189  10.157 -12.060 -23.129  11.205 -11.863 -23.356  10.172 -13.013
 -22.600   9.351 -12.198 -24.447   8.407 -12.642 -24.128   9.171 -11.240 -24.935
   9.946 -13.009 -25.597  10.820 -12.540 -26.049  10.219 -13.991 -25.211   8.795
 -13.365 -26.582   9.240 -13.981 -27.365   7.954 -13.894 -26.133   8.269 -12.118
 -27.096   7.915 -12.180 -28.040   7.577 -11.756 -26.457   9.062 -11.492 -27.092
  10.165 -11.147 -20.759   9.395 -11.580 -19.869  11.493 -10.896 -20.581  12.004
 -10.574 -21.390  12.233 -10.958 -19.327  12.213 -12.014 -19.060  13.670 -10.557
 -19.661  14.164 -11.285 -19.017  14.048 -10.900 -20.624  14.079  -9.176 -19.356
  14.673  -8.886 -18.080  14.741  -9.629 -17.299  15.194  -7.562 -17.791  15.601
  -7.333 -16.818  14.901  -6.502 -18.736  15.256  -5.497 -18.561  14.231  -6.789
 -19.955  13.902  -6.013 -20.630  13.861  -8.116 -20.227  13.375  -8.327 -21.169
  11.614 -10.220 -18.115  11.780 -10.661 -16.949  10.923  -9.099 -18.397  10.846
  -8.970 -19.396  10.493  -8.038 -17.457  11.352  -7.612 -16.938   9.837  -6.817
 -18.232  10.532  -6.620 -19.049   8.979  -7.141 -18.821   9.567  -5.456 -17.556
   8.747  -5.573 -16.848  10.363  -5.067 -16.920   9.183  -4.260 -18.522  10.065
  -4.108 -19.145   8.326  -4.444 -19.170   8.991  -2.937 -17.801   9.751  -2.745
 -17.164   8.014  -2.014 -17.898   6.942  -2.286 -18.547   6.617  -3.234 -18.672
   6.204  -1.596 -18.555   8.054  -0.940 -17.216   8.850  -0.758 -16.621   7.375
  -0.209 -17.370   9.496  -8.551 -16.486   8.389  -8.994 -16.888   9.849  -8.584
 -15.184  10.607  -7.988 -14.884   8.957  -9.144 -14.153   8.707 -10.184 -14.364
   9.635  -9.035 -12.828  10.362  -8.223 -12.847   8.893  -8.951 -12.034  10.431
 -10.290 -12.438  11.165 -10.048 -11.669   9.718 -10.930 -11.918  11.237 -11.082
 -13.518  11.870 -10.384 -14.065  11.890 -11.719 -12.921  10.514 -12.024 -14.396
   9.992 -11.452 -15.164  11.279 -12.518 -14.994   9.638 -13.004 -13.710   9.200
 -13.673 -14.327  10.117 -13.559 -13.016   8.874 -12.593 -13.191   7.636  -8.340
 -14.044   7.584  -7.131 -14.261   6.572  -8.990 -13.482   6.750  -9.920 -13.132
   5.262  -8.369 -13.095   4.978  -7.728 -13.930   4.200  -9.471 -12.904   4.408
 -10.097 -12.036   2.935  -8.776 -12.431   2.044  -9.400 -12.355   3.006  -8.346
 -11.432   2.666  -7.919 -13.048   3.976 -10.292 -14.186   3.472  -9.692 -14.943
   5.001 -10.522 -14.477   3.245 -11.617 -14.049   3.103 -12.082 -15.025   3.693
 -12.375 -13.407   2.301 -11.390 -13.554   5.431  -7.368 -11.906   5.049  -6.214
 -12.045   5.890  -7.893 -10.796   6.293  -8.815 -10.883   5.803  -7.241  -9.518
   5.666  -6.184  -9.748   4.428  -7.577  -8.854   3.593  -7.225  -9.460   4.356
  -9.019  -8.427   3.389  -9.362  -8.060   4.679  -9.664  -9.244   5.083  -9.053
  -7.615   4.145  -6.689  -7.579   3.172  -7.036  -7.230   4.887  -6.896  -6.808
   3.941  -5.243  -7.842   4.899  -4.826  -8.152   3.115  -5.162  -8.549   3.639
  -4.706  -6.944   7.090  -7.250  -8.706   7.406  -6.106  -8.290   7.821  -8.384
  -8.389   7.749  -9.098  -9.100   9.102  -8.444  -7.589   9.301  -7.424  -7.259
   8.955  -9.367  -6.325   8.623 -10.331  -6.711  10.321  -9.673  -5.724  10.120
 -10.029  -4.713  10.860 -10.465  -6.244  11.031  -8.848  -5.675   7.942  -8.708
  -5.399   8.425  -8.378  -4.479   7.460  -7.813  -5.790   6.768  -9.597  -5.069
   6.205  -9.152  -4.249   6.125  -9.764  -5.934   7.078 -10.572  -4.695  10.256
  -8.913  -8.414  10.095  -9.946  -9.113  11.323  -8.158  -8.518  11.387  -6.737
  -8.118  11.434  -6.640  -7.034  10.483  -6.326  -8.568  12.554  -6.153  -8.866
  13.134  -5.480  -8.234  12.207  -5.733  -9.810  13.485  -7.371  -9.184  13.958
  -7.677  -8.250  14.158  -7.201 -10.024  12.457  -8.419  -9.386  12.165  -8.310
 -10.430  13.110  -9.815  -9.181  12.962 -10.334  -8.042  13.672 -10.352 -10.276
  13.761  -9.767 -11.095  14.146 -11.758 -10.409  14.533 -11.901 -11.417  15.332
 -12.062  -9.549  14.961 -12.385  -8.577  15.828 -12.937  -9.968  16.390 -11.067
  -9.460  17.453 -10.987 -10.417  17.537 -11.713 -11.212  18.397  -9.952 -10.367
  19.106  -9.857 -11.176  18.396  -9.037  -9.298  19.232  -8.357  -9.231  17.423
  -9.167  -8.283  17.437  -8.544  -7.400  16.414 -10.097  -8.417  15.755 -10.170
  -7.564  13.116 -12.897 -10.281  13.324 -13.997 -10.778  11.967 -12.628  -9.728
  11.718 -11.688  -9.455  10.965 -13.621  -9.291  11.358 -14.633  -9.384  10.743
 -13.460  -7.744  11.617 -13.818  -7.201  10.372 -12.486  -7.424   9.646 -14.414
  -7.272   8.664 -14.241  -7.713  10.006 -15.880  -7.495   9.207 -16.499  -7.086
  10.078 -16.084  -8.564  10.975 -16.097  -7.045   9.419 -14.275  -5.717   9.052
 -13.273  -5.495   8.522 -14.884  -5.605  10.276 -14.640  -5.152   9.710 -13.552
 -10.068   9.495 -14.327 -10.984   8.760 -12.674  -9.729   9.075 -11.925  -9.129
   7.369 -12.559 -10.128   7.013 -13.502 -10.544   6.573 -12.211  -8.886   7.090
 -11.373  -8.420   5.649 -11.925  -9.387   6.264 -13.292  -7.933   6.174 -14.664
  -8.269   6.396 -14.976  -9.279   5.760 -15.688  -7.366   5.728 -16.709  -7.717
   5.450 -15.342  -6.031   5.002 -16.008  -5.308   5.700 -13.988  -5.675   5.517
 -13.730  -4.642   6.100 -13.006  -6.583   5.954 -11.985  -6.263   7.250 -11.517
 -11.160   7.372 -11.962 -12.365   6.981 -10.320 -10.962 -17.322  -6.390   0.885
 -16.815  -5.225   1.360 -17.261  -4.964   2.588 -17.262  -4.297   0.533 -15.223
  -5.257   1.336 -14.321  -4.803   0.313 -14.736  -4.459  -0.629 -14.606  -5.551
   2.580 -15.190  -5.982   3.387 -13.195  -5.428   2.780 -12.547  -5.897   4.155
 -11.295  -6.392   4.005 -13.324  -6.828   4.795 -12.470  -4.893   5.050 -12.345
  -5.024   1.693 -11.277  -4.837   1.744 -12.942  -4.731   0.507 -12.250  -4.241
  -0.523 -12.747  -4.427  -1.386 -11.234  -3.371  -0.683 -10.613  -2.954   0.295
 -10.890  -3.030  -2.061 -11.758  -2.473  -2.433 -10.837  -3.945  -2.663  -9.546
  -2.128  -2.113  -8.936  -2.081  -3.529  -7.545  -2.165  -3.731  -6.969  -2.061
  -4.973  -7.732  -2.094  -6.159  -9.075  -2.054  -6.019  -9.668  -1.953  -4.732
 -10.703  -1.707  -4.516  -9.706  -1.858  -6.881  -7.083  -1.956  -7.388  -6.215
  -1.517  -7.341  -5.572  -2.034  -5.035  -5.222  -1.752  -4.172  -6.882  -2.225
  -2.873  -8.758  -2.670  -1.575  -9.727  -0.686  -1.477 -10.558   0.102  -2.557
  -9.994   1.141  -3.136 -10.606   1.733  -3.812 -11.489  -0.392  -2.826 -10.339
  -0.675  -0.567  -8.386  -0.087  -1.211  -7.496  -0.672  -0.211  -8.067  -1.591
   0.567  -9.045  -1.814   0.428  -7.516  -2.020   1.301  -6.275  -0.417  -0.010
  -7.941   0.998  -1.943  -6.939   1.405  -1.829  -8.696   1.567  -2.896  -8.076
   2.534  -3.868  -6.564   2.139  -4.263  -6.818   1.406  -5.615  -5.636   1.434
  -6.440  -5.874   1.163  -7.344  -7.133   0.399  -5.318  -5.735   3.325  -4.447
  -5.267   3.300  -5.299  -6.070   1.540  -3.488  -8.116   3.530  -3.412  -8.803
   2.604  -5.070  -7.983   2.280  -6.190  -7.491   3.187  -6.564  -8.888   1.681
  -7.318  -8.806   0.588  -7.343  -9.917   1.924  -7.027  -8.614   2.155  -8.703
  -7.159   1.960  -9.368  -6.299   0.869  -8.971  -7.447   1.817 -10.808  -6.567
   3.344  -8.888  -6.121   4.489  -9.775  -7.093   4.797 -10.804  -5.773   5.666
  -9.004  -4.823   3.825 -10.329  -3.509   4.484 -10.316  -2.726   3.726 -10.442
  -3.355   4.941  -9.331  -3.442   5.494 -11.501  -3.933   4.951 -12.850  -2.734
   4.112 -13.318  -2.690   3.869 -14.786  -3.967   3.134 -15.437  -5.188   4.002
 -15.424  -4.253   1.812 -14.846  -3.541   2.875 -16.820  -2.814   3.157 -12.784
  -4.211   6.007 -13.738  -4.407   5.578 -14.589  -4.793   4.272 -12.800  -3.779
   6.530 -11.380  -2.014   5.670 -11.710  -1.550   4.927 -12.878  -1.302   5.588
 -13.716  -0.359   4.075 -12.472   0.078   3.865 -11.132   1.039   2.877 -11.108
  -0.328   4.305 -10.231   0.447   3.336 -13.308   1.263   2.610 -12.446   2.279
   1.748 -12.998   3.111   0.832 -12.322   2.884   0.803 -11.336   3.676   0.100
 -12.732   2.346   1.693 -14.360   1.418   2.377 -15.094   1.454   2.281 -16.178
   0.458   3.213 -14.652
  69.032  69.600  96.687
 -22.557  -2.856  27.962 -23.194  -3.253  28.638 -23.013  -2.342  27.222 -21.914
  -2.266  28.471 -21.941  -4.107  27.390 -22.749  -4.587  26.837 -20.819  -3.730
  26.383 -21.221  -3.070  25.614 -20.014  -3.303  26.981 -20.236  -4.933  25.615
 -19.700  -5.602  26.289 -21.022  -5.529  25.152 -19.081  -4.402  24.265 -17.747
  -3.594  25.148 -17.239  -2.938  24.442 -18.184  -2.890  25.857 -17.103  -4.257
  25.726 -21.425  -5.020  28.499 -20.598  -4.557  29.331 -21.922  -6.226  28.568
 -22.540  -6.569  27.847 -21.520  -7.208  29.545 -21.700  -6.931  30.584 -22.375
  -8.472  29.327 -23.324  -8.270  29.825 -22.466  -8.742  28.275 -22.000  -9.362
  29.833 -20.046  -7.565  29.499 -19.394  -7.822  30.544 -19.583  -7.704  28.261
 -20.187  -7.549  27.466 -18.172  -8.088  27.929 -17.922  -8.970  28.519 -17.985
  -8.554  26.433 -17.998  -7.687  25.772 -16.617  -9.281  26.274 -16.438  -9.552
  25.234 -15.737  -8.657  26.433 -16.545 -10.165  26.908 -18.987  -9.488  26.140
 -19.797  -8.981  26.225 -17.201  -6.918  28.283 -17.421  -5.799  27.908 -16.095
  -7.231  28.988 -15.863  -8.135  29.375 -14.962  -6.311  29.029 -15.128  -5.529
  29.771 -13.826  -7.055  29.700 -13.418  -7.788  29.003 -12.956  -6.425  29.884
 -14.272  -7.457  30.610 -14.432  -5.644  27.729 -14.041  -6.354  26.826 -14.386
  -4.312  27.813 -14.848  -3.834  28.573 -13.582  -3.618  26.848 -14.200  -3.366
  25.986 -13.155  -2.247  27.480 -12.456  -1.772  26.791 -14.249  -1.213  27.631
 -13.848  -0.270  28.001 -14.659  -1.054  26.634 -15.067  -1.645  28.208 -12.541
  -2.393  28.801 -11.598  -2.214  28.770 -12.461  -4.364  26.109 -12.561  -4.637
  24.934 -11.308  -4.564  26.816 -11.174  -4.168  27.735 -10.067  -5.273  26.440
  -9.441  -4.690  25.766  -9.574  -5.635  27.342 -10.423  -6.539  25.593 -10.066
  -6.508  24.412 -11.029  -7.562  26.218 -11.211  -7.346  27.188 -11.509  -8.850
  25.587 -10.645  -9.430  25.264 -12.212  -9.792  26.582 -12.841  -9.133  27.182
 -13.134 -10.855  26.037 -13.642 -11.208  26.935 -13.893 -10.334  25.453 -12.666
 -11.715  25.558 -11.197 -10.529  27.485 -11.775 -10.846  28.353 -10.678 -11.351
  26.993 -10.461  -9.792  27.809 -12.225  -8.515  24.254 -11.933  -9.068  23.144
 -13.321  -7.715  24.384 -13.536  -7.306  25.282 -14.148  -7.324  23.270 -14.623
  -8.196  22.819 -15.375  -6.624  23.730 -15.861  -7.278  24.454 -15.031  -5.700
  24.194 -16.038  -6.447  22.883 -13.415  -6.605  22.135 -13.704  -6.821  20.982
 -12.391  -5.798  22.457 -12.169  -5.530  23.405 -11.548  -5.125  21.393 -12.328
  -4.687  20.771 -10.806  -3.916  22.021 -11.514  -3.251  22.515 -10.172  -4.263
  22.836  -9.995  -3.197  20.952  -9.079  -3.699  20.644 -10.612  -3.081  20.061
  -9.518  -1.820  21.501 -10.305  -0.953  21.971  -8.297  -1.599  21.470 -10.702
  -6.119  20.701 -10.670  -6.133  19.502  -9.961  -6.899  21.520 -10.160  -6.874
  22.510  -9.139  -8.005  20.997  -8.237  -7.608  20.533  -8.615  -8.725  22.229
  -8.403  -8.021  23.034  -9.266  -9.525  22.583  -7.220  -9.429  21.869  -7.473
 -10.160  21.101  -6.572  -8.695  21.391  -6.566 -10.092  23.122  -5.466 -10.672
  22.967  -7.196 -10.096  24.203  -9.853  -8.928  19.981  -9.197  -9.321  19.058
 -11.164  -9.209  20.248 -11.622  -8.742  21.018 -11.998  -9.878  19.276 -11.584
 -10.842  18.977 -13.362 -10.214  19.906 -13.790  -9.471  20.579 -14.090 -10.558
  19.172 -13.071 -11.402  20.806 -12.907 -12.283  20.186 -12.308 -11.247  21.569
 -14.313 -11.635  21.658 -14.495 -10.700  22.188 -15.163 -11.920  21.039 -14.041
 -12.619  22.722 -13.262 -13.240  22.557 -14.756 -12.934  23.798 -15.888 -12.448
  24.028 -16.333 -11.868  23.330 -16.418 -12.878  24.773 -14.374 -13.829  24.617
 -13.403 -14.108  24.582 -15.054 -14.326  25.175 -12.121  -9.129  17.936 -12.006
  -9.701  16.868 -12.531  -7.833  17.991 -12.847  -7.497  18.890 -12.712  -6.958
  16.771 -13.522  -7.465  16.245 -13.147  -5.559  17.197 -14.100  -5.667  17.715
 -12.399  -5.305  17.949 -13.158  -4.569  15.983 -12.176  -4.376  15.551 -14.221
  -4.848  14.883 -15.150  -4.332  15.127 -13.916  -4.450  13.915 -14.489  -5.901
  14.790 -13.544  -3.235  16.537 -12.653  -2.727  16.906 -14.007  -2.627  15.759
 -14.233  -3.396  17.367 -11.392  -6.999  15.932 -11.409  -7.187  14.706 -10.303
  -6.677  16.638 -10.374  -6.562  17.639  -8.989  -6.805  16.063  -8.722  -6.140
  15.242  -8.037  -6.459  17.302  -8.273  -7.207  18.059  -7.003  -6.622  16.998
  -8.155  -5.007  17.966  -9.132  -4.718  18.352  -7.104  -4.833  19.055  -7.234
  -3.834  19.472  -7.190  -5.601  19.824  -6.106  -4.825  18.616  -7.852  -3.883
  16.890  -6.792  -3.670  16.759  -8.327  -3.995  15.915  -8.344  -2.992  17.281
  -8.733  -8.146  15.417  -8.190  -8.162  14.275  -8.954  -9.303  16.065  -9.506
  -9.226  16.907  -8.883 -10.656  15.506  -7.830 -10.855  15.307  -9.361 -11.758
  16.521 -10.444 -11.715  16.643  -9.029 -12.755  16.232  -8.960 -11.524  17.507
  -9.785 -10.844  14.275  -9.234 -11.338  13.274 -11.040 -10.446  14.288 -11.385
 -10.214  15.208 -11.991 -10.494  13.172 -11.960 -11.542  12.876 -13.412 -10.317
  13.731 -14.125 -10.293  12.908 -13.716 -11.188  14.312 -13.492  -9.324  14.172
 -11.598  -9.616  11.934 -11.700 -10.069  10.797 -10.995  -8.426  12.156 -10.964
  -8.136  13.123 -10.314  -7.541  11.188 -10.996  -7.192  10.413  -9.765  -6.275
  11.952  -9.199  -6.644  12.807  -9.023  -5.818  11.296 -10.812  -5.162  12.282
 -11.651  -5.534  12.870 -10.187  -3.950  13.017  -9.885  -4.248  14.021  -9.380
  -3.633  12.356 -10.952  -3.182  13.127 -11.427  -4.662  10.949 -10.592  -4.360
  10.318 -12.032  -5.412  10.438 -12.109  -3.844  11.179  -9.176  -8.221  10.477
  -8.964  -8.175   9.316  -8.340  -8.865  11.285  -8.401  -8.686  12.277  -7.177
  -9.505  10.800  -6.562  -8.780  10.267  -6.370  -9.940  12.053  -5.506 -10.580
  11.872  -6.063  -9.076  12.642  -7.000 -10.562  12.690  -7.525 -10.774   9.929
  -6.982 -10.807   8.819  -8.443 -11.686  10.377  -8.753 -11.690  11.338  -8.881
 -12.806   9.511  -7.925 -13.236   9.214  -9.908 -13.657  10.239 -10.505 -12.889
  10.731 -10.447 -14.334   9.576  -9.269 -14.528  11.249  -9.721 -14.404  12.603
 -10.371 -13.581  12.860  -9.389 -15.378  13.617  -9.703 -15.304  14.648  -8.381
 -16.364  13.202  -8.037 -17.418  13.969  -8.383 -17.371  14.863  -7.896 -16.427
  11.914  -7.213 -17.232  11.683  -8.351 -15.560  10.881  -7.962 -15.634   9.877
  -9.454 -12.239   8.180  -9.043 -12.709   7.114 -10.324 -11.182   8.174 -10.631
 -10.912   9.097 -11.004 -10.570   7.051 -11.636 -11.295   6.538 -11.971  -9.421
   7.388 -12.775  -9.778   8.031 -11.358  -8.747   7.987 -12.666  -8.692   6.244
 -12.010  -8.622   5.376 -13.987  -9.304   5.912 -14.490  -8.990   4.997 -13.896
 -10.330   5.555 -14.647  -9.357   6.777 -13.170  -7.306   6.606 -13.977  -7.367
   7.336 -12.314  -6.649   6.761 -13.641  -6.919   5.702  -9.916 -10.094   6.108
 -10.072 -10.414   4.876  -8.891  -9.363   6.518  -8.749  -9.156   7.496  -7.875
  -8.883   5.570  -8.253  -8.163   4.845  -6.849  -8.085   6.285  -6.515  -8.555
   7.209  -5.978  -8.020   5.633  -7.155  -6.623   6.549  -7.436  -6.150   5.608
  -7.965  -6.589   7.278  -6.040  -5.835   7.149  -5.039  -6.388   7.558  -6.038
  -4.517   7.303  -5.196  -4.158   7.728  -6.865  -4.014   7.014  -7.161 -10.030
   4.784  -6.972  -9.866   3.562  -6.697 -11.125   5.411  -6.916 -11.139   6.397
  -6.037 -12.227   4.709  -5.279 -11.779   4.067  -5.311 -13.029   5.725  -4.537
 -12.468   6.250  -6.019 -13.467   6.429  -4.567 -14.430   4.918  -5.214 -14.437
   3.749  -7.035 -12.946   3.773  -6.739 -13.166   2.576  -8.213 -13.288   4.210
  -8.515 -12.929   5.105  -9.302 -13.829   3.347  -9.048 -14.819   2.969 -10.565
 -13.838   4.142 -10.414 -14.215   5.153 -11.002 -12.848   4.278 -11.318 -14.440
   3.632  -9.563 -13.028   2.139  -9.460 -13.472   1.051  -9.908 -11.729   2.278
  -9.966 -11.391   3.228 -10.193 -10.784   1.236 -10.989 -11.189   0.611 -10.538
  -9.409   1.717  -9.872  -9.203   2.556 -10.467  -8.221   0.706  -9.445  -8.037
   0.375 -11.053  -8.548  -0.153 -10.765  -7.244   1.086 -11.958  -9.275   2.330
 -12.029  -8.212   2.559 -12.788  -9.420   1.639 -12.193  -9.873   3.210  -9.025
 -10.676   0.182  -9.302 -10.734  -1.039  -7.760 -10.559   0.622  -7.671 -10.502
   1.627  -6.544 -10.683  -0.178  -6.493  -9.834  -0.860  -5.812 -10.752   0.627
  -6.517 -12.032  -0.913  -6.288 -12.026  -2.120  -6.859 -13.219  -0.312  -7.186
 -13.145   0.641  -7.165 -14.500  -1.030  -6.237 -14.765  -1.536  -7.370 -15.596
  -0.082  -8.289 -15.420   0.476  -7.566 -16.495  -0.668  -5.958 -15.901   0.987
  -6.142 -14.842   1.782  -8.261 -14.444  -2.095  -8.115 -15.006  -3.207  -9.361
 -13.757  -1.873  -9.353 -13.145  -1.069 -10.453 -13.524  -2.810 -10.874 -14.437
  -3.231 -11.655 -12.875  -2.099 -11.513 -11.817  -1.882 -12.524 -12.955  -2.751
 -11.920 -13.284  -1.124 -10.038 -12.734  -4.019 -10.485 -13.076  -5.095  -9.195
 -11.707  -3.832  -8.948 -11.482  -2.878  -8.555 -10.890  -4.896  -9.345 -10.456
  -5.508  -7.796  -9.667  -4.349  -7.263 -10.010  -3.462  -6.836  -9.093  -5.321
  -7.176  -8.438  -6.124  -6.140  -8.512  -4.716  -6.248  -9.893  -5.772  -8.788
  -8.651  -3.802  -8.385  -8.051  -2.986  -9.098  -8.056  -4.661  -9.594  -9.199
  -3.312  -7.686 -11.769  -5.719  -7.828 -11.852  -6.936  -6.738 -12.427  -5.033
  -6.674 -12.382  -4.026  -5.821 -13.343  -5.744  -5.214 -12.639  -6.314  -4.988
 -14.040  -4.697  -4.840 -13.484  -3.772  -5.404 -15.018  -4.456  -3.517 -14.209
  -5.163  -3.136 -15.201  -6.017  -3.947 -15.812  -6.384  -1.778 -15.397  -6.326
  -1.530 -16.302  -6.861  -0.852 -14.464  -5.828   0.183 -14.480  -6.135  -1.279
 -13.310  -5.067  -0.596 -12.534  -4.755  -2.619 -13.175  -4.843  -2.977 -12.346
  -4.251  -6.645 -14.322  -6.641  -6.398 -14.527  -7.798  -7.594 -15.031  -6.035
  -7.833 -14.792  -5.083  -8.434 -15.982  -6.654  -7.846 -16.814  -7.041  -9.383
 -16.632  -5.590  -9.948 -17.499  -5.931  -8.831 -16.927  -4.697 -10.118 -15.904
  -5.246  -9.159 -15.372  -7.875  -9.198 -15.984  -8.964  -9.843 -14.227  -7.744
  -9.842 -13.772  -6.842 -10.605 -13.503  -8.792 -11.526 -14.007  -9.087 -10.928
 -12.133  -8.212 -11.368 -12.262  -7.223  -9.944 -11.687  -8.067 -11.779 -11.348
  -9.158 -11.421 -11.404 -10.186 -12.795 -11.742  -9.155 -11.833  -9.833  -8.836
 -12.664  -9.384  -9.379 -11.915  -9.698  -7.757 -10.607  -9.111  -9.221  -9.907
  -9.634  -9.728 -10.262  -7.898  -8.904 -11.049  -6.975  -8.520 -12.025  -7.222
  -8.592 -10.706  -6.025  -8.540  -9.070  -7.434  -9.155  -8.387  -8.068  -9.544
  -8.966  -6.467  -8.882  -9.706 -13.358 -10.028  -9.990 -13.738 -11.188  -8.503
 -12.846  -9.728  -8.343 -12.602  -8.762  -7.467 -12.505 -10.680  -7.943 -11.985
 -11.511  -6.353 -11.667  -9.989  -5.886 -12.107  -9.108  -5.542 -11.558 -10.709
  -6.761 -10.233  -9.600  -7.945  -9.860  -9.749  -5.984  -9.374  -9.035  -6.198
  -8.418  -8.791  -4.981  -9.456  -8.951  -6.906 -13.751 -11.306  -6.867 -13.790
 -12.490  -6.521 -14.847 -10.590  -6.629 -14.833  -9.586  -6.062 -16.119 -11.168
  -5.200 -15.982 -11.821  -5.637 -17.017  -9.992  -6.404 -17.025  -9.218  -5.451
 -18.060 -10.251  -4.349 -16.468  -9.237  -4.493 -15.456  -8.859  -4.079 -17.124
  -8.408  -3.104 -16.434 -10.112  -3.272 -15.704 -10.904  -2.315 -16.077  -9.450
  -2.856 -17.742 -10.591  -3.400 -18.098 -11.364  -1.782 -18.544 -10.386  -0.727
 -18.218  -9.706  -0.630 -17.252  -9.427   0.154 -18.713  -9.708  -1.758 -19.781
 -10.847  -2.478 -20.004 -11.519  -0.952 -20.355 -10.643  -7.158 -16.791 -12.060
  -6.993 -16.744 -13.299  -8.319 -17.093 -11.491  -8.338 -16.914 -10.497  -9.436
 -17.644 -12.200  -9.094 -18.629 -12.518 -10.591 -17.771 -11.182 -10.641 -16.776
 -10.739 -11.483 -17.956 -11.781 -10.365 -18.880 -10.156  -9.626 -18.602  -9.405
 -11.314 -19.020  -9.639  -9.836 -20.297 -10.685  -9.916 -20.696 -11.860  -9.243
 -21.038  -9.828  -8.978 -21.938 -10.204  -9.369 -20.884  -8.837  -9.956 -16.898
 -13.469 -10.430 -17.544 -14.384  -9.849 -15.546 -13.398  -9.570 -15.063 -12.556
 -10.093 -14.752 -14.625 -10.912 -15.236 -15.157 -10.548 -13.306 -14.490 -10.597
 -12.879 -15.492 -11.893 -13.129 -13.707 -11.894 -13.687 -12.770 -11.959 -12.050
 -13.563 -12.764 -13.413 -14.297  -9.559 -12.760 -13.672  -9.890 -12.883 -12.779
  -8.906 -14.813 -15.582  -9.182 -15.091 -16.745  -7.722 -14.481 -15.095  -7.572
 -14.255 -14.122  -6.494 -14.277 -15.857  -5.623 -14.267 -15.202  -6.283 -15.442
 -16.841  -6.372 -16.429 -16.388  -6.981 -15.391 -17.676  -4.882 -15.528 -17.490
  -3.905 -14.976 -17.002  -4.738 -16.284 -18.520  -3.811 -16.293 -18.923  -5.509
 -16.695 -19.027  -6.565 -12.946 -16.639  -5.615 -12.225 -16.528  -7.642 -12.765
 -17.446  -8.280 -13.548 -17.441  -7.855 -11.718 -18.431  -7.120 -11.852 -19.224
  -9.248 -11.807 -19.032  -9.855 -11.760 -18.128  -9.436 -10.997 -19.736  -9.460
 -13.043 -19.632  -8.637 -13.408 -19.965  -7.644 -10.357 -17.862  -8.337  -9.867
 -16.961  -6.646  -9.738 -18.489  -6.206 -10.271 -19.225  -6.509  -8.284 -18.355
  -7.016  -8.057 -17.417  -5.074  -7.881 -18.259  -4.485  -8.440 -18.985  -4.666
  -6.378 -18.375  -5.137  -6.071 -19.308  -5.086  -5.840 -17.525  -3.586  -6.228
 -18.378  -4.522  -8.242 -16.884  -3.517  -7.834 -16.986  -5.041  -7.694 -16.098
  -4.525  -9.309 -16.661  -7.332  -7.555 -19.350  -8.079  -6.645 -18.904  -7.201
  -8.006 -20.610  -6.606  -8.815 -20.717  -7.735  -7.448 -21.832  -7.594  -8.188
 -22.619  -9.298  -7.201 -21.647  -9.481  -6.452 -20.877  -9.543  -6.846 -22.648
 -10.109  -8.441 -21.352 -10.926  -8.359 -20.220 -10.772  -7.586 -19.480 -11.826
  -9.403 -20.062 -12.518  -9.426 -19.233 -11.968 -10.502 -20.973 -12.936 -11.394
 -20.769 -12.803 -12.244 -21.196 -11.075 -10.553 -22.049 -11.205 -11.425 -22.672
 -10.215  -9.475 -22.271  -9.635  -9.406 -23.180  -6.958  -6.225 -22.297  -6.369
  -6.226 -23.361  -7.025  -5.225 -21.502  -7.725  -5.274 -20.774  -6.188  -4.030
 -21.680  -5.194  -4.403 -21.432  -6.209  -3.644 -22.699  -6.641  -2.874 -20.767
  -6.027  -2.715 -19.746  -7.640  -2.154 -21.255  -8.088  -2.470 -22.103  -8.073
  -0.806 -20.771  -8.128  -0.814 -19.682  -7.096   0.341 -21.180  -6.791   0.104
 -22.199  -7.713   1.207 -21.420  -5.818   0.521 -20.370  -5.223  -0.344 -20.663
  -5.500   1.524 -20.653  -5.982   0.528 -18.838  -6.670   1.333 -18.577  -6.481
  -0.404 -18.571  -4.743   0.561 -17.996  -4.371   1.466 -17.747  -4.011  -0.454
 -17.644  -4.187  -1.699 -17.978  -4.913  -1.916 -18.646  -3.622  -2.347 -17.448
  -2.968  -0.243 -16.902  -2.813   0.732 -16.690  -2.543  -1.033 -16.436  -9.484
  -0.519 -21.355  -9.577  -0.675 -22.582 -10.468  -0.091 -20.572 -10.206   0.266
 -19.663 -11.651   0.463 -21.165 -11.805  -0.174 -22.037 -12.842   0.285 -20.232
 -12.714  -0.700 -19.784 -12.763   1.081 -19.492 -14.179   0.146 -20.918 -15.071
   1.163 -21.167 -15.003   2.150 -20.963 -16.257   0.576 -21.604 -17.128   1.112
 -21.950 -15.963  -0.719 -21.870 -14.726  -1.044 -21.274 -14.296  -2.035 -21.288
 -11.491   1.910 -21.684 -11.380   2.783 -20.882 -11.508   2.096 -23.038 -11.570
   1.293 -23.646 -11.323   3.421 -23.651 -10.371   3.851 -23.338 -11.309   3.250
 -25.205 -12.209   2.773 -25.593 -11.254   4.273 -25.575 -10.354   2.770 -25.420
 -12.436   4.355 -23.255 -12.122   5.541 -23.083 -13.684   3.950 -23.176 -13.923
   2.982 -23.333 -14.784   4.870 -22.842 -14.579   5.848 -23.278 -16.042   4.558
 -23.605 -16.672   3.783 -23.168 -16.666   5.451 -23.561 -15.871   4.273 -25.121
 -15.066   3.556 -25.282 -17.008   3.560 -25.655 -17.062   2.684 -25.009 -17.933
   4.136 -25.633 -16.816   3.150 -26.646 -15.563   5.467 -25.921 -14.723   5.989
 -25.464 -15.140   5.142 -26.872 -16.417   6.128 -26.071 -14.937   4.993 -21.275
 -14.979   3.965 -20.553 -14.938   6.216 -20.758 -14.729   7.449 -21.474 -15.516
   7.608 -22.211 -13.777   7.443 -22.004 -14.729   8.517 -20.410 -15.765   8.699
 -20.124 -14.186   9.360 -20.835 -14.110   7.835 -19.253 -14.300   8.265 -18.270
 -13.024   7.911 -19.313 -14.663   6.417 -19.338 -14.016   5.671 -18.876 -15.991
   6.302 -18.508 -17.060   6.619 -19.007 -15.873   5.809 -17.282 -14.949   5.543
 -16.971 -16.930   5.741 -16.327 -17.451   6.698 -16.313 -17.953   4.642 -16.653
 -18.325   4.770 -17.670 -17.486   3.662 -16.564 -19.088   4.851 -15.867 -19.167
   4.038 -15.363 -16.356   5.779 -14.879 -15.829   4.794 -14.386 -16.470   6.929
 -14.206 -16.811   7.733 -14.713 -15.849   7.137 -12.841 -15.611   6.187 -12.364
 -14.514   7.947 -12.941 -14.186   8.255 -11.948 -13.789   7.266 -13.388 -14.494
   9.185 -13.799 -15.188  10.355 -13.543 -15.721  10.446 -12.689 -14.967  11.207
 -14.595 -15.437  12.176 -14.673 -14.197  10.639 -15.551 -13.916   9.390 -15.026
 -13.346   8.735 -15.668 -16.885   7.819 -11.903 -16.606   8.860 -11.313 -18.078
   7.268 -11.957 -18.182   6.489 -12.592 -19.305   7.818 -11.469 -19.704   8.578
 -12.140 -20.402   6.737 -11.339 -20.185   6.196 -10.418 -21.316   7.300 -11.149
 -20.522   5.876 -12.603 -20.750   6.498 -13.469 -19.560   5.394 -12.779 -21.696
   4.866 -12.616 -21.805   4.370 -11.652 -22.590   5.487 -12.664 -21.551   3.939
 -13.691 -20.596   3.727 -13.941 -22.474   3.255 -14.327 -23.754   3.138 -13.996
 -23.992   3.537 -13.099 -24.332   2.501 -14.525 -22.193   2.541 -15.373 -21.270
   2.395 -15.757 -22.916   1.965 -15.781 -19.188   8.664 -10.136 -18.701   8.076
  -9.221 -19.633   9.920 -10.035 -19.957  10.334 -10.898 -19.358  10.843  -8.889
 -19.625  11.830  -9.266 -20.292  10.706  -7.670 -19.922   9.982  -6.943 -20.370
  11.718  -7.273 -21.738  10.306  -8.108 -21.710   9.329  -8.592 -22.717  10.219
  -6.992 -22.596  11.045  -6.291 -23.761  10.325  -7.286 -22.552   9.248  -6.524
 -22.371  11.329  -9.110 -21.693  11.487  -9.948 -23.252  10.864  -9.552 -22.546
  12.238  -8.535 -17.911  11.040  -8.483 -17.404  10.469  -7.478 -17.115  11.721
  -9.348 -17.511  12.173 -10.159 -15.665  11.804  -9.154 -15.267  10.827  -8.878
 -15.107  12.389 -10.519 -15.570  11.875 -11.360 -15.402  13.439 -10.510 -13.575
  12.300 -10.622 -13.032  12.898  -9.890 -13.342  11.251 -10.444 -13.024  12.647
 -11.956 -11.937  12.703 -11.901 -13.310  11.805 -12.587 -13.633  13.972 -12.413
 -14.558  13.929 -12.816 -13.177  15.225 -12.229 -11.947  15.566 -11.711 -11.429
  14.933 -11.119 -11.577  16.481 -11.928 -13.928  16.118 -12.635 -14.699  15.926
 -13.258 -13.628  17.071 -12.488 -15.222  12.698  -7.954 -15.539  13.905  -7.881
 -14.572  12.081  -6.936 -14.380  11.100  -7.076 -13.770  12.856  -5.941 -14.464
  13.546  -5.461 -13.133  11.989  -4.854 -12.260  11.495  -5.280 -12.495  12.945
  -3.799 -13.127  13.703  -3.336 -12.116  12.270  -3.032 -11.631  13.455  -4.225
 -14.082  10.963  -4.264 -14.535  10.302  -5.002 -13.496  10.397  -3.539 -14.956
  11.422  -3.803 -12.682  13.712  -6.676 -11.976  13.050  -7.436 -12.661  15.031
  -6.577 -13.521  15.795  -5.705 -13.537  15.332  -4.719 -14.576  15.794  -5.982
 -12.986  17.173  -5.535 -12.558  17.262  -4.537 -13.770  17.928  -5.584 -12.051
  17.423  -6.730 -11.290  18.141  -6.426 -12.576  17.997  -7.495 -11.622  16.033
  -7.117 -11.773  16.020  -8.196 -10.186  15.683  -6.711 -10.026  15.177  -5.610
  -9.262  15.890  -7.652  -9.686  16.175  -8.524  -7.856  15.521  -7.672  -7.976
  14.445  -7.793  -7.148  16.081  -8.864  -7.748  15.811  -9.733  -7.036  17.166
  -8.872  -6.154  15.647  -8.974  -7.140  15.656  -6.315  -6.804  14.596  -5.770
  -7.064  16.880  -5.828  -7.258  17.626  -6.480  -6.461  17.213  -4.522  -5.510
  16.682  -4.484  -6.191  18.710  -4.368  -7.136  19.252  -4.348  -5.904  18.720
  -3.316  -5.224  19.285  -5.403  -4.323  18.678  -5.496  -5.659  19.233  -6.401
  -4.899  20.767  -5.212  -5.396  21.331  -6.001  -5.377  21.049  -4.274  -3.439
  21.003  -5.183  -2.928  20.364  -4.591  -2.777  22.010  -5.772  -3.247  22.778
  -6.653  -4.117  22.421  -7.022  -2.783  23.503  -7.182  -1.501  22.263  -5.609
  -1.049  21.963  -4.757  -1.144  23.003  -6.196  -7.147  16.561  -3.237  -6.476
  16.007  -2.369  -8.479  16.468  -3.177  -9.010  17.116  -3.741  -9.228  15.754
  -2.094  -8.964  15.966  -1.058 -10.648  16.171  -2.251 -11.074  15.785  -3.177
 -11.191  15.702  -1.430 -10.710  17.256  -2.174  -9.040  14.226  -2.183  -8.910
  13.645  -1.132  -9.065  13.639  -3.391  -9.492  14.159  -4.144  -8.923  12.236
  -3.709  -9.684  11.686  -3.155  -9.188  11.988  -5.172 -10.190  12.317  -5.447
  -8.440  12.460  -5.809  -9.074  10.905  -5.222  -7.565  11.689  -3.136  -7.562
  10.605  -2.607  -6.451  12.496  -3.171  -6.468  13.380  -3.658  -5.216  12.226
  -2.371  -4.677  11.293  -2.537  -4.116  13.150  -2.804  -4.592  14.130  -2.820
  -3.447  13.191  -1.944  -3.304  12.820  -4.017  -3.654  13.220  -5.296  -4.514
  13.852  -5.466  -2.742  12.798  -6.195  -2.809  12.898  -7.197  -1.915  11.897
  -5.612  -0.910  11.069  -6.145  -0.495  11.218  -7.131  -0.144  10.251  -5.228
   0.707   9.701  -5.602  -0.436  10.250  -3.852   0.220   9.686  -3.207  -1.463
  11.007  -3.300  -1.642  10.980  -2.235  -2.216  11.840  -4.238  -5.406  12.273
  -0.841  -5.119  11.261  -0.170  -6.104  13.303  -0.318  -6.480  13.979  -0.968
  -6.272  13.532   1.161  -5.325  13.530   1.700  -6.828  14.863   1.533  -7.822
  15.009   1.110  -6.933  15.074   3.066  -7.340  16.044   3.353  -7.683  14.340
   3.362  -6.059  14.782   3.647  -5.879  16.012   1.033  -4.877  16.077   1.456
  -5.784  16.022  -0.052  -6.259  16.979   1.361  -7.070  12.376   1.750  -6.586
  11.636   2.571  -8.296  12.225   1.242  -8.584  13.003   0.666  -9.375  11.317
   1.681  -9.568  11.531   2.732 -10.652  11.539   0.851 -10.356  11.413  -0.190
 -11.751  10.588   1.194 -11.566   9.643   0.683 -11.866  10.647   2.276 -12.697
  10.900   0.753 -11.283  12.874   1.097 -10.523  13.634   0.915 -12.118  13.123
   0.442 -11.690  12.900   2.108  -8.899   9.845   1.727  -9.075   9.174   2.729
  -8.178   9.343   0.680  -8.052   9.952  -0.116  -7.519   8.016   0.669  -8.175
   7.163   0.491  -6.479   7.872  -0.480  -6.820   8.231  -1.451  -5.671   8.568
  -0.256  -6.101   6.391  -0.633  -5.456   6.119   0.203  -6.952   5.715  -0.549
  -5.275   6.174  -1.984  -5.430   6.875  -2.958  -4.471   5.108  -1.961  -4.087
   4.928  -2.878  -4.437   4.541  -1.126  -6.855   7.678   2.000  -7.101   6.628
   2.620  -6.064   8.587   2.427  -6.201   9.487   1.990  -5.129   8.294   3.535
  -4.983   7.216   3.601  -3.853   9.098   3.285  -4.054  10.128   3.578  -3.073
   8.809   3.989  -3.198   8.956   1.859  -3.791   9.478   1.109  -2.254   9.494
   1.938  -2.922   7.536   1.382  -2.998   6.569   2.169  -2.419   7.395   0.287
  -5.644   8.726   4.929  -5.374   8.166   5.900  -6.399   9.824   4.990  -6.783
  10.092   4.095  -6.574  10.678   6.211  -5.558  10.970   6.477  -7.470  11.929
   5.837  -6.834  12.577   5.233  -8.257  11.592   5.163  -8.109  12.713   6.972
  -8.637  12.000   7.604  -7.048  13.456   7.747  -7.454  13.989   8.606  -6.273
  12.710   7.927  -6.563  14.238   7.162  -9.315  13.614   6.528  -9.974  13.103
   5.827  -9.907  13.995   7.361  -8.839  14.322   5.850  -6.976   9.949   7.551
  -6.362  10.266   8.509  -7.935   8.997   7.565  -8.718   8.527   6.435  -8.120
   7.905   5.770  -9.207   9.346   5.907  -9.810   7.626   6.999  -9.889   6.807
   6.284 -10.684   8.212   7.285  -9.231   7.037   8.267  -8.610   6.180   8.010
  -9.966   6.898   9.060  -8.193   8.091   8.697  -8.720   8.718   9.417  -6.937
   7.526   9.367  -6.756   7.684  10.553  -6.050   6.869   8.636  -6.145   6.737
   7.639  -4.667   6.376   9.120  -4.940   5.779   9.990  -4.144   5.402   8.053
  -4.026   5.906   7.094  -3.245   4.866   8.356  -5.014   4.306   7.884  -5.851
   4.482   8.322  -3.597   7.430   9.551  -2.649   7.163  10.276  -3.777   8.655
   9.165  -4.533   8.807   8.513  -2.976   9.781   9.704  -1.966   9.389   9.821
  -2.984  10.933   8.671  -2.363  10.600   7.840  -4.027  11.112   8.409  -2.420
  12.254   9.157  -2.825  12.482  10.143  -0.963  12.111   9.322  -0.384  13.031
   9.398  -0.686  11.463  10.153  -0.586  11.709   8.382  -2.656  13.362   8.173
  -3.736  13.479   8.081  -2.142  14.282   8.448  -2.334  13.123   7.160  -3.608
  10.090  11.092  -2.870  10.200  12.114  -4.944  10.118  11.235  -5.461  10.003
  10.375  -5.632  10.512  12.450  -5.168  11.450  12.755  -7.042  10.946  12.123
  -7.616  11.193  13.016  -7.008  11.723  11.360  -7.453   9.990  11.797  -5.528
   9.412  13.555  -4.976   9.694  14.615  -5.960   8.159  13.284  -6.407   7.996
  12.393  -5.967   7.091  14.351  -6.524   7.527  15.180  -6.709   5.837  13.834
  -6.294   5.475  12.893  -6.630   5.040  14.573  -8.254   6.000  13.534  -8.449
   7.054  13.340  -8.689   5.346  12.247  -8.787   4.261  12.205  -9.674   5.720
  11.969  -8.117   5.630  11.363  -9.015   5.519  14.784  -8.879   4.464  15.022
  -8.686   6.112  15.637 -10.043   5.698  14.468  -4.643   6.710  15.145  -4.723
   6.625  16.358  -3.471   6.501  14.545  -3.188   6.230  13.130  -3.381   7.138
  12.558  -3.846   5.456  12.734  -1.726   5.732  13.094  -1.262   5.883  12.119
  -1.689   4.697  13.432  -1.056   6.584  14.140  -0.919   7.576  13.710  -0.077
   6.173  14.385  -2.170   6.481  15.269  -2.144   5.497  15.737  -1.992   7.710
  16.235  -1.800   7.522  17.412  -2.214   8.942  15.696  -2.535   8.951  14.739
  -2.208  10.180  16.465  -1.270  10.215  17.019  -2.287  11.362  15.516  -2.952
  11.127  14.685  -2.697  12.189  16.096  -0.984  11.693  14.775  -0.783  10.774
  14.224  -1.162  12.851  13.728  -1.552  13.767  14.171  -0.189  13.041  13.274
  -1.795  12.533  12.900   0.126  11.895  15.756  -0.199  12.241  16.737   0.540
  10.921  16.015   0.961  12.470  15.357  -3.294  10.110  17.512  -3.106  10.564
  18.633  -4.524   9.551  17.281  -4.667   9.302  16.313  -5.583   9.327  18.312
  -5.856  10.320  18.669  -6.883   8.660  17.949  -7.307   9.196  17.099  -6.573
   7.637  17.736  -7.860   8.631  19.125  -8.398   9.789  19.616  -8.199  10.735
  19.135  -9.350   9.691  20.637  -9.870  10.550  21.035  -9.566   8.444  21.285
 -10.330   8.386  22.436 -10.314   9.291  22.757  -8.908   7.266  20.865  -9.009
   6.304  21.347  -8.074   7.380  19.756  -7.513   6.500  19.480  -5.007   8.641
  19.534  -5.138   9.076  20.702  -4.284   7.533  19.402  -3.992   7.310  18.461
  -3.612   6.789  20.505  -4.434   6.515  21.168  -2.799   5.579  20.037  -1.832
   5.898  19.648  -2.568   4.925  20.877  -3.425   4.765  18.946  -3.571   5.415
  18.084  -2.762   3.940  18.685  -4.876   4.324  19.226  -5.301   3.756  20.275
  -5.660   4.535  18.222  -6.657   4.399  18.309  -5.253   4.988  17.416  -2.694
   7.667  21.310  -2.748   7.704  22.559  -1.907   8.488  20.619  -1.936   8.456
  19.610  -0.940   9.407  21.233  -0.345   8.835  21.944   0.112   9.932  20.232
   0.902   9.181  20.205  -0.274   9.932  19.212   0.673  11.312  20.489   0.332
  12.325  19.587  -0.309  12.213  18.725   0.860  13.610  19.895   0.576  14.482
  19.325   1.731  13.829  20.981   2.216  15.103  21.128   2.400  15.339  22.040
   2.052  12.824  21.853   2.673  12.953  22.728   1.541  11.550  21.583   1.876
  10.738  22.211  -1.649  10.444  22.038  -1.495  10.535  23.289  -2.450  11.275
  21.296  -2.604  11.025  20.329  -3.166  12.423  21.858  -2.471  13.225  22.109
  -4.067  13.048  20.747  -3.523  13.432  19.883  -4.669  12.224  20.365  -4.697
  13.809  21.207  -3.984  12.217  23.147  -3.890  12.989  24.101  -4.841  11.237
  23.112  -4.769  10.545  22.380  -5.808  10.927  24.237  -6.299  11.820  24.624
  -6.855   9.925  23.738  -7.679   9.816  24.443  -7.244  10.450  22.866  -6.363
   8.607  23.387  -5.959   8.762  22.530  -5.160  10.297  25.443  -5.530  10.602
  26.554  -4.126   9.440  25.248  -3.797   9.251  24.312  -3.640   8.555  26.259
  -3.944   9.039  27.187  -4.274   7.180  26.160  -5.338   7.363  26.315  -4.185
   6.677  25.198  -3.879   6.110  27.222  -4.488   5.220  27.063  -2.902   5.835
  26.825  -3.896   6.445  28.694  -4.635   7.356  29.119  -3.191   5.651  29.344
  -2.086   8.421  26.247  -1.437   8.705  27.295  -1.412   7.978  25.203  -1.909
   7.812  24.340   0.006   7.560  25.086   0.188   7.032  24.150   0.851   8.865
  24.871   0.654   9.313  23.897   0.669   9.529  25.716   2.211   8.483  24.949
   2.558   8.486  24.054   0.438   6.608  26.222   1.087   6.958  27.200  -0.075
   5.358  26.219  -0.639   5.135  25.412   0.061   4.378  27.214  -0.337   4.781
  28.145  -0.672   3.139  26.806  -0.349   2.771  25.832  -0.506   2.370  27.560
  -1.712   3.431  26.666   1.552   3.940  27.452   2.279   3.894  26.431   2.016
   3.648  28.699   1.243   3.686  29.887   0.353   3.058  29.945   0.972   4.735
  30.006   2.099   3.271  31.020   1.399   2.794  31.706   2.476   4.173  31.502
   3.214   2.500  30.378   2.965   1.452  30.210   4.177   2.614  30.876   3.412
   3.181  29.013   4.048   4.065  29.062   4.005   2.209  27.938   5.143   2.347
  27.534   3.218   1.287  27.420   2.281   1.317  27.795   3.380   0.418  26.269
   4.216  -0.226  26.546   2.029  -0.301  26.125   1.719  -0.662  27.106   1.272
   0.456  25.916   2.078  -1.476  25.052   1.777  -1.067  24.088   3.096  -1.848
  25.176   0.992  -2.489  25.447   0.021  -2.133  25.791   0.932  -3.161  24.592
   1.552  -3.478  26.392   2.544  -3.371  26.546   0.900  -4.432  26.961  -0.324
  -4.807  26.706  -0.972  -4.404  26.045  -0.525  -5.677  27.179   1.484  -5.107
  27.862   2.337  -4.808  28.314   1.109  -5.976  28.216   3.761   1.197  25.048
   4.883   1.146  24.670   2.850   1.876  24.384   1.871   1.896  24.629   3.135
   2.759  23.207   3.357   2.108  22.362   1.947   3.695  22.977   1.017   3.129
  22.924   1.791   4.292  23.875   2.107   4.691  21.815   2.932   5.385  21.978
   2.333   3.827  20.570   2.382   4.517  19.728   3.326   3.385  20.641   1.547
   3.072  20.559   0.815   5.487  21.560   0.901   5.955  20.580  -0.003   4.767
  21.537   0.726   6.220  22.362   4.376   3.630  23.452   5.061   3.784  22.448
   4.530   4.278  24.627   3.863   4.180  25.379   5.773   5.037  24.835   5.799
   5.842  24.100   5.706   5.569  26.255   5.710   4.772  26.998   6.644   6.100
  26.419   4.513   6.486  26.478   4.566   7.285  25.738   3.610   5.877  26.440
   4.575   7.117  27.836   3.566   7.319  28.196   5.035   6.399  28.515   5.411
   8.293  27.865   6.314   8.227  28.313   5.015   9.477  27.570   4.009   9.744
  26.841   3.572   8.961  26.377   3.631  10.681  26.845   5.675  10.483  28.038
   6.570  10.327  28.479   5.311  11.421  27.957   7.116   4.273  24.714   8.118
   4.910  24.276   7.116   3.023  25.154   6.252   2.525  25.312   8.302   2.166
  25.226   8.908   2.608  26.018   7.926   0.755  25.693   7.183   0.351  25.005
   8.877   0.227  25.767   7.340   0.696  26.938   6.408   0.927  26.934   8.868
   2.030  23.851   8.177   1.716  22.945  10.189   2.181  23.779  10.615   2.422
  24.662  10.944   2.407  22.591  10.807   3.481  22.462  12.456   2.128  22.799
  13.095   2.819  22.247  12.729   2.248  23.848  12.657   1.092  22.527  10.448
   1.622  21.344  10.154   2.328  20.352  10.366   0.279  21.354  10.719  -0.667
  22.391  10.285  -0.337  23.335  11.802  -0.773  22.443  10.146  -2.018  21.918
   9.097  -1.949  22.204  10.657  -2.891  22.324  10.132  -1.961  20.418   9.295
  -2.524  20.006  11.068  -2.328  19.995   9.998  -0.447  20.157  10.714  -0.259
  19.357   8.585  -0.112  19.676   8.330  -0.015  18.500   7.523  -0.078  20.543
   7.632  -0.407  21.491   6.157   0.442  20.201   5.757  -0.251  19.461   5.287
   0.432  21.462   5.563   1.322  22.028   4.263   0.687  21.186   5.257  -0.822
  22.277   6.251  -1.199  22.933   4.153  -1.556  22.358   4.139  -2.331  23.005
   3.340  -1.233  21.852   6.169   1.908  19.592   5.562   2.211  18.543   6.782
   2.816  20.313   7.099   2.529  21.228   7.066   4.175  19.820   6.062   4.597
  19.788   7.942   4.988  20.827   7.415   5.045  21.779   8.906   4.495  20.951
   8.224   6.617  20.204   8.780   7.063  21.334   7.513   4.121  18.365   6.922
   4.835  17.527   8.626   3.439  18.152   8.895   2.750  18.840   9.287   3.419
  16.802   9.456   4.425  16.418  10.668   2.744  16.809  10.526   1.794  17.324
  11.219   2.624  15.369  11.813   3.478  15.045  11.851   1.736  15.370  10.447
   2.476  14.613  11.700   3.585  17.607  11.963   4.497  17.071  11.285   3.945
  18.548  13.042   2.776  17.881  13.871   3.392  18.228  12.857   1.955  18.574
  13.369   2.346  16.934   8.374   2.778  15.775   8.007   3.356  14.757   7.817
   1.582  16.087   8.172   1.033  16.858   6.846   0.876  15.211   7.296   0.623
  14.251   6.549  -0.481  15.881   6.203  -0.318  16.902   5.681  -1.051  15.548
   7.682  -1.509  15.849   8.582  -1.038  16.246   7.261  -2.546  16.903   8.112
  -3.216  17.026   6.886  -2.101  17.825   6.502  -3.179  16.444   7.941  -2.050
  14.437   8.845  -2.660  14.464   7.094  -2.574  13.994   8.152  -1.236  13.744
   5.604   1.725  14.880   5.351   1.954  13.695   4.887   2.398  15.782   5.138
   2.227  16.745   3.769   3.273  15.460   3.115   2.609  14.894   3.201   3.803
  16.844   3.088   3.005  17.577   3.842   4.527  17.347   1.822   4.533  16.773
   1.551   4.698  17.815   1.834   5.934  16.170   0.972   6.482  16.551   2.793
   6.427  16.324   1.939   5.872  15.087   0.773   3.718  16.122   0.988   3.885
  15.067   0.864   2.694  16.484  -0.197   4.143  16.379   4.225   4.465  14.504
   3.471   4.864  13.604   5.387   5.057  14.767   5.998   4.661  15.466   5.936
   6.150  13.893   5.242   6.981  13.767   7.185   6.690  14.635   7.909   5.879
  14.721   7.548   7.494  13.995   6.996   7.068  15.639   6.216   5.557  12.505
   5.768   6.066  11.506   6.831   4.341  12.389   7.129   3.848  13.218   7.158
   3.637  11.133   7.889   4.195  10.548   7.741   2.264  11.398   7.132   1.765
  12.152   7.703   1.638  10.506   9.240   2.213  11.811   9.802   2.598  10.960
   9.397   2.947  12.602   9.944   0.616  12.416  10.026  -0.217  10.822  10.695
   0.315  10.145  10.416  -1.223  10.979   9.084  -0.320  10.282   5.953   3.463
  10.250   6.081   3.651   9.067   4.743   3.161  10.852   4.766   2.957  11.841
   3.437   3.172  10.207   3.573   2.668   9.250   2.386   2.460  11.103   2.679
   1.441  11.357   2.270   2.916  12.087   1.017   2.436  10.521   0.209   3.575
  10.795   0.579   4.317  11.488  -1.102   3.514  10.209  -1.816   4.300  10.404
  -1.481   2.452   9.419  -2.473   2.364   9.003  -0.636   1.380   9.183  -1.008
   0.524   8.640   0.637   1.373   9.732   1.199   0.460   9.601   3.027   4.576
   9.745   2.565   4.727   8.601   2.961   5.555  10.674   3.308   5.367  11.603
   2.485   6.933  10.440   1.464   6.852  10.069   2.487   7.804  11.826   1.886
   7.196  12.502   3.491   7.822  12.252   1.863   9.185  11.897   2.298   9.922
  11.221   0.417   9.084  11.458  -0.113  10.022  11.626   0.255   8.899  10.396
  -0.078   8.235  11.928   1.972   9.738  13.297   1.532  10.736  13.293   1.499
   9.130  14.067   3.023   9.914  13.528   3.254   7.719   9.353   2.601   8.457
   8.599   4.561   7.387   9.201   4.957   6.588   9.675   5.336   7.932   8.056
   5.411   8.978   8.351   6.775   7.310   7.897   6.718   6.227   8.001   7.469
   7.773   6.559   7.476   8.861   6.500   8.523   7.502   6.618   6.987   7.264
   5.724   7.668   7.808   9.008   8.593   7.245   8.884   7.996   8.843   8.908
   7.265   7.465   9.961   4.540   7.963   6.721   4.422   9.013   6.134   4.063
   6.859   6.259   4.255   6.030   6.803   3.328   6.683   4.994   4.048   6.910
   4.208   3.002   5.192   4.976   3.956   4.677   5.087   2.363   4.987   5.834
   2.354   4.740   3.690   3.054   4.127   2.636   4.058   4.026   2.580   2.166
   3.733   1.669   2.384   3.262   0.721   0.935   4.194   2.003   1.004   4.758
   3.318   0.188   5.096   3.941   2.099   7.599   4.786   2.047   8.427   3.840
   1.189   7.545   5.781   1.380   6.781   6.414   0.044   8.394   5.881  -0.536
   8.359   4.959  -0.859   7.882   7.004  -0.397   8.106   7.965  -1.803   8.414
   6.881  -1.212   6.443   6.771  -1.993   6.114   5.614  -2.510   6.877   5.051
  -2.092   4.811   5.144  -2.799   4.538   4.374  -1.337   3.760   5.763  -1.453
   2.437   5.442  -2.361   2.400   5.133  -0.507   4.161   6.835   0.146   3.446
   7.313  -0.596   5.394   7.480   0.057   5.620   8.310   0.299   9.858   5.973
  -0.405  10.654   5.347   1.333  10.262   6.739   1.933   9.507   7.040   1.980
  11.575   6.829   1.441  12.207   7.535   2.993  11.504   7.224   2.113  12.319
   5.501   1.392  13.292   5.258   3.042  11.886   4.678   3.573  11.071   4.951
   3.415  12.628   3.464   3.528  13.663   3.786   4.857  12.247   3.022   5.179
  12.827   2.157   5.477  12.494   3.884   5.084  10.826   2.757   5.335   9.852
   3.647   5.039   9.896   4.612   5.681   8.696   3.082   5.868   7.713   3.491
   5.677   8.866   1.769   5.335  10.244   1.541   5.361  10.775   0.601   2.382
  12.554   2.308   1.846  13.596   1.845   1.932  11.336   2.025   2.418  10.571
   2.469   0.798  11.053   1.067   1.232  11.320   0.103   0.504   9.617   1.121
   0.188   9.289   2.111  -0.398   9.539   0.515   1.645   8.867   0.412   1.878
   9.429  -0.493   2.461   8.765   1.126   1.157   7.452   0.017   0.917   6.811
   0.866   0.271   7.585  -0.604   2.275   6.787  -0.727   3.113   7.318  -0.916
   2.188   5.570  -1.262   1.228   4.721  -1.356   0.324   5.087  -1.092   1.396
   3.902  -1.922   3.344   5.229  -1.783   4.255   5.659  -1.703   3.360   4.313
  -2.208  -0.531  11.842   1.212  -1.100  12.406   0.264  -0.910  11.948   2.447
  -0.280  11.647   3.177  -2.104  12.751   2.844  -2.938  12.463   2.204  -2.400
  12.510   4.295  -2.636  11.484   4.578  -1.646  12.977   4.928  -3.868  13.368
   4.806  -4.683  12.963   3.827  -1.911  14.265   2.582  -2.882  14.979   2.354
  -0.677  14.758   2.662   0.067  14.126   2.923  -0.368  16.180   2.796  -1.309
  16.716   2.670   0.283  16.459   4.175   1.264  15.985   4.219   0.597  17.500
   4.256  -0.469  16.096   5.408  -0.358  15.016   5.304   0.288  16.447   6.698
  -0.265  16.317   7.629   1.088  15.718   6.829   0.814  17.398   6.610  -1.926
  16.578   5.543  -2.000  17.629   5.822  -2.408  16.247   4.623  -2.442  15.941
   6.261   0.547  16.809   1.703   0.103  17.574   0.893   1.835  16.457   1.606
   2.120  15.775   2.295   2.854  17.075   0.684   2.770  18.154   0.809   4.268
  16.540   1.027   4.116  15.461   1.057   5.240  16.729  -0.085   5.693  17.718
  -0.147   6.128  16.105   0.018   4.826  16.421  -1.045   4.968  16.821   2.337
   5.728  16.051   2.470   5.377  17.830   2.294   4.094  16.819   3.600   3.486
  15.915   3.648   4.758  16.773   4.463   3.493  17.717   3.748   2.444  16.897
  -0.758   2.596  17.901  -1.461   1.948  15.699  -1.123   1.770  15.033  -0.385
   1.514  15.423  -2.486   2.359  15.520  -3.167   1.133  13.996  -2.657   0.654
  13.708  -1.722   0.419  13.894  -3.475   2.255  12.969  -2.906   2.325  12.293
  -4.134   1.589  12.519  -4.891   3.418  11.498  -4.503   3.491  11.040  -5.478
   4.411  11.265  -3.525   5.520  10.533  -3.822   5.660  10.397  -4.762   4.361
  11.920  -2.291   5.118  11.768  -1.536   3.275  12.782  -1.937   3.228  13.193
  -0.939   0.454  16.381  -3.062   0.667  17.103  -4.058  -0.769  16.399  -2.396
  -1.299  15.366  -1.522  -0.584  15.044  -0.765  -1.634  14.525  -2.128  -2.573
  16.092  -0.962  -2.313  16.920  -0.303  -3.165  15.362  -0.410  -3.129  16.863
  -2.181  -3.833  17.629  -1.857  -3.588  16.233  -2.944  -1.845  17.358  -2.805
  -1.987  17.274  -3.882  -1.549  18.811  -2.491  -2.083  19.619  -3.193  -0.666
  19.154  -1.495  -0.267  18.410  -0.940  -0.221  20.587  -1.337  -1.105  21.200
  -1.160   0.594  20.812  -0.110   0.147  20.285   0.733   1.553  20.326  -0.285
   0.787  22.306   0.269  -0.301  23.238   0.376  -1.316  22.907   0.209  -0.038
  24.612   0.670  -0.868  25.302   0.701   1.300  24.997   0.922   1.493  26.015
   1.227   2.404  24.102   0.763   3.370  24.488   1.052   2.078  22.789   0.473
   2.887  22.098   0.287   0.409  21.049  -2.668  -0.063  22.095  -3.119   1.468
  20.379  -3.205   1.685  19.486  -2.786   2.382  20.990  -4.198   2.459  22.070
  -4.070   3.735  20.460  -3.873   3.718  19.372  -3.932   4.462  20.844  -4.588
   4.208  20.871  -2.421   3.365  20.905  -1.731   5.351  19.994  -1.996   4.948
  18.997  -1.814   6.028  19.816  -2.831   5.844  20.350  -1.092   4.726  22.301
  -2.346   5.533  22.457  -3.062   3.935  22.984  -2.656   4.921  22.544  -1.301
   1.939  20.603  -5.619   2.491  21.143  -6.544   0.934  19.708  -5.866   0.612
  19.180  -5.068   0.272  19.367  -7.136   0.167  20.361  -7.571   1.212  18.326
  -7.925   0.785  18.209  -8.921   2.166  18.812  -8.129   1.303  16.987  -7.130
   1.712  17.286  -6.165   0.365  16.465  -6.944   2.288  15.684  -7.865   2.018
  14.662  -6.428   0.962  14.609  -6.161   2.472  13.678  -6.542   2.443  15.177
  -5.567  -1.213  18.928  -7.047  -1.630  18.281  -6.068  -1.868  19.071  -8.176
  -1.473  19.703  -8.857  -3.131  18.343  -8.644  -3.875  18.686  -7.925  -3.560
  18.858 -10.005  -3.665  19.942  -9.965  -2.706  18.850 -10.682  -4.778  18.262
 -10.718  -4.633  17.197 -10.898  -5.636  18.330 -10.048  -5.174  19.038 -11.958
  -5.405  20.074 -11.707  -4.366  19.046 -12.689  -6.347  18.428 -12.641  -6.107
  18.022 -13.534  -7.627  18.482 -12.295  -8.059  18.878 -11.100  -7.509  19.249
 -10.339  -9.046  18.737 -10.938  -8.524  18.000 -13.132  -8.219  17.564 -13.991
  -9.478  18.023 -12.802  -2.983  16.823  -8.562  -3.847  16.301  -7.777  -2.059
  16.070  -9.173  -1.476  16.624  -9.784  -1.857  14.628  -9.064  -0.994  14.416
  -9.695  -1.675  14.403  -8.013  -3.092  13.773  -9.633  -3.306  12.708  -9.039
  -3.789  14.115 -10.711  -3.594  15.023 -11.107  -4.632  13.202 -11.469  -4.876
  13.676 -12.420  -4.125  12.313 -11.846  -5.837  12.689 -10.711  -6.863  13.356
 -10.622  -5.619  11.505 -10.086  -4.675  11.153 -10.151  -6.553  10.656  -9.281
  -6.364   9.650  -9.655  -6.082  10.670  -7.778  -6.034  11.692  -7.404  -6.925
  10.203  -7.268  -4.878   9.841  -7.397  -4.943   8.840  -7.823  -4.001  10.366
  -7.776  -4.877   9.624  -5.856  -4.955  10.556  -5.296  -5.776   9.053  -5.627
  -3.643   8.837  -5.634  -3.614   7.988  -6.317  -2.906   9.571  -5.959  -3.465
   8.339  -4.230  -3.420   9.019  -3.484  -4.118   7.671  -3.847  -2.561   7.918
  -4.070  -8.070  11.043  -9.531  -8.782  11.481  -8.632  -8.650  10.649 -10.670
  -7.997   9.833 -11.728  -8.095   8.768 -11.516  -6.956  10.086 -11.926  -8.833
  10.126 -12.977  -9.162   9.225 -13.496  -8.285  10.769 -13.665 -10.118  10.781
 -12.517 -11.043  10.287 -12.812 -10.082  11.813 -12.867 -10.048  10.837 -10.988
 -10.346  11.829 -10.649 -10.851   9.658 -10.305 -11.359   8.751 -10.898 -11.053
   9.768  -8.937 -10.723  10.615  -8.497 -11.530   8.726  -8.068 -11.037   7.777
  -8.278 -11.079   9.050  -6.650 -10.017   8.818  -6.572 -11.194  10.112  -6.432
 -11.738   8.164  -5.536 -12.725   8.541  -5.270 -11.783   7.142  -5.913 -10.865
   8.203  -3.997 -10.364   6.480  -4.017  -9.783   6.255  -4.912  -9.734   6.225
  -3.165 -11.274   5.881  -3.993 -13.037   8.657  -8.089 -13.707   9.576  -7.704
 -13.615   7.516  -8.538 -13.103   6.328  -9.131 -12.845   5.533  -8.431 -12.333
   6.539  -9.873 -14.251   5.803  -9.928 -14.146   4.738 -10.138 -14.201   6.389
 -10.846 -15.500   6.084  -9.098 -15.686   5.311  -8.353 -16.447   6.260  -9.607
 -15.056   7.298  -8.317 -15.561   8.142  -8.786 -15.456   7.129  -6.839 -14.640
   6.593  -6.117 -16.624   7.675  -6.434 -17.193   8.087  -7.161 -17.186   7.675
  -5.146 -16.536   8.325  -4.561 -18.538   8.469  -5.134 -18.412   9.484  -5.509
 -19.222   8.026  -5.858 -19.243   8.652  -3.822 -19.437   7.733  -3.268 -18.533
   9.800  -3.099 -18.689  10.692  -3.705 -19.045  10.042  -2.168 -17.516   9.609
  -2.756 -20.726   9.051  -4.057 -21.263   8.213  -4.501 -21.190   9.021  -3.071
 -20.920   9.893  -4.721 -17.165   6.283  -4.466 -16.955   6.254  -3.286 -17.712
   5.270  -5.080 -18.067   5.442  -6.010 -17.581   3.885  -4.616 -18.101   3.868
  -3.658 -18.312   2.903  -5.532 -18.144   3.056  -6.598 -17.897   1.918  -5.317
 -19.901   2.843  -5.398 -20.362   3.819  -5.548 -20.565   1.779  -6.310 -21.637
   1.660  -6.153 -20.334   2.046  -7.342 -20.101   0.804  -6.156 -20.307   2.405
  -3.935 -21.272   1.898  -3.897 -19.645   1.646  -3.517 -20.246   3.334  -3.368
 -16.134   3.467  -4.308 -16.015   2.743  -3.333 -15.119   3.777  -5.108 -15.238
   4.437  -5.863 -13.726   3.662  -4.646 -13.595   2.616  -4.367 -12.847   3.936
  -5.871 -11.963   3.321  -5.703 -13.416   3.722  -6.776 -12.582   4.980  -6.036
 -13.291   4.447  -3.413 -12.608   3.894  -2.545 -13.770   5.656  -3.246 -14.058
   6.153  -4.077 -13.565   6.502  -2.055 -12.484   6.514  -1.915 -13.994   7.926
  -2.462 -13.207   8.336  -3.094 -14.926   7.825  -3.018 -14.335   9.069  -1.042
 -13.684   8.340  -0.131 -14.293   5.941  -0.885 -13.826   5.907   0.249 -15.526
   5.478  -1.093 -15.996   5.558  -1.984 -16.271   4.765  -0.005 -16.303   5.462
   0.833 -17.664   4.392  -0.511 -17.596   4.035  -1.538 -18.460   3.316   0.283
 -19.464   3.322  -0.141 -18.013   2.333   0.137 -18.528   3.560   1.343 -18.475
   5.575  -0.624 -18.417   5.902  -1.525 -15.593   3.510   0.583 -15.408   3.402
   1.781 -15.041   2.609  -0.302 -15.147   2.828  -1.283 -14.281   1.461   0.143
 -14.912   1.025   0.917 -13.925   0.437  -0.981 -13.227   0.861  -1.703 -13.443
  -0.436  -0.541 -15.090  -0.084  -1.806 -15.778  -0.632  -1.161 -15.588   0.750
  -2.300 -14.562  -1.191  -3.142 -14.254  -0.096  -4.527 -14.055  -0.664  -5.436
 -15.171   0.469  -4.693 -13.467   0.626  -4.309 -12.956   1.950   0.840 -12.591
   1.509   1.961 -12.226   2.887   0.255 -12.444   3.070  -0.715 -11.081   3.607
   0.831 -10.231   2.924   0.816 -10.645   4.726  -0.136 -11.463   5.428  -0.292
  -9.652   5.073   0.151 -10.487   4.240  -1.098 -11.369   4.045   2.269 -10.603
   3.743   3.179 -12.467   4.711   2.539 -13.020   5.107   1.793 -12.893   5.102
   3.866 -12.112   5.723   4.304 -14.091   6.074   3.813 -14.913   5.664   3.227
 -14.654   6.177   5.290 -15.108   5.267   5.683 -13.875   6.527   5.968 -15.431
   6.939   5.350 -13.602   7.434   3.287 -12.965   8.029   3.942 -13.025   7.299
   2.373 -14.830   8.280   2.971 -15.461   7.627   2.368 -15.357   8.665   3.844
 -14.477   9.080   2.320 -13.026   3.893   4.842 -12.371   3.885   5.850 -13.895
   2.975   4.508 -14.489   3.159   3.713 -14.014   1.648   5.143 -14.631   1.796
   6.029 -14.839   0.729   4.281 -15.889   1.022   4.272 -14.607   0.699   3.217
 -14.835  -0.651   4.954 -13.834  -1.059   4.814 -15.115  -0.508   5.998 -15.998
  -1.769   4.076 -14.895  -2.074   2.679 -14.048  -1.395   2.580 -14.448  -3.045
   2.890 -15.525  -2.019   1.791 -12.713   1.102   5.588 -12.459   0.839   6.716
 -11.761   1.000   4.609 -12.094   1.319   3.710 -10.557   0.221   4.752 -10.790
  -0.705   5.278  -9.915  -0.129   3.471 -10.579  -0.765   2.886  -9.690   0.761
   2.883  -8.645  -0.873   3.761  -7.374  -0.324   3.628  -7.219   0.668   3.229
  -6.246  -1.056   4.134  -5.278  -0.580   4.110  -6.403  -2.396   4.571  -5.560
  -3.031   4.800  -7.671  -3.011   4.516  -7.734  -4.072   4.708  -8.749  -2.179
   4.295  -9.692  -2.704   4.254  -9.563   1.019   5.606  -9.109   0.595   6.645
  -9.232   2.183   5.225  -9.686   2.632   4.442  -8.169   3.013   5.776  -7.224
   2.473   5.835  -8.163   4.349   5.013  -8.001   4.222   3.942  -9.065   4.923
   5.225  -6.743   5.367   5.528  -5.730   4.991   4.743  -8.501   3.328   7.252
  -7.686   3.144   8.135  -9.761   3.488   7.601 -10.417   3.574   6.839 -10.284
   3.576   8.949  -9.928   4.430   9.525 -11.779   3.819   8.981 -12.330   2.937
   8.656 -12.238   4.166  10.400 -13.327   4.111  10.411 -11.888   3.484  11.174
 -11.856   5.166  10.606 -12.082   5.001   8.180 -12.220   4.711   7.275  -9.958
   2.236   9.759  -9.617   2.248  10.936 -10.107   1.077   9.144 -10.316   1.115
   8.157 -10.204  -0.159   9.886 -10.499  -0.012  10.925 -11.067  -1.213   9.199
 -10.792  -1.378   8.158 -10.922  -2.139   9.755 -12.802  -0.796   9.334 -12.628
   0.160   8.417  -8.729  -0.725  10.033  -8.466  -1.266  11.138  -7.780  -0.511
   9.145  -8.177  -0.104   8.310  -6.336  -0.870   9.228  -6.243  -1.813   9.768
  -5.790  -1.065   7.840  -6.239  -1.882   7.276  -5.922  -0.207   7.181  -4.288
  -1.479   8.079  -3.936  -2.526   8.456  -3.398  -0.611   7.662  -2.418  -0.783
   7.492  -3.698   0.330   7.450  -5.515   0.116  10.168  -4.834  -0.249  11.087
  -5.769   1.366   9.869  -6.208   1.677   9.013  -5.288   2.454  10.713  -4.204
   2.344  10.736  -5.519   3.385  10.196  -5.762   2.417  12.154  -5.053   2.735
  13.102  -6.956   1.866  12.449  -7.686   1.794  11.755  -7.366   1.244  13.788
  -7.280   1.957  14.608  -8.846   0.952  13.759  -9.321   1.918  13.584  -9.130
   0.259  12.967  -9.404   0.493  15.110  -9.657  -0.917  15.290  -9.497  -1.648
  14.511 -10.316  -1.374  16.448 -10.591  -2.413  16.557 -10.630  -0.469  17.457
 -11.387  -0.948  18.458 -11.591  -0.321  19.156 -10.274   0.929  17.330 -10.600
   1.691  18.024  -9.722   1.384  16.152  -9.554   2.445  16.039  -6.527   0.060
  14.103  -5.778   0.205  15.036  -6.562  -1.054  13.279  -7.211  -1.067  12.506
  -6.032  -2.338  13.628  -6.646  -2.801  14.400  -6.091  -3.330  12.447  -7.100
  -3.266  12.039  -5.424  -2.902  11.699  -5.542  -4.743  12.795  -4.473  -4.700
  13.002  -6.276  -5.303  13.958  -6.162  -6.386  13.919  -5.982  -4.876  14.917
  -7.344  -5.102  13.872  -5.656  -5.706  11.545  -5.116  -5.079  10.835  -5.009
  -6.558  11.749  -6.632  -6.071  11.224  -4.558  -2.208  14.153  -4.324  -2.483
  15.318  -3.581  -1.822  13.305  -3.955  -1.463  12.439  -2.177  -1.765  13.621
  -1.824  -2.740  13.955  -1.343  -1.302  12.412  -1.472  -0.220  12.429  -0.284
  -1.487  12.592  -1.621  -1.833  11.042  -2.640  -1.589  10.739  -1.068  -1.271
  10.290  -1.349  -3.300  10.949  -0.557  -3.745  11.752  -2.005  -4.024  10.038
  -1.680  -4.980  10.035  -2.590  -3.635   9.312  -1.907  -0.785  14.754  -1.258
  -1.241  15.711  -2.366   0.431  14.809  -2.716   0.832  13.951  -2.226   1.391
  15.963  -1.154   1.548  16.083  -2.743   2.742  15.605  -2.302   3.437  16.320
  -2.502   3.023  14.580  -4.163   2.880  15.700  -4.617   2.511  14.939  -2.697
   0.774  17.300  -1.997   0.790  18.291  -3.944   0.225  17.319  -4.521   0.155
  16.493  -4.468  -0.422  18.539  -4.411   0.333  19.323  -5.949  -0.891  18.355
  -5.939  -1.513  17.461  -6.226  -1.393  19.283  -7.020   0.238  18.129  -6.928
   0.741  17.166  -7.963  -0.305  18.187  -7.051   1.396  19.217  -6.083   1.897
  19.213  -7.832   2.080  18.885  -7.357   0.866  20.602  -7.567  -0.122  20.609
  -7.753   1.637  21.648  -7.548   2.938  21.750  -7.157   3.224  20.864  -8.061
   3.608  22.305  -8.308   1.118  22.709  -8.558   0.142  22.638  -8.572   1.613
  23.548  -3.578  -1.600  18.998  -3.155  -1.661  20.124  -3.192  -2.559  18.071
  -3.649  -2.674  17.178  -2.308  -3.613  18.405  -2.857  -4.220  19.125  -2.044
  -4.523  17.173  -2.827  -5.196  16.823  -1.822  -3.928  16.287  -0.783  -5.389
  17.400   0.420  -4.959  16.755   0.331  -4.081  16.132   1.622  -5.634  17.010
   2.587  -5.239  16.729   1.619  -6.877  17.755   2.813  -7.501  17.763   3.546
  -6.925  17.533   0.406  -7.323  18.338   0.434  -8.181  18.993  -0.780  -6.580
  18.152  -1.729  -6.792  18.622  -1.017  -3.137  19.032  -0.708  -3.616  20.151
  -0.318  -2.201  18.473  -0.659  -1.860  17.585   0.974  -1.668  19.028   1.606
  -2.503  19.331   1.580  -0.754  17.959   0.827  -0.007  17.707   2.399  -0.255
  18.478   2.076  -1.596  16.799   1.217  -2.167  16.446   2.580  -0.515  15.862
   3.414   0.050  16.279   2.770  -1.026  14.919   1.736   0.160  15.721   3.345
  -2.423  17.047   4.172  -1.905  17.535   3.217  -3.300  17.682   3.498  -2.825
  16.046   0.777  -0.811  20.336   1.747  -0.679  21.087  -0.361  -0.182  20.524
  -1.033  -0.291  19.777  -0.733   0.579  21.677   0.189   1.031  22.042  -1.655
   1.668  21.191  -1.256   2.265  20.371  -2.656   1.255  21.071  -1.796   2.635
  22.217  -2.643   2.367  22.580  -1.164  -0.156  22.961  -0.737   0.178  24.057
  -2.074  -1.089  22.735  -2.214  -1.290  21.755  -3.006  -1.694  23.675  -2.982
  -1.179  24.636  -4.386  -1.793  23.019  -4.582  -0.794  22.627  -4.356  -2.523
  22.211  -5.549  -2.260  23.938  -6.891  -2.538  23.644  -7.391  -2.186  22.841
  -7.495  -2.787  24.834  -8.557  -2.955  24.934  -6.640  -2.736  25.850  -5.397
  -2.456  25.293  -4.480  -2.237  25.820  -2.415  -3.134  24.007  -2.227  -3.443
  25.148  -1.991  -3.858  22.955  -2.048  -3.441  22.037  -1.773  -5.287  22.980
  -2.274  -5.732  23.839  -2.371  -5.987  21.705  -1.834  -5.639  20.823  -2.344
  -7.071  21.819  -4.060  -5.383  21.401  -4.749  -6.356  22.004  -0.318  -5.648
  23.150  -0.052  -6.575  23.898   0.612  -5.079  22.376   0.291  -4.370  21.733
   2.026  -5.583  22.024   1.968  -6.665  21.903   2.364  -4.873  20.723   2.683
  -3.849  20.919   3.271  -5.389  20.410   1.554  -5.103  20.030   3.028  -5.372
  23.157   3.860  -4.480  23.107   3.028  -6.227  24.153   2.268  -6.890  24.217
   4.164  -6.475  25.061   4.507  -5.616  25.637   3.740  -7.406  26.198   2.787
  -6.958  26.478   3.639  -8.864  25.920   2.986  -9.418  26.595   3.193  -8.975
  24.932   4.631  -9.309  25.981   4.576  -7.119  27.414   4.194  -7.671  28.273
   5.642  -7.272  27.248   4.455  -6.080  27.721   5.518  -6.960  24.329   5.810
  -8.156  24.168   6.324  -6.004  23.853   6.013  -5.057  24.016   7.680  -6.215
  23.266   7.633  -7.135  22.684   8.075  -5.017  22.345   7.804  -4.054  22.777
   9.158  -5.090  22.247   7.429  -5.080  20.927   7.858  -5.981  19.894   8.682
  -6.663  20.048   7.005  -6.278  18.736   7.281  -7.076  18.062   5.927  -5.391
  18.531   5.217  -5.551  17.446   5.590  -6.245  16.897   5.609  -4.363  19.442
   4.870  -3.624  19.170   6.272  -4.313  20.668   5.970  -3.612  21.432   8.714
  -6.359  24.393   8.649  -5.623  25.360   9.680  -7.263  24.230   9.656  -7.810
  23.381  10.917  -7.254  24.997  10.594  -7.345  26.034  11.773  -8.530  24.613
  12.399  -8.267  23.761  12.437  -8.807  25.432  11.039  -9.298  24.372  11.720
  -5.984  24.855  11.802  -5.479  23.754  12.257  -5.414  25.934  12.095  -5.734
  26.878  13.146  -4.233  25.865  12.552  -3.391  25.508  13.720  -3.870  27.216
  14.458  -4.546  27.647  14.375  -3.014  27.055  12.809  -3.369  28.307  11.631
  -3.120  28.073  13.324  -3.054  29.388  14.247  -4.458  24.735  14.750  -3.549
  24.112  14.720  -5.673  24.668  14.330  -6.270  25.383  15.611  -6.078  23.720
  16.455  -5.402  23.860  16.061  -7.552  23.907  15.100  -8.064  23.952  16.719
  -7.795  23.073  16.840  -7.783  25.174  17.569  -6.850  25.598  16.772  -8.950
  25.613  15.357  -5.810  22.187  16.290  -5.792  21.387  14.068  -5.840  21.823
  13.304  -5.836  22.484  13.592  -5.921  20.446  13.868  -6.900  20.054  12.071
  -5.796  20.564  11.839  -6.607  21.253  11.770  -4.809  20.916  11.311  -6.142
  19.320  10.846  -5.330  18.351  10.874  -4.259  18.213  10.394  -6.081  17.335
  10.035  -5.667  16.487  10.674  -7.438  17.554  10.382  -8.500  16.689   9.880
  -8.257  15.764  10.598  -9.822  17.229  10.242 -10.652  16.636  11.065  -9.948
  18.609  11.163 -10.898  19.115  11.460  -8.809  19.352  11.761  -8.957  20.379
  11.219  -7.509  18.850  14.184  -4.867  19.441  14.414  -5.140  18.299  14.621
  -3.732  19.958  14.292  -3.409  20.857  15.449  -2.730  19.201  14.792  -2.273
  18.461  15.764  -1.600  20.148  16.390  -0.878  19.623  14.493  -0.796  20.440
  13.852  -1.362  21.115  14.626   0.169  20.928  14.047  -0.661  19.454  16.415
  -1.951  21.490  17.389  -2.298  21.146  16.528  -1.045  22.085  15.876  -2.801
  21.909  16.683  -3.217  18.458  17.025  -2.695  17.454  17.403  -4.292  18.933
  17.081  -4.738  19.780  18.455  -5.032  18.191  18.749  -4.454  17.315  19.802
  -5.023  19.006  20.602  -5.539  18.477  20.331  -3.660  19.129  19.719  -3.126
  19.855  21.392  -3.703  19.379  20.274  -3.190  18.147  19.727  -5.697  20.209
  19.517  -6.617  20.032  18.156  -6.504  17.838  19.033  -7.317  17.498  16.862
  -6.898  17.795  16.134  -6.268  18.102  16.520  -8.214  17.259  17.192  -8.921
  17.745  15.149  -8.638  17.795  15.173  -8.612  18.884  14.390  -7.986  17.363
  14.883 -10.146  17.564  14.639 -10.516  16.366  15.044 -10.948  18.519  16.634
  -8.304  15.768  16.123  -7.409  15.085  17.304  -9.302  15.248  17.823 -10.543
  15.891  17.057 -10.847  16.604  18.813 -10.318  16.289  17.875 -11.539  14.794
  16.891 -12.006  14.780  18.765 -12.160  14.901  18.094 -10.777  13.525  17.802
 -11.310  12.620  19.155 -10.526  13.517  17.401  -9.445  13.809  18.070  -8.660
  13.456  16.088  -9.263  13.002  16.130  -8.667  11.955  14.935  -9.725  13.506
  14.961 -10.131  14.430  13.567  -9.591  12.933  13.531 -10.010  11.928  12.476
 -10.328  13.798  12.638 -10.013  14.829  11.475 -10.066  13.456  12.717 -11.866
  13.635  12.393 -12.301  12.689  13.777 -12.113  13.685  11.981 -12.618  14.759
  10.982 -12.233  14.960  11.939 -13.687  14.549  12.712 -12.524  16.031  13.529
 -11.931  16.047  12.551 -13.255  17.129  11.757 -14.254  17.185  11.272 -14.461
  16.324  11.640 -14.662  18.102  13.226 -13.063  18.177  13.806 -12.251  18.333
  13.105 -13.733  18.923  13.175  -8.089  12.807  12.991  -7.603  11.648  13.199
  -7.339  13.869  13.588  -7.771  14.695  13.279  -5.842  13.844  12.320  -5.419
  13.546  13.419  -5.326  15.280  12.657  -5.721  15.951  14.357  -5.677  15.709
  13.365  -3.771  15.229  14.592  -2.995  15.154  15.553  -3.487  15.126  14.549
  -1.585  15.041  15.450  -0.991  15.086  13.316  -0.951  15.063  13.241   0.124
  14.986  12.145  -1.670  15.180  11.172  -1.202  15.194  12.140  -3.066  15.179
  11.245  -3.665  15.258  14.265  -5.196  12.881  13.836  -4.531  11.941  15.533
  -5.473  13.110  15.755  -5.968  13.962  16.581  -4.870  12.257  16.521  -3.787
  12.361  18.038  -5.228  12.703  18.153  -6.312  12.694  18.734  -4.797  11.984
  18.322  -4.686  14.076  17.593  -5.090  14.778  19.617  -5.233  14.544  19.685
  -6.297  14.767  20.339  -5.101  13.738  19.977  -4.688  15.417  18.307  -3.132
  14.293  17.338  -2.741  13.984  18.286  -3.109  15.383  19.103  -2.591  13.781
  16.414  -5.077  10.742  16.751  -4.142   9.957  16.036  -6.337  10.343  15.698
  -7.031  10.995  15.871  -6.657   8.908  16.655  -6.253   8.267  15.959  -8.180
   8.518  15.235  -8.822   9.021  15.801  -8.394   6.969  14.797  -8.077   6.686
  16.458  -7.736   6.401  15.936  -9.408   6.592  17.388  -8.726   8.898  18.051
  -8.199   8.213  17.797  -8.427   9.862  17.593 -10.213   8.871  18.623 -10.352
   9.201  17.008 -10.790   9.587  17.493 -10.533   7.834  14.566  -6.009   8.398
  14.571  -5.343   7.444  13.518  -6.188   9.069  13.539  -6.720   9.928  12.216
  -5.444   8.787  11.765  -5.798   7.859  11.525  -5.566   9.621  12.418  -3.939
   8.641  11.912  -3.485   7.613  13.016  -3.263   9.584  13.266  -3.818  10.390
  13.409  -1.868   9.448  12.504  -1.322   9.182  14.090  -1.427  10.762  13.556
  -1.884  11.596  15.085  -1.870  10.718  14.293   0.058  11.009  15.225   0.811
  10.214  15.831   0.273   9.500  15.261   2.247  10.326  15.752   2.806   9.544
  14.516   2.843  11.338  14.511   3.922  11.365  13.763   2.078  12.293  13.169
   2.602  13.028  13.610   0.690  12.050  12.873   0.172  12.646  14.252  -1.484
   8.225  13.822  -0.578   7.509  15.248  -2.320   8.040  15.493  -2.933   8.804
  16.062  -2.462   6.798  16.773  -1.638   6.857  16.580  -3.419   6.858  15.176
  -2.291   5.548  15.142  -1.276   4.843  14.320  -3.315   5.329  14.339  -4.045
   6.027  13.451  -3.438   4.136  14.077  -3.289   3.256  12.803  -4.902   4.137
  12.228  -5.119   5.037  12.003  -4.825   3.401  13.690  -6.197   3.908  14.278
  -6.282   4.821  12.951  -7.433   3.645  12.500  -7.809   4.564  12.149  -7.204
   2.944  13.474  -8.296   3.233  14.558  -5.925   2.602  15.137  -6.843   2.503
  14.014  -5.785   1.667  15.285  -5.137   2.794  12.328  -2.372   4.060  12.160
  -1.813   3.045  11.622  -2.089   5.164  11.929  -2.561   6.002  10.674  -0.936
   5.375   9.851  -1.201   4.711  10.247  -0.793   6.847   9.738  -1.708   7.148
  11.219  -0.845   7.337   9.476   0.423   7.196   8.161   0.764   6.954   7.495
   0.124   6.395   7.954   2.077   7.172   7.033   2.438   6.970   9.019   2.614
   7.930   9.232   3.913   8.428   8.402   4.604   8.414  10.520   4.257   8.805
  10.685   5.250   9.196  11.564   3.298   8.712  12.460   3.620   9.222  11.385
   2.006   8.163  12.145   1.252   8.021  10.061   1.666   7.779  11.203   0.409
   4.798  10.669   0.970   3.843  12.359   0.863   5.176  12.798   0.312   5.900
  12.987   2.126   4.747  12.223   2.903   4.731  14.005   2.584   5.799  13.506
   2.689   6.763  14.726   1.770   5.870  14.634   3.940   5.440  14.964   4.043
   4.406  13.726   5.229   5.797  13.469   5.190   6.856  14.174   6.142   5.403
  12.752   5.194   5.308  15.852   4.166   6.273  16.190   5.151   5.951  15.725
   4.037   7.348  16.675   3.521   5.965  13.584   2.009   3.364  13.493   2.904
   2.562  14.168   0.821   3.000  14.343   0.132   3.717  14.579   0.558   1.577
  15.262   1.335   1.233  15.294  -0.795   1.536  14.601  -1.580   1.840  15.695
  -1.099   0.052  16.309  -0.260  -0.278  16.260  -2.031   0.045  14.776  -1.130
  -0.534  16.409  -0.820   2.395  16.019  -0.730   3.268  13.382   0.647   0.610
  13.348   1.460  -0.314  12.330  -0.106   0.843  12.454  -0.747   1.613  11.078
  -0.161   0.098  11.309  -0.515  -0.907  10.348  -0.847   0.527  10.533   1.253
  -0.045  10.460   1.663  -1.195  10.338   2.006   1.050  10.622   1.598   1.929
   9.921   3.441   0.982   8.863   3.470   0.721  10.041   3.948   2.415   9.541
   3.214   3.047  11.071   4.119   2.728   9.427   5.372   2.547   9.758   6.079
   1.786   8.337   5.367   2.521   9.834   6.286   4.056   9.910   4.920   5.269
  10.605   4.110   5.052  10.173   5.160   6.299   8.913   4.493   5.384  10.776
   4.202  -0.030  10.231   4.877  -0.941  12.077   4.250   0.157  12.482   3.833
   0.984  12.953   4.942  -0.755  12.654   5.989  -0.717  14.401   4.864  -0.310
  14.564   3.839   0.022  15.124   5.269  -1.018  14.623   5.818   0.921  13.747
   5.769   1.569  15.866   5.282   1.601  16.737   5.099   0.972  16.248   5.990
   2.337  15.690   4.301   2.042  14.773   7.282   0.531  14.882   7.856   1.451
  15.597   7.386  -0.176  13.846   7.697   0.136  12.861   4.528  -2.207  12.667
   5.376  -3.052  12.741   3.246  -2.458  12.892   2.645  -1.660  12.536   2.582
  -3.776  13.257   2.878  -4.538  12.680   1.026  -3.735  12.129   0.617  -2.888
  11.999   0.387  -4.978  11.947  -0.698  -4.895  10.943   0.659  -4.973  12.382
   0.873  -5.876  14.117   0.496  -3.633  14.633   0.824  -4.535  14.459   1.114
  -2.804  14.238  -1.024  -3.502  15.205  -1.176  -3.023  13.419  -1.462  -2.932
  14.197  -1.495  -4.484  11.214   3.082  -4.394  11.228   3.578  -5.554  10.083
   2.872  -3.632  10.247   2.555  -2.687   8.747   3.446  -3.917   8.381   2.833
  -4.741   7.877   3.218  -2.688   8.094   2.218  -2.313   8.168   3.952  -1.937
   6.423   3.388  -2.811   5.957   3.819  -3.890   5.749   2.961  -1.814   4.777
   2.709  -1.929   6.192   2.666  -0.956   8.834   4.886  -4.419   8.362   5.134
  -5.511   9.388   5.754  -3.634   9.809   5.494  -2.754   9.404   7.189  -3.858
   8.365   7.428  -4.084   9.609   7.876  -2.524  10.493   7.423  -2.076   9.854
   9.393  -2.739  10.679   9.528  -3.437   8.961   9.850  -3.166  10.238   9.908
  -1.858   8.456   7.675  -1.499   7.564   8.218  -1.812   8.139   6.637  -1.405
   8.846   8.179  -0.088   8.799   9.267  -0.038   8.041   7.888   0.588   9.851
   7.852   0.177  10.291   7.611  -5.100   9.834   8.353  -5.916  11.586   7.189
  -5.243  11.876   6.594  -4.480  12.247   7.168  -6.505  12.774   8.085  -6.766
  13.397   6.134  -6.395  14.231   6.659  -5.929  13.204   5.325  -5.690  14.086
   5.653  -7.661  14.592   6.436  -8.719  14.728   7.437  -8.718  14.923   5.629
  -9.677  15.495   5.912 -10.548  14.498   4.389  -9.388  14.019   4.361  -8.044
  13.644   3.474  -7.556  11.381   6.889  -7.774  11.197   7.630  -8.739  10.824
   5.729  -7.708  10.946   5.231  -6.837   9.976   5.162  -8.813  10.632   5.216
  -9.682   9.567   3.691  -8.531   8.999   3.636  -7.602   9.057   3.311  -9.416
  10.787   2.944  -8.364  11.044   2.878  -7.442   8.801   6.131  -9.118   8.621
   6.515 -10.253   8.090   6.513  -7.998   8.208   6.039  -7.114   7.053   7.532
  -8.070   6.212   7.076  -8.594   6.629   7.813  -6.629   6.190   6.902  -6.224
   7.490   8.088  -6.019   5.551   8.910  -6.539   4.320   8.663  -6.565   5.918
  10.133  -6.415   7.407   8.848  -8.806   6.555   9.323  -9.573   8.648   9.391
  -8.638   9.286   9.004  -7.957   9.037  10.518  -9.440   8.273  11.284  -9.312
  10.258  11.176  -8.800  10.979  10.365  -8.698  10.681  11.911  -9.485   9.962
  11.783  -7.409   9.608  11.112  -6.222   9.382  10.129  -6.167   9.330  12.083
  -5.314   8.943  11.976  -4.312   9.505  13.246  -5.883   9.763  13.091  -7.242
   9.850  13.867  -7.988   9.271  10.314 -10.871   9.006  11.249 -11.604   9.828
   9.176 -11.211  10.138   8.473 -10.556  10.032   8.913 -12.684  10.511   9.816
 -13.062  11.068   7.751 -12.936  11.006   6.992 -12.157  10.762   6.819 -14.156
  10.894   7.377 -15.083  11.481   6.005 -14.247   9.785   6.336 -14.114  12.478
   8.383 -13.091  12.745   8.658 -14.111  12.500   9.298 -12.500  13.675   7.460
 -12.575  14.573   8.064 -12.701  13.489   7.255 -11.521  13.606   6.538 -13.152
   8.762   8.679 -13.383   8.688   9.222 -14.464   7.756   8.037 -12.751   8.014
   7.652 -11.853   6.347   8.000 -13.146   6.203   7.567 -14.136   5.463   7.257
 -12.191   5.557   7.524 -11.139   4.428   7.383 -12.509   5.691   5.757 -12.156
   6.624   5.583 -11.620   4.683   5.022 -11.251   5.003   4.003 -11.033   4.592
   5.516 -10.283   3.702   4.884 -11.704   5.741   5.143 -13.560   6.613   5.523
 -14.093   5.768   4.054 -13.595   4.859   5.403 -14.145   5.828   9.431 -13.417
   5.520   9.732 -14.554   5.816  10.284 -12.355   6.162   9.965 -11.461   5.285
  11.654 -12.453   4.218  11.542 -12.647   5.571  12.347 -11.074   5.087  11.766
 -10.289   6.637  12.220 -10.889   5.250  13.811 -11.063   6.118  14.349 -11.444
   4.399  14.070 -11.693   4.879  14.286  -9.667   4.804  15.372  -9.613   3.882
  13.926  -9.414   5.871  13.976  -8.675   6.804  14.293  -8.895   5.747  13.052
  -7.763   4.660  12.360  -7.480   3.841  12.433  -8.067   4.722  11.517  -6.926
   6.805  12.690  -7.113   7.713  12.994  -7.436   6.698  11.833  -6.591   5.973
  12.418 -13.657   5.345  13.025 -14.456   7.327  12.347 -13.694   7.766  11.702
 -13.053   8.120  13.059 -14.652   7.763  14.089 -14.664   9.678  13.141 -14.363
  10.032  12.110 -14.382  10.092  13.848 -15.082  10.014  13.666 -12.962   9.344
  14.490 -12.418  11.189  13.351 -12.534  11.528  13.895 -11.754  11.734  12.708
 -13.090   7.832  12.637 -16.145   8.044  13.454 -17.092   7.459  11.435 -16.367
   7.385  10.889 -15.521   7.425  10.696 -17.618   8.052  11.302 -18.273   8.109
   9.273 -17.522   9.044   9.382 -16.972   7.519   8.702 -16.805   8.325   8.538
 -18.825   7.469   8.747 -19.467   9.513   9.117 -19.578   9.229  10.113 -19.916
  10.389   9.110 -18.929   9.720   8.462 -20.425   8.614   7.102 -18.673   8.667
   6.498 -19.579   9.487   6.853 -18.070   7.709   6.759 -18.172   5.957  10.604
 -18.133   5.655  10.842 -19.352   4.977  10.257 -17.284   5.319  10.162 -16.338
   3.527  10.175 -17.502   3.429   9.548 -18.389   2.797   9.363 -16.366   2.985
   9.748 -15.364   1.726   9.453 -16.552   3.149   7.891 -16.442   2.854   7.409
 -17.374   4.191   7.658 -16.223   2.618   7.116 -15.251   3.012   6.101 -15.196
   2.912   7.650 -14.347   1.125   7.240 -15.098   0.678   7.958 -14.546   0.289
   6.583 -15.898   0.609   5.609 -16.742   1.562   5.342 -16.945  -0.105   5.265
 -17.369  -0.979   6.832 -15.962  -1.457   7.297 -15.203  -1.587   6.416 -16.652
   2.993  11.631 -17.663   1.952  11.940 -17.068   3.509  12.495 -18.548   4.302
  12.149 -19.068   2.945  13.727 -19.059   2.213  14.115 -18.351   4.150  14.789
 -19.115   3.840  15.828 -19.234   4.781  14.688 -18.232   4.990  14.619 -20.457
   5.366  13.604 -20.325   4.395  14.550 -21.368   6.199  15.512 -20.646   6.612
  15.259 -21.622   5.770  16.512 -20.597   7.420  15.456 -19.548   7.071  15.697
 -18.544   7.832  14.452 -19.442   8.531  16.406 -19.914   9.438  16.242 -19.501
   8.662  16.444 -20.915   8.311  17.358 -19.656   2.178  13.553 -20.438   2.295
  12.484 -20.973   1.473  14.579 -20.996   1.285  15.882 -20.434   2.209  16.448
 -20.548   0.883  15.808 -19.424   0.216  16.594 -21.276   0.451  17.642 -21.460
  -0.807  16.513 -20.909   0.363  15.946 -22.684   1.227  16.265 -23.268  -0.577
  15.890 -23.234   0.685  14.518 -22.277  -0.252  13.993 -22.088   1.358  13.821
 -23.436   2.488  14.186 -23.764   0.608  12.943 -24.052  -0.376  12.912 -23.825
   0.929  12.058 -25.177   0.040  11.472 -25.408   1.345  12.613 -26.017   1.968
  10.959 -24.757   1.929   9.862 -25.294   2.888  11.249 -23.839   2.859  12.147
 -23.378   3.987  10.334 -23.376   4.457   9.833 -24.222   5.027  11.221 -22.669
   4.500  11.756 -21.879   5.824  10.616 -22.237   5.684  12.349 -23.508   6.670
  12.835 -22.952   5.326  12.537 -24.702   3.441   9.301 -22.434   3.941   8.158
 -22.283   2.352   9.588 -21.698   2.009  10.531 -21.818   1.522   8.616 -20.869
   2.147   8.194 -20.082   0.406   9.289 -20.056  -0.479   9.418 -20.678   0.114
   8.660 -18.775   1.006   8.265 -18.289  -0.549   9.278 -18.169  -0.470   7.761
 -18.971   0.961  10.523 -19.550   1.072  11.121 -20.292   0.974   7.431 -21.559
   0.124   7.635 -22.460   1.453   6.233 -21.236   2.168   6.184 -20.524   1.218
   4.971 -21.983   1.109   4.277 -21.150   0.326   4.984 -22.609   2.373   4.585
 -22.969   2.836   3.418 -22.984   2.756   5.521 -23.810   2.165   6.324 -23.641
   3.663   5.512 -24.901   3.426   4.697 -25.585   3.471   6.794 -25.841   2.558
   6.628 -26.412   3.345   7.771 -25.374   4.435   6.990 -27.020   4.952   8.309
 -27.272   4.771   9.124 -26.586   5.922   8.386 -28.242   6.341   9.351 -28.484
   6.369   7.224 -28.958   7.260   7.343 -29.947   7.289   6.578 -30.526   5.725
   5.999 -28.779   6.056   5.073 -29.225   4.769   5.878 -27.781   4.442   4.886
 -27.504   5.058   5.299 -24.394   5.625   4.298 -24.826   5.549   6.219 -23.552
   4.956   6.836 -23.016   6.886   6.136 -23.052   7.454   5.846 -23.936   7.476
   7.549 -22.649   6.791   8.093 -21.998   8.459   7.409 -22.199   7.671   8.477
 -23.874   8.245   7.963 -24.645   6.669   8.693 -24.245   8.417   9.773 -23.569
   7.885  10.338 -22.804   9.424   9.507 -23.249   8.385  10.754 -24.722   8.902
  10.347 -25.591   7.383  10.922 -25.117   8.918  12.058 -24.240   8.229  12.607
 -23.747   9.755  11.854 -23.714   9.198  12.644 -25.013   6.867   5.072 -21.993
   6.265   5.323 -20.935   7.546   3.940 -22.222   7.811   3.789 -23.185   7.782
   2.908 -21.231   6.866   2.913 -20.640   7.969   1.545 -21.937   8.920   1.400
 -22.450   7.914   0.335 -20.983   7.965  -0.589 -21.558   8.851   0.333 -20.427
   7.005   0.437 -20.389   6.895   1.342 -22.957   7.079   2.109 -23.711   7.109
   0.412 -23.483   5.409   1.455 -22.578   4.892   1.658 -23.516   5.104   0.558
 -22.039   5.271   2.351 -21.974   8.996   3.197 -20.311  10.102   3.544 -20.743
   8.930   3.219 -18.956   7.723   3.128 -18.091   7.615   2.051 -17.959   6.854
   3.548 -18.598   8.020   3.934 -16.819   7.539   3.606 -15.898   7.877   4.984
 -17.073   9.476   3.545 -16.669   9.608   2.543 -16.262   9.920   4.244 -15.960
  10.078   3.509 -18.095  10.434   4.529 -18.243  11.259   2.550 -18.207  11.188
   1.506 -18.858  12.444   3.030 -17.767  12.413   3.979 -17.422  13.699   2.354
 -17.588  13.539   1.276 -17.583  14.632   2.793 -18.740  14.841   3.863 -18.720
  15.568   2.261 -18.572  14.275   2.520 -20.209  13.297   2.995 -20.292  14.988
   3.039 -20.850  14.310   1.043 -20.640  15.321   0.660 -20.503  13.457   0.497
 -20.236  14.071   0.964 -22.091  13.979   1.870 -22.528  13.815  -0.135 -22.760
  13.736  -1.256 -22.297  14.177  -1.376 -21.396  13.421  -2.009 -22.891  13.581
  -0.095 -23.987  13.670   0.833 -24.376  13.572  -0.886 -24.614  14.444   2.673
 -16.302  15.099   1.764 -15.756  14.475   3.909 -15.924  14.080   4.546 -16.602
  15.498   4.518 -15.042  16.509   4.546 -15.447  15.244   5.572 -14.934  15.479
   4.069 -13.607  14.422   3.802 -13.074  16.705   3.838 -13.134  17.426   3.956
 -13.831  16.942   3.033 -11.932  18.000   2.926 -11.693  16.622   3.472 -10.987
  16.410   1.533 -11.976  16.999   0.752 -12.685  15.293   1.246 -11.350  14.737
   1.999 -10.971  14.739  -0.174 -11.172  15.613  -0.825 -11.173  14.023  -0.208
  -9.794  13.399   0.672  -9.640  13.201  -0.917  -9.898  14.891  -0.342  -8.503
  15.824  -0.791  -8.842  15.079   0.973  -7.744  15.435   1.690  -8.484  14.087
   1.368  -7.526  15.550   0.840  -6.770  14.163  -1.369  -7.654  14.682  -1.611
  -6.726  13.172  -1.068  -7.315  14.180  -2.317  -8.191  13.752  -0.591 -12.295
  13.671  -1.854 -12.499  13.039   0.292 -13.004  13.170   1.279 -12.834  12.066
  -0.137 -13.993  11.347  -0.779 -13.483  11.417   1.052 -14.665  12.209   1.783
 -14.827  10.999   0.822 -15.645  10.307   1.633 -13.818   9.049   1.042 -13.803
   8.760   0.089 -14.219   7.959   1.613 -13.099   7.011   1.096 -13.127   8.173
   2.799 -12.376   7.409   3.251 -11.761   9.483   3.383 -12.346   9.739   4.271
 -11.788  10.529   2.820 -13.127  11.527   3.232 -13.087  12.646  -0.969 -15.134
  11.904  -1.598 -15.850  13.925  -0.996 -15.513  14.560  -0.445 -14.953  14.457
  -1.956 -16.530  13.767  -1.822 -17.363  15.824  -1.406 -17.069  15.791  -0.393
 -17.472  16.631  -1.447 -16.338  16.455  -2.188 -18.238  17.491  -1.849 -18.262
  16.420  -3.239 -17.952  15.723  -2.075 -19.579  16.317  -2.349 -20.652  14.515
  -1.749 -19.574  14.344  -3.388 -16.133  14.281  -4.209 -16.983  14.238  -3.674
 -14.768  14.386  -2.943 -14.087  14.073  -5.017 -14.153  14.463  -5.668 -14.936
  14.860  -5.029 -12.906  14.424  -4.418 -12.116  14.984  -6.052 -12.549  16.272
  -4.430 -13.117  17.217  -5.107 -13.941  16.826  -5.980 -14.444  18.445  -4.505
 -14.170  19.165  -5.058 -14.754  18.917  -3.352 -13.561  20.150  -2.811 -13.749
  20.851  -3.390 -14.054  18.014  -2.670 -12.700  18.437  -1.843 -12.150  16.693
  -3.197 -12.523  16.008  -2.735 -11.828  12.619  -5.403 -13.909  12.268  -6.509
 -14.335  11.869  -4.449 -13.282  12.358  -3.614 -12.994  10.524  -4.771 -12.762
  10.144  -5.652 -13.279  10.641  -4.982 -11.226  11.429  -5.723 -11.090  11.100
  -3.845 -10.169  10.276  -3.234  -9.800  11.388  -4.393  -9.272  11.895  -3.225
 -10.585   9.342  -5.509 -10.731   9.206  -5.743  -9.675   8.610  -4.715 -10.879
   8.987  -6.405 -11.240   9.491  -3.651 -13.085   9.568  -2.464 -12.669   8.490
  -4.024 -13.950   8.600  -4.972 -14.282   7.366  -3.250 -14.452   7.783  -2.623
 -15.239   6.386  -4.184 -15.100   6.129  -4.959 -14.378   5.010  -3.649 -15.583
   4.204  -3.785 -14.863   5.059  -2.604 -15.888   4.772  -4.176 -16.508   6.985
  -4.820 -16.257   6.342  -5.466 -16.557   6.680  -2.241 -13.547   6.422  -1.118
 -13.949   6.313  -2.639 -12.322   6.351  -3.614 -12.061   5.964  -1.781 -11.241
   5.753  -0.768 -11.583   4.538  -2.168 -10.819   4.636  -3.099 -10.262   4.050
  -1.427 -10.185   3.918  -2.283 -11.708   7.033  -1.624 -10.112   6.833  -2.098
  -9.006   8.065  -0.799 -10.407   8.047  -0.362 -11.318   9.181  -0.515  -9.406
   9.748  -1.377  -9.055  10.188   0.346 -10.192   9.656   1.249 -10.491  10.978
   0.565  -9.473  10.582  -0.269 -11.001   8.659   0.248  -8.169   9.120   0.011
  -7.046   7.671   1.040  -8.407   7.283   0.989  -9.338   6.932   1.739  -7.303
   7.693   2.323  -6.787   5.996   2.860  -7.850   5.456   3.293  -7.008   6.583
   3.693  -8.234   4.932   2.426  -8.758   5.074   1.389  -9.432   3.832   3.153
  -8.815   3.126   2.776  -9.431   3.786   4.045  -8.344   6.187   0.708  -6.416
   6.358   0.820  -5.206   5.388  -0.213  -6.945   5.272  -0.165  -7.947   4.779
  -1.296  -6.161   4.259  -0.729  -5.389   3.757  -2.132  -6.949   4.338  -2.483
  -7.801   3.415  -2.979  -6.355   2.596  -1.446  -7.559   2.205  -0.102  -7.170
   2.566   0.325  -6.247   1.197   0.617  -7.911   0.889   1.587  -7.551   0.686
  -0.045  -8.986  -0.323   0.600  -9.596  -0.737   1.276  -9.054   1.056  -1.314
  -9.423   0.589  -1.783 -10.277   1.976  -2.030  -8.646   2.186  -3.032  -8.990
   5.743  -2.278  -5.487   5.477  -2.575  -4.339   6.846  -2.746  -6.226   6.930
  -2.358  -7.155   7.980  -3.610  -5.711   7.570  -4.552  -5.345   9.047  -3.851
  -6.715   8.649  -4.372  -7.585   9.310  -2.906  -7.189  10.318  -4.496  -6.189
  11.486  -3.741  -6.408  11.380  -2.790  -6.908  12.700  -4.211  -5.929  13.549
  -3.596  -6.188  12.775  -5.446  -5.185  13.680  -5.907  -4.816  11.533  -6.111
  -4.962  11.503  -7.022  -4.383  10.262  -5.754  -5.543   9.313  -6.227  -5.342
   8.554  -2.852  -4.486   8.832  -3.598  -3.535   8.739  -1.529  -4.529   8.530
  -1.145  -5.439   9.111  -0.655  -3.405  10.097  -0.890  -3.003   9.169   0.328
  -3.873   8.083  -0.748  -2.291   8.475  -1.141  -1.143   6.813  -0.385  -2.577
   6.706   0.000  -3.505   5.623  -0.455  -1.686   5.803   0.238  -0.865   4.458
   0.124  -2.464   4.716   1.051  -2.976   4.036  -0.588  -3.174   3.304   0.413
  -1.518   2.611  -0.407  -1.328   3.665   0.627  -0.512   2.493   1.663  -1.941
   1.318   1.811  -1.488   2.998   2.634  -2.555   5.352  -1.789  -1.046   4.961
  -1.913   0.104   5.598  -2.937  -1.682   5.819  -2.918  -2.668   5.599  -4.323
  -1.136   4.693  -4.494  -0.555   5.541  -5.367  -2.261   6.291  -5.034  -2.978
   5.813  -6.849  -1.807   6.860  -6.961  -1.525   5.152  -6.989  -0.951   5.724
  -7.581  -2.610   4.144  -5.266  -2.990   3.455  -5.924  -2.460   3.700  -4.279
  -2.860   4.104  -5.679  -4.475   3.058  -5.549  -4.754   4.601  -4.942  -5.104
   4.398  -6.719  -4.623   6.778  -4.588  -0.183   6.558  -5.101   0.926   8.060
  -4.330  -0.540   8.256  -3.946  -1.453   9.169  -4.366   0.396   9.221  -5.390
   0.765  10.419  -3.965  -0.336  10.528  -4.450  -1.307  10.405  -2.877  -0.397
  11.737  -4.315   0.371  11.701  -3.734   1.293  11.877  -5.368   0.617  13.123
  -3.656  -0.580  13.201  -4.653  -2.134  13.206  -5.733  -1.987  12.289  -4.530
  -2.719  14.097  -4.454  -2.723   8.975  -3.544   1.634   9.211  -4.146   2.759
   8.441  -2.279   1.488   8.454  -1.873   0.563   7.899  -1.388   2.565   8.701
  -0.938   3.150   7.125  -0.229   1.866   7.702   0.095   1.000   6.166  -0.628
   1.537   7.094   1.091   2.645   6.577   0.927   3.590   8.058   1.569   2.820
   6.187   2.124   1.890   5.485   2.938   2.471   6.489   2.301   0.689   7.087
  -2.123   3.603   7.377  -2.027   4.786   6.027  -2.812   3.189   5.929  -3.015
   2.205   5.018  -3.263   4.055   5.064  -2.581   4.904   3.660  -3.225   3.382
   3.854  -3.871   2.526   2.929  -3.656   4.065   3.092  -1.851   3.250   2.532
  -1.242   2.203   2.302  -1.688   1.247   2.166   0.021   2.511   1.758   0.677
   1.861   2.157   0.226   3.904   1.722   1.236   4.728   1.080   1.976   4.272
   2.175   1.286   6.055   1.899   2.150   6.642   2.973   0.231   6.603   3.274
   0.308   7.637   3.281  -0.852   5.713   3.970  -1.512   6.219   2.913  -0.892
   4.340   5.436  -4.592   4.619   5.156  -4.877   5.805   6.012  -5.553   3.900
   6.166  -5.409   2.913   6.618  -6.848   4.263   5.885  -7.481   4.763   6.976
  -7.718   3.040   7.742  -7.171   2.491   7.318  -8.666   3.455   5.575  -8.013
   2.035   5.662  -6.887   1.320   7.741  -6.668   5.310   7.722  -7.332   6.331
   8.599  -5.698   5.085   8.583  -5.239   4.185   9.479  -5.017   6.130  10.303
  -5.703   6.327   9.951  -4.110   5.754   8.830  -4.664   7.406   9.071  -5.268
   8.448   7.833  -3.710   7.431   7.502  -3.392   6.531   6.960  -3.342   8.546
   7.497  -2.730   9.271   5.786  -2.433   7.978   6.286  -1.595   7.492   5.279
  -2.999   7.196   4.855  -2.113   9.130   3.655  -2.842   9.279   3.495  -3.606
   8.533   2.823  -2.511  10.418   1.879  -3.005  10.596   3.214  -1.491  11.332
   2.423  -1.251  12.425   2.233  -2.043  12.932   4.407  -0.806  11.159   4.796
  -0.066  11.843   5.170  -1.076  10.009   6.131  -0.594   9.899   6.582  -4.668
   9.277   6.636  -4.886  10.502   6.062  -5.597   8.509   6.047  -5.514   7.503
   5.404  -6.816   9.071   4.617  -6.630   9.801   4.639  -7.539   7.937   5.247
  -7.813   7.075   4.163  -8.399   8.408   3.911  -6.886   7.454   6.485  -7.633
   9.813   6.240  -7.949  10.985   7.652  -7.874   9.159   7.760  -7.531   8.215
   8.809  -8.390   9.894   8.538  -9.389  10.238   9.979  -8.600   8.907   9.578
  -9.122   8.038  10.345  -7.633   8.565  11.267  -9.387   9.366  11.766  -8.646
   9.991  11.069 -10.652  10.141  12.085 -10.964  10.379  10.532 -10.392  11.053
  10.524 -11.350   9.505  12.157  -9.580   8.119  12.903 -10.315   8.422  11.552
  -9.941   7.288  12.578  -8.628   7.796   9.215  -7.598  11.141   9.341  -8.105
  12.221   9.355  -6.273  10.988   9.186  -5.897  10.066   9.828  -5.395  12.066
  10.829  -5.772  12.272   9.823  -3.918  11.535  10.619  -3.774  10.804   8.866
  -3.732  11.048   9.974  -3.198  12.339   8.910  -5.504  13.342   9.297  -5.732
  14.457   7.581  -5.393  13.151   7.279  -5.332  12.189   6.603  -5.667  14.250
   6.963  -5.240  15.185   5.231  -5.093  13.805   4.500  -5.377  14.561   5.283
  -4.005  13.781   4.903  -5.670  12.549   5.435  -5.229  11.883   6.448  -7.179
  14.596   6.102  -7.394  15.725   6.701  -8.180  13.698   7.052  -8.072  12.757
   6.506  -9.606  13.991   6.544 -10.096  13.018   7.759 -10.061  14.845   8.673
  -9.662  14.403   7.618  -9.712  15.868   7.989 -11.528  14.968   7.861 -12.141
  16.163   7.742 -11.662  17.124   8.155 -13.469  16.003   8.354 -14.071  16.789
   8.586 -13.744  14.700   8.996 -14.913  14.063   9.141 -15.811  14.646   9.430
 -14.810  12.709   9.695 -15.684  12.133   9.333 -13.623  11.994   9.673 -13.586
  10.970   8.837 -12.469  12.672   8.672 -11.554  12.122   8.432 -12.511  14.020
   5.100  -9.879  14.538   4.970 -10.274  15.697   4.152  -9.560  13.706   4.377
  -9.184  12.796   2.745  -9.369  14.062   2.642  -9.962  14.970   2.407  -7.936
  14.400   1.398  -7.914  14.811   3.148  -7.610  15.130   2.389  -7.140  13.261
   3.242  -6.839  12.937   1.895  -9.963  13.022   2.174  -9.818  11.815   0.798
 -10.605  13.377   0.753 -11.008  14.303  -0.115 -11.138  12.442   0.365 -11.517
  11.540  -0.919 -12.301  13.201  -0.193 -12.868  13.784  -1.902 -11.667  14.249
  -2.011 -12.320  15.116  -1.452 -10.793  14.720  -2.895 -11.579  13.809  -1.658
 -13.255  12.244  -2.016 -14.084  12.853  -2.456 -12.707  11.743  -0.928 -13.559
  11.493  -1.091 -10.041  11.889  -1.752 -10.342  10.890  -1.102  -8.895  12.462
  -0.514  -8.869  13.283  -1.737  -7.656  11.934  -2.696  -8.041  11.587  -2.033
  -6.568  12.926  -1.158  -6.027  13.286  -2.566  -5.788  12.382  -2.892  -7.082
  14.087  -3.184  -6.208  14.669  -3.819  -7.436  13.637  -2.279  -8.133  15.042
  -1.080  -8.302  15.257  -3.113  -8.992  15.578  -2.710  -9.731  16.136  -4.120
  -8.990  15.506  -0.875  -7.236  10.776  -1.423  -6.924   9.699   0.473  -7.086
  11.014   0.856  -7.152  11.946   1.431  -6.673  10.039   1.260  -5.627   9.784
   2.377  -6.647  10.579   1.343  -7.575   8.820   1.250  -7.033   7.749   1.491
  -8.890   9.033   1.453  -9.192   9.996   1.415  -9.863   7.922   2.177  -9.652
   7.172   1.861 -11.255   8.394   2.943 -11.377   8.453   1.340 -11.336   9.348
   1.591 -12.156   7.844   0.075  -9.764   7.195   0.070  -9.849   5.964  -1.112
  -9.814   7.801  -1.167 -10.052   8.781  -2.336  -9.800   7.060  -2.301 -10.695
   6.438  -3.522  -9.849   8.056  -4.506  -9.864   7.588  -3.483 -10.765   8.646
  -3.582  -9.041   8.784  -2.413  -8.536   6.217  -2.637  -8.625   5.022  -2.126
  -7.319   6.776  -1.861  -7.374   7.749  -2.109  -6.100   5.961  -3.098  -5.945
   5.531  -1.729  -4.927   6.871  -2.603  -4.721   7.489  -0.968  -5.309   7.551
  -1.268  -3.641   6.349  -0.083  -3.043   6.779   0.505  -3.511   7.554   0.173
  -1.803   6.302   1.072  -1.343   6.684  -0.653  -1.155   5.351  -0.449  -0.140
   5.045  -1.814  -1.709   4.939  -2.518  -1.123   4.367  -2.150  -2.934   5.473
  -3.113  -3.329   5.187  -1.047  -6.182   4.817  -1.385  -5.934   3.666   0.222
  -6.515   5.061   0.425  -6.713   6.030   1.268  -6.741   4.029   1.205  -5.753
   3.572   2.615  -7.059   4.671   2.477  -7.985   5.228   3.414  -7.165   3.937
   2.913  -6.304   5.399   0.776  -7.658   2.955   1.004  -7.398   1.764   0.154
  -8.798   3.266   0.002  -9.014   4.241  -0.337  -9.793   2.321   0.387 -10.069
   1.555  -0.800 -11.019   3.042   0.067 -11.384   3.592  -1.445 -10.750   3.878
  -1.366 -12.177   2.226  -2.600 -12.715   2.465  -3.189 -12.177   3.194  -3.113
 -13.777   1.704  -4.175 -13.972   1.698  -2.412 -14.268   0.613  -2.992 -14.831
  -0.103  -1.118 -13.855   0.355  -0.581 -14.346  -0.443  -0.597 -12.820   1.194
   0.322 -12.334   0.902  -1.590  -9.334   1.584  -1.650  -9.460   0.369  -2.496
  -8.662   2.305  -2.406  -8.545   3.304  -3.609  -7.958   1.675  -4.226  -8.714
   1.189  -4.440  -7.207   2.721  -5.042  -7.958   3.235  -3.742  -6.670   3.362
  -5.414  -6.157   2.244  -4.998  -4.794   2.124  -3.969  -4.589   2.380  -5.858
  -3.814   1.540  -5.506  -2.798   1.437  -7.191  -4.167   1.244  -7.870  -3.424
   0.852  -7.620  -5.497   1.416  -8.596  -5.893   1.178  -6.703  -6.464   1.821
  -6.957  -7.513   1.821  -3.166  -6.986   0.543  -3.676  -6.997  -0.595  -2.215
  -6.131   0.932  -1.860  -6.146   1.877  -1.588  -5.084   0.032  -2.468  -4.540
  -0.314  -0.605  -4.278   0.822   0.219  -4.854   1.245  -0.095  -3.251  -0.272
  -0.962  -2.868  -0.811   0.300  -2.389   0.266   0.649  -3.824  -0.825  -1.275
  -3.692   1.942  -1.214  -4.350   2.638  -0.896  -5.737  -1.117  -1.254  -5.422
  -2.219  -0.017  -6.767  -0.870   0.102  -7.068   0.087   0.575  -7.542  -1.940
   1.180  -6.939  -2.617   1.542  -8.525  -1.312   2.432  -7.901  -1.232   1.193
  -8.874  -0.340   1.817  -9.798  -2.078   1.170 -11.001  -1.727   0.478 -10.986
  -0.898   1.428 -12.177  -2.417   0.910 -13.104  -2.222   2.316 -12.109  -3.523
   2.378 -12.984  -4.154   2.987 -10.874  -3.828   3.676 -10.774  -4.653   2.818
  -9.774  -3.015   3.383  -8.872  -3.199  -0.519  -8.154  -2.969  -0.283  -8.181
  -4.152  -1.650  -8.694  -2.435  -1.823  -8.525  -1.455  -2.715  -9.269  -3.258
  -2.335 -10.174  -3.731  -3.860  -9.769  -2.392  -4.106  -9.110  -1.559  -4.781
  -9.946  -2.946  -3.260 -11.365  -1.770  -2.658 -10.830  -0.705  -3.222  -8.213
  -4.331  -3.212  -8.520  -5.529  -3.506  -6.945  -3.912  -3.517  -6.779  -2.916
  -3.947  -5.889  -4.816  -4.765  -6.265  -5.431  -4.550  -4.690  -4.000  -4.001
  -4.415  -3.099  -4.354  -3.905  -4.731  -6.043  -4.755  -3.687  -6.951  -4.470
  -4.710  -6.652  -4.146  -5.696  -8.329  -4.474  -4.454  -9.001  -4.170  -5.243
  -8.823  -4.662  -3.186  -9.848  -4.534  -2.872  -7.990  -5.027  -2.127  -8.421
  -5.122  -1.141  -6.597  -5.143  -2.422  -5.986  -5.434  -1.580  -2.846  -5.517
  -5.797  -3.149  -5.502  -6.953  -1.633  -5.185  -5.318  -1.590  -5.298  -4.315
  -0.553  -4.602  -6.071  -0.998  -3.969  -6.839   0.418  -3.825  -5.095   0.718
  -4.584  -4.373   1.241  -3.405  -5.674  -0.189  -2.583  -4.431  -0.900  -2.887
  -3.664   0.894  -1.705  -3.890   1.392  -1.300  -4.770   0.485  -0.934  -3.238
   1.636  -2.315  -3.375  -1.199  -1.747  -5.309  -1.566  -0.893  -4.740  -0.583
  -1.486  -6.170  -2.060  -2.336  -5.625   0.026  -5.602  -7.078   0.418  -5.154
  -8.131   0.043  -6.933  -6.833  -0.347  -7.309  -5.980   0.575  -8.022  -7.751
   1.589  -7.805  -8.087   0.767  -9.285  -6.993   1.165 -10.050  -7.660   1.522
  -9.122  -6.224  -0.454  -9.832  -6.453  -0.640  -9.386  -5.624  -0.372  -8.194
  -9.042   0.046  -8.000 -10.161  -1.686  -8.315  -8.799  -2.068  -8.282  -7.865
  -2.810  -8.095  -9.781  -2.963  -8.936 -10.457  -3.798  -8.094  -9.319  -2.593
  -6.731 -10.528  -2.526  -6.781 -11.747  -2.391  -5.613  -9.738  -2.557  -5.624
  -8.741  -2.214  -4.328 -10.464  -3.073  -4.190 -11.121  -2.226  -3.074  -9.520
  -3.141  -3.083  -8.928  -1.269  -3.028  -9.001  -2.390  -1.705 -10.390  -2.390
  -0.860  -9.701  -1.590  -1.643 -11.127  -3.714  -1.617 -11.114  -3.636  -2.167
 -12.051  -4.479  -2.027 -10.454  -3.981  -0.185 -11.246  -3.979   0.390 -10.416
  -4.330   0.534 -12.367  -4.059   0.060 -13.558  -4.021  -0.943 -13.676  -4.283
   0.704 -14.303  -4.758   1.759 -12.282  -5.203   2.143 -11.461  -5.086   2.212
 -13.123  -0.994  -4.340 -11.418  -1.102  -3.916 -12.564   0.188  -4.745 -11.015
   0.324  -4.859 -10.020   1.374  -4.801 -11.902   1.549  -3.767 -12.200   2.653
  -5.158 -11.134   3.439  -5.445 -11.832   2.787  -4.518 -10.262   2.415  -6.114
 -10.668   1.185  -5.754 -13.140   1.589  -5.337 -14.221   0.602  -6.936 -13.028
   0.246  -7.197 -12.120   0.079  -7.708 -14.165   0.979  -7.991 -14.709  -0.447
  -9.083 -13.676   0.318  -9.535 -13.045  -1.318  -8.936 -13.038  -0.886  -9.982
 -14.805  -1.715  -9.508 -15.329  -0.051 -10.084 -15.498  -1.209 -11.348 -14.161
  -1.931 -11.127 -13.375  -1.682 -11.886 -14.982   0.021 -12.141 -13.627   0.958
 -11.603 -13.774  -0.137 -12.349 -12.569   0.295 -13.352 -14.428  -0.466 -14.016
 -14.414   0.392 -13.213 -15.424   1.151 -13.764 -14.085  -0.836  -6.859 -15.081
  -0.643  -6.935 -16.298  -1.788  -6.139 -14.474  -1.804  -6.187 -13.465  -2.799
  -5.348 -15.178  -3.287  -5.980 -15.920  -3.875  -4.848 -14.195  -4.355  -5.689
 -13.695  -3.443  -4.221 -13.415  -5.082  -4.233 -14.932  -4.727  -3.611 -15.754
  -5.671  -5.083 -15.276  -5.950  -3.498 -13.942  -5.527  -2.361 -13.690  -6.965
  -3.995 -13.411  -2.077  -4.250 -15.980  -2.619  -3.781 -16.950  -0.871  -3.808
 -15.630  -0.608  -3.933 -14.663   0.015  -2.940 -16.387  -0.457  -2.106 -16.907
   0.971  -2.152 -15.436   1.526  -2.862 -14.822   1.736  -1.574 -15.954   0.373
  -1.171 -14.419  -0.712  -0.332 -14.586  -0.850   0.394 -13.455  -1.766   0.951
 -13.319   0.138   0.073 -12.582   0.295   0.262 -11.602   0.960  -0.818 -13.226
   1.942  -1.045 -12.839   0.722  -3.713 -17.496   0.521  -3.496 -18.686   1.420
  -4.733 -17.089   1.456  -4.812 -16.082   2.309  -5.577 -17.903   3.078  -4.930
 -18.325   3.061  -6.650 -17.057   3.471  -6.165 -16.172   2.400  -7.439 -16.699
   4.253  -7.188 -17.791   5.447  -6.522 -17.924   6.257  -7.411 -18.593   7.293
  -7.238 -18.844   5.652  -8.589 -18.764   6.050  -9.435 -19.144   4.420  -8.472
 -18.261   3.630  -9.192 -18.103   1.571  -6.256 -19.070   2.007  -5.973 -20.209
   0.595  -7.135 -18.789   0.338  -7.239 -17.818  -0.169  -7.790 -19.840   0.540
  -8.130 -20.595  -0.835  -9.035 -19.229  -1.601  -8.717 -18.522  -1.349  -9.596
 -20.009   0.171  -9.973 -18.502   0.895  -9.420 -17.904  -0.508 -10.573 -17.897
   0.955 -11.023 -19.308   0.500 -11.212 -20.484   1.884 -11.743 -18.833  -1.129
  -6.887 -20.613  -1.730  -7.359 -21.555  -1.149  -5.555 -20.382  -0.510  -5.118
 -19.733  -1.544  -4.707 -21.505  -2.374  -5.130 -22.070  -2.171  -3.472 -20.969
  -2.882  -3.566 -20.148  -1.483  -2.733 -20.560  -2.876  -2.715 -22.098  -3.364
  -3.088 -23.355  -3.235  -4.093 -23.729  -3.843  -1.992 -24.029  -4.282  -2.131
 -24.928  -3.594  -0.862 -23.361  -3.859   0.543 -23.615  -4.536   0.797 -24.418
  -3.499   1.494 -22.629  -3.775   2.529 -22.769  -2.890   1.074 -21.479  -2.539
   1.764 -20.726  -2.613  -0.289 -21.286  -2.190  -0.571 -20.333  -3.039  -1.293
 -22.145  -0.334  -4.444 -22.388  -0.346  -4.826 -23.533   0.708  -3.783 -21.878
   0.793  -3.580 -20.892   1.705  -3.132 -22.771   1.285  -2.443 -23.504   2.550
  -2.254 -21.882   3.058  -2.892 -21.158   3.341  -1.906 -22.546   1.891  -1.052
 -21.190   1.361   0.003 -21.921   1.323  -0.065 -22.998   0.934   1.144 -21.212
   0.372   1.915 -21.717   0.978   1.216 -19.831   0.424   2.292 -19.187   0.248
   2.115 -18.259   1.409   0.094 -19.115   1.502   0.117 -18.039   1.905  -1.013
 -19.753   2.423  -1.798 -19.223   2.530  -4.142 -23.565   2.761  -3.847 -24.733
   2.976  -5.187 -22.918   2.753  -5.208 -21.933   3.450  -6.445 -23.548   4.442
  -6.172 -23.908   3.476  -7.466 -22.430   3.878  -7.111 -21.481   2.463  -7.670
 -22.081   4.083  -8.822 -22.789   3.479  -9.105 -23.650   5.544  -8.834 -23.220
   5.749  -8.153 -24.047   6.120  -8.564 -22.335   5.889  -9.828 -23.506   3.850
  -9.933 -21.846   4.433  -9.951 -20.925   2.771  -9.909 -21.692   4.003 -10.934
 -22.250   2.760  -6.996 -24.775   3.409  -7.447 -25.724   1.471  -6.859 -24.742
   1.079  -6.419 -23.922   0.482  -7.492 -25.700   0.975  -8.303 -26.237  -0.750
  -8.148 -24.985  -1.363  -7.368 -24.532  -1.389  -8.677 -25.692  -0.458  -9.075
 -23.831   0.201  -8.563 -23.130  -1.343  -9.207 -23.208   0.177 -10.383 -24.347
  -0.419 -10.936 -25.073   1.053 -10.100 -24.931   0.612 -11.241 -23.282   0.358
 -10.929 -22.355   1.435 -12.255 -23.357   1.961 -12.713 -24.422   1.656 -12.299
 -25.292   2.428 -13.608 -24.387   1.890 -12.730 -22.234   1.524 -12.233 -21.434
   2.703 -13.329 -22.231   0.097  -6.435 -26.819   0.068  -6.806 -28.017   0.044
  -5.175 -26.416   0.007  -5.008 -25.421  -0.295  -3.963 -27.258  -1.161  -4.144
 -27.895  -0.817  -2.804 -26.416  -1.701  -3.161 -25.887  -0.168  -2.431 -25.624
  -1.330  -1.675 -27.349  -0.465  -1.254 -27.860  -2.031  -1.956 -28.135  -1.913
  -0.569 -26.545  -2.853  -0.876 -26.085  -1.296  -0.270 -25.697  -2.204   0.570
 -27.537  -1.366   0.860 -28.170  -2.998   0.195 -28.182  -2.732   1.778 -26.791
  -2.364   1.957 -25.867  -2.481   2.609 -27.307  -3.740   1.741 -26.729   0.829
  -3.623 -28.252   0.451  -3.251 -29.370   2.081  -3.726 -27.850   2.347  -3.961
 -26.904   3.187  -3.161 -28.616   2.869  -2.787 -29.589   3.727  -1.977 -27.853
   4.102  -2.239 -26.864   4.538  -1.523 -28.423   2.770  -0.824 -27.507   2.128
  -0.127 -28.523   2.211  -0.448 -29.551   1.272   0.977 -28.262   0.766   1.566
 -29.013   1.167   1.416 -26.910   0.430   2.186 -26.733   1.861   0.774 -25.867
   1.857   1.242 -24.894   2.664  -0.346 -26.183   3.138  -0.919 -25.400   4.286
  -4.232 -28.700   4.661  -4.731 -27.672   4.948  -4.437 -29.824   4.539  -4.009
 -30.643   6.254  -5.099 -30.033   6.229  -6.094 -29.590   6.378  -5.299 -31.494
   5.486  -5.883 -31.725   6.309  -4.352 -32.029   7.729  -5.966 -31.936   7.709
  -6.192 -33.002   8.517  -5.252 -31.698   8.119  -7.281 -31.159   7.213  -8.036
 -30.712   9.321  -7.488 -30.991   7.392  -4.202 -29.436   8.354  -4.737 -28.889
   7.343  -2.836 -29.476   6.579  -2.385 -29.959   8.274  -1.991 -28.777   9.297
  -2.356 -28.861   8.210  -0.591 -29.443   8.127  -0.876 -30.492   7.309  -0.083
 -29.098   9.487   0.266 -29.356   9.320   1.326 -29.550   9.704   0.225 -28.289
  10.691  -0.163 -30.157  10.496  -0.695 -31.254  11.800  -0.038 -29.631   7.867
  -1.890 -27.310   7.741  -0.770 -26.719   7.839  -2.980 -26.545   7.803  -3.855
 -27.048   7.814  -3.091 -25.124   8.128  -2.159 -24.654   6.408  -3.419 -24.706
   5.832  -2.551 -25.027   6.316  -4.352 -25.261   6.240  -3.604 -23.200   6.285
  -4.868 -22.596   6.427  -5.728 -23.234   6.022  -4.983 -21.248   6.161  -5.974
 -20.841   5.780  -3.887 -20.418   5.397  -3.997 -19.135   5.556  -4.860 -18.745
   5.722  -2.589 -21.044   5.502  -1.777 -20.367   5.920  -2.494 -22.424   6.026
  -1.516 -22.871   8.756  -4.207 -24.697   8.819  -5.236 -25.412   9.418  -4.176
 -23.498   9.643  -2.998 -22.679   8.710  -2.628 -22.254  10.256  -2.295 -23.243
  10.370  -3.499 -21.497   9.734  -3.945 -20.733  10.975  -2.703 -21.061  11.273
  -4.625 -22.115  11.512  -5.386 -21.372  12.158  -4.213 -22.599  10.387  -5.254
 -23.203  10.965  -5.411 -24.114   9.699  -6.548 -22.763   8.924  -6.649 -21.803
   9.939  -7.605 -23.432  10.463  -7.571 -24.295   9.468  -9.016 -23.104   8.380
  -8.970 -23.071   9.670  -9.953 -24.304  10.673  -9.818 -24.709   9.573 -10.998
 -24.011   8.601  -9.612 -25.386   7.614  -9.985 -25.110   8.637  -8.540 -25.579
   8.839 -10.330 -26.672   9.800  -9.989 -27.056   8.773 -11.394 -26.442   7.717
 -10.122 -27.715   8.144 -10.652 -28.565   6.726 -10.480 -27.435   7.624  -8.723
 -28.197   7.135  -8.615 -29.075   7.211  -8.108 -27.511   8.447  -8.138 -28.232
   9.968  -9.830 -21.832   9.187 -10.593 -21.302  11.274  -9.821 -21.521  11.867
  -9.242 -22.099  11.811 -10.462 -20.336  11.108 -11.230 -20.015  13.151 -11.110
 -20.582  13.893 -10.403 -20.952  13.575 -11.345 -19.605  13.086 -12.296 -21.552
  14.145 -12.560 -22.448  14.999 -11.902 -22.523  14.180 -13.686 -23.264  14.969
 -13.798 -23.992  13.274 -14.697 -23.120  13.347 -15.584 -23.732  12.206 -14.487
 -22.197  11.418 -15.223 -22.137  12.071 -13.276 -21.477  11.245 -13.159 -20.792
  11.719  -9.542 -19.041  12.055 -10.039 -17.939  11.179  -8.288 -19.150  10.825
  -7.938 -20.029  10.934  -7.487 -17.933  11.896  -7.458 -17.420  10.437  -6.104
 -18.224  10.966  -5.589 -19.027   9.437  -6.064 -18.656  10.441  -5.150 -17.026
   9.866  -5.603 -16.219  11.466  -4.982 -16.696   9.779  -3.829 -17.468   8.733
  -3.818 -17.774   9.758  -3.318 -16.506  10.720  -3.017 -18.303  11.614  -3.423
 -18.540  10.671  -1.728 -18.463   9.685  -0.937 -18.206   8.790  -1.375 -18.038
   9.778   0.065 -18.298  11.727  -1.171 -18.941  12.656  -1.565 -18.988  11.685
  -0.174 -19.099  10.022  -8.292 -17.049   9.064  -8.867 -17.521  10.229  -8.185
 -15.753  10.932  -7.493 -15.533   9.437  -8.899 -14.721   8.898  -9.732 -15.174
  10.422  -9.399 -13.583  11.006  -8.568 -13.189   9.797  -9.833 -12.803  11.299
 -10.561 -14.122  11.755 -10.350 -15.090  12.097 -10.616 -13.381  10.440 -11.814
 -14.154   9.760 -11.934 -13.310   9.755 -11.882 -14.999  11.372 -13.084 -14.185
  12.187 -12.917 -14.890  11.839 -13.315 -13.227  10.660 -14.339 -14.498  10.077
 -14.615 -13.721  10.162 -14.301 -15.376  11.387 -15.023 -14.655   8.337  -8.026
 -14.119   8.419  -6.843 -14.216   7.327  -8.585 -13.533   7.347  -9.578 -13.348
   6.065  -7.894 -13.273   5.903  -7.182 -14.082   4.878  -8.925 -13.289   5.131
  -9.815 -12.713   3.602  -8.364 -12.648   3.784  -8.580 -11.596   3.621  -7.297
 -12.868   2.695  -8.830 -13.036   4.592  -9.247 -14.849   4.202  -8.333 -15.298
   5.463  -9.663 -15.356   3.571 -10.351 -15.146   2.514 -10.135 -14.990   3.616
 -10.656 -16.192   3.870 -11.263 -14.630   6.159  -7.117 -11.972   5.838  -5.909
 -11.925   6.646  -7.758 -10.918   6.866  -8.693 -11.227   6.551  -7.295  -9.525
   6.583  -6.206  -9.518   5.120  -7.694  -9.068   4.364  -7.447  -9.814   4.953
  -9.254  -8.939   3.903  -9.436  -8.706   5.225  -9.756  -9.867   5.523  -9.612
  -8.082   4.612  -7.012  -7.740   3.567  -7.234  -7.526   5.304  -7.234  -6.927
   4.621  -5.459  -7.866   5.606  -5.026  -7.694   4.166  -5.103  -8.791   3.960
  -4.981  -7.144   7.592  -7.743  -8.612   7.827  -6.970  -7.688   8.180  -8.956
  -8.692   7.917  -9.463  -9.525   9.443  -9.285  -8.037   9.761  -8.426  -7.446
   9.284 -10.515  -7.068   9.167 -11.403  -7.690  10.617 -10.645  -6.317  10.895
  -9.699  -5.851  10.581 -11.424  -5.556  11.392 -10.983  -7.004   7.974 -10.526
  -6.128   7.165 -10.687  -6.841   8.116 -11.421  -5.522   7.838  -9.376  -5.092
   8.768  -9.319  -4.526   7.428  -8.471  -5.541   7.063  -9.664  -4.383  10.545
  -9.562  -9.112  10.312 -10.526  -9.903  11.683  -8.902  -9.181  11.945  -7.503
  -8.639  12.116  -7.584  -7.565  11.063  -6.885  -8.806  13.274  -7.054  -9.231
  13.956  -6.886  -8.397  13.257  -6.186  -9.889  13.771  -8.201 -10.012  14.646
  -8.558  -9.469  14.122  -7.861 -10.986  12.780  -9.279 -10.116  12.312  -9.232
 -11.099  13.247 -10.701  -9.864  13.078 -11.222  -8.806  13.693 -11.378 -10.957
  13.734 -10.939 -11.865  14.201 -12.762 -10.870  14.668 -12.947 -11.837  15.283
 -12.919  -9.709  14.844 -12.890  -8.712  15.660 -13.920  -9.916  16.380 -11.857
  -9.635  17.526 -11.933 -10.404  17.609 -12.746 -11.109  18.511 -10.914 -10.371
  19.301 -10.934 -11.107  18.420  -9.928  -9.426  19.206  -9.189  -9.367  17.341
  -9.851  -8.565  17.221  -9.003  -7.907  16.348 -10.858  -8.686  15.489 -10.751
  -8.040  13.106 -13.812 -10.685  13.312 -14.960 -11.010  11.952 -13.464 -10.081
  11.974 -12.616  -9.534  10.825 -14.480  -9.969  11.194 -15.463 -10.259  10.372
 -14.602  -8.490  10.270 -13.600  -8.074   9.452 -15.175  -8.377  11.310 -15.333
  -7.465  11.618 -16.272  -7.924  12.628 -14.599  -6.980  12.304 -13.566  -6.858
  13.070 -14.964  -6.053  13.335 -14.591  -7.809  10.504 -15.719  -6.175   9.645
 -16.363  -6.364  11.029 -16.525  -5.663  10.198 -14.867  -5.568   9.700 -14.207
 -10.957   9.466 -14.922 -11.957   8.952 -13.099 -10.706   9.225 -12.455  -9.978
   7.525 -12.890 -11.242   7.318 -13.594 -12.048   6.561 -13.137 -10.123   6.535
 -12.265  -9.470   5.564 -13.185 -10.562   6.725 -14.379  -9.203   6.780 -15.660
  -9.785   6.650 -15.792 -10.849   7.014 -16.802  -8.878   7.034 -17.845  -9.159
   7.087 -16.535  -7.524   7.198 -17.438  -6.942   7.019 -15.267  -6.963   7.017
 -15.076  -5.900   6.742 -14.194  -7.830   6.713 -13.183  -7.451   7.376 -11.438
 -11.743   7.252 -11.439 -13.005   7.492 -10.403 -11.068 -16.164  -5.045  -1.485
 -15.818  -5.220  -0.229 -15.926  -6.514   0.073 -16.755  -4.502   0.518 -14.363
  -4.720   0.002 -13.614  -4.137  -1.035 -14.072  -3.930  -1.998 -13.864  -4.787
   1.336 -14.534  -5.170   2.100 -12.494  -4.503   1.583 -11.960  -4.580   3.040
 -12.049  -3.374   3.658 -10.720  -5.010   3.075 -12.672  -5.463   3.805 -11.762
  -3.915   0.485 -10.746  -3.606   0.710 -12.304  -3.761  -0.757 -11.640  -3.082
  -1.768 -11.844  -3.325  -2.730 -11.149  -1.906  -1.638 -10.995  -1.384  -0.535
 -10.596  -1.462  -2.881 -11.316  -0.847  -3.436 -10.544  -2.323  -3.560  -9.325
  -0.558  -2.742  -8.356  -0.742  -3.951  -6.991  -0.775  -3.794  -6.093  -1.155
  -4.813  -6.637  -1.226  -6.152  -8.022  -1.143  -6.313  -8.860  -0.974  -5.221
  -9.919  -0.812  -5.404  -8.419  -1.229  -7.320  -5.858  -1.591  -7.202  -4.964
  -1.516  -6.825  -4.726  -1.312  -4.633  -4.504  -0.542  -4.082  -6.587  -0.578
  -2.806  -8.789  -0.865  -1.836  -9.680   0.889  -2.500 -10.031   1.593  -3.738
  -9.364   2.637  -4.148  -9.737   3.284  -4.939 -10.905   1.258  -4.293 -10.646
   0.905  -1.980  -8.593   1.670  -1.680  -8.382   1.410  -0.220  -9.190   0.532
   0.352  -9.879  -0.004  -0.162  -9.087   0.339   1.341  -7.583   2.030   0.431
  -7.842   2.638  -2.302  -7.151   3.261  -1.739  -8.130   3.147  -3.606  -7.233
   4.022  -4.355  -5.832   3.298  -4.357  -6.084   2.277  -5.414  -4.832   1.586
  -5.957  -4.188   1.506  -5.232  -6.797   1.525  -5.055  -4.727   4.256  -4.697
  -4.954   4.900  -5.389  -5.643   2.781  -3.408  -7.044   5.019  -3.941  -7.577
   4.043  -5.762  -6.834   3.018  -6.530  -6.184   3.520  -7.258  -7.725   2.093
  -7.379  -7.220   1.174  -7.702  -8.447   1.750  -6.628  -8.260   2.887  -8.391
  -7.434   3.147  -9.688  -6.460   2.055  -9.967  -8.347   3.258 -10.902  -6.774
   4.633  -9.443  -5.773   5.420 -10.374  -6.309   5.836 -11.673  -5.373   6.725
  -9.782  -4.633   4.206 -10.496  -3.181   4.448 -10.424  -2.658   3.487 -10.504
  -2.825   4.848  -9.466  -2.787   5.397 -11.601  -3.237   4.901 -13.041  -2.121
   3.819 -13.288  -2.044   3.523 -14.694  -3.290   3.160 -15.570  -3.995   4.397
 -15.928  -4.356   2.295 -14.999  -2.838   2.499 -16.751  -2.257   2.917 -12.678
  -3.164   5.908 -14.009  -3.476   5.516 -14.843  -4.162   4.315 -13.112  -3.268
   6.344 -11.325  -1.382   5.513 -11.704  -0.896   4.630 -12.766  -0.419   5.215
 -13.560   0.178   3.796 -12.241   0.538   3.506 -10.936   1.570   2.638 -10.901
   0.076   3.910 -10.045   1.192   3.296 -13.038   2.006   2.638 -12.241   3.032
   1.950 -12.872   3.885   1.048 -12.207   4.187   1.210 -11.255   4.477   0.433
 -12.752   3.183   1.895 -14.207   2.351   2.690 -14.911   2.508   2.713 -15.987
   1.345   3.435 -14.354
  69.009  69.576  96.653
 -22.123  -3.421  26.103 -22.583  -3.030  26.912 -22.405  -2.931  25.266 -21.174
  -3.094  26.219 -22.152  -4.877  26.048 -23.159  -5.107  25.700 -21.030  -5.332
  25.060 -20.020  -5.194  25.445 -21.256  -6.393  24.953 -20.965  -4.627  23.695
 -21.930  -4.626  23.189 -20.603  -3.605  23.805 -19.807  -5.480  22.514 -18.380
  -4.439  22.648 -18.056  -4.529  23.685 -17.768  -4.785  21.815 -18.604  -3.410
  22.364 -21.930  -5.489  27.474 -21.190  -4.894  28.283 -22.498  -6.659  27.757
 -23.156  -7.071  27.110 -22.226  -7.472  28.892 -22.184  -6.796  29.746 -23.236
  -8.537  29.109 -24.192  -8.086  29.376 -23.272  -9.206  28.249 -22.938  -9.115
  29.984 -20.825  -8.096  28.785 -20.127  -8.001  29.733 -20.488  -8.622  27.612
 -21.197  -8.625  26.894 -19.110  -8.956  27.171 -18.663  -9.875  27.551 -19.314
  -9.096  25.640 -19.729  -8.171  25.239 -18.003  -9.471  24.957 -17.581 -10.366
  25.415 -18.159  -9.743  23.913 -17.259  -8.674  24.987 -20.265 -10.102  25.213
 -21.131  -9.690  25.243 -18.125  -7.892  27.501 -18.446  -6.744  27.258 -16.902
  -8.184  27.933 -16.682  -9.129  28.215 -15.901  -7.151  28.324 -16.452  -6.405
  28.895 -14.802  -7.794  29.208 -15.281  -8.233  30.082 -14.264  -8.555  28.643
 -14.185  -6.930  29.455 -15.417  -6.508  27.057 -15.121  -7.241  26.136 -15.152
  -5.224  27.047 -15.567  -4.660  27.775 -14.304  -4.409  26.127 -14.963  -4.073
  25.326 -13.869  -3.098  26.730 -13.223  -2.563  26.034 -15.037  -2.187  27.005
 -15.184  -1.654  26.066 -15.957  -2.702  27.280 -14.751  -1.417  27.721 -13.154
  -3.386  27.911 -12.289  -2.971  27.872 -13.061  -5.181  25.466 -13.023  -5.218
  24.208 -12.075  -5.744  26.193 -12.107  -5.676  27.200 -10.972  -6.400  25.532
 -10.392  -5.750  24.877 -10.244  -6.755  26.262 -11.551  -7.601  24.664 -11.290
  -7.677  23.479 -12.280  -8.544  25.365 -12.353  -8.542  26.372 -12.758  -9.807
  24.709 -11.899 -10.473  24.626 -13.757 -10.390  25.716 -14.509  -9.624  25.904
 -14.318 -11.612  25.080 -14.551 -11.645  24.016 -13.603 -12.423  25.217 -15.086
 -11.890  25.801 -13.052 -10.796  26.990 -13.720 -11.439  27.564 -12.194 -11.412
  26.719 -12.509 -10.003  27.505 -13.458  -9.486  23.423 -13.075 -10.057  22.346
 -14.362  -8.495  23.445 -14.655  -8.096  24.325 -14.915  -7.886  22.189 -15.416
  -8.677  21.630 -15.960  -6.810  22.381 -15.511  -5.947  22.873 -16.334  -6.344
  21.469 -16.803  -7.168  22.971 -13.834  -7.489  21.119 -13.821  -7.976  19.982
 -13.114  -6.452  21.553 -13.134  -6.289  22.549 -12.078  -5.889  20.679 -12.599
  -5.500  19.804 -11.362  -4.732  21.435 -12.183  -4.056  21.675 -10.899  -5.188
  22.310 -10.349  -4.009  20.469  -9.459  -4.614  20.299 -10.827  -3.945  19.492
  -9.969  -2.612  21.011 -10.255  -1.606  20.300  -9.394  -2.533  22.092 -11.157
  -6.972  20.110 -10.839  -6.958  18.916 -10.698  -7.934  20.865 -10.980  -7.940
  21.834  -9.857  -9.013  20.441  -9.017  -8.541  19.932  -9.307  -9.843  21.628
 -10.133  -9.988  22.324  -8.939 -10.819  21.312  -8.193  -9.236  22.504  -8.347
  -8.160  22.580  -8.228  -9.725  23.478  -6.735  -9.434  21.974  -5.826  -9.085
  22.739  -6.506  -9.995  20.886 -10.550  -9.828  19.294 -10.020  -9.874  18.278
 -11.773 -10.344  19.545 -12.198 -10.049  20.412 -12.643 -10.970  18.536 -12.205
 -11.875  18.117 -13.992 -11.427  19.191 -14.406 -10.689  19.878 -14.620 -11.762
  18.366 -13.779 -12.735  20.069 -13.388 -13.598  19.531 -13.141 -12.450  20.905
 -15.179 -13.213  20.533 -15.719 -12.364  20.952 -15.766 -13.623  19.711 -14.951
 -14.131  21.669 -14.021 -14.358  21.990 -15.847 -14.553  22.472 -17.108 -14.314
  22.382 -17.483 -13.868  21.557 -17.703 -14.655  23.124 -15.438 -15.226  23.528
 -14.477 -15.372  23.804 -16.182 -15.558  24.124 -12.848 -10.056  17.236 -12.735
 -10.582  16.119 -13.338  -8.829  17.376 -13.442  -8.539  18.338 -13.458  -7.794
  16.295 -14.185  -8.126  15.554 -14.031  -6.408  16.951 -15.050  -6.515  17.324
 -13.397  -6.191  17.810 -14.129  -5.165  16.082 -13.171  -4.917  15.624 -15.011
  -5.455  14.890 -16.041  -5.660  15.182 -15.131  -4.555  14.288 -14.632  -6.252
  14.250 -14.625  -4.074  17.061 -15.486  -4.409  17.641 -13.759  -3.811  17.668
 -14.893  -3.142  16.563 -12.154  -7.640  15.535 -12.132  -7.618  14.294 -11.027
  -7.278  16.218 -11.083  -7.069  17.205  -9.686  -7.152  15.642  -9.718  -6.263
  15.011  -8.573  -6.937  16.654  -8.646  -7.620  17.500  -7.583  -6.974  16.200
  -8.656  -5.482  17.271  -9.595  -5.409  17.820  -7.559  -5.154  18.215  -7.672
  -5.771  19.107  -6.523  -5.293  17.906  -7.635  -4.138  18.603  -8.552  -4.336
  16.267  -8.697  -3.352  16.713  -7.547  -4.404  15.850  -9.377  -4.377  15.556
  -9.262  -8.418  14.865  -8.957  -8.431  13.649  -9.221  -9.610  15.465  -9.591
  -9.657  16.404  -8.868 -10.871  14.715  -7.854 -10.808  14.320  -8.840 -12.013
  15.749  -8.635 -12.950  15.232  -8.001 -11.798  16.410  -9.829 -12.034  16.206
  -9.852 -11.121  13.552  -9.469 -11.327  12.379 -11.172 -10.936  13.706 -11.437
 -10.683  14.647 -12.125 -10.964  12.600 -12.126 -11.954  12.144 -13.595 -10.677
  13.088 -14.053 -11.481  13.665 -13.717  -9.764  13.670 -14.208 -10.646  12.188
 -11.891 -10.070  11.375 -11.813 -10.471  10.205 -11.520  -8.805  11.669 -11.503
  -8.531  12.641 -10.868  -7.950  10.691 -11.535  -7.856   9.834 -10.580  -6.530
  11.303 -10.010  -6.695  12.217  -9.924  -6.130  10.530 -11.726  -5.607  11.649
 -12.518  -6.141  12.175 -11.250  -4.313  12.358 -11.955  -3.498  12.195 -11.271
  -4.531  13.426 -10.247  -3.983  12.089 -12.235  -5.283  10.255 -11.426  -5.004
   9.580 -12.687  -6.105   9.701 -12.793  -4.347  10.265  -9.547  -8.516  10.068
  -9.253  -8.170   8.931  -8.676  -9.290  10.766  -8.913  -9.473  11.730  -7.414
  -9.812  10.198  -6.937  -9.008   9.637  -6.438 -10.083  11.367  -6.795 -10.949
  11.923  -5.412 -10.277  11.056  -6.480  -9.193  11.995  -7.727 -10.914   9.218
  -7.146 -10.888   8.090  -8.675 -11.830   9.568  -9.035 -11.737  10.507  -9.281
 -12.898   8.749  -8.572 -13.667   8.445 -10.474 -13.634   9.530 -11.054 -12.955
  10.155 -11.185 -14.129   8.868  -9.968 -14.705  10.505 -10.207 -14.536  11.893
 -10.690 -13.688  12.357  -9.626 -15.493  12.726  -9.775 -15.416  13.793  -8.879
 -16.609  12.290  -8.420 -17.454  13.308  -8.855 -17.197  14.124  -8.901 -16.900
  10.902  -8.463 -17.808  10.514  -9.319 -15.849   9.980  -9.467 -16.064   8.932
  -9.858 -12.243   7.563  -9.826 -12.788   6.476 -10.511 -11.073   7.735 -10.682
 -10.700   8.658 -11.226 -10.420   6.598 -11.790 -11.233   6.142 -12.193  -9.279
   7.180 -12.818  -9.721   7.956 -11.638  -8.502   7.705 -13.081  -8.529   6.229
 -12.410  -7.813   5.754 -13.725  -9.349   5.140 -14.395  -8.688   4.590 -13.002
  -9.832   4.482 -14.376 -10.150   5.490 -14.193  -7.883   7.031 -15.026  -7.392
   6.527 -14.768  -8.628   7.581 -13.724  -7.291   7.817 -10.196  -9.922   5.662
 -10.291 -10.189   4.454  -9.240  -9.138   6.114  -9.184  -9.098   7.122  -8.126
  -8.596   5.223  -8.655  -7.921   4.550  -7.176  -7.810   6.154  -6.943  -8.397
   7.042  -6.160  -7.778   5.762  -7.567  -6.313   6.606  -7.881  -5.706   5.756
  -8.429  -6.351   7.271  -6.388  -5.594   7.247  -5.406  -6.173   7.660  -6.451
  -4.310   7.238  -5.582  -3.816   7.382  -7.278  -3.846   6.889  -7.444  -9.751
   4.384  -7.339  -9.626   3.187  -7.108 -10.836   5.056  -7.212 -10.902   6.058
  -6.605 -12.028   4.401  -5.737 -11.798   3.783  -6.000 -12.946   5.440  -5.277
 -12.445   6.083  -6.808 -13.289   6.087  -5.431 -14.476   4.641  -4.632 -14.035
   3.665  -7.580 -12.625   3.396  -7.254 -12.776   2.242  -8.870 -12.888   3.748
  -9.151 -12.642   4.686  -9.875 -13.520   2.855  -9.447 -14.482   2.573 -11.040
 -13.893   3.742 -11.821 -14.420   3.195 -10.711 -14.582   4.520 -11.504 -12.985
   4.128 -10.246 -12.668   1.685 -10.131 -13.195   0.589 -10.346 -11.359   1.801
 -10.260 -10.975   2.731 -10.483 -10.431   0.612 -11.272 -10.759  -0.065 -10.847
  -8.947   1.005 -10.126  -8.684   1.779 -10.758  -8.049  -0.265 -11.393  -7.167
  -0.189  -9.757  -7.700  -0.517 -11.069  -8.569  -1.171 -12.296  -9.034   1.391
 -12.571 -10.005   1.803 -12.518  -8.389   2.242 -12.974  -8.765   0.581  -9.231
 -10.560  -0.266  -9.327 -10.701  -1.499  -8.073 -10.602   0.409  -8.033 -10.627
   1.418  -6.873 -10.997  -0.404  -6.666 -10.209  -1.128  -6.089 -11.119   0.344
  -6.966 -12.315  -1.215  -6.740 -12.347  -2.441  -7.472 -13.390  -0.610  -7.668
 -13.247   0.370  -7.744 -14.705  -1.263  -6.796 -15.114  -1.612  -8.122 -15.696
  -0.191  -8.930 -15.436   0.492  -8.409 -16.599  -0.731  -6.649 -16.008   0.785
  -6.715 -15.009   1.669  -8.860 -14.759  -2.438  -8.657 -15.484  -3.438  -9.932
 -13.992  -2.268 -10.106 -13.585  -1.360 -10.931 -13.690  -3.333 -11.184 -14.715
  -3.604 -12.144 -12.801  -2.713 -12.491 -13.421  -1.886 -11.726 -11.917  -2.231
 -12.898 -12.522  -3.449 -10.309 -12.920  -4.486 -10.332 -13.300  -5.614  -9.691
 -11.734  -4.283  -9.697 -11.309  -3.367  -8.952 -10.987  -5.296  -9.597 -10.721
  -6.133  -8.365  -9.660  -4.738  -7.785  -9.767  -3.822  -7.464  -8.939  -5.732
  -7.237  -7.964  -5.301  -6.464  -9.354  -5.853  -7.973  -8.928  -6.696  -9.559
  -8.754  -4.412  -9.172  -7.767  -4.156 -10.231  -8.837  -5.266 -10.181  -9.139
  -3.604  -7.725 -11.713  -5.892  -7.482 -11.601  -7.105  -6.986 -12.487  -5.102
  -6.972 -12.316  -4.107  -5.821 -13.204  -5.677  -5.271 -12.514  -6.317  -4.826
 -13.663  -4.653  -4.592 -12.854  -3.961  -5.308 -14.373  -3.981  -3.532 -14.135
  -5.241  -3.091 -15.496  -5.137  -3.758 -16.220  -4.692  -1.944 -15.891  -5.774
  -1.623 -16.923  -5.750  -1.161 -14.942  -6.470  -0.257 -15.292  -6.947  -1.482
 -13.532  -6.471  -0.842 -12.815  -6.963  -2.771 -13.180  -5.890  -3.106 -12.154
  -5.940  -6.263 -14.291  -6.628  -5.748 -14.314  -7.794  -7.354 -15.021  -6.353
  -7.733 -15.004  -5.417  -8.051 -15.922  -7.269  -7.382 -16.746  -7.519  -9.185
 -16.517  -6.398  -9.799 -17.179  -7.010  -8.833 -17.059  -5.520  -9.836 -15.688
  -6.121  -8.572 -15.145  -8.567  -8.335 -15.538  -9.694  -9.266 -14.007  -8.437
  -9.455 -13.800  -7.467  -9.712 -13.074  -9.526 -10.403 -13.674 -10.119 -10.415
 -11.866  -8.835 -11.107 -12.288  -8.106  -9.754 -11.165  -8.326 -11.128 -11.021
  -9.909 -10.503 -11.085 -10.800 -12.135 -11.387 -10.110 -11.292  -9.552  -9.538
 -11.735  -8.999 -10.367 -11.980  -9.566  -8.693 -10.017  -8.815  -9.194  -9.178
  -9.377  -9.214  -9.799  -7.534  -8.965 -10.759  -6.726  -8.763 -11.667  -7.122
  -8.958 -10.492  -5.753  -8.797  -8.631  -6.930  -8.833  -7.744  -7.414  -8.811
  -8.704  -5.928  -8.733  -8.590 -12.701 -10.498  -8.774 -12.768 -11.724  -7.425
 -12.301  -9.975  -7.494 -12.266  -8.968  -6.174 -12.025 -10.737  -6.513 -11.370
 -11.540  -5.190 -11.363  -9.822  -4.755 -12.029  -9.078  -4.294 -11.088 -10.379
  -5.583 -10.035  -9.174  -6.557  -9.475  -9.540  -4.818  -9.613  -8.290  -5.127
  -8.751  -7.863  -3.959 -10.091  -8.059  -5.759 -13.264 -11.511  -5.743 -13.270
 -12.750  -5.301 -14.232 -10.741  -5.424 -14.065  -9.753  -4.692 -15.487 -11.276
  -3.747 -15.200 -11.735  -4.239 -16.525 -10.166  -5.106 -16.726  -9.537  -3.956
 -17.384 -10.775  -3.062 -16.027  -9.292  -3.403 -15.201  -8.667  -2.782 -16.785
  -8.561  -1.818 -15.514 -10.108  -2.173 -14.755 -10.805  -1.148 -15.094  -9.357
  -1.031 -16.579 -10.801  -1.474 -17.474 -10.947   0.062 -16.319 -11.508   0.801
 -15.266 -11.285   0.534 -14.562 -10.611   1.723 -15.266 -11.698   0.500 -17.120
 -12.449  -0.174 -17.741 -12.875   1.212 -16.746 -13.059  -5.570 -16.125 -12.392
  -5.140 -16.443 -13.509  -6.914 -16.257 -12.116  -7.215 -16.158 -11.156  -7.762
 -16.982 -13.111  -7.190 -17.825 -13.498  -9.040 -17.490 -12.440  -9.691 -16.734
 -12.001  -9.659 -17.959 -13.205  -8.767 -18.568 -11.361  -8.183 -18.003 -10.634
  -9.698 -18.881 -10.889  -7.962 -19.773 -11.991  -7.873 -20.008 -13.193  -7.237
 -20.467 -11.139  -6.686 -21.276 -11.386  -7.184 -20.077 -10.208  -8.102 -16.035
 -14.313  -8.042 -16.485 -15.494  -8.315 -14.741 -14.172  -8.212 -14.333 -13.254
  -8.620 -13.801 -15.316  -9.340 -14.312 -15.954  -9.315 -12.534 -14.960  -9.446
 -12.063 -15.934 -10.668 -12.834 -14.365 -10.524 -13.326 -13.403 -11.262 -11.920
 -14.336 -11.182 -13.463 -15.093  -8.635 -11.694 -14.155  -8.857 -12.052 -13.292
  -7.384 -13.596 -16.211  -7.499 -13.687 -17.448  -6.183 -13.419 -15.651  -6.105
 -13.493 -14.646  -4.881 -13.172 -16.393  -4.170 -12.871 -15.623  -4.415 -14.529
 -17.001  -4.195 -15.286 -16.249  -5.116 -14.799 -17.791  -3.087 -14.266 -17.781
  -2.142 -13.796 -17.229  -3.067 -14.516 -19.069  -2.337 -14.223 -19.702  -3.930
 -14.835 -19.487  -4.815 -11.953 -17.284  -4.071 -11.017 -17.016  -5.509 -11.968
 -18.400  -6.172 -12.721 -18.511  -5.355 -11.025 -19.496  -4.294 -10.912 -19.718
  -5.880 -11.719 -20.812  -6.828 -12.176 -20.528  -6.007 -11.002 -21.623  -5.015
 -12.744 -21.344  -5.206 -13.552 -20.862  -6.044  -9.689 -19.184  -7.104  -9.573
 -18.665  -5.421  -8.651 -19.749  -4.426  -8.810 -19.812  -5.958  -7.286 -20.032
  -6.641  -7.017 -19.226  -4.773  -6.270 -20.190  -4.062  -6.669 -20.914  -5.148
  -4.868 -20.655  -5.730  -4.373 -19.877  -4.233  -4.337 -20.918  -5.623  -5.051
 -21.619  -4.111  -6.107 -18.798  -4.785  -5.854 -17.980  -3.478  -6.990 -18.712
  -3.464  -5.230 -18.791  -6.719  -7.306 -21.312  -7.943  -7.222 -21.308  -6.028
  -7.582 -22.423  -5.068  -7.857 -22.276  -6.550  -7.605 -23.845  -5.789  -7.793
 -24.602  -7.376  -8.829 -24.153  -6.968  -9.787 -23.831  -8.390  -8.799 -23.754
  -7.663  -9.072 -25.647  -6.660  -9.464 -26.591  -5.714  -9.819 -26.209  -6.905
  -9.426 -27.989  -6.088  -9.567 -28.681  -8.232  -9.121 -28.467  -8.466  -8.993
 -29.832  -9.344  -9.267 -30.108  -9.218  -8.835 -27.493 -10.181  -8.573 -27.905
  -8.917  -8.751 -26.124  -9.663  -8.416 -25.419  -7.155  -6.213 -24.138  -6.418
  -5.356 -24.490  -8.482  -6.058 -23.995  -8.849  -6.711 -23.317  -9.269  -4.965
 -24.495  -8.898  -4.519 -25.418 -10.224  -5.320 -24.882  -9.533  -3.859 -23.482
 -10.283  -4.041 -22.550  -8.975  -2.666 -23.677  -8.495  -2.456 -24.540  -9.128
  -1.499 -22.831  -9.536  -1.804 -21.868  -7.886  -0.699 -22.758  -7.483  -0.677
 -23.770  -8.028   0.347 -22.487  -6.760  -1.386 -21.934  -6.821  -2.462 -22.095
  -5.811  -1.037 -22.342  -6.731  -1.185 -20.401  -7.749  -1.306 -20.029  -5.997
  -1.930 -20.095  -6.172   0.125 -20.047  -6.595   0.970 -20.405  -5.350   0.357
 -18.986  -5.167  -0.564 -18.137  -5.725  -1.405 -18.180  -4.499  -0.478 -17.384
  -4.779   1.555 -18.738  -4.873   2.209 -19.502  -4.087   1.676 -18.012 -10.351
  -0.719 -23.349 -10.387  -0.173 -24.470 -11.391  -0.508 -22.500 -11.189  -0.762
 -21.543 -12.577   0.252 -22.807 -12.907  -0.120 -23.777 -13.748   0.011 -21.779
 -13.999  -1.037 -21.948 -13.307   0.072 -20.785 -14.978   0.809 -21.940 -15.284
   2.122 -21.603 -14.638   2.819 -21.258 -16.551   2.347 -21.888 -17.146   3.188
 -21.564 -17.133   1.189 -22.369 -16.132   0.237 -22.371 -16.263  -0.819 -22.553
 -12.288   1.762 -23.107 -11.775   2.458 -22.210 -12.398   2.183 -24.416 -12.562
   1.504 -25.146 -12.092   3.594 -24.804 -11.014   3.728 -24.707 -12.617   3.762
 -26.288 -12.081   4.631 -26.671 -12.337   2.899 -26.893 -13.678   4.001 -26.354
 -12.695   4.706 -23.875 -11.926   5.575 -23.506 -13.996   4.748 -23.712 -14.617
   4.022 -24.039 -14.596   5.835 -22.973 -14.164   6.748 -23.382 -16.111   5.826
 -23.201 -16.225   5.822 -24.285 -16.582   4.958 -22.739 -16.892   7.088 -22.739
 -16.790   7.161 -21.657 -16.438   8.346 -23.472 -15.350   8.407 -23.432 -16.800
   8.327 -24.500 -16.981   9.235 -23.151 -18.345   6.886 -23.072 -18.837   6.231
 -22.355 -18.956   7.788 -23.058 -18.327   6.454 -24.073 -14.326   5.698 -21.503
 -14.743   4.747 -20.918 -13.665   6.684 -20.886 -12.950   7.814 -21.477 -13.671
   8.471 -21.962 -12.128   7.442 -22.089 -12.448   8.635 -20.334 -13.205   9.408
 -20.202 -11.482   9.117 -20.484 -12.321   7.613 -19.209 -12.390   8.215 -18.303
 -11.388   7.082 -19.396 -13.535   6.708 -19.478 -13.142   5.739 -19.170 -14.745
   6.992 -18.687 -15.344   8.042 -18.850 -15.261   6.085 -17.888 -14.671   5.307
 -17.628 -16.459   6.275 -16.995 -16.818   7.286 -17.186 -17.628   5.302 -17.288
 -17.985   5.479 -18.303 -17.305   4.261 -17.289 -18.720   5.481 -16.388 -18.737
   4.739 -15.779 -16.155   6.172 -15.510 -15.729   5.121 -15.053 -16.292   7.337
 -14.851 -16.509   8.171 -15.378 -15.933   7.523 -13.437 -15.790   6.585 -12.899
 -14.595   8.337 -13.326 -14.474   8.623 -12.281 -13.724   7.769 -13.655 -14.530
   9.541 -14.310 -15.458  10.649 -14.275 -16.277  10.674 -13.684 -15.195  11.458
 -15.332 -15.806  12.310 -15.592 -14.129  11.005 -16.048 -13.674   9.793 -15.349
 -13.000   8.981 -15.578 -17.065   8.219 -12.671 -17.048   9.383 -12.465 -18.093
   7.454 -12.367 -18.103   6.494 -12.684 -19.320   8.042 -11.879 -19.720   8.774
 -12.579 -20.362   6.975 -11.695 -20.193   6.316 -10.844 -21.312   7.501 -11.599
 -20.457   6.178 -12.988 -20.233   6.738 -13.896 -19.807   5.313 -12.855 -21.906
   5.603 -13.231 -22.219   4.954 -12.413 -22.550   6.468 -13.390 -21.877   4.589
 -14.350 -20.971   4.265 -14.655 -22.854   3.936 -14.895 -24.112   4.176 -14.590
 -24.294   4.829 -13.841 -24.849   3.717 -15.106 -22.562   3.126 -15.752 -21.572
   2.978 -15.888 -23.285   2.517 -16.107 -19.180   8.738 -10.565 -18.814   8.050
  -9.616 -19.437  10.078 -10.472 -19.678  10.562 -11.325 -19.064  10.993  -9.318
 -19.402  11.999  -9.567 -19.968  10.633  -8.127 -19.596   9.690  -7.727 -19.824
  11.349  -7.318 -21.433  10.388  -8.435 -21.623   9.629  -9.194 -22.239   9.937
  -7.206 -22.523  10.777  -6.574 -23.153   9.423  -7.505 -21.693   9.169  -6.658
 -22.002  11.669  -9.057 -21.923  12.485  -8.340 -21.574  12.060  -9.980 -23.075
  11.589  -9.234 -17.588  11.116  -8.907 -17.127  10.356  -8.106 -16.802  11.979
  -9.540 -17.232  12.588 -10.221 -15.398  12.249  -9.250 -14.918  11.318  -8.946
 -14.750  12.816 -10.603 -14.844  12.054 -11.377 -15.284  13.702 -10.947 -13.249
  13.045 -10.365 -13.110  13.901  -9.705 -12.708  12.158 -10.035 -12.469  13.438
 -11.666 -11.435  13.572 -11.350 -12.436  12.514 -12.244 -12.983  14.610 -12.416
 -13.703  14.504 -13.117 -12.484  15.866 -12.285 -11.581  16.215 -11.400 -11.030
  15.467 -11.003 -11.291  17.182 -11.402 -12.848  16.763 -13.174 -13.345  16.574
 -14.033 -12.384  17.656 -13.270 -15.147  13.115  -8.031 -15.492  14.315  -7.974
 -14.470  12.501  -7.036 -14.224  11.523  -7.095 -13.821  13.249  -5.925 -14.529
  13.988  -5.549 -13.407  12.303  -4.860 -12.551  11.727  -5.213 -13.134  13.204
  -3.644 -14.025  13.781  -3.396 -12.841  12.487  -2.877 -12.279  13.842  -3.868
 -14.581  11.375  -4.521 -15.475  11.923  -4.220 -14.822  10.586  -5.234 -14.334
  10.837  -3.606 -12.591  13.969  -6.535 -11.719  13.336  -7.207 -12.548  15.356
  -6.466 -13.496  16.196  -5.821 -13.862  15.895  -4.839 -14.336  16.317  -6.505
 -12.882  17.594  -5.653 -12.382  17.502  -4.689 -13.678  18.339  -5.641 -11.882
  17.629  -6.857 -11.078  18.320  -6.604 -12.320  17.889  -7.820 -11.429  16.184
  -6.918 -11.301  16.037  -7.990 -10.053  15.898  -6.240  -9.902  15.628  -5.062
  -8.977  16.046  -7.036  -9.213  16.151  -8.013  -7.664  15.457  -6.815  -7.824
  14.386  -6.935  -6.741  16.038  -7.867  -5.698  15.722  -7.894  -7.090  15.601
  -8.803  -6.722  17.121  -7.747  -6.997  15.768  -5.464  -6.610  14.751  -4.795
  -6.772  17.044  -5.108  -7.177  17.772  -5.679  -6.169  17.307  -3.760  -5.372
  16.571  -3.865  -5.659  18.753  -3.593  -6.320  19.568  -3.888  -5.443  19.010
  -2.556  -4.371  18.869  -4.479  -3.498  18.482  -3.954  -4.429  18.222  -5.355
  -3.982  20.268  -4.880  -4.370  20.513  -5.868  -4.520  20.992  -4.268  -2.522
  20.480  -4.803  -1.968  19.827  -4.268  -1.949  21.628  -5.066  -2.327  22.501
  -5.957  -3.144  22.276  -6.506  -1.780  23.312  -6.211  -0.877  22.050  -4.494
  -0.507  21.650  -3.644  -0.437  22.910  -4.790  -6.988  16.922  -2.499  -6.509
  16.488  -1.451  -8.352  17.079  -2.608  -8.776  17.204  -3.516  -9.211  16.419
  -1.692  -9.030  16.760  -0.673 -10.645  16.825  -1.958 -10.546  17.906  -2.050
 -10.945  16.566  -2.973 -11.368  16.448  -1.233  -9.017  14.896  -1.641  -8.832
  14.361  -0.513  -9.014  14.243  -2.803  -9.278  14.736  -3.644  -8.822  12.783
  -2.944  -9.677  12.435  -2.365  -9.041  12.261  -4.427  -9.849  12.807  -4.914
  -8.170  12.377  -5.072  -9.348  11.215  -4.420  -7.540  12.448  -2.227  -7.676
  11.515  -1.447  -6.344  13.000  -2.469  -6.258  13.644  -3.243  -5.122  12.725
  -1.710  -4.659  11.772  -1.963  -4.098  13.800  -2.049  -4.636  14.747  -2.000
  -3.350  13.698  -1.263  -3.261  13.652  -3.335  -3.516  14.192  -4.546  -4.309
  14.888  -4.777  -2.536  13.850  -5.416  -2.359  14.155  -6.362  -1.611  12.993
  -4.856  -0.510  12.310  -5.344  -0.287  12.439  -6.392   0.128  11.354  -4.525
   0.791  10.622  -4.961  -0.369  11.215  -3.171   0.043  10.494  -2.482  -1.351
  12.085  -2.706  -1.771  12.014  -1.713  -2.041  12.932  -3.538  -5.341  12.662
  -0.174  -4.949  11.657   0.482  -5.941  13.692   0.383  -6.208  14.471  -0.202
  -6.184  13.913   1.799  -5.181  13.985   2.220  -6.859  15.313   2.039  -7.712
  15.462   1.376  -7.404  15.229   3.483  -8.362  14.710   3.489  -6.655  14.809
   4.155  -7.542  16.300   3.634  -5.763  16.353   1.795  -4.990  16.175   2.542
  -5.307  16.178   0.820  -6.175  17.359   1.869  -7.034  12.698   2.353  -6.561
  11.951   3.261  -8.263  12.558   1.824  -8.605  13.286   1.213  -9.227  11.516
   2.452  -9.233  11.725   3.522 -10.615  11.645   1.908 -11.255  10.944   2.444
 -11.067  13.081   2.074 -12.147  13.102   1.927 -10.881  13.357   3.112 -10.774
  13.861   1.371 -10.712  11.233   0.452 -10.304  10.233   0.306 -11.733  11.282
   0.073 -10.130  11.923  -0.159  -8.807  10.074   2.451  -9.346   9.223   3.154
  -7.959   9.699   1.477  -7.429  10.389   0.965  -7.535   8.350   1.294  -8.465
   7.786   1.224  -6.688   8.389  -0.071  -7.381   8.584  -0.890  -6.049   9.260
  -0.221  -5.924   7.119  -0.356  -5.005   7.085   0.229  -6.570   6.304  -0.029
  -5.395   6.991  -1.764  -5.452   7.881  -2.598  -4.737   5.857  -2.053  -4.142
   5.743  -2.861  -4.975   5.096  -1.433  -6.686   7.940   2.455  -6.491   6.758
   2.792  -5.934   8.863   3.027  -6.178   9.793   2.716  -4.889   8.655   3.963
  -4.586   7.611   4.040  -3.677   9.450   3.602  -3.809  10.486   3.913  -2.845
   9.044   4.176  -3.271   9.430   2.097  -4.116   9.594   1.428  -2.573  10.224
   1.831  -2.753   7.999   1.792  -2.774   7.046   2.635  -2.358   7.726   0.668
  -5.369   9.095   5.423  -5.001   8.440   6.398  -6.071  10.231   5.545  -6.322
  10.687   4.678  -6.571  10.755   6.823  -5.783  11.316   7.326  -7.623  11.903
   6.493  -7.264  12.632   5.767  -8.450  11.410   5.981  -8.267  12.572   7.816
  -8.788  11.769   8.338  -7.226  13.361   8.649  -6.652  12.669   9.266  -6.529
  13.960   8.064  -7.798  14.072   9.244  -9.290  13.661   7.343  -9.733  14.157
   8.206  -8.570  14.330   6.872  -9.978  13.135   6.681  -7.035   9.834   7.970
  -6.549  10.047   9.036  -7.976   8.876   7.855  -8.829   8.658   6.652  -8.385
   7.970   5.932  -9.173   9.503   6.056 -10.036   7.878   7.171 -10.602   7.390
   6.376 -10.683   8.583   7.693  -9.316   6.950   8.162  -8.864   6.132   7.601
 -10.057   6.513   8.831  -8.389   7.910   8.928  -8.970   8.384   9.720  -7.100
   7.241   9.619  -6.937   7.341  10.829  -6.278   6.477   8.874  -6.290   6.558
   7.867  -5.074   5.858   9.527  -5.372   5.239  10.373  -4.398   5.070   8.428
  -4.052   5.677   7.591  -3.469   4.718   8.876  -5.039   3.857   8.098  -5.968
   4.029   7.927  -4.060   6.828  10.006  -3.121   6.429  10.679  -4.113   8.117
   9.715  -4.679   8.302   8.900  -3.212   9.176  10.225  -2.231   8.748  10.431
  -2.981  10.280   9.200  -2.425   9.922   8.333  -3.966  10.642   8.906  -2.255
  11.470   9.825  -2.760  11.866  10.707  -0.784  11.185  10.230  -0.660  11.628
  11.218  -0.608  10.192  10.643   0.016  11.429   9.530  -2.174  12.532   8.762
  -1.647  12.310   7.834  -3.164  12.823   8.411  -1.803  13.431   9.255  -3.768
   9.611  11.621  -3.070   9.470  12.632  -5.015   9.928  11.633  -5.513   9.926
  10.754  -5.770  10.295  12.798  -5.145  11.068  13.243  -7.165  10.996  12.366
  -7.456  11.649  13.190  -6.980  11.527  11.432  -7.944  10.243  12.245  -5.792
   9.313  13.987  -5.640   9.681  15.158  -6.056   8.033  13.701  -6.280   7.823
  12.739  -6.298   6.956  14.746  -6.889   7.424  15.534  -7.032   5.715  14.199
  -6.389   5.327  13.410  -7.224   4.908  14.907  -8.339   6.122  13.474  -8.126
   7.012  12.881  -9.060   5.025  12.704  -8.440   4.601  11.915  -9.395   4.205
  13.339  -9.933   5.427  12.188  -9.364   6.666  14.524  -9.107   7.714  14.680
 -10.390   6.628  14.158  -9.417   6.077  15.439  -4.983   6.694  15.472  -5.106
   6.780  16.715  -3.770   6.445  15.039  -3.513   6.116  13.672  -4.066   6.760
  12.988  -3.748   5.053  13.625  -1.964   6.283  13.624  -1.790   7.354  13.521
  -1.489   5.730  12.814  -1.492   5.914  14.988  -0.637   6.568  15.159  -1.289
   4.844  15.036  -2.580   6.375  15.911  -2.829   5.576  16.609  -2.265   7.688
  16.690  -1.882   7.683  17.861  -2.235   8.837  16.001  -2.227   8.751  14.995
  -2.346  10.203  16.663  -1.395  10.445  17.138  -2.635  11.192  15.552  -3.444
  10.758  14.964  -3.111  12.073  15.982  -1.503  11.610  14.643  -1.340  10.746
  14.000  -2.122  12.700  13.740  -2.297  13.658  14.229  -1.454  12.944  12.914
  -3.057  12.279  13.369  -0.261  12.032  15.347   0.137  11.279  16.028   0.568
  12.313  14.697  -0.591  12.936  15.860  -3.342  10.248  17.871  -2.897  10.806
  18.921  -4.588   9.704  17.704  -4.782   9.445  16.747  -5.640   9.712  18.743
  -5.641  10.747  19.085  -7.024   9.301  18.068  -7.169   9.843  17.134  -7.107
   8.264  17.741  -8.157   9.583  19.087  -8.222  10.764  19.835  -7.525  11.570
  19.656  -9.190  10.846  20.908  -9.342  11.749  21.481  -9.890   9.658  21.246
 -10.739   9.638  22.325 -11.247  10.432  22.506  -9.711   8.455  20.556 -10.326
   7.612  20.833  -8.869   8.438  19.467  -8.779   7.486  18.965  -5.282   8.837
  19.943  -5.485   9.284  21.103  -4.666   7.686  19.789  -4.493   7.346  18.854
  -4.292   6.749  20.873  -5.183   6.667  21.495  -3.693   5.429  20.352  -2.679
   5.680  20.042  -3.685   4.745  21.200  -4.373   4.751  19.183  -4.228   5.309
  18.258  -3.815   3.819  19.098  -5.865   4.447  19.499  -6.249   3.955  20.583
  -6.735   4.624  18.484  -7.703   4.369  18.613  -6.413   4.807  17.544  -3.230
   7.534  21.767  -3.353   7.521  22.992  -2.346   8.358  21.219  -2.314   8.362
  20.210  -1.318   9.183  21.841  -0.896   8.689  22.716  -0.137   9.378  20.823
   0.507   8.535  21.074  -0.631   9.226  19.863   0.620  10.635  20.964   0.551
  11.522  19.850  -0.001  11.224  18.970   0.982  12.841  20.005   0.808  13.564
  19.222   1.502  13.272  21.242   1.906  14.564  21.479   2.279  14.665  22.358
   1.678  12.380  22.311   2.048  12.687  23.278   1.204  11.097  22.160   1.165
  10.442  23.018  -1.887  10.472  22.449  -1.726  10.649  23.649  -2.443  11.410
  21.641  -2.381  11.157  20.665  -3.160  12.633  22.094  -2.461  13.435  22.332
  -4.169  13.126  20.971  -4.608  14.068  21.302  -3.569  13.292  20.077  -4.914
  12.346  20.813  -4.053  12.513  23.365  -4.039  13.413  24.211  -4.763  11.399
  23.368  -4.506  10.705  22.679  -5.829  11.243  24.386  -6.359  12.185  24.524
  -7.000  10.349  23.835  -7.839  10.379  24.530  -7.515  10.827  23.001  -6.488
   9.094  23.548  -6.221   9.097  22.625  -5.271  10.714  25.725  -5.685  11.071
  26.853  -4.141  10.008  25.700  -3.705   9.936  24.792  -3.581   9.184  26.770
  -3.904   9.624  27.714  -4.238   7.777  26.722  -5.311   7.923  26.601  -3.918
   7.246  25.825  -3.983   6.909  27.982  -4.275   5.868  27.839  -2.906   6.819
  28.118  -4.463   7.561  29.263  -3.832   8.330  29.900  -5.668   7.437  29.662
  -2.014   9.192  26.792  -1.403  10.054  27.339  -1.400   8.163  26.205  -2.001
   7.642  25.582  -0.038   7.703  26.270   0.185   7.024  25.447   0.927   8.792
  25.870   0.678   9.077  24.847   0.947   9.592  26.610   2.177   8.197  25.795
   2.270   7.814  24.919   0.258   7.049  27.603   0.983   7.537  28.416  -0.401
   5.905  27.667  -0.910   5.644  26.835  -0.199   4.938  28.678  -0.213   5.485
  29.621  -1.324   3.924  28.588  -1.262   3.339  27.670  -1.385   3.227  29.424
  -2.273   4.457  28.636   1.132   4.162  28.514   1.787   4.315  27.477   1.540
   3.352  29.507   1.068   3.453  30.904   0.134   2.898  30.992   0.882   4.508
  31.101   2.115   2.882  31.821   1.570   2.454  32.662   2.827   3.665  32.080
   2.873   1.943  30.887   2.193   1.092  30.936   3.890   1.638  31.129   2.794
   2.639  29.483   3.626   3.341  29.424   3.026   1.668  28.243   4.057   1.516
  27.608   1.955   0.903  27.968   1.150   1.011  28.569   1.809   0.127  26.674
   2.616  -0.605  26.665   0.589  -0.803  26.618   0.404  -1.211  27.612  -0.340
  -0.247  26.496   0.623  -1.884  25.544   0.412  -1.485  24.552   1.641  -2.253
  25.418  -0.220  -3.132  25.782  -1.291  -2.925  25.771  -0.113  -3.817  24.942
   0.240  -3.879  26.995   0.923  -3.414  27.576  -0.395  -4.834  27.549  -1.459
  -5.421  27.018  -1.827  -5.054  26.152  -1.862  -6.123  27.622   0.005  -5.122
  28.754   0.645  -4.458  29.168  -0.463  -5.794  29.345   2.178   0.874  25.334
   3.190   0.522  24.722   1.420   1.902  24.915   0.537   2.021  25.390   1.768
   2.670  23.732   1.810   2.006  22.869   0.684   3.746  23.596  -0.339   3.374
  23.539   0.697   4.422  24.451   0.860   4.551  22.288   1.884   4.874  22.098
   0.422   3.661  21.116   1.121   2.849  20.913  -0.544   3.196  21.312   0.298
   4.216  20.186  -0.083   5.791  22.249   0.187   6.460  21.432  -1.108   5.439
  22.135   0.072   6.360  23.166   3.167   3.292  23.776   3.935   3.357  22.801
   3.526   3.960  24.930   2.897   3.964  25.720   4.740   4.702  25.199   4.819
   5.492  24.453   4.585   5.297  26.590   3.562   5.660  26.694   4.787   4.416
  27.199   5.389   6.642  26.931   6.464   6.493  27.028   5.307   7.299  26.065
   4.745   7.234  28.181   3.658   7.183  28.120   5.117   6.672  29.037   5.203
   8.618  28.414   6.087   8.677  28.899   4.534   9.730  28.298   3.407   9.742
  27.774   2.909   8.887  27.573   3.007  10.660  27.646   5.038  10.833  28.663
   5.965  10.904  29.058   4.665  11.691  28.282   6.082   4.024  25.150   7.080
   4.683  24.808   6.161   2.766  25.546   5.302   2.241  25.622   7.430   1.991
  25.688   8.061   2.406  26.474   7.163   0.581  26.068   6.583   0.027  25.329
   8.120   0.077  26.207   6.486   0.514  27.291   5.562   0.704  27.113   8.149
   1.807  24.345   7.555   1.666  23.231   9.465   1.731  24.335   9.972   1.946
  25.182  10.329   1.662  23.106  10.494   2.685  22.769  11.750   1.071  23.579
  11.841   0.013  23.825  12.529   1.223  22.832  12.023   1.692  24.433   9.791
   0.962  21.776   9.406   1.690  20.890   9.633  -0.394  21.661   9.872  -1.355
  22.731   9.380  -1.116  23.674  10.915  -1.534  22.988   9.289  -2.662  22.312
   8.298  -2.663  22.768   9.967  -3.485  22.539   9.123  -2.551  20.748   8.214
  -3.081  20.463  10.046  -2.910  20.294   8.988  -1.047  20.487   9.703  -0.904
  19.676   7.660  -0.477  20.105   7.544  -0.013  18.957   6.682  -0.492  20.968
   6.786  -0.959  21.858   5.350   0.125  20.629   4.848  -0.472  19.867   4.438
   0.070  21.852   4.786   0.671  22.692   3.433   0.450  21.668   4.226  -1.301
  22.439   5.166  -1.832  23.039   3.026  -1.870  22.241   2.933  -2.779  22.672
   2.233  -1.365  21.873   5.369   1.525  19.934   4.806   1.772  18.870   6.100
   2.443  20.602   6.656   2.222  21.415   6.081   3.870  20.070   5.097   4.228
  19.767   6.524   4.810  21.197   6.329   5.842  20.907   5.926   4.528  22.064
   8.238   4.626  21.740   8.174   3.375  22.206   6.928   4.030  18.818   6.703
   4.880  17.955   7.947   3.226  18.696   8.112   2.538  19.417   8.782   3.137
  17.440   9.070   4.163  17.212  10.121   2.313  17.669   9.902   1.313  18.041
  10.967   2.044  16.396  10.303   1.680  15.612  11.329   2.991  15.995  11.721
   1.272  16.556  10.992   3.195  18.638  11.319   4.119  18.162  10.416   3.529
  19.502  12.262   2.473  19.117  12.816   3.139  19.779  12.011   1.611  19.734
  12.881   2.152  18.279   7.892   2.574  16.273   7.962   3.219  15.215   7.159
   1.439  16.430   7.198   1.033  17.355   6.207   0.925  15.513   6.724   0.843
  14.558   5.698  -0.458  15.877   5.324  -0.429  16.900   4.779  -0.679  15.334
   6.793  -1.496  16.012   7.635  -1.019  16.513   6.343  -2.803  16.713   5.669
  -3.343  16.047   7.214  -3.413  16.953   5.996  -2.675  17.739   7.293  -1.844
  14.604   6.518  -2.359  14.035   7.632  -0.944  14.091   8.123  -2.543  14.706
   5.037   1.924  15.134   4.664   2.032  13.954   4.473   2.659  16.121   4.919
   2.597  17.025   3.403   3.613  15.922   2.625   3.030  15.429   3.005   4.100
  17.297   2.920   3.250  17.975   3.748   4.735  17.779   1.703   4.933  17.476
   1.421   5.140  18.508   1.727   6.315  16.835   0.802   6.731  17.236   2.600
   6.950  16.989   1.664   6.295  15.747   0.464   4.150  16.995  -0.391   4.805
  17.165   0.575   4.117  15.911   0.446   3.146  17.418   3.924   4.756  15.011
   3.306   5.003  13.982   5.078   5.366  15.405   5.518   5.051  16.257   5.768
   6.322  14.571   5.143   7.214  14.515   7.133   6.604  15.252   7.904   7.031
  14.610   6.927   7.305  16.060   7.552   5.702  15.698   5.988   5.715  13.146
   5.592   6.319  12.184   6.599   4.517  13.118   6.994   4.203  13.994   6.879
   3.777  11.848   7.615   4.385  11.321   7.554   2.388  12.034   8.567   2.539
  12.409   7.014   1.759  12.742   7.700   1.546  10.791   6.701   1.455  10.365
   8.516   1.922  10.174   8.255  -0.163  11.163   9.955   0.240  11.732   9.781
   0.722  12.694  10.529  -0.665  11.932  10.307   0.867  10.913   5.658   3.688
  10.912   5.817   3.828   9.704   4.461   3.352  11.479   4.422   3.078  12.450
   3.193   3.443  10.770   3.295   2.797   9.898   2.216   2.685  11.692   2.534
   1.662  11.894   2.240   3.144  12.680   0.822   2.625  11.107  -0.140   3.601
  11.407   0.079   4.432  12.061  -1.455   3.479  10.933  -2.227   4.170  11.237
  -1.849   2.395  10.123  -2.838   2.277   9.705  -0.901   1.471   9.796  -1.174
   0.576   9.256   0.455   1.560  10.202   1.183   0.839   9.861   2.898   4.848
  10.305   2.552   5.103   9.179   2.998   5.814  11.250   3.419   5.542  12.127
   2.724   7.231  10.974   1.661   7.279  10.736   2.977   8.208  12.213   3.945
   7.881  12.595   3.180   9.226  11.881   1.870   8.099  13.317   1.716   7.040
  13.525   2.354   8.789  14.580   1.520   8.978  15.256   3.183   8.224  15.006
   2.670   9.812  14.379   0.529   8.770  12.934  -0.076   8.837  13.838   0.543
   9.787  12.541   0.088   8.136  12.164   3.436   7.833   9.789   2.758   8.601
   9.071   4.748   7.545   9.614   5.202   7.030  10.355   5.544   8.012   8.474
   5.835   9.062   8.466   6.964   7.291   8.454   6.874   6.221   8.644   7.754
   7.482   7.153   8.719   6.983   7.237   7.272   6.924   6.350   7.766   8.547
   6.923   7.976   7.845   9.484   8.198   8.875   9.203   7.446   7.990  10.425
   8.805   7.153   9.627   4.820   7.826   7.093   4.837   8.798   6.328   4.077
   6.759   6.779   4.136   5.994   7.435   3.328   6.462   5.559   4.042   6.539
   4.739   2.697   5.073   5.577   3.376   4.315   5.967   1.771   5.089   6.152
   2.170   4.588   4.286   2.832   3.910   3.300   3.712   3.429   3.422   1.932
   3.707   2.344   2.161   2.998   1.562   0.774   4.307   2.558   0.883   4.889
   3.784   0.158   5.318   4.460   2.242   7.535   5.324   2.235   8.214   4.290
   1.413   7.744   6.338   1.596   7.331   7.241   0.253   8.554   6.241  -0.180
   8.315   5.270  -0.820   8.054   7.212  -0.638   8.224   8.273  -1.710   8.575
   6.859  -1.161   6.513   7.144  -1.910   6.110   5.965  -2.481   6.797   5.358
  -2.071   4.688   5.704  -2.759   4.461   4.904  -1.432   3.741   6.501  -1.379
   2.366   6.259  -1.389   2.204   5.312  -0.624   4.224   7.524  -0.169   3.509
   8.194  -0.557   5.569   7.915   0.234   5.878   8.582   0.551  10.061   6.360
  -0.030  10.903   5.649   1.513  10.427   7.238   2.070   9.690   7.646   2.029
  11.760   7.382   1.305  12.443   7.825   2.961  11.791   7.947   2.335  12.413
   5.986   1.774  13.489   5.713   3.199  11.872   5.165   3.557  10.990   5.504
   3.669  12.502   3.959   3.834  13.554   4.193   5.069  11.971   3.588   5.359
  12.694   2.825   5.582  12.114   4.539   5.245  10.550   3.021   4.917   9.360
   3.620   4.735   9.224   4.605   5.084   8.405   2.717   4.741   7.401   2.921
   5.357   8.899   1.525   5.538  10.250   1.727   5.605  10.970   0.924   2.694
  12.367   2.746   2.478  13.366   2.101   2.120  11.197   2.515   2.514  10.390
   2.977   1.098  11.003   1.522   1.465  11.326   0.547   0.733   9.485   1.428
   0.651   9.069   2.432  -0.242   9.192   1.038   1.900   8.732   0.706   1.742
   9.025  -0.332   2.881   8.967   1.121   1.610   7.255   0.787   1.972   6.814
   1.716   0.547   7.021   0.730   2.248   6.497  -0.279   2.982   7.021  -0.734
   2.001   5.326  -0.791   1.134   4.465  -0.454   0.501   4.715   0.293   0.922
   3.642  -1.000   2.766   4.964  -1.814   3.487   5.600  -2.123   2.676   4.016
  -2.150  -0.168  11.882   1.756  -0.592  12.590   0.849  -0.678  11.948   2.959
  -0.241  11.542   3.774  -1.859  12.835   3.230  -2.729  12.620   2.609  -2.248
  12.634   4.739  -2.295  11.576   4.997  -1.527  13.061   5.436  -3.933  13.355
   4.892  -4.514  12.167   4.704  -1.571  14.340   3.063  -2.367  15.076   2.457
  -0.543  14.829   3.745   0.040  14.151   4.215  -0.206  16.289   3.889  -1.123
  16.802   3.600   0.331  16.700   5.331   1.023  15.921   5.651   0.854  17.651
   5.229  -0.718  17.026   6.497  -1.428  17.765   6.126  -1.522  15.746   6.825
  -2.245  15.601   6.022  -0.802  14.930   6.891  -1.964  15.768   7.821   0.131
  17.616   7.610   0.829  18.366   7.237  -0.501  18.051   8.385   0.672  16.803
   8.095   0.757  16.667   2.758   0.383  17.434   1.855   2.069  16.306   2.853
   2.275  15.529   3.465   3.236  16.771   2.025   3.333  17.828   2.270   4.542
  16.062   2.303   4.377  14.998   2.132   5.634  16.433   1.291   6.518  15.812
   1.443   5.314  16.074   0.313   5.828  17.498   1.416   4.889  16.296   3.788
   4.765  17.369   3.934   4.212  15.731   4.429   6.278  15.934   4.316   7.020
  16.468   3.723   6.325  16.132   5.387   6.451  14.868   4.167   2.817  16.711
   0.563   3.284  17.649  -0.100   2.436  15.491  -0.041   2.420  14.621   0.470
   2.168  15.421  -1.472   3.098  15.625  -2.004   1.729  14.011  -1.906   1.158
  13.422  -1.188   1.022  14.192  -2.716   2.873  13.071  -2.209   2.876  12.634
  -3.567   2.181  13.032  -4.291   3.775  11.710  -3.972   3.926  11.604  -5.036
   4.651  11.122  -3.005   5.650  10.309  -3.444   5.498   9.980  -4.333   4.472
  11.386  -1.621   5.262  10.949  -1.028   3.599  12.423  -1.205   3.482  12.669
  -0.160   1.080  16.472  -2.002   1.501  17.170  -2.919  -0.179  16.612  -1.514
  -0.910  15.720  -0.692  -0.367  15.541   0.236  -1.015  14.803  -1.272  -2.181
  16.439  -0.298  -1.880  17.133   0.487  -3.059  15.803  -0.185  -2.489  17.095
  -1.611  -3.159  17.922  -1.374  -3.005  16.474  -2.343  -1.097  17.584  -2.137
  -1.025  17.401  -3.209  -0.708  19.095  -1.774  -1.057  19.885  -2.607  -0.059
  19.335  -0.601   0.096  18.632   0.107   0.613  20.626  -0.398  -0.216  21.335
  -0.379   1.443  20.611   0.892   1.025  20.019   1.705   2.249  19.927   0.627
   1.853  21.971   1.347   1.271  22.519   2.502   0.467  21.969   2.968   1.724
  23.733   3.098   1.174  24.152   3.928   2.732  24.421   2.395   3.143  25.321
   2.829   3.305  23.854   1.228   4.041  24.482   0.750   2.898  22.621   0.711
   3.327  22.152  -0.163   1.520  20.896  -1.588   1.324  21.942  -2.223   2.557
  20.121  -1.960   2.656  19.296  -1.386   3.491  20.356  -3.062   3.850  21.368
  -2.878   4.645  19.396  -2.946   4.142  18.441  -2.797   5.272  19.259  -3.827
   5.633  19.589  -1.757   5.103  19.822  -0.834   6.466  18.357  -1.349   6.700
  18.400  -0.286   5.924  17.412  -1.335   7.406  18.257  -1.892   6.559  20.711
  -2.096   5.958  21.604  -2.265   7.423  20.735  -1.432   7.070  20.638  -3.056
   2.831  20.221  -4.540   3.170  20.999  -5.391   1.892  19.320  -4.748   1.486
  18.794  -3.988   1.417  18.979  -6.111   1.462  19.926  -6.649   2.423  17.980
  -6.686   2.213  17.819  -7.743   3.278  18.587  -6.984   2.960  16.658  -5.974
   3.994  16.351  -6.129   2.843  16.742  -4.893   2.023  15.251  -6.391   2.586
  14.798  -8.102   2.061  15.438  -8.812   3.661  14.979  -8.110   2.275  13.773
  -8.299  -0.073  18.484  -6.262  -0.716  18.335  -5.261  -0.627  18.315  -7.490
  -0.117  18.739  -8.251  -1.977  17.839  -7.682  -2.503  18.081  -6.759  -2.580
  18.652  -8.942  -2.769  19.629  -8.496  -1.822  18.719  -9.723  -3.946  18.168
  -9.550  -3.797  17.176  -9.977  -4.818  18.078  -8.903  -4.348  19.176 -10.634
  -4.567  20.156 -10.211  -3.511  19.352 -11.310  -5.439  18.575 -11.495  -5.222
  18.164 -12.392  -6.778  18.495 -11.199  -7.263  19.035 -10.131  -6.633  19.623
  -9.604  -8.232  19.021  -9.849  -7.551  17.793 -11.919  -7.247  17.216 -12.691
  -8.496  17.681 -11.580  -2.004  16.347  -7.817  -2.947  15.694  -7.409  -1.001
  15.750  -8.503  -0.261  16.389  -8.754  -0.961  14.303  -8.954   0.042  14.062
  -9.308  -1.148  13.851  -7.980  -2.002  13.972 -10.028  -1.534  13.846 -11.150
  -3.280  13.825  -9.709  -3.589  13.871  -8.749  -4.179  13.620 -10.813  -4.444
  14.565 -11.287  -3.725  13.012 -11.595  -5.552  13.049 -10.302  -6.613  13.625
 -10.434  -5.387  11.919  -9.638  -4.452  11.545  -9.707  -6.432  11.151  -8.952
  -6.311  10.120  -9.283  -6.139  11.217  -7.417  -6.309  12.242  -7.087  -6.889
  10.659  -6.857  -4.740  10.645  -7.074  -4.472   9.767  -7.661  -4.092  11.468
  -7.375  -4.560  10.293  -5.543  -4.877  11.195  -5.019  -5.265   9.496  -5.308
  -3.209   9.834  -5.126  -2.903   9.116  -5.887  -2.556  10.701  -5.028  -3.075
   9.128  -3.825  -3.644   8.296  -3.762  -2.091   8.927  -3.718  -3.417   9.680
  -3.052  -7.965  11.378  -9.300  -8.693  11.796  -8.484  -8.399  11.016 -10.470
  -7.558  10.741 -11.672  -6.773  10.001 -11.519  -7.100  11.657 -12.044  -8.601
  10.239 -12.627  -8.881   9.190 -12.522  -8.339  10.399 -13.673  -9.833  11.131
 -12.299 -10.799  10.832 -12.704  -9.601  12.143 -12.632  -9.850  11.110 -10.810
 -10.301  12.048 -10.486 -10.724   9.967 -10.191 -11.519   9.280 -10.815 -10.567
   9.750  -8.873  -9.928  10.414  -8.460 -11.217   8.728  -8.148 -10.877   7.801
  -8.610 -10.747   8.725  -6.647  -9.672   8.568  -6.738 -11.042   9.682  -6.217
 -11.250   7.562  -5.769 -12.328   7.698  -5.679 -10.905   6.628  -6.211 -10.597
   7.881  -4.107  -8.813   8.063  -4.277  -8.512   8.993  -4.759  -8.388   7.947
  -3.280  -8.461   7.274  -4.943 -12.773   8.832  -8.078 -13.282   9.821  -7.663
 -13.549   7.796  -8.542 -13.112   6.666  -9.368 -12.677   5.888  -8.741 -12.388
   7.059 -10.082 -14.415   6.206 -10.122 -14.358   5.196 -10.528 -14.558   6.841
 -10.996 -15.522   6.566  -9.197 -15.394   5.751  -8.486 -16.557   6.531  -9.540
 -15.018   7.796  -8.421 -15.446   8.654  -8.941 -15.503   7.700  -6.935 -14.696
   7.312  -6.129 -16.756   8.018  -6.603 -17.352   8.492  -7.266 -17.144   8.139
  -5.223 -16.364   8.726  -4.738 -18.462   8.973  -5.163 -18.141   9.982  -5.422
 -19.192   8.516  -5.830 -19.119   8.956  -3.782 -19.331   7.928  -3.489 -18.318
   9.503  -2.652 -17.374   8.963  -2.576 -18.009  10.530  -2.847 -18.906   9.439
  -1.737 -20.468   9.597  -3.966 -20.478  10.560  -4.477 -21.252   8.971  -4.393
 -20.907   9.690  -2.973 -17.251   6.734  -4.547 -16.873   6.564  -3.421 -17.636
   5.677  -5.230 -18.136   5.749  -6.105 -17.542   4.210  -4.879 -17.959   4.101
  -3.877 -18.181   3.293  -5.828 -17.849   3.505  -6.844 -17.808   2.290  -5.624
 -19.731   3.282  -5.796 -20.067   4.318  -5.778 -20.311   2.518  -6.975 -21.399
   2.499  -7.044 -19.994   2.933  -7.932 -19.877   1.518  -6.950 -20.219   2.769
  -4.418 -19.713   1.821  -4.235 -19.946   3.570  -3.731 -21.291   2.589  -4.502
 -16.094   3.805  -4.663 -15.819   3.212  -3.625 -15.176   4.139  -5.539 -15.467
   4.657  -6.357 -13.756   3.996  -5.360 -13.589   2.918  -5.352 -13.060   4.567
  -6.528 -13.394   4.062  -7.435 -13.052   5.653  -6.624 -12.027   4.347  -6.257
 -13.387   4.575  -4.048 -12.729   3.895  -3.231 -13.674   5.842  -3.912 -14.164
   6.314  -4.658 -13.386   6.649  -2.693 -12.309   6.711  -2.537 -13.779   8.080
  -2.811 -13.676   8.353  -3.862 -14.833   8.225  -2.574 -12.920   9.237  -1.681
 -12.017   9.855  -2.448 -13.941   6.034  -1.412 -13.111   5.696  -0.540 -15.258
   5.766  -1.316 -15.846   5.937  -2.118 -15.920   5.147  -0.153 -15.955   5.785
   0.730 -17.432   4.866  -0.419 -17.516   4.243  -1.309 -18.007   4.253   0.887
 -18.155   5.045   1.621 -18.946   3.798   0.574 -17.407   3.459   1.332 -18.089
   6.086  -0.609 -17.763   6.560  -1.377 -15.159   3.881   0.326 -14.870   3.665
   1.525 -14.803   3.034  -0.645 -15.202   3.120  -1.569 -14.053   1.814  -0.309
 -14.596   1.152   0.365 -13.658   1.008  -1.520 -13.194   1.695  -2.228 -12.930
   0.237  -1.268 -14.988   0.362  -2.026 -15.467  -0.091  -1.158 -15.702   1.067
  -2.450 -14.517  -0.934  -3.250 -13.938   0.268  -4.457 -13.617  -0.156  -5.409
 -14.644   1.070  -4.672 -13.051   0.741  -4.036 -12.718   2.107   0.429 -12.536
   1.582   1.513 -11.756   2.840  -0.219 -12.083   3.259  -1.078 -10.409   3.306
   0.260  -9.672   2.502   0.269  -9.927   4.376  -0.740 -10.661   5.167  -0.893
  -9.003   4.819  -0.369  -9.780   3.992  -1.750 -10.528   3.950   1.628  -9.802
   3.544   2.532 -11.410   4.963   1.782 -11.992   5.164   0.981 -11.763   5.568
   3.118 -10.947   6.197   3.472 -13.026   6.464   2.850 -13.750   5.881   2.281
 -13.736   6.913   4.134 -14.086   6.031   4.671 -13.115   7.562   4.750 -14.673
   7.441   3.957 -12.621   7.646   2.008 -12.011   8.261   2.670 -12.037   7.203
   1.202 -13.704   8.713   1.578 -14.241   8.350   0.701 -14.288   8.958   2.465
 -13.161   9.634   1.367 -12.109   4.488   4.159 -11.537   4.589   5.284 -13.115
   3.617   3.891 -13.532   3.578   2.971 -13.543   2.550   4.795 -13.865   2.960
   5.752 -14.693   1.684   4.249 -15.535   2.370   4.152 -14.369   1.469   3.231
 -14.974   0.362   5.022 -14.075  -0.075   5.457 -15.699   0.541   5.816 -15.802
  -0.940   4.109 -15.024  -1.078   2.513 -13.952  -1.195   2.671 -15.541  -1.926
   2.064 -15.258  -0.165   1.966 -12.394   1.626   5.135 -12.208   1.222   6.313
 -11.559   1.201   4.154 -11.651   1.443   3.177 -10.443   0.256   4.413 -10.760
  -0.556   5.067 -10.077  -0.338   3.037 -10.920  -0.861   2.584  -9.794   0.488
   2.385  -8.819  -1.172   3.143  -7.518  -0.622   3.156  -7.288   0.401   2.900
  -6.394  -1.370   3.548  -5.432  -0.879   3.573  -6.438  -2.717   3.746  -5.597
  -3.360   3.959  -7.740  -3.298   3.888  -7.687  -4.329   4.205  -8.900  -2.532
   3.517  -9.780  -3.159   3.531  -9.355   0.993   5.159  -8.912   0.487   6.242
  -8.954   2.186   4.746  -9.313   2.673   3.937  -8.031   3.069   5.525  -7.075
   2.548   5.569  -7.767   4.394   4.808  -7.245   4.229   3.866  -8.704   4.850
   4.490  -6.739   5.570   5.697  -6.594   6.541   4.790  -8.437   3.210   6.923
  -7.590   3.141   7.839  -9.708   3.342   7.210 -10.370   3.595   6.491 -10.277
   3.358   8.556  -9.685   4.116   9.069 -11.813   3.698   8.610 -12.294   2.858
   8.108 -12.346   4.057  10.009 -13.424   4.221   9.982 -12.191   3.206  10.672
 -11.859   4.970  10.351 -12.087   4.921   7.920 -11.976   4.799   6.974  -9.973
   2.088   9.244  -9.309   2.093  10.261 -10.444   0.935   8.608 -10.926   0.982
   7.722 -10.447  -0.375   9.245 -11.023  -0.289  10.166 -11.276  -1.335   8.364
 -10.866  -1.351   7.355 -11.321  -2.360   8.731 -13.012  -0.885   8.261 -12.755
  -0.523   7.002  -9.047  -0.917   9.567  -8.777  -1.295  10.689  -8.098  -0.767
   8.636  -8.368  -0.342   7.761  -6.712  -1.008   8.861  -6.550  -1.993   9.299
  -5.995  -1.020   7.568  -6.451  -1.645   6.800  -5.974  -0.012   7.152  -4.601
  -1.544   7.576  -4.276  -2.613   8.083  -3.741  -0.755   7.044  -2.878  -1.181
   6.739  -3.993   0.127   6.621  -6.215   0.049   9.882  -5.495  -0.346  10.827
  -6.460   1.303   9.713  -6.918   1.630   8.874  -6.145   2.352  10.677  -5.064
   2.472  10.600  -6.557   3.330  10.431  -6.439   2.023  12.136  -5.637   2.428
  13.041  -7.652   1.498  12.418  -8.225   1.343  11.601  -8.129   1.185  13.739
  -7.875   1.963  14.459  -9.649   1.167  13.733  -9.971   2.207  13.789  -9.984
   0.696  12.808 -10.298   0.463  14.924 -10.610  -0.929  14.776 -10.407  -1.445
  13.849 -11.198  -1.626  15.851 -11.443  -2.671  15.738 -11.365  -1.021  17.109
 -11.836  -1.673  18.158 -11.144  -1.615  18.822 -11.083   0.359  17.271 -11.292
   0.705  18.273 -10.611   1.113  16.174 -10.332   2.154  16.255  -7.390  -0.163
  14.197  -6.910  -0.185  15.342  -7.286  -1.085  13.278  -7.894  -0.944  12.484
  -6.689  -2.324  13.587  -7.180  -2.812  14.430  -6.953  -3.362  12.487  -7.982
  -3.675  12.665  -6.841  -2.796  11.563  -6.112  -4.650  12.357  -5.056  -4.388
  12.293  -6.332  -5.688  13.443  -7.388  -5.749  13.705  -5.869  -6.622  13.123
  -5.839  -5.376  14.364  -6.487  -5.434  11.093  -6.755  -4.699  10.333  -5.602
  -5.985  10.775  -7.330  -6.118  11.192  -5.214  -2.194  13.965  -4.923  -2.633
  15.077  -4.376  -1.574  13.176  -4.789  -1.293  12.298  -2.919  -1.586  13.570
  -2.519  -2.566  13.831  -2.042  -1.159  12.432  -2.228  -0.085  12.399  -0.975
  -1.203  12.653  -2.353  -1.778  11.085  -3.388  -1.530  10.853  -1.781  -1.332
  10.272  -2.055  -3.281  11.004  -1.262  -3.829  11.791  -2.745  -4.006  10.081
  -2.583  -5.002  10.121  -3.371  -3.624   9.387  -2.665  -0.730  14.797  -1.796
  -1.003  15.599  -3.393   0.415  14.818  -4.083   0.622  14.110  -3.238   1.381
  15.991  -2.187   1.526  16.241  -3.666   2.776  15.524  -3.172   3.572  16.081
  -3.442   3.043  14.492  -5.119   2.929  15.559  -5.494   2.626  14.728  -3.755
   0.897  17.328  -3.100   0.931  18.375  -4.953   0.257  17.286  -5.464   0.244
  16.415  -5.542  -0.376  18.509  -5.559   0.331  19.339  -6.941  -1.015  18.398
  -7.055  -1.630  17.505  -7.152  -1.674  19.240  -8.130  -0.031  18.260  -8.075
   0.472  17.295  -9.065  -0.591  18.287  -8.254   1.079  19.262  -7.374   1.719
  19.334  -9.095   1.677  18.911  -8.455   0.539  20.596  -9.207  -0.136  20.590
  -7.744   0.603  21.670  -6.749   1.492  21.810  -6.415   2.088  21.066  -6.238
   1.679  22.661  -7.957  -0.246  22.650  -8.542  -1.016  22.361  -7.586  -0.166
  23.587  -4.733  -1.549  18.979  -4.419  -1.685  20.153  -4.312  -2.432  18.060
  -4.655  -2.331  17.115  -3.300  -3.461  18.232  -3.767  -4.334  18.688  -2.741
  -4.053  16.899  -3.614  -4.379  16.333  -2.238  -3.245  16.369  -1.733  -5.163
  17.100  -0.402  -4.965  16.577  -0.157  -4.092  15.991   0.561  -6.042  16.727
   1.564  -5.947  16.336   0.156  -7.191  17.454   1.002  -8.224  17.577   0.542
  -8.948  18.010  -1.137  -7.306  18.007  -1.547  -8.174  18.502  -2.104  -6.323
  17.729  -3.090  -6.404  18.160  -2.106  -2.925  19.086  -1.984  -3.358  20.249
  -1.224  -2.096  18.557  -1.207  -2.066  17.548  -0.032  -1.520  19.254   0.641
  -2.344  19.494   0.638  -0.636  18.294  -0.050   0.138  17.955   1.426  -0.045
  18.759   1.263  -1.403  17.056   0.516  -1.964  16.495   1.868  -0.372  16.069
   2.440  -0.839  15.267   1.095   0.263  15.637   2.574   0.268  16.598   2.292
  -2.482  17.257   2.759  -2.890  16.360   3.148  -2.137  17.838   1.950  -3.297
  17.896  -0.335  -0.682  20.524   0.479  -0.660  21.423  -1.517  -0.085  20.707
  -2.137  -0.087  19.909  -1.924   0.507  21.991  -1.058   1.136  22.198  -2.972
   1.535  21.654  -2.573   2.285  20.970  -3.858   1.057  21.236  -3.261   2.251
  22.827  -3.889   1.750  23.352  -2.396  -0.521  23.016  -2.161  -0.332  24.216
  -3.160  -1.594  22.599  -3.393  -1.819  21.643  -3.964  -2.435  23.549  -4.111
  -1.973  24.525  -5.351  -2.592  22.937  -5.883  -1.654  22.777  -5.305  -3.095
  21.972  -6.251  -3.275  23.943  -6.178  -3.237  25.326  -5.546  -2.685  25.888
  -6.946  -4.153  25.824  -7.069  -4.442  26.857  -7.616  -4.801  24.920  -7.186
  -4.265  23.657  -7.502  -4.556  22.666  -3.359  -3.808  23.792  -3.169  -4.212
  24.924  -2.948  -4.497  22.704  -3.037  -4.046  21.804  -2.663  -5.936  22.629
  -3.086  -6.418  23.510  -3.399  -6.564  21.418  -3.085  -6.050  20.510  -3.147
  -7.622  21.502  -5.203  -6.345  21.443  -5.369  -7.070  22.553  -1.200  -6.172
  22.759  -0.734  -6.972  23.585  -0.349  -5.581  21.857  -0.755  -4.930  21.200
   1.038  -5.953  21.606   1.004  -7.032  21.459   1.500  -5.315  20.233   2.371
  -5.830  19.829   0.693  -5.336  19.500   1.768  -4.266  20.363   2.015  -5.730
  22.808   2.099  -4.572  23.288   2.772  -6.787  23.283   2.614  -7.714  22.914
   3.756  -6.697  24.443   3.943  -5.635  24.597   3.236  -7.345  25.691   2.970
  -8.385  25.501   4.292  -7.220  26.759   4.538  -6.161  26.843   3.963  -7.545
  27.746   5.177  -7.810  26.518   2.055  -6.528  26.229   1.673  -7.069  27.095
   2.433  -5.553  26.536   1.280  -6.540  25.463   5.021  -7.347  24.022   5.009
  -8.470  23.521   6.195  -6.659  24.208   6.208  -5.851  24.814   7.397  -6.918
  23.537   7.380  -7.810  22.912   7.732  -5.678  22.596   7.642  -4.768  23.189
   8.797  -5.699  22.365   6.996  -5.722  21.252   7.447  -6.534  20.156   8.340
  -7.104  20.367   6.720  -6.563  18.996   6.990  -7.184  18.154   5.510  -5.791
  18.822   4.715  -5.912  17.732   5.147  -6.473  17.084   5.175  -4.938  19.845
   4.342  -4.273  19.673   5.877  -4.918  21.060   5.656  -4.220  21.854   8.536
  -7.196  24.559   8.386  -6.787  25.743   9.654  -7.782  24.141   9.769  -7.953
  23.152  10.907  -7.727  24.829  10.710  -7.931  25.882  11.918  -8.827  24.327
  12.286  -8.488  23.358  12.774  -8.869  25.000  11.475  -9.809  24.165  11.453
  -6.232  24.925  11.183  -5.473  24.010  12.200  -5.854  25.918  12.255  -6.489
  26.702  12.604  -4.393  26.129  11.774  -3.694  26.025  13.124  -4.075  27.524
  13.917  -4.791  27.739  13.487  -3.047  27.521  12.101  -4.173  28.759  12.539
  -3.930  29.888  10.864  -4.197  28.518  13.532  -3.869  25.034  13.245  -2.858
  24.445  14.564  -4.660  24.794  14.687  -5.519  25.310  15.575  -4.367  23.722
  15.740  -3.294  23.622  16.949  -4.849  24.184  17.660  -4.377  23.506  17.013
  -4.411  25.180  17.214  -6.286  24.328  16.302  -7.105  24.236  18.328  -6.760
  24.583  15.165  -4.960  22.359  16.051  -5.037  21.501  13.851  -5.197  22.068
  13.163  -5.010  22.783  13.309  -5.696  20.780  13.490  -6.760  20.625  11.841
  -5.463  20.675  11.364  -6.032  21.472  11.775  -4.379  20.773  11.175  -5.837
  19.427  10.583  -4.969  18.618  10.700  -3.896  18.670  10.076  -5.653  17.491
   9.825  -5.240  16.604  10.261  -6.970  17.646  10.019  -7.995  16.734   9.501
  -7.811  15.805  10.442  -9.261  17.060  10.127 -10.066  16.413  10.978  -9.525
  18.326  11.178 -10.553  18.588  11.282  -8.462  19.207  11.789  -8.665  20.139
  10.979  -7.163  18.826  13.965  -5.105  19.481  14.241  -5.844  18.567  14.322
  -3.799  19.434  14.047  -3.246  20.233  14.964  -3.101  18.313  14.282  -3.159
  17.464  15.235  -1.637  18.767  15.732  -1.617  19.737  16.132  -0.833  17.821
  15.727  -0.987  16.820  16.171   0.241  17.999  17.155  -1.184  17.958  13.927
  -0.780  18.853  13.241  -1.341  19.489  14.214   0.206  19.217  13.521  -0.682
  17.847  16.280  -3.847  17.930  16.654  -3.834  16.742  16.935  -4.480  18.895
  16.504  -4.470  19.809  18.145  -5.223  18.696  18.702  -4.858  17.833  19.065
  -5.130  19.971  20.043  -5.542  19.722  19.231  -3.627  20.286  18.371  -3.277
  20.857  20.120  -3.422  20.884  19.248  -3.001  19.394  18.486  -5.656  21.110
  17.547  -5.459  21.072  17.952  -6.686  18.394  18.995  -7.267  18.093  16.765
  -7.274  18.323  15.922  -6.731  18.199  16.598  -8.638  17.874  17.479  -9.158
  18.250  15.316  -9.307  18.480  15.329  -9.246  19.568  14.563  -8.586  18.163
  14.924 -10.624  17.868  14.389 -10.620  16.754  14.969 -11.686  18.542  16.528
  -8.659  16.293  15.887  -7.759  15.717  17.234  -9.533  15.587  18.057 -10.635
  16.123  17.437 -11.243  16.782  18.877 -10.119  16.622  18.520 -11.460  14.924
  18.564 -12.520  15.171  19.469 -11.103  14.523  17.466 -11.218  13.826  16.571
 -11.801  14.046  17.839 -11.451  12.829  17.115  -9.767  14.108  17.858  -9.117
  13.647  15.793  -9.498  13.392  15.896  -8.977  12.275  14.655  -9.792  13.938
  14.755 -10.223  14.846  13.310  -9.413  13.417  13.151  -9.844  12.428  12.216
 -10.114  14.223  12.541 -10.017  15.259  11.244  -9.645  14.074  12.197 -11.640
  13.952  11.771 -11.821  12.965  13.192 -12.080  13.881  11.408 -12.465  14.959
  10.427 -12.061  15.207  11.386 -13.489  14.587  12.076 -12.451  16.285  12.969
 -11.983  16.350  11.791 -12.995  17.405  10.804 -13.722  17.569  10.186 -14.124
  16.879  10.739 -14.203  18.455  12.565 -12.995  18.445  13.441 -12.504  18.334
  12.208 -13.305  19.337  13.174  -7.947  13.298  12.988  -7.432  12.169  13.367
  -7.161  14.313  13.592  -7.628  15.179  13.496  -5.739  14.152  12.576  -5.380
  13.692  13.597  -4.966  15.419  12.892  -5.290  16.183  14.571  -5.076  15.896
  13.255  -3.491  15.201  14.151  -2.570  14.686  15.180  -2.898  14.681  13.764
  -1.271  14.405  14.446  -0.540  13.995  12.439  -0.856  14.724  12.202   0.178
  14.521  11.534  -1.747  15.324  10.542  -1.459  15.639  11.938  -3.053  15.469
  11.252  -3.737  15.947  14.641  -5.227  13.168  14.271  -4.494  12.234  15.861
  -5.697  13.233  15.948  -6.418  13.936  16.986  -5.369  12.320  17.213  -4.303
  12.337  18.155  -6.194  12.809  17.921  -7.249  12.670  18.880  -6.108  12.000
  18.737  -5.831  14.234  17.883  -5.945  14.901  19.953  -6.739  14.652  20.150
  -6.645  15.720  19.761  -7.791  14.440  20.786  -6.539  13.977  19.212  -4.411
  14.354  19.798  -4.221  15.253  19.832  -4.284  13.467  18.360  -3.752  14.183
  16.760  -5.560  10.831  16.908  -4.654  10.006  16.498  -6.852  10.472  16.351
  -7.560  11.178  16.154  -7.151   9.032  16.840  -6.625   8.367  16.115  -8.626
   8.653  15.400  -9.176   9.265  15.528  -8.794   7.249  15.710  -9.814   6.911
  14.455  -8.601   7.239  16.120  -8.213   6.542  17.482  -9.311   8.983  18.226
  -8.741   8.427  17.673  -9.094  10.034  17.615 -10.791   8.811  16.783 -11.249
   9.344  17.429 -11.010   7.759  18.540 -11.228   9.187  14.828  -6.391   8.674
  14.817  -5.737   7.672  13.848  -6.385   9.582  13.944  -6.982  10.390  12.588
  -5.671   9.459  11.956  -6.152   8.713  12.116  -5.803  10.433  12.714  -4.173
   9.057  12.345  -3.802   7.881  13.420  -3.422   9.935  13.547  -3.783  10.869
  13.735  -1.992   9.647  12.866  -1.336   9.596  14.589  -1.308  10.821  14.019
  -1.208  11.744  15.470  -1.916  11.031  15.155   0.046  10.477  16.439   0.182
   9.867  17.081  -0.670   9.696  16.978   1.443   9.642  17.979   1.482   9.238
  16.168   2.538   9.841  16.518   3.542   9.647  14.879   2.487  10.402  14.217
   3.335  10.495  14.384   1.202  10.718  13.382   0.984  11.055  14.512  -1.823
   8.318  14.204  -0.969   7.551  15.454  -2.678   8.066  15.691  -3.383   8.749
  16.165  -2.738   6.750  16.937  -1.974   6.651  16.750  -3.652   6.654  15.196
  -2.779   5.517  15.330  -1.966   4.503  14.307  -3.752   5.507  14.308  -4.386
   6.293  13.248  -3.928   4.507  13.722  -3.969   3.526  12.682  -5.357   4.622
  12.203  -5.376   5.601  11.930  -5.463   3.839  13.763  -6.537   4.316  14.627
  -6.436   4.973  13.040  -7.894   4.516  12.765  -7.911   5.570  12.228  -7.937
   3.789  13.789  -8.663   4.327  14.282  -6.378   2.915  15.018  -7.123   2.612
  13.481  -6.414   2.176  14.773  -5.408   2.832  12.338  -2.752   4.532  12.136
  -2.164   3.477  11.693  -2.296   5.609  11.945  -2.829   6.428  10.705  -1.214
   5.638   9.809  -1.537   5.108  10.217  -1.002   7.111   9.642  -1.898   7.345
  11.084  -0.985   7.771   9.387   0.272   7.234   8.075   0.517   6.951   7.342
  -0.211   6.638   7.922   1.857   7.035   7.006   2.228   6.828   8.920   2.532
   7.622   9.065   3.785   8.267   8.225   4.460   8.203  10.357   4.190   8.750
  10.521   5.197   9.103  11.463   3.293   8.543  12.440   3.647   8.837  11.194
   2.030   7.957  11.987   1.296   7.954   9.949   1.561   7.593  11.283   0.061
   5.025  10.644   0.697   4.198  12.543   0.394   5.400  13.039  -0.333   5.896
  13.181   1.615   4.943  12.362   2.331   5.012  14.472   1.883   5.826  14.200
   1.956   6.879  15.135   1.036   5.653  15.299   3.153   5.425  15.449   2.993
   4.357  14.662   4.491   5.716  13.653   4.568   5.312  14.664   4.717   6.782
  15.229   5.225   5.143  16.665   3.211   6.198  16.407   3.145   7.254  17.232
   2.336   5.880  17.175   4.108   5.846  13.480   1.510   3.406  13.126   2.423
   2.679  14.180   0.430   3.058  14.357  -0.284   3.751  14.492   0.173   1.645
  15.074   1.066   1.416  15.350  -1.059   1.461  14.706  -1.929   1.592  15.963
  -1.114   0.138  16.853  -1.739   0.069  15.269  -1.456  -0.630  16.363  -0.110
  -0.004  16.441  -1.065   2.315  16.161  -1.318   3.198  13.277   0.155   0.729
  13.281   0.768  -0.350  12.165  -0.403   1.186  12.296  -0.870   2.072  10.832
  -0.367   0.630  10.705  -0.933  -0.293  10.229  -0.659   1.490  10.316   0.993
   0.319  10.174   1.408  -0.815  10.005   1.692   1.379   9.991   1.214   2.269
   9.627   3.105   1.380   8.615   3.064   0.978   9.524   3.614   2.829   8.724
   2.976   3.206  10.475   3.332   3.280   9.176   5.129   2.938   9.978   5.574
   2.350   8.186   5.349   2.539   9.396   5.622   4.646  10.907   4.880   5.195
  11.687   5.084   4.461  11.254   5.287   6.145  10.850   3.825   5.464  10.495
   4.011   0.482  10.155   4.707  -0.460  11.859   3.935   0.549  12.247   3.396
   1.310  12.754   4.599  -0.382  12.412   5.616  -0.189  14.199   4.613   0.193
  14.704   3.654   0.313  14.799   5.141  -0.548  14.440   5.385   1.580  13.841
   4.913   2.359  15.917   5.225   1.902  16.481   5.714   1.108  16.153   5.791
   2.803  16.276   4.196   1.861  14.003   6.858   1.593  14.452   7.428   0.780
  12.922   6.718   1.567  14.075   7.469   2.493  12.712   4.158  -1.844  12.888
   5.034  -2.708  12.567   2.878  -2.187  12.299   2.225  -1.465  12.342   2.518
  -3.583  13.060   3.003  -4.244  12.667   1.010  -3.724  12.126   0.504  -2.925
  12.014   0.589  -5.041  12.369   1.257  -5.826  12.326  -0.410  -5.342  10.929
   0.601  -4.933  14.224   0.867  -3.674  14.688   1.289  -4.566  14.637   1.377
  -2.803  14.558  -0.685  -3.598  13.680  -1.156  -3.156  14.678  -1.021  -4.628
  15.505  -0.951  -3.129  10.905   2.958  -4.022  10.726   3.238  -5.168   9.793
   2.903  -3.119   9.970   2.698  -2.146   8.405   3.307  -3.373   8.086   2.743
  -4.250   7.582   2.973  -2.100   7.885   2.044  -1.618   7.813   3.712  -1.333
   6.036   2.963  -2.295   5.573   3.204  -3.407   5.236   2.784  -1.294   4.267
   2.695  -1.565   5.608   2.653  -0.364   8.337   4.794  -3.856   7.937   5.123
  -4.991   8.767   5.750  -3.007   8.954   5.417  -2.072   8.881   7.186  -3.290
   7.921   7.551  -3.654   9.216   7.881  -1.946  10.196   7.540  -1.611   9.301
   9.429  -2.164   8.582   9.788  -2.901   9.176  10.093  -1.309  10.285   9.664
  -2.569   8.135   7.704  -0.852   7.397   8.468  -1.094   7.768   6.688  -0.998
   8.664   7.843   0.595   7.868   7.548   1.278   9.523   7.171   0.601   8.888
   8.878   0.851   9.838   7.510  -4.485   9.405   8.127  -5.407  11.086   7.022
  -4.445  11.411   6.502  -3.642  12.008   6.914  -5.598  12.550   7.857  -5.670
  13.154   5.879  -5.402  13.900   6.273  -4.711  12.743   4.939  -5.036  14.100
   5.502  -6.520  14.756   6.345  -7.325  14.736   7.354  -7.274  15.234   5.713
  -8.364  15.835   6.129  -9.158  14.810   4.475  -8.396  14.069   4.316  -7.245
  13.512   3.448  -6.924  11.276   6.577  -6.896  11.444   7.308  -7.896  10.544
   5.468  -6.969  10.597   4.881  -6.149   9.951   5.073  -8.282  10.681   5.174
  -9.085   9.650   3.515  -8.237   8.886   3.394  -7.469   9.243   3.191  -9.195
  10.784   2.850  -7.891  10.805   2.887  -6.932   8.692   5.799  -8.787   8.440
   6.014  -9.950   7.905   6.350  -7.831   8.157   6.063  -6.896   6.788   7.281
  -7.975   6.078   6.829  -8.667   6.126   7.540  -6.533   6.083   6.578  -6.023
   6.903   8.052  -5.967   4.966   8.485  -6.612   3.984   8.083  -7.265   4.993
   9.573  -6.060   7.243   8.564  -8.615   6.771   9.018  -9.688   8.342   9.154
  -8.061   8.891   8.611  -7.409   8.941  10.344  -8.749   8.151  11.090  -8.838
  10.098  10.864  -7.804  10.780  10.138  -7.359  10.866  11.459  -8.298   9.619
  11.583  -6.571   9.122  10.978  -5.414   9.125   9.985  -5.231   8.783  11.922
  -4.548   8.335  11.737  -3.583   9.015  13.145  -5.027   9.581  12.915  -6.280
   9.906  13.737  -6.901   9.327  10.141 -10.200   9.000  10.907 -11.068   9.983
   9.076 -10.535  10.310   8.466  -9.799  10.366   8.535 -11.924  11.012   9.293
 -12.366  11.216   7.232 -11.878  10.669   6.539 -11.240  11.374   6.613 -13.216
  12.185   5.888 -13.298  10.414   6.126 -13.386  11.480   7.335 -14.026  12.593
   7.347 -11.269  12.421   7.628 -10.230  13.090   6.378 -11.235  13.553   8.424
 -11.729  13.980   8.877 -10.834  14.326   8.027 -12.387  13.048   9.240 -12.245
   9.094   8.465 -12.775   9.030   9.134 -13.793   8.088   7.686 -12.334   8.203
   7.180 -11.468   6.820   7.511 -13.083   6.944   7.134 -14.098   5.813   6.651
 -12.224   6.071   6.894 -11.193   4.821   7.050 -12.435   5.950   5.107 -12.477
   6.986   4.768 -12.502   5.168   4.334 -11.430   4.158   4.668 -11.664   5.224
   3.271 -11.668   5.554   4.516 -10.427   5.312   4.696 -13.894   5.097   3.627
 -13.911   4.359   5.192 -14.077   5.980   4.970 -14.710   6.155   8.871 -13.452
   5.779   9.147 -14.641   6.059   9.793 -12.442   6.232   9.464 -11.503   5.515
  11.192 -12.613   4.539  11.080 -13.086   5.485  11.739 -11.139   6.360  11.547
 -10.517   5.510  12.811 -11.336   4.260  11.379 -10.274   3.512  12.108 -10.588
   3.861  10.429 -10.630   4.393  11.470  -8.730   3.414  11.351  -8.265   4.987
  10.577  -8.532   5.055  12.759  -8.334   4.886  13.506  -8.992   5.939  12.958
  -7.361   6.213  11.984  -6.512   5.695  11.117  -6.536   6.957  12.124  -5.843
   6.631  14.043  -7.250   6.470  14.841  -7.849   7.363  14.025  -6.554   6.298
  12.050 -13.588   5.710  12.807 -14.359   7.624  12.008 -13.564   8.095  11.474
 -12.848   8.461  12.733 -14.597   8.248  13.800 -14.655   9.914  12.590 -14.106
  10.168  11.612 -13.698  10.660  12.894 -14.840  10.217  13.442 -12.903   9.396
  14.149 -12.395  11.386  13.275 -12.474  11.651  13.701 -11.597  12.015  12.700
 -13.016   8.324  12.163 -16.028   8.334  12.874 -17.005   8.349  10.815 -16.136
   8.728  10.279 -15.369   8.026  10.082 -17.401   8.682  10.354 -18.228   8.303
   8.583 -17.086   9.374   8.446 -16.936   7.669   8.452 -16.208   7.859   7.681
 -18.211   6.783   7.843 -18.270   8.485   7.885 -19.591   9.547   7.641 -19.615
   7.966   7.267 -20.324   8.275   8.919 -19.865   8.002   6.240 -17.745   9.059
   6.069 -17.544   7.395   6.065 -16.856   7.581   5.620 -18.536   6.628  10.356
 -18.002   6.493  10.821 -19.128   5.588  10.033 -17.182   5.837   9.657 -16.278
   4.159  10.277 -17.521   4.047   9.825 -18.507   3.142   9.379 -16.695   3.370
   9.706 -15.680   2.093   9.603 -16.891   3.410   7.888 -16.783   2.961   7.508
 -17.700   4.473   7.646 -16.777   2.686   7.223 -15.593   3.090   6.231 -15.391
   2.828   7.796 -14.677   1.317   7.014 -15.899   0.618   7.659 -15.559   0.822
   5.946 -16.538   1.506   5.021 -17.059   2.494   5.188 -17.184   1.047   4.169
 -17.348  -0.481   5.866 -16.648  -0.986   6.683 -16.336  -0.937   5.169 -17.219
   3.793  11.740 -17.690   2.934  12.310 -16.951   4.318  12.384 -18.740   5.118
  12.063 -19.266   3.948  13.749 -19.141   3.370  14.129 -18.299   5.212  14.569
 -19.320   4.945  15.625 -19.359   5.807  14.526 -18.408   6.204  14.247 -20.459
   6.645  13.279 -20.221   5.689  14.162 -21.416   7.249  15.398 -20.431   6.751
  16.334 -20.685   7.594  15.417 -19.397   8.560  15.295 -21.271   9.273  16.094
 -21.067   9.093  14.388 -20.987   8.352  15.292 -22.752   7.727  14.580 -23.101
   8.001  16.143 -23.167   9.179  14.968 -23.232   3.130  13.755 -20.482   3.269
  12.772 -21.217   2.447  14.860 -20.815   2.199  16.035 -19.923   3.082  16.644
 -19.731   1.736  15.795 -18.966   1.257  16.869 -20.668   1.540  17.918 -20.579
   0.244  16.666 -20.319   1.410  16.517 -22.206   2.288  17.073 -22.536   0.547
  16.778 -22.819   1.665  15.044 -21.999   0.709  14.586 -21.745   2.318  14.477
 -23.298   3.343  15.008 -23.700   1.813  13.399 -23.888   1.085  12.910 -23.386
   2.271  12.826 -25.144   1.459  12.638 -25.846   3.007  13.399 -25.708   2.980
  11.460 -24.864   2.923  10.449 -25.631   3.789  11.471 -23.839   3.795  12.150
 -23.091   4.609  10.289 -23.454   4.890   9.763 -24.366   5.870  10.647 -22.618
   5.539  10.995 -21.640   6.435   9.742 -22.395   6.767  11.622 -23.385   6.564
  11.818 -24.546   7.732  12.256 -22.806   3.650   9.318 -22.630   3.898   8.166
 -22.552   2.534   9.783 -21.978   2.441  10.781 -21.853   1.822   9.032 -20.910
   2.461   8.825 -20.052   0.627   9.887 -20.474  -0.063  10.034 -21.305  -0.020
   9.276 -19.316  -0.766   8.588 -19.714   0.726   8.770 -18.703  -0.645   9.987
 -18.777   1.075  11.132 -20.100   0.231  11.588 -20.131   1.232   7.732 -21.464
   0.469   7.687 -22.443   1.798   6.602 -20.973   2.607   6.645 -20.370   1.540
   5.239 -21.479   1.785   4.503 -20.713   0.478   5.014 -21.580   2.230   5.002
 -22.865   3.000   4.015 -22.930   2.151   5.977 -23.794   1.543   6.766 -23.630
   2.782   5.806 -25.106   2.236   5.001 -25.598   2.619   7.037 -25.982   3.050
   7.916 -25.502   3.252   6.996 -26.868   1.245   7.361 -26.423   0.909   6.943
 -27.723   1.590   6.369 -28.333  -0.378   7.299 -28.267  -0.705   7.072 -29.271
  -1.264   8.047 -27.471  -2.452   8.345 -28.018  -2.861   7.561 -28.393  -0.969
   8.359 -26.136  -1.698   8.885 -25.538   0.357   8.123 -25.612   0.708   8.543
 -24.680   4.261   5.356 -25.057   4.690   4.369 -25.736   5.084   6.054 -24.246
   4.602   6.762 -23.711   6.553   5.784 -23.970   7.028   5.395 -24.870   7.161
   7.091 -23.477   6.733   7.974 -23.951   6.998   7.138 -22.400   8.714   7.111
 -23.698   9.179   6.308 -23.126   8.975   6.882 -24.731   9.358   8.442 -23.395
   8.785   9.159 -23.983   9.248   8.645 -22.330  10.917   8.481 -23.704  11.473
   7.846 -23.014  11.099   8.201 -24.742  11.396   9.775 -23.530  12.315   9.964
 -23.905  10.701  10.488 -23.699  11.567   9.855 -22.538   6.709   4.682 -22.950
   5.957   4.495 -22.020   7.838   4.076 -23.088   8.512   4.425 -23.755   8.254
   2.839 -22.372   7.301   2.570 -21.915   8.762   1.676 -23.254   9.505   2.117
 -23.919   9.407   0.522 -22.391   9.654  -0.339 -23.012  10.203   0.942 -21.775
   8.660   0.220 -21.657   7.624   1.236 -24.183   6.791   1.000 -23.520   7.325
   2.063 -24.827   7.899   0.162 -25.236   7.249   0.509 -26.040   8.953   0.055
 -25.492   7.469  -0.810 -24.992   9.131   3.270 -21.088  10.193   3.876 -21.302
   8.756   2.987 -19.840   7.355   2.647 -19.450   7.039   1.767 -20.011   6.725
   3.494 -19.721   7.302   2.510 -17.915   6.698   1.635 -17.673   6.873   3.451
 -17.572   8.768   2.237 -17.602   8.989   1.170 -17.629   8.986   2.701 -16.640
   9.554   2.995 -18.663   9.624   4.014 -18.283  10.881   2.447 -18.885  10.944
   1.306 -19.323  11.986   3.283 -18.639  11.909   4.288 -18.576  13.382   2.728
 -18.553  13.395   1.639 -18.580  14.081   3.227 -19.805  13.966   4.311 -19.819
  15.154   3.037 -19.841  13.502   2.933 -21.213  12.466   3.244 -21.343  14.119
   3.437 -21.956  13.593   1.407 -21.472  14.637   1.107 -21.382  12.930   0.916
 -20.759  13.131   1.028 -22.831  12.916   1.740 -23.515  13.372  -0.137 -23.404
  14.202  -1.079 -22.907  14.327  -1.039 -21.905  14.577  -1.812 -23.491  12.783
  -0.457 -24.535  12.223   0.169 -25.095  13.064  -1.343 -24.930  14.047   3.246
 -17.271  14.801   2.481 -16.699  13.928   4.544 -16.790  13.292   5.103 -17.341
  14.439   5.161 -15.584  15.466   5.452 -15.802  13.871   6.071 -15.389  14.435
   4.370 -14.288  13.576   3.569 -14.068  15.370   4.702 -13.368  15.989   5.438
 -13.676  15.567   4.026 -12.119  16.434   4.273 -11.508  14.618   4.168 -11.601
  15.744   2.447 -12.367  16.611   2.022 -13.119  14.939   1.685 -11.688  14.281
   2.156 -11.084  14.919   0.224 -11.626  15.917  -0.108 -11.910  14.775  -0.237
 -10.178  13.752  -0.058  -9.848  14.835  -1.325 -10.219  15.780   0.400  -9.237
  16.009   1.430  -9.509  15.208   0.481  -7.813  15.961   0.624  -7.038  14.407
   1.208  -7.678  14.813  -0.476  -7.471  16.981  -0.571  -9.263  16.541  -1.545
  -9.051  17.424  -0.618 -10.258  17.631  -0.171  -8.485  13.797  -0.406 -12.518
  13.684  -1.654 -12.652  13.024   0.410 -13.282  13.115   1.368 -12.972  11.987
  -0.025 -14.173  11.187  -0.543 -13.643  11.270   1.209 -14.734  12.005   1.943
 -15.064  10.671   0.808 -15.552  10.296   1.807 -13.699   9.112   1.001 -13.434
   8.975   0.073 -13.969   8.125   1.491 -12.533   7.191   0.950 -12.491   8.364
   2.627 -11.828   7.611   3.041 -11.173   9.527   3.311 -12.056   9.779   4.184
 -11.472  10.466   2.922 -13.011  11.418   3.432 -13.042  12.435  -0.952 -15.318
  11.655  -1.810 -15.682  13.646  -0.820 -15.872  14.124   0.033 -15.618  14.262
  -1.748 -16.821  13.590  -1.835 -17.675  15.608  -1.230 -17.369  15.573  -0.142
 -17.423  16.398  -1.474 -16.659  16.082  -1.891 -18.658  17.172  -1.870 -18.663
  15.895  -2.962 -18.731  15.498  -1.282 -19.961  14.283  -1.174 -20.104  16.331
  -0.881 -20.805  14.330  -3.221 -16.278  14.282  -4.168 -17.080  14.341  -3.471
 -14.946  14.128  -2.711 -14.317  14.486  -4.775 -14.349  14.930  -5.472 -15.060
  15.476  -4.691 -13.130  14.894  -4.111 -12.414  15.662  -5.683 -12.718  16.748
  -3.945 -13.418  17.611  -4.385 -14.401  17.296  -5.235 -14.988  18.814  -3.743
 -14.704  19.439  -3.991 -15.549  19.178  -2.593 -13.920  20.181  -1.847 -14.358
  20.671  -2.238 -15.086  18.383  -2.178 -12.810  18.588  -1.272 -12.260  17.209
  -2.942 -12.544  16.655  -2.674 -11.656  13.098  -5.260 -13.845  12.824  -6.446
 -13.906  12.188  -4.329 -13.387  12.460  -3.360 -13.300  10.882  -4.633 -12.752
  10.550  -5.594 -13.145  10.964  -4.719 -11.265  11.539  -5.643 -11.201  11.789
  -3.651 -10.538  11.846  -3.879  -9.474  12.762  -3.608 -11.027  11.242  -2.722
 -10.697   9.559  -4.838 -10.639   9.003  -3.901 -10.622   8.961  -5.462 -11.304
   9.610  -5.195  -9.610   9.797  -3.562 -13.047   9.946  -2.362 -12.870   8.730
  -4.004 -13.690   8.682  -4.996 -13.874   7.615  -3.322 -14.308   8.058  -2.796
 -15.154   6.699  -4.262 -15.006   6.374  -4.917 -14.198   5.423  -3.594 -15.462
   4.616  -3.589 -14.730   5.686  -2.555 -15.658   4.989  -4.002 -16.375   7.368
  -4.916 -16.084   7.659  -5.756 -15.721   6.897  -2.292 -13.420   6.517  -1.237
 -13.878   6.823  -2.619 -12.135   7.073  -3.575 -11.926   6.251  -1.761 -11.076
   6.299  -0.738 -11.449   4.747  -2.084 -10.810   4.590  -2.953 -10.172   4.329
  -1.334 -10.139   4.116  -2.225 -11.687   7.167  -1.757  -9.857   6.748  -2.074
  -8.744   8.336  -1.149 -10.133   8.522  -1.217 -11.123   9.401  -0.731  -9.169
   9.791  -1.678  -8.795  10.362   0.199  -9.936   9.761   1.050 -10.256  11.156
   0.534  -9.269  10.664  -0.348 -10.829   8.826   0.090  -7.942   9.272  -0.080
  -6.800   7.712   0.748  -8.168   7.436   0.828  -9.136   7.034   1.512  -7.094
   7.705   2.140  -6.508   6.031   2.581  -7.673   5.510   2.975  -6.800   6.668
   3.350  -8.109   5.010   2.142  -8.709   5.205   1.207  -9.476   3.921   2.786
  -8.701   3.228   2.511  -9.382   3.805   3.642  -8.178   6.287   0.581  -6.091
   6.526   0.683  -4.896   5.478  -0.273  -6.662   5.352  -0.304  -7.664   4.711
  -1.302  -5.953   4.122  -0.697  -5.263   3.861  -2.091  -6.909   4.496  -2.513
  -7.688   3.390  -2.966  -6.460   2.821  -1.292  -7.673   2.576   0.059  -7.520
   3.124   0.605  -6.766   1.505   0.737  -8.218   1.299   1.776  -8.005   0.839
   0.110  -9.261  -0.114   0.832  -9.901  -0.348   1.611  -9.391   1.105  -1.291
  -9.419   0.517  -1.838 -10.140   1.993  -1.969  -8.568   1.982  -3.046  -8.642
   5.713  -2.237  -5.286   5.496  -2.545  -4.131   6.756  -2.692  -5.981   6.814
  -2.577  -6.983   7.866  -3.439  -5.425   7.548  -4.465  -5.238   9.076  -3.394
  -6.375   8.783  -3.892  -7.299   9.346  -2.389  -6.699  10.386  -4.076  -5.941
  11.585  -3.559  -6.381  11.694  -2.660  -6.970  12.725  -4.266  -5.947  13.677
  -3.973  -6.364  12.690  -5.444  -5.179  13.638  -5.931  -5.005  11.467  -5.944
  -4.723  11.490  -6.771  -4.030  10.302  -5.188  -5.030   9.333  -5.576  -4.753
   8.334  -2.865  -4.036   8.267  -3.510  -3.050   8.743  -1.626  -3.989   8.857
  -1.131  -4.862   8.799  -0.830  -2.780   9.676  -0.983  -2.151   8.843   0.223
  -3.059   7.687  -0.822  -1.736   7.888  -1.236  -0.593   6.428  -0.521  -2.109
   6.271  -0.188  -3.049   5.215  -0.806  -1.198   5.138  -0.148  -0.332   3.916
  -0.500  -2.031   4.154   0.271  -2.764   3.688  -1.326  -2.704   2.563  -0.179
  -1.252   1.822  -0.954  -1.445   2.809  -0.127  -0.191   1.870   1.109  -1.624
   0.689   1.491  -1.410   2.591   2.019  -2.138   5.119  -2.230  -0.656   4.916
  -2.411   0.536   5.299  -3.253  -1.525   5.456  -3.016  -2.494   5.408  -4.680
  -1.085   4.424  -4.902  -0.673   5.547  -5.647  -2.244   6.526  -5.501  -2.701
   5.507  -7.080  -1.703   5.701  -7.841  -2.458   6.266  -7.223  -0.934   4.526
  -7.204  -1.244   4.588  -5.531  -3.495   5.119  -4.959  -4.256   4.488  -6.509
  -3.965   3.152  -5.005  -3.283   2.634  -5.638  -2.563   3.066  -4.015  -2.835
   2.714  -5.128  -4.274   6.477  -4.841   0.067   6.154  -5.132   1.238   7.733
  -4.564  -0.297   7.967  -4.232  -1.222   8.848  -4.578   0.648   9.100  -5.617
   0.859  10.160  -4.121  -0.078  10.285  -4.629  -1.034  10.031  -3.046  -0.206
  11.384  -4.336   0.752  11.653  -3.432   1.299  11.253  -5.130   1.487  12.820
  -4.662  -0.379  12.861  -3.232  -1.460  13.877  -3.080  -1.823  12.201  -3.298
  -2.326  12.567  -2.342  -0.905   8.565  -3.792   1.950   8.670  -4.459   2.984
   8.095  -2.525   1.904   7.918  -2.204   0.963   7.670  -1.697   3.021   8.543
  -1.505   3.644   7.030  -0.435   2.425   7.685   0.086   1.727   6.088  -0.657
   1.922   6.679   0.671   3.422   5.966   0.301   4.159   7.585   0.985   3.941
   5.863   1.800   2.728   5.070   2.354   3.531   6.193   2.265   1.622   6.702
  -2.398   4.029   7.183  -2.516   5.180   5.535  -2.909   3.685   5.197  -2.814
   2.738   4.584  -3.537   4.609   4.487  -2.863   5.461   3.175  -3.427   4.071
   3.162  -3.840   3.062   2.546  -3.936   4.801   2.612  -2.014   3.925   2.265
  -1.310   2.817   2.252  -1.751   1.832   1.968  -0.025   3.195   1.369   0.585
   2.657   2.171   0.226   4.519   1.828   1.286   5.317   1.331   2.110   4.827
   1.961   1.234   6.706   1.522   1.964   7.370   2.336   0.004   7.247   2.365
  -0.203   8.307   2.685  -1.054   6.445   2.867  -1.989   6.955   2.555  -1.010
   5.028   5.086  -4.953   4.992   4.910  -5.281   6.165   5.727  -5.696   4.129
   5.902  -5.342   3.199   6.382  -6.901   4.624   5.738  -7.508   5.260   6.888
  -7.844   3.459   7.832  -7.498   3.036   7.241  -8.818   3.799   5.637  -8.063
   2.114   6.019  -7.030   1.358   7.483  -6.632   5.654   7.754  -7.414   6.583
   8.208  -5.496   5.502   7.985  -5.019   4.641   9.143  -4.912   6.411   9.974
  -5.601   6.563   9.508  -3.938   6.086   8.439  -4.620   7.813   8.706  -5.257
   8.829   7.468  -3.717   7.797   7.241  -3.284   6.913   6.641  -3.420   8.932
   7.269  -2.829   9.599   5.607  -2.380   8.335   6.133  -1.495   7.977   5.126
  -2.803   7.453   4.499  -2.090   9.408   3.349  -2.920   9.529   3.125  -3.757
   8.885   2.371  -2.607  10.451   1.470  -3.202  10.434   2.619  -1.573  11.440
   1.767  -1.229  12.429   1.462  -1.944  12.993   3.848  -0.877  11.407   4.066
  -0.105  12.131   4.759  -1.077  10.412   5.687  -0.526  10.437   6.077  -4.714
   9.689   6.109  -4.844  10.901   5.469  -5.608   8.927   5.343  -5.474   7.934
   5.036  -6.908   9.424   4.242  -6.653  10.125   4.332  -7.704   8.334   5.152
  -8.294   7.925   3.567  -8.404   8.670   3.908  -7.033   7.587   6.114  -7.677
  10.179   5.783  -8.274  11.218   7.343  -7.809   9.597   7.445  -7.374   8.691
   8.509  -8.491  10.298   8.163  -9.469  10.632   9.630  -8.752   9.293   9.202
  -9.328   8.473   9.963  -7.789   8.904  10.931  -9.411   9.753  11.524  -8.693
  10.319  10.798 -10.734  10.492  10.368 -10.476  11.460  10.031 -11.323   9.989
  11.720 -11.304  10.603  11.737  -9.951   8.540  12.705 -10.303   8.896  11.324
 -10.780   7.966  11.844  -9.182   7.774   9.051  -7.668  11.537   9.298  -8.266
  12.550   9.195  -6.340  11.470   8.965  -5.898  10.592   9.661  -5.442  12.549
  10.583  -5.752  13.041   9.903  -4.012  12.018  10.353  -3.361  12.768  10.524
  -4.146  11.132   8.922  -3.578  11.828   8.611  -5.428  13.692   8.976  -5.428
  14.841   7.284  -5.377  13.308   7.062  -5.284  12.327   6.232  -5.631  14.287
   6.555  -5.194  15.232   4.977  -4.829  13.894   4.279  -4.708  14.723   5.259
  -3.846  13.519   4.353  -5.556  12.798   4.834  -5.386  11.985   6.008  -7.091
  14.647   5.507  -7.282  15.757   6.522  -8.023  13.853   7.072  -7.732  13.058
   6.404  -9.464  14.040   6.471  -9.857  13.026   7.535  -9.982  15.040   8.514
  -9.611  14.736   7.314  -9.525  16.005   7.716 -11.475  15.212   7.735 -12.233
  16.323   7.526 -11.837  17.306   7.851 -13.579  15.972   7.706 -14.305  16.658
   8.123 -13.706  14.616   8.276 -14.795  13.775   8.264 -15.781  14.216   8.458
 -14.681  12.389   8.707 -15.508  11.740   8.520 -13.344  11.850   8.712 -13.348
  10.787   8.297 -12.277  12.705   8.299 -11.301  12.242   8.011 -12.424  14.123
   4.981  -9.871  14.458   4.742 -10.519  15.498   3.974  -9.545  13.636   4.165
  -8.979  12.821   2.554  -9.499  14.041   2.440 -10.089  14.950   2.238  -8.075
  14.370   1.175  -8.039  14.610   2.804  -7.720  15.231   2.220  -7.299  13.172
   3.071  -6.871  13.058   1.719 -10.097  12.919   1.978 -10.049  11.717   0.557
 -10.582  13.374   0.449 -10.748  14.364  -0.431 -11.182  12.413   0.025 -11.537
  11.489  -1.266 -12.346  13.077  -0.582 -12.868  13.746  -2.360 -11.864  14.059
  -2.878 -12.648  14.611  -1.786 -11.344  14.826  -3.111 -11.261  13.548  -1.857
 -13.226  11.978  -1.010 -13.607  11.407  -2.397 -14.057  12.432  -2.441 -12.707
  11.218  -1.282 -10.044  11.737  -1.796 -10.198  10.635  -1.409  -8.901  12.361
  -0.997  -8.996  13.278  -2.166  -7.688  12.025  -3.165  -7.973  11.695  -2.274
  -6.813  13.309  -1.295  -6.450  13.622  -2.910  -6.001  12.956  -3.033  -7.401
  14.504  -3.248  -6.699  15.310  -4.032  -7.715  14.201  -2.362  -8.560  15.204
  -1.170  -8.885  15.066  -3.195  -9.291  15.898  -2.786 -10.099  16.345  -4.192
  -9.262  15.741  -1.373  -6.917  10.944  -1.956  -6.643   9.913  -0.014  -6.839
  11.111   0.453  -7.157  11.948   0.903  -6.410  10.063   0.692  -5.384   9.763
   1.938  -6.595  10.348   0.767  -7.341   8.848   0.473  -6.931   7.697   0.985
  -8.631   9.129   1.306  -8.866  10.058   0.976  -9.705   8.179   1.894  -9.669
   7.591   1.074 -11.124   8.818   1.890 -11.223   9.534   0.127 -11.467   9.235
   1.375 -11.847   8.059  -0.200  -9.671   7.242  -0.046  -9.851   6.077  -1.439
  -9.424   7.743  -1.473  -9.310   8.746  -2.771  -9.411   7.141  -2.954 -10.330
   6.584  -3.845  -9.312   8.329  -3.687  -8.385   8.881  -4.885  -9.267   8.007
  -3.774 -10.089   9.090  -2.844  -8.181   6.242  -3.226  -8.389   5.104  -2.416
  -6.981   6.661  -2.005  -6.868   7.576  -2.344  -5.830   5.772  -3.350  -5.699
   5.374  -2.045  -4.579   6.639  -2.778  -4.593   7.445  -1.060  -4.799   7.051
  -1.894  -3.274   5.895  -0.905  -2.371   6.353  -0.320  -2.637   7.221  -0.817
  -1.038   5.803  -0.225  -0.235   6.217  -1.690  -0.725   4.693  -1.581   0.247
   4.236  -2.564  -1.665   4.168  -3.084  -1.347   3.276  -2.716  -2.946   4.767
  -3.432  -3.644   4.360  -1.345  -5.959   4.544  -1.575  -5.618   3.406  -0.098
  -6.377   4.892   0.170  -6.592   5.842   0.950  -6.612   3.812   1.173  -5.670
   3.310   2.241  -7.020   4.539   3.095  -7.182   3.881   2.553  -6.345   5.336
   2.005  -7.915   5.115   0.506  -7.718   2.923   0.699  -7.567   1.710  -0.013
  -8.824   3.414  -0.048  -8.965   4.414  -0.542  -9.867   2.621   0.146 -10.196
   1.842  -1.113 -11.026   3.535  -0.289 -11.350   4.170  -1.811 -10.570   4.237
  -1.790 -12.280   2.844  -3.145 -12.208   2.505  -3.628 -11.273   2.750  -3.655
 -13.174   1.643  -4.687 -13.051   1.350  -2.864 -14.295   1.216  -3.292 -15.112
   0.654  -1.533 -14.430   1.634  -0.944 -15.305   1.403  -0.974 -13.367   2.412
   0.087 -13.340   2.614  -1.697  -9.362   1.752  -1.748  -9.699   0.570  -2.650
  -8.549   2.354  -2.704  -8.512   3.362  -3.651  -7.817   1.543  -4.404  -8.540
   1.232  -4.444  -6.971   2.509  -4.824  -7.599   3.314  -3.816  -6.297   3.092
  -5.520  -6.123   2.004  -5.261  -5.000   1.135  -4.231  -4.775   0.901  -6.362
  -4.247   0.611  -6.213  -3.440  -0.091  -7.692  -4.548   1.007  -8.556  -4.036
   0.612  -7.918  -5.652   1.803  -8.928  -5.849   2.132  -6.855  -6.442   2.302
  -7.010  -7.394   2.787  -3.026  -7.087   0.428  -3.394  -7.290  -0.688  -2.081
  -6.241   0.758  -1.849  -6.201   1.740  -1.538  -5.277  -0.133  -2.391  -4.730
  -0.535  -0.450  -4.314   0.496   0.337  -4.994   0.821   0.058  -3.285  -0.493
   0.489  -3.769  -1.370  -0.806  -2.692  -0.792   0.926  -2.709  -0.171  -0.979
  -3.667   1.657  -0.846  -4.327   2.341  -0.968  -5.950  -1.414  -1.072  -5.473
  -2.546  -0.242  -7.097  -1.268  -0.135  -7.440  -0.324   0.355  -7.909  -2.336
   0.904  -7.250  -3.009   1.289  -8.977  -1.841   2.132  -8.583  -1.273   0.755
  -9.573  -1.100   1.862  -9.796  -3.002   1.403 -11.093  -3.256   0.684 -11.689
  -2.713   2.016 -11.751  -4.338   1.649 -12.752  -4.511   3.125 -11.283  -4.981
   3.630 -11.921  -5.690   3.556  -9.950  -4.691   4.407  -9.551  -5.221   2.985
  -9.262  -3.694   3.390  -8.276  -3.521  -0.686  -8.519  -3.274  -0.571  -8.329
  -4.425  -1.689  -9.196  -2.700  -1.613  -9.407  -1.716  -2.857  -9.719  -3.444
  -2.542 -10.571  -4.046  -3.987 -10.210  -2.531  -4.251  -9.387  -1.867  -4.824
 -10.500  -3.167  -3.624 -11.675  -1.494  -3.039 -10.868  -0.604  -3.377  -8.729
  -4.464  -3.614  -8.991  -5.608  -3.571  -7.453  -4.058  -3.432  -7.200  -3.090
  -4.045  -6.458  -5.015  -4.935  -6.813  -5.535  -4.545  -5.246  -4.241  -3.925
  -5.031  -3.371  -4.519  -4.478  -5.014  -5.959  -5.409  -3.818  -6.997  -4.983
  -4.692  -6.675  -4.563  -5.633  -8.323  -4.989  -4.247  -9.108  -4.691  -4.926
  -8.610  -5.324  -2.927  -9.627  -5.245  -2.573  -7.572  -5.806  -2.099  -7.721
  -6.080  -1.065  -6.224  -5.786  -2.516  -5.489  -6.158  -1.817  -2.875  -6.083
  -6.005  -3.046  -6.206  -7.243  -1.734  -5.550  -5.498  -1.586  -5.458  -4.503
  -0.807  -4.761  -6.299  -1.321  -4.233  -7.102  -0.130  -3.640  -5.476   0.258
  -4.057  -4.547   0.748  -3.217  -5.963  -1.025  -2.501  -5.001  -1.804  -2.860
  -4.328  -0.144  -1.476  -4.260   0.669  -1.085  -4.871  -0.745  -0.616  -3.963
   0.354  -1.862  -3.371  -1.658  -1.688  -6.111  -2.260  -0.956  -5.573  -0.858
  -1.232  -6.694  -2.292  -2.260  -6.788   0.107  -5.683  -7.200   0.575  -5.233
  -8.296   0.286  -6.955  -6.884  -0.015  -7.318  -5.991   0.771  -7.988  -7.784
   1.718  -7.629  -8.186   0.951  -9.360  -7.159   1.181 -10.119  -7.907   1.683
  -9.199  -6.367  -0.255  -9.889  -6.546  -0.439  -9.429  -5.724  -0.134  -8.059
  -9.030   0.309  -8.213 -10.168  -1.472  -7.949  -8.905  -1.901  -7.804  -8.003
  -2.435  -7.943 -10.063  -2.323  -8.828 -10.688  -3.413  -7.988  -9.582  -2.261
  -6.637 -10.810  -2.063  -6.607 -12.011  -2.290  -5.458 -10.037  -2.347  -5.483
  -9.029  -2.084  -4.144 -10.696  -2.845  -4.075 -11.473  -2.150  -3.060  -9.554
  -2.922  -3.224  -8.802  -1.188  -3.023  -9.042  -2.522  -1.615 -10.114  -2.493
  -1.062  -9.175  -1.762  -1.292 -10.826  -3.887  -1.461 -10.753  -3.945  -2.017
 -11.689  -4.680  -1.899 -10.147  -4.239  -0.096 -11.053  -4.373   0.509 -10.256
  -4.398   0.510 -12.265  -4.357  -0.048 -13.435  -4.519  -1.042 -13.510  -4.226
   0.484 -14.284  -4.581   1.809 -12.253  -4.967   2.280 -11.448  -4.619   2.256
 -13.158  -0.772  -4.153 -11.536  -0.709  -3.761 -12.675   0.301  -4.582 -10.880
   0.197  -4.942  -9.942   1.644  -4.776 -11.583   1.818  -3.877 -12.174   2.762
  -5.343 -10.677   2.964  -4.681  -9.835   2.418  -6.331 -10.370   3.646  -5.391
 -11.312   1.464  -5.629 -12.861   2.084  -5.352 -13.885   0.658  -6.729 -12.863
   0.237  -7.058 -12.006   0.522  -7.663 -13.986   1.492  -7.843 -14.450  -0.122
  -8.999 -13.476   0.540  -9.456 -12.741  -1.065  -8.850 -12.949  -0.627 -10.020
 -14.572  -1.328 -10.723 -14.123  -1.232  -9.521 -15.329   0.448 -10.727 -15.449
   0.839  -9.962 -16.122   1.103 -11.172 -14.700  -0.218 -11.846 -16.306  -0.639
 -12.608 -15.650  -1.081 -11.464 -16.851   0.665 -12.327 -17.405   1.090 -11.607
 -17.972   1.389 -12.940 -17.058   0.152 -12.879 -18.078  -0.288  -6.961 -15.073
   0.101  -7.062 -16.233  -1.242  -6.097 -14.719  -1.409  -6.046 -13.724  -2.096
  -5.335 -15.578  -2.703  -5.876 -16.303  -3.070  -4.497 -14.709  -3.762  -5.148
 -14.176  -2.537  -3.938 -13.940  -3.992  -3.626 -15.608  -3.414  -2.909 -16.191
  -4.460  -4.311 -16.316  -5.125  -2.964 -14.765  -6.134  -2.747 -15.417  -5.115
  -2.775 -13.528  -1.152  -4.390 -16.432  -1.345  -4.228 -17.641  -0.185  -3.692
 -15.780  -0.200  -3.764 -14.773   0.725  -2.746 -16.448   0.081  -2.086 -17.029
   1.557  -1.932 -15.387   2.202  -2.612 -14.829   2.210  -1.260 -15.943   0.676
  -1.140 -14.422  -0.358  -0.288 -14.869  -0.810   0.221 -13.707  -1.586   0.971
 -13.755  -0.132  -0.110 -12.652  -0.287   0.211 -11.707   0.837  -1.013 -13.067
   1.660  -1.344 -12.451   1.586  -3.468 -17.534   1.741  -2.988 -18.658   2.243
  -4.562 -17.064   2.006  -4.791 -16.109   3.153  -5.480 -17.813   4.012  -4.894
 -18.140   3.570  -6.601 -16.878   4.155  -6.276 -16.017   2.668  -7.144 -16.596
   4.385  -7.611 -17.531   5.727  -7.419 -17.911   6.128  -8.612 -18.276   7.133
  -8.795 -18.627   5.099  -9.520 -18.233   5.212 -10.500 -18.449   4.001  -8.874
 -17.788   3.039  -9.334 -17.612   2.436  -5.914 -19.090   2.994  -5.750 -20.189
   1.180  -6.394 -18.946   0.864  -6.372 -17.987   0.197  -6.704 -19.950   0.666
  -7.512 -20.512  -1.008  -7.325 -19.283  -1.488  -6.688 -18.539  -1.788  -7.526
 -20.018  -0.842  -8.699 -18.639  -0.088  -8.714 -17.852  -1.817  -8.960 -18.226
  -0.373  -9.768 -19.665  -1.093  -9.921 -20.685   0.551 -10.569 -19.381  -0.248
  -5.610 -20.935  -0.131  -5.836 -22.150  -0.780  -4.521 -20.482  -0.928  -4.486
 -19.483  -1.118  -3.377 -21.329  -2.048  -3.560 -21.868  -1.350  -2.190 -20.382
  -2.186  -2.453 -19.733  -0.467  -2.021 -19.765  -1.791  -0.976 -21.145  -3.042
  -0.838 -21.506  -3.828  -1.482 -21.141  -3.078   0.263 -22.237  -3.967   0.654
 -22.514  -1.869   0.866 -22.499  -1.410   1.872 -23.319  -2.074   2.413 -23.978
  -0.051   2.216 -23.372   0.287   2.871 -24.161   0.849   1.518 -22.489   1.899
   1.767 -22.515   0.353   0.492 -21.649   0.936  -0.149 -21.004  -0.997   0.156
 -21.663   0.039  -3.010 -22.248  -0.196  -2.633 -23.374   1.233  -3.038 -21.722
   1.361  -3.133 -20.725   2.410  -2.674 -22.476   2.325  -1.841 -23.175   3.575
  -2.361 -21.428   3.413  -2.918 -20.505   4.514  -2.652 -21.898   3.793  -0.947
 -21.081   4.080  -0.044 -22.115   4.078  -0.274 -23.171   4.217   1.291 -21.720
   4.406   2.023 -22.492   4.168   1.736 -20.402   4.215   3.083 -20.093   4.037
   3.550 -20.913   4.173   0.729 -19.396   4.302   0.918 -18.340   3.925  -0.548
 -19.738   3.825  -1.313 -18.983   2.889  -3.820 -23.467   2.815  -3.660 -24.681
   3.312  -4.937 -22.901   3.285  -5.032 -21.896   3.867  -6.131 -23.600   4.863
  -5.919 -23.988   4.052  -7.143 -22.558   4.691  -6.860 -21.722   3.046  -7.205
 -22.144   4.517  -8.488 -23.006   3.911  -8.845 -23.839   5.925  -8.565 -23.590
   6.337  -7.850 -24.302   6.582  -8.635 -22.722   6.080  -9.554 -24.022   4.282
  -9.504 -21.960   3.254  -9.427 -21.603   4.430 -10.515 -22.337   5.039  -9.391
 -21.185   3.048  -6.558 -24.810   3.594  -6.584 -25.886   1.820  -6.932 -24.637
   1.409  -6.862 -23.717   0.969  -7.388 -25.720   1.487  -8.229 -26.183  -0.422
  -7.697 -25.136  -0.978  -6.764 -25.045  -1.044  -8.203 -25.874  -0.483  -8.597
 -23.925  -0.007  -8.091 -23.085  -1.493  -8.903 -23.654   0.161 -10.017 -23.975
  -0.343 -10.751 -24.602   1.119  -9.858 -24.470   0.590 -10.589 -22.691   0.141
 -10.180 -21.884   1.222 -11.733 -22.529   1.702 -12.359 -23.585   1.689 -11.925
 -24.497   1.998 -13.323 -23.522   1.361 -12.229 -21.322   1.169 -11.594 -20.561
   1.807 -13.124 -21.183   0.759  -6.358 -26.873   0.477  -6.746 -27.997   0.908
  -5.072 -26.605   1.106  -4.870 -25.635   0.789  -3.895 -27.481   0.045  -4.016
 -28.269   0.254  -2.706 -26.636  -0.596  -3.036 -26.039   1.067  -2.313 -26.025
  -0.365  -1.600 -27.417   0.376  -1.124 -28.060  -1.186  -2.071 -27.958  -0.834
  -0.575 -26.320  -0.086  -0.382 -25.551  -0.897   0.400 -26.802  -2.248  -0.739
 -25.782  -2.256   0.166 -25.175  -2.911  -0.703 -26.647  -2.472  -1.912 -24.887
  -3.305  -1.862 -24.318  -2.476  -2.784 -25.396  -1.683  -2.013 -24.265   2.067
  -3.472 -28.201   2.026  -3.028 -29.342   3.220  -3.600 -27.530   3.226  -3.983
 -26.595   4.476  -3.132 -28.035   4.401  -2.955 -29.108   5.017  -1.903 -27.281
   5.350  -2.166 -26.278   5.941  -1.552 -27.741   3.982  -0.732 -27.287   3.552
  -0.084 -28.455   3.893  -0.335 -29.449   2.553   0.884 -28.352   2.260   1.436
 -29.232   2.003   1.275 -27.160   1.227   2.026 -27.166   2.421   0.604 -25.948
   1.971   0.794 -24.985   3.400  -0.455 -26.039   3.674  -1.048 -25.179   5.535
  -4.258 -28.052   6.044  -4.533 -26.960   6.007  -4.710 -29.200   5.456  -4.477
 -30.013   7.111  -5.644 -29.389   6.846  -6.511 -28.784   7.213  -5.972 -30.858
   6.322  -6.586 -30.989   7.086  -5.029 -31.390   8.438  -6.764 -31.458   8.073
  -6.876 -32.479   9.357  -6.182 -31.522   8.559  -8.171 -30.833   7.557  -8.845
 -30.674   9.700  -8.572 -30.586   8.487  -5.094 -28.923   9.373  -5.793 -28.417
   8.710  -3.698 -28.904   7.990  -3.114 -29.304   9.696  -3.013 -28.182  10.680
  -3.404 -28.440   9.591  -1.460 -28.418   8.581  -1.135 -28.169  10.237  -0.955
 -27.700   9.916  -1.002 -29.820   9.198  -1.453 -30.505   9.748   0.069 -29.927
  11.393  -1.329 -30.200  11.730  -1.208 -31.409  12.290  -1.667 -29.317   9.786
  -3.386 -26.729  10.908  -3.517 -26.179   8.667  -3.506 -26.002   7.764  -3.434
 -26.447   8.667  -3.630 -24.560   9.228  -2.781 -24.171   7.242  -3.735 -24.034
   6.544  -2.945 -24.308   6.704  -4.589 -24.446   7.148  -3.876 -22.556   7.009
  -5.164 -21.993   7.017  -6.066 -22.587   6.688  -5.201 -20.607   6.633  -6.158
 -20.110   6.558  -3.969 -19.847   6.590  -3.957 -18.501   6.753  -4.774 -18.025
   6.989  -2.721 -20.418   6.989  -1.804 -19.847   7.276  -2.699 -21.777   7.463
  -1.733 -22.222   9.399  -4.883 -24.105   9.075  -6.000 -24.568  10.495  -4.742
 -23.284  10.971  -3.597 -22.562  10.133  -3.062 -22.114  11.473  -2.939 -23.272
  11.939  -4.195 -21.493  11.351  -4.611 -20.675  12.711  -3.469 -21.239  12.575
  -5.339 -22.311  13.101  -6.070 -21.698  13.317  -4.889 -22.969  11.472  -5.884
 -23.163  11.934  -5.998 -24.143  10.895  -7.126 -22.443  10.678  -7.229 -21.244
  10.679  -8.125 -23.350  10.932  -7.964 -24.314  10.125  -9.480 -22.965   9.066
  -9.239 -22.871  10.365 -10.447 -24.124  11.341 -10.933 -24.113   9.672 -11.267
 -23.937  10.120  -9.960 -25.593  10.742  -9.113 -25.883  10.590 -10.736 -26.197
   8.588  -9.684 -25.968   8.055 -10.569 -25.618   8.292  -8.834 -25.353   8.551
  -9.419 -27.448   9.006  -8.468 -27.724   9.092 -10.049 -28.154   7.157  -9.344
 -27.831   7.085  -9.042 -28.792   6.652 -10.218 -27.820   6.632  -8.728 -27.227
  10.500 -10.002 -21.572   9.711 -10.630 -20.874  11.735  -9.755 -21.217  12.309
  -9.302 -21.913  12.401 -10.237 -19.988  11.810 -11.118 -19.739  13.840 -10.711
 -20.439  14.235  -9.964 -21.127  14.471 -10.875 -19.565  13.755 -12.032 -21.094
  14.062 -12.110 -22.464  14.308 -11.212 -23.011  14.124 -13.328 -23.160  14.583
 -13.361 -24.137  13.872 -14.521 -22.463  13.781 -15.414 -23.063  13.513 -14.529
 -21.119  13.292 -15.355 -20.458  13.506 -13.246 -20.456  13.275 -13.277 -19.401
  12.371  -9.355 -18.776  12.988  -9.766 -17.726  11.695  -8.216 -18.771  11.193
  -7.963 -19.610  11.395  -7.476 -17.565  12.282  -7.302 -16.955  10.866  -6.129
 -18.018  11.530  -5.644 -18.735   9.900  -6.322 -18.485  10.655  -5.167 -16.859
  10.034  -5.546 -16.047  11.602  -4.760 -16.503  10.036  -3.941 -17.468   9.100
  -4.211 -17.958   9.831  -3.304 -16.608  10.743  -3.229 -18.526  11.675  -3.574
 -18.710  10.609  -1.910 -18.915   9.576  -1.174 -18.750   8.772  -1.534 -18.257
   9.628  -0.232 -19.110  11.624  -1.296 -19.399  12.498  -1.695 -19.712  11.526
  -0.304 -19.558  10.473  -8.179 -16.689   9.534  -8.784 -17.186  10.720  -8.260
 -15.375  11.546  -7.763 -15.072   9.963  -8.893 -14.337   9.415  -9.794 -14.612
  10.837  -9.310 -13.056  11.425  -8.473 -12.680  10.196  -9.555 -12.210  11.804
 -10.487 -13.357  12.452 -10.222 -14.193  12.322 -10.628 -12.409  11.144 -11.934
 -13.625  10.346 -12.145 -12.913  10.839 -11.941 -14.671  12.198 -13.026 -13.482
  12.947 -12.909 -14.266  12.648 -12.992 -12.490  11.520 -14.359 -13.507  10.886
 -14.531 -12.740  10.976 -14.662 -14.302  12.280 -15.006 -13.356   8.682  -7.945
 -14.020   8.640  -6.870 -14.520   7.795  -8.327 -13.129   7.869  -9.246 -12.717
   6.426  -7.686 -12.872   6.222  -7.082 -13.756   5.293  -8.796 -13.027   5.428
  -9.609 -12.313   3.938  -8.019 -13.061   3.745  -7.512 -14.007   3.129  -8.733
 -12.905   3.952  -7.202 -12.340   5.452  -9.506 -14.372   5.659  -8.792 -15.169
   6.264 -10.231 -14.334   4.302 -10.303 -14.875   4.057 -11.134 -14.214   3.497
  -9.625 -15.157   4.592 -10.806 -15.798   6.433  -6.863 -11.620   6.320  -5.647
 -11.633   6.547  -7.628 -10.568   6.554  -8.620 -10.756   6.443  -7.200  -9.171
   6.247  -6.143  -9.350   5.247  -7.839  -8.443   4.342  -7.791  -9.049   5.451
  -9.303  -8.130   6.148  -9.289  -7.292   4.474  -9.773  -8.011   5.787  -9.786
  -9.047   5.037  -7.067  -7.096   4.335  -7.674  -6.525   5.904  -6.964  -6.443
   4.208  -5.783  -7.244   3.129  -5.884  -7.129   4.510  -5.071  -6.476   4.444
  -5.259  -8.170   7.748  -7.257  -8.393   8.029  -6.311  -7.676   8.483  -8.358
  -8.464   8.181  -9.036  -9.149   9.784  -8.545  -7.724  10.186  -7.703  -7.160
   9.653  -9.535  -6.588   9.187 -10.461  -6.924  11.066  -9.731  -5.845  11.688
 -10.460  -6.363  11.581  -8.770  -5.872  11.021 -10.058  -4.806   8.761  -9.003
  -5.455   9.275  -8.474  -4.653   8.055  -8.254  -5.814   8.047 -10.236  -4.951
   7.295 -10.539  -5.680   8.821 -10.979  -4.758   7.447  -9.915  -4.100  10.866
  -8.928  -8.750  10.775 -10.048  -9.272  11.878  -8.129  -8.990  12.156  -6.819
  -8.438  11.882  -6.803  -7.384  11.385  -6.243  -8.951  13.637  -6.446  -8.820
  14.290  -6.863  -8.054  13.640  -5.371  -9.000  13.793  -7.327 -10.022  14.849
  -7.542 -10.191  13.481  -6.766 -10.903  12.960  -8.548  -9.952  12.468  -8.672
 -10.916  13.673  -9.750  -9.581  13.589 -10.199  -8.451  14.499 -10.267 -10.507
  14.587  -9.776 -11.385  14.931 -11.676 -10.478  15.308 -11.857 -11.485  16.084
 -11.894  -9.495  15.866 -11.627  -8.461  16.391 -12.938  -9.569  17.349 -11.123
  -9.900  17.890 -11.246 -11.258  17.418 -11.941 -11.937  19.067 -10.615 -11.669
  19.322 -10.781 -12.705  19.847  -9.894 -10.760  20.838  -9.506 -10.948  19.411
  -9.906  -9.403  20.034  -9.377  -8.696  18.126 -10.385  -9.010  17.872 -10.442
  -7.962  13.824 -12.800 -10.448  14.057 -13.815 -11.057  12.786 -12.620  -9.634
  12.707 -11.717  -9.189  11.772 -13.582  -9.379  12.266 -14.515  -9.654  11.477
 -13.531  -7.875  11.106 -12.535  -7.634  10.604 -14.141  -7.642  12.631 -13.936
  -6.948  13.509 -13.304  -7.077  12.132 -13.770  -5.513  11.911 -12.728  -5.278
  11.223 -14.367  -5.441  12.874 -14.159  -4.816  13.069 -15.441  -7.186  13.656
 -15.783  -6.333  12.233 -16.113  -7.379  13.615 -15.485  -8.129  10.480 -13.553
 -10.167  10.308 -14.487 -10.911   9.606 -12.551  -9.971   9.873 -11.727  -9.451
   8.240 -12.517 -10.463   8.119 -13.407 -11.081   7.385 -12.785  -9.235   7.609
 -11.998  -8.514   6.323 -12.751  -9.478   7.501 -14.198  -8.537   7.677 -15.432
  -9.204   7.559 -15.471 -10.277   8.103 -16.576  -8.553   8.345 -17.446  -9.145
   8.343 -16.533  -7.172   8.496 -17.474  -6.664   8.186 -15.354  -6.422   8.278
 -15.322  -5.347   7.760 -14.204  -7.093   7.708 -13.308  -6.492   7.797 -11.316
 -11.352   7.879 -11.531 -12.594   7.461 -10.193 -10.881 -16.859  -5.656  -0.142
 -16.301  -4.635  -0.853 -16.986  -3.516  -0.609 -16.481  -4.890  -2.169 -14.798
  -4.330  -0.520 -13.827  -3.944  -1.437 -14.085  -3.835  -2.487 -14.414  -4.482
   0.812 -15.071  -5.045   1.469 -13.136  -4.140   1.333 -12.717  -4.486   2.870
 -12.438  -3.333   3.595 -11.596  -5.276   2.902 -13.694  -5.060   3.536 -12.179
  -3.724   0.416 -11.147  -3.459   0.629 -12.545  -3.637  -0.972 -11.664  -3.149
  -1.834 -11.686  -3.418  -2.810 -10.794  -2.120  -1.572 -10.577  -1.554  -0.559
 -10.202  -1.681  -2.879 -10.975  -1.234  -3.515  -9.852  -2.541  -3.463  -8.990
  -0.716  -2.799  -8.063  -0.768  -4.062  -6.797  -1.187  -3.888  -6.018  -1.449
  -4.964  -6.533  -1.502  -6.264  -7.846  -1.114  -6.501  -8.647  -0.763  -5.351
  -9.661  -0.392  -5.475  -8.256  -1.136  -7.506  -5.648  -1.831  -7.316  -4.763
  -1.743  -6.921  -4.705  -1.813  -4.753  -4.502  -2.098  -3.845  -6.408  -1.406
  -2.898  -8.388  -1.231  -2.040  -9.344   0.794  -2.409  -9.988   1.601  -3.599
  -9.228   2.540  -4.213  -9.547   3.046  -5.120 -10.993   1.359  -3.937 -10.118
   0.744  -1.633  -8.078   1.470  -1.887  -7.512   1.044  -0.547  -8.256   0.102
   0.129  -9.078  -0.346  -0.256  -7.930  -0.111   1.065  -6.587   1.529   0.070
  -7.540   2.499  -2.528  -6.632   2.940  -2.124  -7.919   2.979  -3.777  -7.031
   3.903  -4.544  -5.576   3.381  -4.705  -5.777   2.229  -5.683  -4.601   1.660
  -6.293  -4.104   1.376  -5.506  -6.350   1.440  -5.179  -4.709   4.451  -5.193
  -3.847   4.059  -5.418  -5.202   3.132  -3.704  -7.108   4.949  -4.228  -7.449
   3.889  -5.982  -6.631   2.938  -6.737  -5.969   3.580  -7.331  -7.451   2.028
  -7.629  -6.703   1.341  -8.044  -8.223   1.517  -7.040  -8.079   2.741  -8.764
  -7.166   3.347  -9.890  -6.059   2.353 -10.152  -8.025   3.430 -11.115  -6.531
   4.673  -9.398  -5.440   5.487 -10.244  -6.035   5.995 -11.526  -4.793   6.680
  -9.592  -4.225   4.470 -10.478  -2.826   4.802 -10.569  -2.270   3.861 -10.668
  -2.422   5.325  -9.694  -2.421   5.623 -11.843  -3.051   5.083 -13.130  -2.056
   3.952 -13.426  -1.961   3.451 -14.803  -3.271   3.257 -15.615  -3.958   4.508
 -16.137  -4.282   2.600 -14.823  -2.930   2.459 -16.824  -2.279   3.091 -12.784
  -3.039   6.132 -14.134  -3.423   5.769 -14.951  -4.049   4.634 -13.047  -2.671
   6.678 -11.676  -0.996   5.468 -11.952  -0.709   4.599 -13.058  -0.332   5.324
 -13.788   0.379   3.719 -12.631   0.784   3.494 -11.321   1.858   2.658 -11.253
   0.215   3.804 -10.454   1.197   2.977 -13.404   2.118   2.396 -12.569   3.127
   1.562 -13.149   4.002   0.979 -12.362   4.888   0.921 -12.848   3.952   1.172
 -11.370   3.249   1.442 -14.454   2.309   2.182 -15.192   2.519   2.179 -16.260
   1.281   2.922 -14.730
  69.036  69.604  96.692
 -20.974  -2.879  26.496 -20.134  -2.458  26.865 -21.731  -2.573  27.090 -21.141
  -2.534  25.561 -20.966  -4.340  26.369 -21.971  -4.572  26.018 -19.928  -4.875
  25.438 -18.908  -4.545  25.633 -19.789  -5.938  25.636 -20.214  -4.654  23.937
 -21.180  -5.122  23.748 -20.317  -3.569  23.917 -18.977  -5.325  22.770 -17.554
  -4.279  23.026 -16.983  -4.441  22.111 -17.981  -3.277  23.040 -17.096  -4.495
  23.991 -20.805  -5.017  27.709 -20.152  -4.546  28.658 -21.324  -6.272  27.809
 -21.810  -6.576  26.978 -21.130  -7.301  28.854 -21.216  -6.979  29.892 -22.043
  -8.429  28.527 -21.946  -9.174  29.317 -23.096  -8.158  28.441 -21.784  -8.844
  27.554 -19.739  -7.862  28.713 -19.045  -8.081  29.666 -19.291  -8.126  27.439
 -19.945  -8.091  26.670 -17.880  -8.576  27.164 -17.633  -9.411  27.820 -17.764
  -9.022  25.665 -17.841  -8.122  25.055 -16.493  -9.807  25.463 -16.429 -10.043
  24.401 -15.619  -9.173  25.612 -16.451 -10.774  25.965 -18.767  -9.962  25.288
 -19.469  -9.376  24.998 -16.853  -7.493  27.449 -16.966  -6.350  27.081 -15.795
  -7.862  28.148 -15.711  -8.839  28.390 -14.748  -6.988  28.806 -15.324  -6.280
  29.402 -13.888  -7.966  29.633 -12.912  -7.611  29.965 -14.493  -8.193  30.511
 -13.622  -8.882  29.106 -13.930  -6.239  27.743 -13.463  -6.875  26.793 -13.709
  -4.898  27.936 -13.991  -4.458  28.799 -13.103  -4.057  26.934 -13.699  -3.954
  26.028 -12.831  -2.609  27.376 -12.162  -2.238  26.600 -14.161  -1.743  27.191
 -13.918  -0.765  27.607 -14.537  -1.713  26.169 -14.747  -2.147  28.017 -12.290
  -2.464  28.720 -11.331  -2.503  28.715 -11.745  -4.679  26.495 -11.403  -4.651
  25.324 -10.849  -5.186  27.426 -11.142  -5.053  28.383  -9.595  -5.852  27.015
  -8.974  -5.209  26.391  -8.923  -6.264  27.768  -9.896  -7.024  26.053  -9.542
  -6.908  24.892 -10.601  -8.123  26.434 -10.783  -8.200  27.424 -11.111  -9.181
  25.587 -10.260  -9.715  25.164 -11.977 -10.147  26.384 -12.770  -9.531  26.808
 -12.684 -11.286  25.635 -12.021 -12.017  25.174 -13.352 -11.818  26.312 -13.287
 -10.802  24.867 -11.141 -10.814  27.481 -11.780 -10.958  28.352 -10.751 -11.771
  27.136 -10.402 -10.134  27.905 -11.834  -8.717  24.352 -11.692  -9.274  23.257
 -12.772  -7.703  24.383 -12.793  -7.089  25.185 -13.523  -7.313  23.182 -13.913
  -8.210  22.699 -14.849  -6.611  23.561 -14.673  -5.838  24.310 -15.418  -6.245
  22.706 -15.530  -7.235  24.139 -12.767  -6.484  22.183 -13.088  -6.582  20.971
 -11.756  -5.633  22.604 -11.525  -5.589  23.586 -10.824  -5.002  21.673 -11.333
  -4.455  20.880  -9.896  -4.024  22.441 -10.521  -3.157  22.657  -9.523  -4.447
  23.374  -8.822  -3.545  21.561  -8.078  -4.327  21.412  -9.340  -3.362  20.619
  -8.183  -2.237  21.993  -8.426  -1.309  21.252  -7.773  -2.073  23.141 -10.009
  -6.102  21.051  -9.960  -6.122  19.828  -9.377  -7.051  21.825  -9.452  -7.063
  22.832  -8.656  -8.225  21.201  -7.877  -7.878  20.521  -8.197  -9.168  22.370
  -8.957  -9.179  23.152  -7.889 -10.151  22.013  -6.981  -8.598  23.123  -7.089
  -7.514  23.075  -7.061  -8.974  24.143  -5.603  -8.913  22.590  -4.594  -8.630
  23.319  -5.543  -9.414  21.464  -9.523  -9.025  20.149  -9.066  -9.211  19.055
 -10.769  -9.392  20.508 -11.131  -9.234  21.437 -11.755  -9.889  19.509 -11.386
 -10.856  19.167 -13.177 -10.061  20.172 -13.385  -9.125  20.692 -13.884 -10.260
  19.367 -13.036 -11.292  21.096 -13.120 -12.186  20.477 -12.071 -11.316  21.604
 -14.211 -11.220  22.103 -14.233 -10.299  22.684 -15.095 -11.282  21.468 -14.227
 -12.392  23.024 -13.292 -12.757  23.140 -15.160 -12.945  23.774 -16.385 -12.607
  23.933 -16.882 -11.986  23.310 -16.947 -13.080  24.626 -14.862 -13.848  24.650
 -13.900 -14.154  24.610 -15.549 -14.230  25.284 -11.844  -9.061  18.258 -11.665
  -9.553  17.169 -12.174  -7.806  18.358 -12.373  -7.518  19.306 -12.307  -6.809
  17.248 -13.043  -7.155  16.522 -12.883  -5.468  17.698 -13.934  -5.641  17.928
 -12.321  -4.991  18.501 -12.942  -4.414  16.606 -11.969  -4.158  16.187 -13.791
  -4.726  15.338 -13.437  -5.622  14.829 -14.829  -4.699  15.672 -13.595  -3.884
  14.674 -13.484  -3.061  17.155 -13.276  -2.276  16.429 -14.537  -3.136  17.427
 -13.021  -2.767  18.097 -10.949  -6.777  16.383 -10.971  -6.991  15.182  -9.796
  -6.617  17.010  -9.891  -6.415  17.995  -8.387  -6.589  16.379  -8.363  -5.729
  15.710  -7.232  -6.352  17.397  -7.524  -7.026  18.203  -6.253  -6.612  16.995
  -7.168  -4.887  17.873  -8.083  -4.584  18.383  -6.000  -4.806  18.912  -5.106
  -5.052  18.340  -5.941  -3.867  19.462  -6.000  -5.672  19.574  -6.731  -3.805
  16.863  -6.997  -2.831  17.273  -5.672  -3.957  16.653  -7.309  -4.024  15.965
  -8.245  -7.871  15.586  -7.912  -7.732  14.377  -8.505  -9.065  16.114  -8.850
  -9.014  17.062  -8.429 -10.313  15.404  -7.394 -10.326  15.062  -8.588 -11.468
  16.322  -9.669 -11.555  16.428  -8.122 -12.319  15.826  -8.138 -11.437  17.314
  -9.432 -10.304  14.207  -9.011 -10.691  13.102 -10.688  -9.964  14.474 -10.962
  -9.753  15.423 -11.709  -9.964  13.446 -12.018 -10.981  13.205 -12.910  -9.334
  14.020 -13.679  -9.256  13.252 -13.261  -9.892  14.888 -12.656  -8.329  14.356
 -11.285  -9.219  12.185 -11.319  -9.783  11.095 -10.842  -7.996  12.355 -10.892
  -7.613  13.288 -10.183  -7.125  11.381 -10.902  -6.941  10.583  -9.813  -5.773
  12.041  -9.154  -5.965  12.888  -9.257  -5.152  11.339 -11.022  -4.944  12.520
 -11.777  -5.517  13.058 -10.530  -3.947  13.560 -10.024  -3.136  13.037 -11.379
  -3.500  14.076  -9.859  -4.380  14.302 -11.778  -4.255  11.304 -12.421  -3.517
  11.783 -11.087  -3.674  10.693 -12.321  -5.006  10.729  -8.949  -7.697  10.591
  -8.896  -7.531   9.402  -8.058  -8.368  11.342  -8.281  -8.625  12.293  -6.938
  -9.125  10.722  -6.430  -8.444  10.039  -5.853  -9.603  11.729  -6.284 -10.465
  12.239  -4.945  -9.890  11.198  -5.533  -8.909  12.506  -7.425 -10.279   9.873
  -6.836 -10.456   8.815  -8.354 -11.171  10.289  -8.657 -11.095  11.250  -9.098
 -12.228   9.544  -8.349 -12.942   9.201 -10.161 -12.882  10.448 -10.932 -12.244
  10.880 -10.746 -13.549   9.814  -9.554 -13.897  11.439  -9.729 -13.655  12.835
 -10.207 -12.744  13.163  -9.056 -14.491  13.741  -9.034 -14.228  14.788  -8.204
 -15.538  13.293  -7.548 -16.275  14.188  -7.441 -15.720  14.964  -8.105 -15.770
  11.888  -7.461 -16.590  11.611  -8.743 -14.917  11.033  -8.627 -15.140   9.983
  -9.786 -11.652   8.317  -9.583 -12.104   7.234 -10.640 -10.640   8.473 -10.721
 -10.233   9.394 -11.326  -9.912   7.395 -12.071 -10.610   7.014 -11.988  -8.691
   8.098 -12.610  -9.129   8.880 -11.238  -8.067   8.584 -12.855  -7.829   7.178
 -13.391  -8.473   6.480 -13.822  -7.085   8.126 -14.376  -6.409   7.475 -14.526
  -7.772   8.595 -13.307  -6.468   8.862 -12.085  -6.725   6.455 -11.280  -7.013
   5.780 -12.796  -6.120   5.892 -11.633  -6.070   7.200 -10.393  -9.533   6.161
 -10.616  -9.822   5.005  -9.185  -8.984   6.485  -9.041  -8.622   7.417  -8.094
  -8.681   5.533  -8.639  -8.088   4.798  -6.969  -7.927   6.233  -6.821  -8.240
   7.266  -6.099  -8.163   5.620  -7.149  -6.413   6.466  -7.095  -5.860   5.528
  -8.150  -6.186   6.832  -6.095  -5.869   7.437  -5.195  -6.522   7.929  -6.159
  -4.584   7.734  -5.484  -4.362   8.452  -6.688  -3.964   7.138  -7.742  -9.901
   4.756  -7.766  -9.959   3.526  -7.363 -10.922   5.521  -7.272 -10.754   6.512
  -7.088 -12.262   4.985  -6.252 -12.268   4.285  -6.738 -13.288   6.083  -6.153
 -12.800   6.863  -7.677 -13.610   6.534  -6.048 -14.834   5.454  -4.800 -14.383
   5.302  -8.168 -12.844   4.097  -7.903 -13.206   2.965  -9.420 -12.799   4.520
  -9.476 -12.332   5.414 -10.615 -13.128   3.703 -10.548 -14.199   3.512 -11.818
 -12.932   4.600 -11.960 -11.884   4.863 -12.711 -13.255   4.064 -11.720 -13.507
   5.521 -10.745 -12.456   2.296 -10.745 -13.189   1.320 -10.811 -11.153   2.283
 -10.816 -10.782   3.222 -10.689 -10.280   1.061 -11.539 -10.561   0.439 -10.721
  -8.711   1.368  -9.769  -8.356   1.762 -10.949  -7.960   0.016 -10.205  -8.137
  -0.761 -11.966  -8.187  -0.307 -10.844  -6.887   0.177 -11.930  -8.248   2.172
 -12.862  -8.466   1.649 -11.986  -8.681   3.171 -11.938  -7.160   2.232  -9.468
 -10.532   0.196  -9.705 -10.832  -1.000  -8.338 -10.431   0.777  -8.409 -10.205
   1.759  -7.081 -10.821   0.239  -6.693  -9.994  -0.355  -6.361 -10.972   1.044
  -7.152 -12.123  -0.588  -7.114 -12.056  -1.787  -7.313 -13.327   0.059  -7.464
 -13.332   1.058  -7.554 -14.645  -0.575  -6.649 -15.012  -1.060  -7.805 -15.669
   0.586  -8.645 -15.316   1.185  -7.988 -16.644   0.133  -6.360 -15.841   1.760
  -6.745 -14.835   2.550  -8.622 -14.587  -1.714  -8.383 -15.279  -2.730  -9.753
 -13.949  -1.570  -9.933 -13.476  -0.696 -10.797 -13.856  -2.602 -11.108 -14.863
  -2.882 -11.954 -13.016  -2.044 -12.198 -13.589  -1.150 -11.665 -11.981  -1.857
 -12.682 -13.014  -2.855 -10.311 -13.195  -3.868 -10.650 -13.664  -5.015  -9.675
 -11.991  -3.793  -9.621 -11.660  -2.841  -9.050 -11.111  -4.838  -9.826 -10.911
  -5.577  -8.555  -9.766  -4.245  -8.130 -10.018  -3.274  -7.617  -8.843  -5.079
  -7.540  -7.799  -4.776  -6.650  -9.346  -5.085  -8.020  -8.929  -6.088  -9.815
  -8.903  -4.046 -10.401  -8.731  -4.948 -10.546  -9.320  -3.353  -9.463  -7.967
  -3.611  -7.902 -11.783  -5.585  -7.838 -11.835  -6.803  -6.993 -12.333  -4.759
  -7.187 -12.321  -3.768  -6.048 -13.280  -5.260  -5.285 -12.767  -5.846  -5.300
 -14.014  -4.101  -5.152 -13.257  -3.330  -5.924 -14.814  -3.703  -4.030 -14.621
  -4.600  -3.943 -16.023  -4.655  -4.763 -16.617  -4.281  -2.828 -16.671  -5.198
  -2.748 -17.746  -5.267  -1.788 -15.881  -5.738  -0.905 -16.368  -6.126  -1.834
 -14.501  -5.705  -1.105 -13.976  -6.306  -2.940 -13.845  -5.162  -2.915 -12.766
  -5.104  -6.732 -14.335  -6.176  -6.361 -14.450  -7.373  -7.782 -14.967  -5.679
  -8.080 -14.755  -4.738  -8.490 -16.004  -6.477  -7.731 -16.696  -6.841  -9.532
 -16.795  -5.616 -10.207 -16.103  -5.114 -10.161 -17.293  -6.354  -9.127 -17.572
  -4.967  -9.095 -15.557  -7.793  -8.931 -16.225  -8.853  -9.772 -14.393  -7.759
  -9.745 -13.902  -6.876 -10.313 -13.562  -8.862 -11.124 -14.086  -9.367 -10.880
 -12.242  -8.239 -11.728 -12.428  -7.580 -10.265 -11.740  -7.492 -11.328 -11.149
  -9.252 -10.749 -11.104 -10.175 -12.306 -11.470  -9.612 -11.325  -9.794  -8.502
 -11.959  -9.173  -9.134 -11.808  -9.888  -7.529 -10.003  -9.083  -8.225  -9.118
  -9.523  -8.435  -9.995  -7.744  -8.089 -11.080  -7.076  -7.972 -11.941  -7.595
  -8.069 -11.039  -6.067  -7.986  -8.905  -7.053  -8.100  -7.987  -7.411  -8.320
  -8.913  -6.043  -8.095  -9.187 -13.225  -9.882  -9.408 -13.652 -11.039  -8.018
 -12.716  -9.509  -7.892 -12.490  -8.533  -6.878 -12.261 -10.436  -7.396 -11.636
 -11.163  -5.855 -11.493  -9.543  -5.588 -12.242  -8.797  -4.991 -11.272 -10.169
  -6.376 -10.274  -8.819  -7.348  -9.675  -9.148  -5.766  -9.666  -7.853  -6.120
  -8.754  -7.603  -4.924 -10.090  -7.489  -6.325 -13.412 -11.172  -5.991 -13.342
 -12.347  -5.957 -14.536 -10.432  -6.086 -14.599  -9.432  -5.373 -15.739 -11.005
  -4.503 -15.338 -11.525  -4.833 -16.687  -9.926  -5.574 -17.129  -9.260  -4.322
 -17.500 -10.441  -3.794 -16.128  -8.974  -4.374 -15.398  -8.409  -3.375 -16.843
  -8.264  -2.726 -15.368  -9.746  -3.227 -14.503 -10.180  -2.032 -15.069  -8.961
  -2.095 -16.146 -10.891  -2.748 -16.706 -11.420  -0.903 -15.939 -11.408  -0.106
 -14.959 -11.038  -0.450 -14.454 -10.234   0.794 -14.875 -11.489  -0.434 -16.580
 -12.446  -1.001 -17.276 -12.910   0.468 -16.318 -12.816  -6.280 -16.392 -12.067
  -5.878 -16.541 -13.194  -7.494 -16.710 -11.626  -7.779 -16.451 -10.692  -8.510
 -17.437 -12.437  -7.956 -18.294 -12.818  -9.793 -17.882 -11.754 -10.152 -17.034
 -11.170 -10.555 -18.179 -12.475  -9.583 -18.987 -10.754  -8.911 -18.614  -9.981
 -10.565 -19.300 -10.402  -8.842 -20.176 -11.494  -9.214 -20.583 -12.558  -7.933
 -20.781 -10.791  -7.507 -21.584 -11.231  -7.599 -20.481  -9.886  -8.958 -16.605
 -13.655  -9.064 -17.125 -14.792  -9.331 -15.342 -13.457  -9.388 -15.006 -12.507
  -9.599 -14.446 -14.550 -10.320 -14.906 -15.226 -10.332 -13.177 -14.120 -10.536
 -12.665 -15.060 -11.714 -13.200 -13.436 -12.501 -13.724 -13.979 -11.572 -13.666
 -12.462 -12.024 -12.156 -13.377  -9.482 -12.369 -13.324  -9.444 -12.731 -12.436
  -8.348 -14.175 -15.429  -8.254 -14.613 -16.556  -7.273 -13.498 -14.954  -7.430
 -13.119 -14.032  -6.037 -12.963 -15.566  -5.496 -12.417 -14.793  -5.041 -14.082
 -15.935  -4.835 -14.728 -15.082  -5.422 -14.679 -16.763  -3.729 -13.448 -16.306
  -3.159 -12.618 -15.567  -3.258 -13.735 -17.467  -2.462 -13.272 -17.881  -3.742
 -14.396 -18.059  -6.170 -11.904 -16.673  -5.822 -10.744 -16.581  -6.904 -12.294
 -17.705  -7.315 -13.216 -17.726  -6.898 -11.703 -19.012  -5.872 -11.494 -19.315
  -7.574 -12.718 -19.898  -6.839 -13.522 -19.923  -8.484 -13.106 -19.440  -7.886
 -12.190 -21.254  -8.290 -12.855 -21.816  -7.582 -10.337 -19.139  -8.551 -10.010
 -18.448  -7.034  -9.444 -19.978  -6.362  -9.766 -20.659  -7.593  -8.047 -20.252
  -8.466  -7.756 -19.668  -6.473  -6.960 -20.152  -5.669  -7.244 -20.831  -7.009
  -5.624 -20.709  -6.241  -4.857 -20.606  -7.342  -5.869 -21.718  -7.900  -5.371
 -20.135  -5.956  -6.802 -18.728  -5.173  -6.044 -18.753  -6.727  -6.546 -18.000
  -5.489  -7.739 -18.426  -8.302  -8.052 -21.675  -9.401  -7.563 -21.947  -7.633
  -8.714 -22.621  -6.844  -9.227 -22.255  -7.931  -8.943 -23.997  -7.193  -9.667
 -24.341  -9.368  -9.507 -24.222  -9.465 -10.392 -23.594 -10.059  -8.747 -23.859
  -9.824  -9.823 -25.621 -10.861  -9.075 -26.273 -11.371  -8.230 -25.835 -11.385
  -9.632 -27.490 -12.253  -9.144 -27.907 -10.852 -10.778 -28.195 -11.418 -11.345
 -29.273 -11.167 -12.269 -29.339  -9.706 -11.363 -27.590  -9.380 -12.315 -27.982
  -9.250 -10.930 -26.304  -8.456 -11.526 -25.881  -7.590  -7.679 -24.896  -6.475
  -7.577 -25.302  -8.510  -6.725 -25.015  -9.376  -6.831 -24.508  -8.287  -5.501
 -25.733  -7.564  -5.575 -26.545  -9.193  -5.235 -26.278  -7.923  -4.286 -24.792
  -6.827  -3.727 -24.992  -8.803  -3.885 -23.859  -9.638  -4.449 -23.926  -8.767
  -2.839 -22.842  -8.703  -3.297 -21.854  -7.460  -1.972 -22.954  -6.614  -2.610
 -22.699  -7.334  -1.588 -23.966  -7.395  -0.787 -21.982  -8.081  -0.010 -22.318
  -7.604  -1.115 -20.963  -5.933  -0.189 -21.873  -5.247  -0.954 -21.510  -5.629
   0.132 -22.870  -5.921   1.081 -21.150  -6.339   1.881 -21.604  -5.459   1.243
 -19.907  -5.091   0.260 -19.181  -5.446  -0.670 -19.347  -4.606   0.521 -18.334
  -5.242   2.392 -19.450  -5.452   3.277 -19.889  -4.605   2.546 -18.681  -9.982
  -1.869 -23.132 -10.053  -1.200 -24.185 -10.811  -1.637 -22.075 -10.725  -2.221
 -21.255 -11.881  -0.654 -22.117 -12.458  -0.672 -23.042 -12.878  -0.909 -21.021
 -12.969  -1.981 -20.842 -12.501  -0.398 -20.136 -14.213  -0.300 -21.193 -15.277
  -0.802 -21.853 -15.245  -1.513 -22.570 -16.330   0.147 -21.813 -17.285   0.066
 -22.311 -15.948   1.232 -21.129 -14.586   1.002 -20.823 -13.938   1.682 -20.290
 -11.476   0.811 -22.181 -10.810   1.318 -21.298 -11.868   1.546 -23.248 -12.235
   1.015 -24.025 -11.662   3.026 -23.516 -10.698   3.105 -24.020 -12.803   3.336
 -24.561 -13.802   3.073 -24.212 -12.671   4.351 -24.937 -12.643   2.825 -25.510
 -11.685   4.024 -22.372 -10.796   4.877 -22.193 -12.831   4.060 -21.705 -13.547
   3.370 -21.886 -13.171   5.006 -20.649 -12.661   5.936 -20.898 -14.705   5.275
 -20.923 -14.727   5.575 -21.970 -15.220   4.319 -20.829 -15.472   6.300 -20.106
 -15.642   5.790 -19.158 -14.764   7.668 -19.790 -14.126   7.478 -18.927 -14.145
   7.906 -20.655 -15.537   8.388 -19.520 -16.872   6.422 -20.760 -16.854   6.362
 -21.848 -17.403   5.521 -20.453 -17.375   7.338 -20.450 -12.949   4.517 -19.230
 -13.692   3.640 -18.733 -11.818   5.019 -18.621 -10.753   5.822 -19.108 -11.132
   6.824 -19.310 -10.334   5.375 -20.010  -9.706   5.989 -18.008  -9.600   7.055
 -17.806  -8.750   5.510 -18.222 -10.302   5.250 -16.791 -10.588   6.000 -16.053
  -9.593   4.569 -16.320 -11.544   4.602 -17.246 -11.425   3.523 -17.147 -12.703
   4.798 -16.233 -12.912   3.919 -15.383 -13.435   5.917 -16.306 -13.017   6.632
 -16.883 -14.733   6.292 -15.675 -15.226   7.144 -16.144 -15.748   5.149 -15.642
 -15.617   4.705 -16.628 -15.257   4.431 -14.985 -17.125   5.617 -15.367 -17.486
   4.880 -14.868 -14.571   6.690 -14.220 -13.821   6.138 -13.403 -15.301   7.721
 -13.827 -15.899   8.148 -14.520 -15.154   8.324 -12.567 -14.817   7.567 -11.860
 -13.956   9.361 -12.557 -13.918   9.855 -11.586 -13.068   8.752 -12.723 -14.044
  10.359 -13.672 -14.916  11.421 -13.752 -15.763  11.564 -13.222 -14.569  12.151
 -14.818 -15.061  13.025 -15.219 -13.488  11.695 -15.405 -13.166  10.558 -14.669
 -12.299   9.944 -14.861 -16.452   8.887 -12.037 -16.657  10.069 -11.739 -17.441
   8.042 -11.864 -17.124   7.104 -12.063 -18.799   8.395 -11.432 -19.157   9.101
 -12.182 -19.798   7.293 -11.387 -19.575   6.534 -10.637 -20.742   7.804 -11.192
 -20.004   6.638 -12.784 -20.582   7.318 -13.409 -19.004   6.397 -13.142 -20.793
   5.403 -12.462 -20.269   4.909 -11.644 -21.759   5.677 -12.040 -20.812   4.385
 -13.531 -19.897   4.096 -13.845 -21.796   3.681 -14.071 -23.046   3.915 -13.881
 -23.370   4.570 -13.184 -23.736   3.646 -14.568 -21.423   2.745 -14.915 -20.456
   2.843 -15.188 -21.966   1.994 -15.315 -18.727   9.055 -10.055 -18.317   8.529
  -9.046 -19.270  10.214 -10.118 -19.562  10.633 -10.990 -19.159  11.180  -9.027
 -19.403  12.079  -9.593 -20.169  10.956  -7.910 -19.812  10.126  -7.300 -20.053
  11.853  -7.302 -21.639  10.862  -8.241 -21.817  10.054  -8.949 -22.395  10.383
  -6.963 -22.313   9.345  -6.641 -22.130  10.964  -6.080 -23.480  10.457  -7.036
 -22.272  12.147  -8.701 -22.235  12.971  -7.988 -21.735  12.543  -9.564 -23.267
  11.993  -9.119 -17.698  11.385  -8.518 -17.337  10.804  -7.462 -16.843  12.062
  -9.293 -17.258  12.436 -10.135 -15.384  12.251  -9.124 -14.885  11.291  -8.985
 -14.863  12.886 -10.372 -15.133  12.227 -11.197 -15.440  13.795 -10.543 -13.280
  13.099 -10.381 -13.092  13.963  -9.744 -12.703  12.238 -10.046 -12.783  13.418
 -11.785 -11.717  13.201 -11.852 -13.334  12.812 -12.503 -13.142  14.853 -12.162
 -14.062  14.921 -12.574 -12.302  15.858 -12.104 -11.173  15.806 -11.502 -10.817
  14.959 -11.083 -10.577  16.615 -11.599 -12.559  16.969 -12.821 -13.440  16.968
 -13.314 -11.928  17.756 -12.878 -15.012  13.046  -7.907 -15.222  14.286  -7.849
 -14.282  12.466  -6.954 -13.836  11.581  -7.149 -13.625  13.226  -5.859 -14.360
  13.906  -5.427 -13.189  12.265  -4.777 -12.494  11.511  -5.144 -12.425  13.003
  -3.686 -12.065  12.253  -2.982 -11.594  13.578  -4.096 -13.048  13.728  -3.163
 -14.487  11.533  -4.262 -14.155  10.801  -3.525 -15.256  12.184  -3.847 -15.108
  10.972  -4.960 -12.443  13.936  -6.480 -11.623  13.289  -7.140 -12.321  15.302
  -6.300 -13.129  16.141  -5.572 -13.349  15.710  -4.596 -14.093  16.254  -6.069
 -12.476  17.488  -5.582 -11.941  17.730  -4.664 -13.243  18.261  -5.644 -11.611
  17.442  -6.830 -10.829  18.196  -6.919 -12.267  17.694  -7.663 -11.204  15.962
  -6.993 -11.237  15.823  -8.074  -9.815  15.744  -6.350  -9.674  15.452  -5.200
  -8.753  15.836  -7.198  -9.000  15.939  -8.171  -7.496  15.199  -6.935  -7.691
  14.131  -6.835  -6.610  15.509  -8.084  -6.731  16.548  -8.390  -5.562  15.389
  -7.810  -6.748  14.869  -8.956  -6.864  15.654  -5.570  -6.813  14.875  -4.666
  -6.509  16.953  -5.418  -6.708  17.581  -6.184  -5.796  17.416  -4.150  -4.880
  16.832  -4.061  -5.335  18.826  -4.412  -6.155  19.469  -4.732  -4.995  19.222
  -3.455  -4.179  18.963  -5.475  -3.278  18.466  -5.115  -4.510  18.539  -6.424
  -3.790  20.429  -5.889  -3.964  20.489  -6.964  -4.473  21.094  -5.361  -2.388
  20.845  -5.698  -1.787  20.269  -5.126  -1.845  21.916  -6.208  -2.257  22.665
  -7.126  -3.145  22.442  -7.552  -1.657  23.401  -7.471  -0.640  22.143  -5.783
  -0.268  21.640  -4.990  -0.119  22.927  -6.149  -6.630  17.094  -2.923  -5.977
  16.768  -1.928  -7.995  17.062  -3.000  -8.362  17.296  -3.911  -8.951  16.664
  -1.967  -8.650  17.258  -1.104 -10.344  17.170  -2.274 -10.315  18.201  -2.627
 -10.927  16.692  -3.061 -10.983  17.125  -1.391  -8.884  15.177  -1.615  -8.552
  14.896  -0.485  -9.025  14.309  -2.614  -9.116  14.707  -3.538  -8.706  12.888
  -2.577  -9.512  12.347  -2.081  -8.793  12.304  -3.956  -9.762  12.523  -4.404
  -8.017  12.681  -4.622  -8.594  11.241  -3.813  -7.442  12.549  -1.750  -7.630
  11.970  -0.663  -6.208  12.961  -2.218  -6.327  13.476  -3.078  -4.986  12.935
  -1.486  -4.683  11.894  -1.600  -3.984  13.927  -1.959  -4.546  14.861  -1.938
  -3.132  13.938  -1.279  -3.343  13.614  -3.218  -3.601  14.184  -4.407  -4.180
  15.088  -4.524  -2.807  13.637  -5.395  -2.747  13.936  -6.357  -2.144  12.493
  -4.909  -1.197  11.660  -5.481  -0.938  11.731  -6.527  -0.460  10.742  -4.647
   0.212  10.051  -5.134  -0.686  10.797  -3.231  -0.019  10.306  -2.539  -1.642
  11.659  -2.718  -1.672  11.815  -1.650  -2.400  12.551  -3.487  -5.112  13.156
   0.025  -4.734  12.204   0.757  -5.697  14.222   0.559  -6.098  14.898  -0.076
  -5.930  14.390   2.011  -4.960  14.287   2.496  -6.505  15.806   2.316  -7.381
  15.998   1.696  -7.043  16.028   3.714  -6.240  16.250   4.416  -7.703  16.895
   3.678  -7.681  15.183   3.975  -5.573  16.981   1.962  -5.552  17.197   0.894
  -5.968  17.858   2.475  -4.584  16.856   2.402  -6.765  13.187   2.567  -6.270
  12.489   3.475  -8.037  13.013   2.166  -8.366  13.490   1.339  -9.024  12.143
   2.878  -8.939  12.419   3.929 -10.532  12.409   2.451 -11.225  11.771   2.999
 -10.957  13.887   2.686 -10.305  14.604   2.187 -11.950  14.033   2.262 -10.958
  14.258   3.712 -10.768  12.353   0.937 -11.807  12.595   0.710  -9.981  12.958
   0.487 -10.662  11.296   0.690  -8.772  10.632   2.641  -9.191   9.908   3.588
  -8.041  10.188   1.614  -7.763  10.824   0.880  -7.608   8.761   1.327  -8.451
   8.078   1.219  -6.840   8.684  -0.046  -7.558   9.001  -0.802  -6.062   9.447
  -0.038  -6.248   7.280  -0.312  -5.409   7.051   0.345  -7.007   6.503  -0.220
  -5.728   6.994  -1.753  -6.030   7.700  -2.719  -4.911   5.972  -1.981  -4.585
   5.824  -2.925  -4.493   5.441  -1.230  -6.742   8.234   2.471  -6.774   7.117
   3.016  -5.818   9.054   2.940  -5.690   9.868   2.357  -4.903   8.945   4.047
  -4.541   7.917   4.068  -3.628   9.781   3.746  -3.889  10.837   3.821  -2.876
   9.619   4.518  -2.873   9.500   2.397  -3.373  10.082   1.623  -1.873   9.921
   2.500  -2.837   8.081   1.858  -2.885   7.075   2.620  -2.712   8.063   0.603
  -5.423   9.316   5.434  -4.989   8.682   6.374  -6.248  10.376   5.529  -6.364
  10.853   4.646  -6.711  10.962   6.752  -5.890  11.561   7.145  -7.861  11.994
   6.419  -7.556  12.718   5.664  -8.733  11.496   5.995  -8.240  12.906   7.629
  -8.534  12.314   8.496  -7.141  13.823   8.082  -7.500  14.580   8.780  -6.273
  13.297   8.479  -6.692  14.362   7.248  -9.432  13.776   7.198 -10.120  13.977
   8.019  -9.106  14.648   6.630  -9.995  13.261   6.420  -6.985  10.022   7.887
  -6.356  10.207   8.918  -7.681   8.875   7.698  -8.353   8.466   6.406  -7.555
   8.076   5.774  -8.815   9.361   5.991  -9.377   7.425   6.635  -9.418   6.816
   5.732 -10.352   7.873   6.828  -8.744   6.811   7.871  -8.008   6.075   7.546
  -9.496   6.291   8.465  -8.049   7.882   8.692  -8.740   8.310   9.419  -6.865
   7.346   9.501  -6.822   7.386  10.689  -5.873   6.797   8.793  -5.995   6.766
   7.791  -4.674   6.195   9.432  -4.878   5.633  10.343  -3.979   5.155   8.531
  -3.718   5.728   7.641  -3.040   4.898   9.021  -4.713   4.009   8.321  -5.540
   4.298   7.928  -3.527   7.203   9.786  -2.637   6.873  10.559  -3.598   8.486
   9.360  -4.412   8.645   8.783  -2.896   9.690   9.957  -1.832   9.473  10.046
  -2.970  10.920   8.938  -2.369  10.653   8.069  -4.004  11.200   8.739  -2.208
  12.200   9.513  -1.411  11.863  10.176  -1.583  12.967   8.320  -0.802  12.388
   7.828  -2.392  13.254   7.647  -1.065  13.780   8.829  -3.200  13.284  10.100
  -2.616  14.178  10.316  -3.914  13.547   9.320  -3.526  12.971  11.092  -3.441
   9.999  11.365  -2.634  10.105  12.293  -4.770   9.967  11.473  -5.266   9.890
  10.596  -5.551  10.376  12.629  -5.250  11.348  13.020  -7.007  10.404  12.191
  -7.739  10.641  12.963  -7.097  11.138  11.391  -7.383   9.474  11.763  -5.467
   9.380  13.822  -5.191   9.887  14.944  -5.758   8.108  13.605  -6.046   7.798
  12.688  -5.902   7.071  14.602  -6.613   7.480  15.320  -6.603   5.807  14.082
  -6.278   5.691  13.048  -6.112   4.999  14.625  -8.088   5.858  14.055  -8.380
   6.903  13.950  -8.735   5.166  12.887  -8.533   5.695  11.955  -8.327   4.171
  12.715  -9.803   5.039  13.068  -8.680   5.217  15.341  -8.610   4.154  15.109
  -8.116   5.342  16.265  -9.724   5.462  15.534  -4.570   6.917  15.391  -4.740
   6.863  16.578  -3.356   6.731  14.896  -3.063   6.599  13.485  -2.934   7.600
  13.074  -3.806   6.038  12.919  -1.666   5.938  13.452  -1.099   6.282  12.587
  -1.754   4.852  13.498  -0.999   6.455  14.729  -0.529   7.400  14.459  -0.300
   5.678  15.038  -2.145   6.666  15.714  -2.234   5.761  16.315  -1.990   7.925
  16.566  -1.906   7.822  17.749  -1.994   9.110  15.924  -2.050   9.217  14.921
  -1.986  10.447  16.594  -1.038  10.547  17.123  -2.163  11.674  15.648  -2.986
  11.393  14.991  -2.252  12.567  16.267  -0.927  11.848  14.777  -0.925  10.948
  14.161  -1.091  13.046  13.821  -1.436  13.973  14.278  -0.090  13.130  13.400
  -1.820  12.725  13.077   0.400  12.059  15.545   0.433  12.610  16.485   0.674
  11.044  15.833   1.127  12.466  14.842  -3.025  10.630  17.732  -2.725  11.138
  18.801  -4.251  10.221  17.527  -4.556   9.852  16.638  -5.192  10.097  18.600
  -5.597  11.096  18.756  -6.460   9.404  18.032  -6.849  10.022  17.223  -6.224
   8.398  17.684  -7.584   9.260  19.100  -8.147  10.481  19.620  -7.772  11.460
  19.361  -9.226  10.348  20.476  -9.797  11.163  20.895  -9.630   9.073  21.023
 -10.645   9.002  21.931 -10.983   9.850  22.226  -8.898   7.888  20.642  -9.059
   6.971  21.188  -7.917   8.004  19.652  -7.425   7.148  19.214  -4.723   9.360
  19.904  -4.893  10.017  20.935  -4.303   8.090  19.875  -4.421   7.631  18.983
  -3.909   7.278  20.998  -4.787   7.000  21.582  -3.398   5.872  20.600  -2.309
   5.827  20.593  -3.760   5.237  21.409  -3.993   5.152  19.396  -3.771   5.792
  18.542  -3.445   4.210  19.369  -5.508   4.980  19.491  -6.101   4.789  20.563
  -6.215   5.064  18.363  -7.194   4.869  18.512  -5.706   5.088  17.491  -2.911
   8.011  21.882  -2.970   7.804  23.046  -2.058   8.791  21.217  -2.090   8.807
  20.208  -1.076   9.703  21.926  -0.732   9.178  22.818   0.192   9.903  21.056
   1.032   9.330  21.449  -0.137   9.639  20.051   0.739  11.297  20.854   0.457
  12.069  19.735  -0.124  11.561  18.980   0.639  13.407  19.711   0.222  13.997
  18.908   1.225  13.993  20.773   1.266  15.338  20.763   1.476  15.704  21.625
   1.630  13.288  21.908   2.206  13.685  22.730   1.381  11.917  21.923   1.713
  11.389  22.805  -1.750  10.994  22.366  -1.850  11.293  23.613  -2.213  11.909
  21.446  -2.155  11.668  20.467  -2.862  13.104  21.800  -2.140  13.785  22.252
  -3.319  13.890  20.565  -2.557  14.120  19.820  -4.003  13.280  19.975  -3.784
  14.820  20.892  -3.959  12.988  22.899  -3.948  13.771  23.850  -4.789  11.933
  22.934  -4.897  11.447  22.056  -5.927  11.772  23.871  -6.378  12.742  24.082
  -7.023  10.939  23.222  -7.869  10.786  23.892  -7.223  11.472  22.292  -6.562
   9.606  22.966  -5.877   9.725  22.303  -5.549  11.107  25.211  -6.249  11.269
  26.186  -4.470  10.323  25.157  -4.032  10.151  24.263  -4.080   9.580  26.369
  -4.445  10.239  27.157  -4.904   8.262  26.350  -5.974   8.469  26.340  -4.653
   7.753  25.419  -4.581   7.279  27.437  -5.252   6.424  27.354  -3.563   6.890
  27.427  -4.894   7.821  28.824  -3.909   7.804  29.614  -6.072   8.197  29.094
  -2.590   9.448  26.636  -1.986   9.982  27.599  -1.962   8.760  25.752  -2.397
   8.411  24.910  -0.482   8.460  25.833  -0.319   7.784  24.993   0.428   9.673
  25.656   0.228  10.137  24.690   0.257  10.394  26.455   1.824   9.231  25.616
   2.128   8.789  24.819  -0.019   7.589  27.074   0.397   8.057  28.108  -0.067
   6.233  26.947  -0.665   5.808  26.253   0.374   5.293  27.952   0.176   5.591
  28.981  -0.389   3.945  27.643  -1.295   4.265  27.129   0.220   3.260  27.054
  -0.646   3.508  28.608   1.896   4.997  27.872   2.475   5.180  26.815   2.445
   4.551  29.010   1.884   4.548  30.361   1.131   3.778  30.529   1.521   5.550
  30.587   3.007   4.499  31.387   2.544   3.976  32.223   3.420   5.474  31.647
   4.143   3.794  30.618   4.059   2.708  30.646   5.153   4.086  30.904   3.857
   4.195  29.153   4.404   5.117  28.958   4.294   3.160  28.085   5.352   3.217
  27.486   3.430   2.183  27.827   2.608   2.065  28.402   3.654   1.360  26.643
   4.622   0.859  26.656   2.559   0.273  26.484   2.487  -0.389  27.347   1.632
   0.844  26.424   2.692  -0.585  25.197   2.281  -0.003  24.372   3.751  -0.815
  25.084   1.901  -1.903  25.309   0.864  -1.631  25.507   1.948  -2.500  24.398
   2.417  -2.713  26.431   3.422  -2.661  26.512   1.816  -3.323  27.465   0.577
  -3.768  27.343   0.168  -3.729  26.420   0.290  -4.592  27.851   2.477  -3.702
  28.506   3.431  -3.429  28.694   2.085  -4.375  29.150   3.763   2.104  25.319
   4.846   2.025  24.700   2.805   2.912  24.893   2.046   3.018  25.550   2.843
   3.645  23.604   3.021   2.935  22.796   1.557   4.449  23.265   0.771   3.706
  23.399   1.435   5.197  24.049   1.307   5.059  21.853   2.093   5.763  21.579
   1.405   4.108  20.666   0.721   3.266  20.779   1.127   4.688  19.786   2.426
   3.730  20.602   0.072   5.913  21.906   0.252   6.592  22.740  -0.068   6.490
  20.992  -0.818   5.369  22.222   4.075   4.568  23.596   4.709   4.760  22.522
   4.389   5.194  24.783   3.791   5.001  25.574   5.571   6.041  24.927   5.510
   6.723  24.079   5.541   6.850  26.252   4.538   7.231  26.445   5.789   6.194
  27.086   6.530   8.029  26.248   7.566   7.775  26.023   6.242   8.684  25.426
   6.515   8.786  27.597   5.539   8.702  28.074   7.172   8.338  28.343   7.021
  10.179  27.569   8.027  10.270  27.570   6.346  11.291  27.411   5.055  11.379
  27.267   4.478  10.559  27.391   4.618  12.285  27.350   6.971  12.433  27.405
   7.937  12.578  27.662   6.432  13.282  27.315   6.910   5.207  24.826   7.883
   5.835  24.456   6.986   3.891  25.161   6.187   3.351  25.463   8.235   3.128
  25.212   8.938   3.552  25.929   7.965   1.658  25.597   7.253   1.635  26.423
   7.423   1.077  24.850   9.166   0.995  25.993   8.939   0.249  26.553   8.902
   3.106  23.885   8.213   3.039  22.846  10.237   3.238  23.863  10.692   3.507
  24.724  10.974   3.284  22.597  10.823   4.287  22.198  12.411   3.132  22.944
  12.582   2.266  23.585  12.986   2.848  22.063  12.806   4.017  23.443  10.524
   2.340  21.409  10.428   2.842  20.302  10.273   0.989  21.692  10.479   0.298
  22.956   9.570   0.405  23.549  11.403   0.637  23.424  10.690  -1.152  22.528
  10.524  -1.892  23.312  11.665  -1.181  22.041   9.702  -1.196  21.347   8.724
  -1.294  21.816   9.930  -2.022  20.674   9.779   0.137  20.623  10.494   0.092
  19.801   8.512   0.551  19.902   8.523   0.729  18.686   7.492   0.644  20.711
   7.610   0.543  21.709   6.193   0.994  20.327   5.876   0.192  19.660   5.327
   0.988  21.589   5.732   1.715  22.292   4.296   1.212  21.314   5.383  -0.344
  22.316   6.364  -0.762  22.949   4.422  -1.171  22.210   4.539  -2.112  22.558
   3.493  -0.872  21.949   6.225   2.339  19.612   5.693   2.347  18.515   6.789
   3.369  20.167   7.063   3.302  21.137   7.020   4.720  19.648   6.081   5.263
  19.547   7.946   5.428  20.619   7.380   5.388  21.550   8.899   4.901  20.648
   8.245   7.105  20.115   8.949   7.288  21.235   7.578   4.655  18.266   7.056
   5.304  17.311   8.702   3.943  18.029   9.064   3.373  18.781   9.422   3.784
  16.770   9.550   4.817  16.449  10.738   3.028  17.076  10.451   2.224  17.754
  11.355   2.563  15.747  12.356   2.185  15.954  10.738   1.698  15.502  11.435
   3.384  15.036  11.698   4.002  17.705  11.987   4.710  16.928  11.119   4.529
  18.463  12.966   3.419  18.342  13.721   3.052  17.647  13.336   4.254  18.938
  12.710   2.662  19.084   8.574   3.093  15.725   8.592   3.560  14.551   7.831
   2.108  16.113   7.886   1.745  17.054   7.056   1.293  15.132   7.674   1.198
  14.239   6.780  -0.028  15.703   6.284   0.034  16.672   6.084  -0.474  14.993
   8.029  -0.927  15.901   8.802  -0.374  16.436   7.625  -2.033  16.828   6.735
  -2.557  16.480   8.463  -2.679  17.091   7.441  -1.554  17.789   8.659  -1.602
  14.664   7.899  -2.062  14.033   9.326  -0.935  14.117   9.358  -2.385  14.958
   5.728   2.146  14.763   5.365   2.250  13.600   5.104   2.781  15.768   5.483
   2.720  16.702   4.034   3.726  15.518   3.110   3.241  15.204   3.700   4.375
  16.890   3.611   3.620  17.671   4.570   5.001  17.085   2.418   5.259  16.957
   2.531   5.803  17.895   2.393   6.390  15.898   3.401   6.805  15.908   2.051
   6.071  14.914   1.719   7.180  16.228   1.090   4.434  16.925   1.051   3.608
  17.634   0.285   5.122  17.185   0.941   4.042  15.919   4.473   4.755  14.423
   3.854   4.985  13.414   5.680   5.364  14.593   6.158   5.252  15.475   6.238
   6.490  13.691   5.483   7.272  13.622   7.413   7.074  14.449   8.083   6.215
  14.478   7.716   7.989  13.940   7.032   7.349  15.433   6.600   5.932  12.274
   6.243   6.618  11.314   7.048   4.670  12.185   7.378   4.298  13.064   7.263
   3.845  10.951   8.010   4.276  10.284   7.803   2.453  11.340   8.521   2.561
  12.153   7.017   1.793  11.708   8.440   1.737  10.149   7.592   1.475   9.516
   9.049   2.399   9.535   9.465   0.313  10.495  11.087   0.952  11.075  10.820
   1.749  11.768  11.523   0.039  11.482  11.740   1.422  10.339   6.061   3.814
  10.073   6.166   4.185   8.889   4.934   3.283  10.603   4.951   3.051  11.586
   3.580   3.323   9.980   3.542   2.755   9.051   2.621   2.578  10.951   2.935
   1.535  10.989   2.819   3.082  11.897   1.162   2.551  10.554   0.271   3.592
  10.866   0.696   4.394  11.452  -1.072   3.548  10.462  -1.725   4.374  10.699
  -1.530   2.379   9.789  -2.510   2.448   9.340  -0.670   1.429   9.306  -0.958
   0.704   8.558   0.643   1.453   9.826   1.295   0.756   9.320   3.192   4.760
   9.603   2.672   4.988   8.514   3.351   5.722  10.524   3.542   5.429  11.471
   2.856   7.081  10.376   1.785   6.987  10.195   2.923   7.717  11.817   2.513
   7.050  12.576   3.963   7.767  12.141   2.185   8.984  12.070   2.725   9.790
  11.573   0.704   9.020  11.769   0.194   8.353  12.464   0.244   9.987  11.976
   0.484   8.793  10.726   2.257   9.241  13.560   3.268   9.186  13.964   2.014
  10.292  13.715   1.580   8.626  14.153   3.302   7.972   9.236   2.420   8.650
   8.593   4.621   7.906   8.948   5.256   7.348   9.500   5.391   8.691   7.887
   5.209   9.726   8.179   6.863   8.233   7.867   6.898   7.178   8.141   7.629
   8.646   6.589   7.238   8.007   5.797   7.500   9.724   6.493   8.695   8.458
   6.719   7.577   9.060   8.934   7.329  10.117   8.832   7.321   8.727   9.939
   8.660   9.036   8.819   4.790   8.642   6.462   4.581   9.659   5.798   4.377
   7.419   6.089   4.553   6.573   6.612   3.595   7.190   4.897   4.241   7.295
   4.026   3.167   5.732   4.867   3.906   4.972   5.124   2.513   5.508   5.710
   2.525   5.246   3.624   3.176   4.593   2.582   4.125   4.249   2.603   2.241
   4.341   1.624   2.485   3.987   0.633   1.009   4.896   2.009   1.195   5.488
   3.257   0.441   5.995   3.842   2.431   8.142   4.654   2.415   8.884   3.684
   1.493   7.907   5.579   1.699   7.375   6.412   0.300   8.701   5.583  -0.266
   8.522   4.669  -0.674   8.228   6.649  -0.209   8.372   7.624  -1.636   8.717
   6.494  -0.885   6.744   6.664  -1.816   6.134   5.782  -2.325   6.813   5.114
  -1.898   4.755   5.733  -2.544   4.314   4.989  -1.063   3.892   6.473  -1.241
   2.535   6.366  -1.385   2.328   5.440  -0.275   4.519   7.516   0.304   3.821
   8.101  -0.174   5.880   7.537   0.552   6.368   8.169   0.586  10.204   5.715
  -0.054  10.925   5.002   1.601  10.568   6.504   1.991   9.867   7.119   1.952
  11.909   6.727   1.180  12.536   7.173   2.752  11.881   7.467   2.441  12.602
   5.468   1.875  13.641   5.092   3.373  12.006   4.722   3.763  11.116   4.999
   3.929  12.724   3.594   4.060  13.794   3.750   5.353  12.264   3.184   5.893
  13.025   2.619   5.978  12.135   4.068   5.408  11.014   2.347   5.083   9.773
   2.874   4.871   9.447   3.806   5.246   8.903   1.898   5.256   7.824   1.940
   5.421   9.597   0.718   5.703  10.891   1.010   6.140  11.623   0.347   2.933
  12.677   2.454   2.856  13.614   1.653   2.188  11.581   2.301   2.214  10.863
   3.011   1.168  11.506   1.174   1.608  11.913   0.264   0.800  10.004   0.801
   0.421   9.431   1.647   0.007   9.991   0.054   1.938   9.201   0.224   2.287
   9.719  -0.670   2.721   9.014   0.959   1.438   7.837  -0.274   1.146   7.319
   0.639   0.570   7.978  -0.918   2.469   6.973  -0.854   3.359   7.398  -1.071
   2.238   5.761  -1.310   1.077   5.193  -1.368   0.316   5.588  -0.833   0.926
   4.243  -1.675   3.250   5.100  -1.740   4.213   5.367  -1.594   3.003   4.298
  -2.302  -0.096  12.331   1.458  -0.626  12.926   0.527  -0.559  12.471   2.714
  -0.189  11.851   3.420  -1.722  13.320   3.038  -2.641  13.173   2.470  -2.156
  13.046   4.465  -2.331  11.972   4.523  -1.241  13.214   5.033  -3.513  14.047
   5.067  -4.509  13.535   4.339  -1.325  14.782   2.921  -2.126  15.546   2.420
  -0.095  15.155   3.349   0.381  14.477   3.927   0.282  16.531   3.459  -0.655
  17.068   3.318   0.904  16.789   4.877   1.883  16.309   4.908   1.074  17.862
   4.968   0.135  16.224   6.092  -0.073  15.158   6.000   1.048  16.331   7.324
   0.605  15.983   8.257   1.967  15.806   7.063   1.307  17.379   7.472  -1.132
  16.950   6.402  -1.673  17.052   5.462  -1.835  16.370   7.001  -1.007  17.920
   6.883   1.103  17.157   2.334   0.636  17.957   1.603   2.367  16.748   2.162
   2.574  16.109   2.917   3.340  17.324   1.236   3.429  18.402   1.373   4.699
  16.709   1.486   4.665  15.626   1.365   5.647  17.293   0.310   5.283  16.875
  -0.628   5.641  18.383   0.290   6.681  16.966   0.423   5.282  17.090   2.850
   5.550  18.146   2.852   4.486  16.917   3.574   6.426  16.253   3.431   7.203
  16.120   2.678   6.925  16.846   4.198   5.963  15.356   3.841   2.847  17.091
  -0.206   3.046  18.007  -1.022   2.209  15.970  -0.578   1.833  15.283   0.059
   1.769  15.774  -1.938   2.685  15.767  -2.528   1.242  14.320  -2.115   0.943
  13.991  -1.120   0.378  14.326  -2.780   2.245  13.319  -2.687   1.999  12.672
  -3.894   1.182  12.988  -4.526   2.874  11.706  -4.491   2.742  11.246  -5.459
   4.073  11.471  -3.801   4.898  10.450  -4.281   4.912  10.397  -5.240   4.374
  12.018  -2.541   5.326  11.785  -2.089   3.437  12.933  -1.965   3.676  13.410
  -1.025   0.782  16.860  -2.477   1.095  17.636  -3.343  -0.463  16.879  -1.917
  -1.030  15.993  -0.913  -0.242  15.824  -0.179  -1.281  15.050  -1.400  -2.224
  16.758  -0.420  -1.914  17.564   0.246  -2.861  16.032   0.086  -2.747  17.352
  -1.727  -3.430  18.175  -1.516  -3.218  16.639  -2.403  -1.499  17.778  -2.443
  -1.621  17.548  -3.501  -1.082  19.301  -2.271  -1.580  20.186  -3.003  -0.201
  19.650  -1.354   0.207  18.898  -0.818   0.435  20.992  -1.201  -0.372  21.714
  -1.073   1.332  20.926   0.051   0.735  20.562   0.887   2.230  20.313  -0.021
   1.971  22.246   0.516   1.107  23.305   0.782   0.056  23.110   0.628   1.669
  24.493   1.222   1.023  25.320   1.477   2.985  24.651   1.539   3.406  25.516
   2.030   3.822  23.630   1.298   4.877  23.678   1.528   3.380  22.395   0.790
   4.100  21.663   0.456   1.342  21.238  -2.447   1.035  22.092  -3.275   2.504
  20.560  -2.622   2.915  19.963  -1.918   3.350  20.628  -3.882   3.514  21.703
  -3.957   4.628  19.823  -3.541   4.243  18.809  -3.437   5.357  19.793  -4.351
   5.408  20.231  -2.302   4.877  19.867  -1.423   6.828  19.600  -2.306   6.690
  18.521  -2.380   7.331  19.854  -3.239   7.400  19.890  -1.425   5.687  21.686
  -1.944   5.990  22.069  -2.919   4.732  22.175  -1.754   6.329  21.874  -1.084
   2.718  20.332  -5.198   3.072  21.022  -6.184   1.747  19.405  -5.323   1.376
  18.959  -4.497   1.350  18.852  -6.599   1.343  19.548  -7.438   2.488  17.891
  -6.963   2.210  17.614  -7.980   3.432  18.436  -6.987   2.737  16.793  -5.984
   3.732  16.379  -6.150   2.862  17.278  -5.016   1.395  15.477  -5.869   1.599
  14.595  -7.387   1.043  13.660  -7.320   1.366  15.067  -8.341   2.657  14.331
  -7.390  -0.059  18.296  -6.603  -0.733  18.498  -5.595  -0.592  17.651  -7.682
  -0.023  17.532  -8.508  -2.019  17.188  -7.813  -2.438  17.206  -6.806  -2.837
  18.141  -8.730  -3.857  17.757  -8.701  -2.908  19.138  -8.295  -2.322  18.299
 -10.232  -1.567  19.081 -10.149  -1.916  17.376 -10.644  -3.554  18.801 -11.008
  -3.888  19.722 -10.530  -3.289  19.079 -12.028  -4.555  17.757 -11.220  -4.214
  16.912 -11.655  -5.890  17.809 -11.230  -6.558  18.770 -10.685  -6.100  19.479
 -10.130  -7.559  18.691 -10.794  -6.563  16.944 -11.915  -6.075  16.196 -12.389
  -7.543  17.059 -12.130  -2.117  15.780  -8.296  -2.938  15.011  -7.804  -1.190
  15.465  -9.310  -0.543  16.191  -9.580  -1.234  14.155 -10.012  -0.409  14.184
 -10.723  -0.998  13.350  -9.315  -2.549  13.934 -10.652  -3.197  14.900 -11.086
  -2.922  12.675 -10.898  -2.348  11.887 -10.634  -4.076  12.275 -11.702  -4.336
  13.151 -12.298  -4.048  11.409 -12.362  -5.277  12.184 -10.754  -6.295  12.834
 -11.006  -5.191  11.270  -9.710  -4.284  10.831  -9.639  -6.248  10.798  -8.771
  -6.223   9.714  -8.659  -6.053  11.286  -7.334  -6.239  12.349  -7.180  -6.768
  10.697  -6.760  -4.683  10.863  -6.797  -4.389   9.979  -7.362  -4.015  11.703
  -6.984  -4.804  10.483  -5.268  -4.828  11.387  -4.659  -5.732   9.919  -5.173
  -3.667   9.485  -4.946  -3.821   8.593  -5.553  -2.681   9.896  -5.160  -3.493
   9.176  -3.523  -3.189   9.959  -2.963  -4.353   8.814  -3.134  -2.757   8.489
  -3.446  -7.689  10.990  -9.376  -8.500  11.679  -8.725  -8.085  10.494 -10.579
  -7.262   9.678 -11.488  -6.921   8.812 -10.920  -6.347  10.194 -11.778  -8.231
   9.305 -12.705  -8.594   8.285 -12.581  -7.750   9.487 -13.666  -9.308  10.378
 -12.551 -10.266  10.125 -13.005  -8.921  11.274 -13.037  -9.473  10.603 -11.077
  -9.959  11.537 -10.793 -10.360   9.583 -10.345 -10.891   8.563 -10.897 -10.475
   9.769  -9.050 -10.014  10.566  -8.634 -11.166   8.904  -8.129 -10.803   7.902
  -8.359 -10.688   9.126  -6.640 -10.769  10.171  -6.339 -11.447   8.637  -6.029
  -9.269   8.528  -6.384  -9.338   7.455  -6.559  -8.560   9.009  -7.057  -8.518
   8.572  -4.743  -9.286   7.111  -3.851  -8.953   6.252  -4.433  -8.877   7.113
  -2.840 -10.376   7.133  -3.830 -12.737   9.047  -8.191 -13.290  10.076  -7.872
 -13.469   7.977  -8.532 -12.876   6.691  -8.917 -12.151   6.305  -8.200 -12.338
   6.710  -9.865 -14.087   5.751  -9.106 -13.989   4.926  -8.400 -13.956   5.223
 -10.050 -15.366   6.551  -8.914 -16.057   5.927  -8.347 -15.770   6.846  -9.882
 -14.881   7.837  -8.120 -15.454   8.654  -8.558 -15.123   7.773  -6.621 -14.412
   7.159  -5.852 -16.185   8.552  -6.165 -16.667   9.222  -6.747 -16.681   8.373
  -4.781 -15.936   8.921  -4.205 -18.072   9.026  -4.670 -18.115   9.936  -5.268
 -18.846   8.362  -5.056 -18.478   9.311  -3.141 -18.454   8.302  -2.729 -17.698
  10.290  -2.266 -17.679  11.296  -2.685 -18.189  10.361  -1.295 -16.714   9.852
  -2.102 -19.916   9.773  -3.249 -20.110  10.583  -3.951 -20.575   8.959  -3.551
 -20.271  10.197  -2.309 -16.716   6.963  -4.121 -16.415   6.796  -2.899 -17.097
   6.031  -4.934 -17.406   6.334  -5.847 -17.095   4.573  -4.611 -17.612   4.508
  -3.654 -17.993   3.946  -5.679 -18.901   4.506  -5.902 -17.353   4.069  -6.553
 -18.328   2.431  -5.560 -17.444   1.842  -5.315 -19.437   2.163  -4.566 -20.346
   2.694  -4.850 -19.626   1.091  -4.503 -19.240   2.608  -3.591 -18.756   1.821
  -6.886 -18.002   2.062  -7.635 -18.954   0.753  -6.788 -19.674   2.299  -7.227
 -15.658   3.916  -4.325 -15.475   3.278  -3.317 -14.636   4.107  -5.169 -14.822
   4.658  -5.995 -13.241   3.830  -4.737 -13.216   2.852  -4.255 -12.248   3.830
  -5.876 -12.589   3.167  -6.671 -12.258   4.859  -6.233 -11.219   3.511  -5.708
 -12.732   4.781  -3.589 -12.223   4.209  -2.614 -13.099   6.061  -3.485 -13.542
   6.392  -4.330 -12.783   6.912  -2.303 -11.708   7.028  -2.166 -13.235   8.317
  -2.598 -12.911   8.557  -3.610 -14.302   8.535  -2.644 -12.421   9.399  -1.456
 -13.113   8.945  -0.407 -13.388   6.298  -1.074 -12.720   6.142  -0.058 -14.677
   5.863  -1.028 -15.133   5.896  -1.929 -15.330   5.131   0.081 -15.363   5.788
   0.951 -16.827   4.885  -0.337 -16.720   4.331  -1.269 -17.594   4.215   0.738
 -17.547   4.879   1.601 -18.585   3.841   0.480 -17.001   3.355   1.050 -17.453
   6.090  -0.627 -17.030   6.580  -1.336 -14.654   3.844   0.472 -14.395   3.649
   1.656 -14.456   2.876  -0.303 -14.608   3.103  -1.275 -13.677   1.707   0.027
 -14.198   1.288   0.887 -13.417   0.659  -1.070 -12.802   1.078  -1.866 -12.765
  -0.097  -0.634 -14.787   0.114  -1.644 -15.181  -0.672  -0.999 -15.501   0.922
  -1.805 -14.483  -0.880  -3.140 -14.295   0.325  -4.491 -13.302   0.774  -4.514
 -14.473  -0.182  -5.439 -15.046   1.115  -4.506 -12.315   2.060   0.543 -11.888
   1.471   1.559 -11.605   3.037  -0.058 -11.967   3.833  -0.564 -10.268   3.304
   0.411  -9.748   2.354   0.531  -9.439   4.183  -0.538  -8.395   4.001  -0.282
  -9.560   3.821  -1.559  -9.619   5.241  -0.344 -10.399   4.127   1.806  -9.461
   4.006   2.595 -11.470   4.825   2.186 -12.143   4.871   1.434 -11.832   5.301
   3.593 -10.877   5.708   3.925 -12.906   6.452   3.510 -13.700   6.279   2.784
 -13.697   6.766   4.845 -14.333   5.931   5.136 -12.962   7.084   5.584 -14.331
   7.612   4.579 -12.215   7.742   3.096 -11.691   8.128   3.970 -11.389   7.456
   2.445 -13.018   8.786   2.330 -13.877   9.080   2.933 -12.368   9.639   2.136
 -13.423   8.467   1.369 -12.199   4.100   4.509 -11.581   3.914   5.527 -13.137
   3.234   4.201 -13.641   3.460   3.356 -13.375   1.989   4.926 -13.961   2.228
   5.813 -14.310   1.150   4.046 -15.091   1.714   3.535 -13.713   0.725   3.240
 -15.021  -0.034   4.705 -14.241  -0.604   5.210 -15.743   0.422   5.383 -15.863
  -1.170   3.692 -16.193  -2.494   4.936 -17.242  -2.421   5.221 -16.048  -3.466
   4.464 -15.606  -2.338   5.841 -12.142   1.221   5.448 -11.862   1.210   6.662
 -11.285   0.833   4.461 -11.540   1.030   3.504 -10.075   0.099   4.695 -10.361
  -0.773   5.283  -9.396  -0.227   3.378 -10.113  -0.784   2.775  -9.250   0.693
   2.811  -8.074  -0.931   3.524  -6.889  -0.166   3.601  -6.893   0.890   3.374
  -5.659  -0.784   3.926  -4.770  -0.210   4.140  -5.640  -2.111   4.239  -4.744
  -2.507   4.694  -6.775  -2.903   4.066  -6.707  -3.952   4.313  -7.971  -2.323
   3.714  -8.902  -2.868   3.659  -9.160   0.981   5.553  -8.625   0.453   6.521
  -8.838   2.226   5.126  -9.266   2.686   4.335  -7.800   2.992   5.894  -6.971
   2.284   5.899  -7.541   4.231   5.002  -7.347   3.824   4.010  -8.426   4.867
   4.964  -5.942   4.981   5.517  -5.961   6.050   4.717  -8.293   3.210   7.285
  -7.467   3.408   8.142  -9.585   3.242   7.570 -10.271   3.118   6.839  -9.984
   3.482   8.990  -9.410   4.280   9.462 -11.507   3.809   9.080 -11.993   2.888
   8.757 -12.031   4.143  10.474 -11.846   3.275  11.107 -11.556   5.026  10.902
 -13.111   4.286  10.504 -11.937   4.789   8.128 -12.303   4.267   7.410  -9.872
   2.227   9.797  -9.372   2.210  10.920 -10.272   1.073   9.184 -10.889   1.232
   8.400 -10.018  -0.299   9.572 -10.689  -0.443  10.419 -10.517  -1.388   8.600
  -9.928  -1.402   7.683 -10.356  -2.385   9.012 -12.278  -1.385   8.264 -12.378
  -0.143   7.781  -8.505  -0.466  10.036  -8.176  -0.843  11.144  -7.623  -0.253
   9.087  -7.944  -0.002   8.163  -6.251  -0.476   9.204  -6.231  -1.496   9.586
  -5.585  -0.522   7.817  -6.222  -1.062   7.116  -5.400   0.489   7.454  -4.228
  -1.188   7.815  -4.023  -2.324   8.257  -3.310  -0.489   7.177  -2.397  -0.877
   6.988  -3.542   0.393   6.743  -5.708   0.474  10.287  -4.833   0.075  11.046
  -6.166   1.765  10.347  -6.755   2.024   9.568  -5.841   2.691  11.410  -4.775
   2.912  11.356  -6.385   3.635  11.413  -6.064   2.129  12.712  -5.125   2.022
  13.505  -7.292   1.756  12.999  -8.027   1.792  12.307  -7.578   1.090  14.308
  -7.305   1.853  15.037  -9.121   0.810  14.403  -9.646   1.744  14.205  -9.421
   0.075  13.657  -9.613   0.303  15.728  -9.379  -1.015  16.124  -8.853  -1.654
  15.431  -9.846  -1.500  17.351  -9.571  -2.472  17.735 -10.478  -0.649  18.250
 -10.861  -1.118  19.460 -10.058  -1.119  19.986 -10.667   0.703  17.916 -11.183
   1.293  18.659 -10.287   1.210  16.620 -10.454   2.233  16.317  -6.776  -0.213
  14.606  -6.486  -0.479  15.768  -6.410  -0.993  13.588  -6.641  -0.609  12.683
  -5.682  -2.293  13.663  -6.100  -2.934  14.438  -5.788  -2.995  12.335  -6.817
  -2.941  11.977  -5.300  -2.308  11.644  -5.175  -4.385  12.195  -4.166  -4.321
  12.601  -5.859  -5.459  13.045  -6.858  -5.682  12.670  -5.237  -6.354  13.065
  -6.102  -5.062  14.030  -5.380  -4.796  10.791  -4.785  -5.697  10.642  -6.440
  -4.750  10.541  -4.942  -4.029  10.152  -4.231  -2.057  14.184  -3.959  -2.530
  15.313  -3.452  -1.203  13.497  -3.794  -0.818  12.628  -1.984  -1.166  13.873
  -1.786  -2.180  14.220  -0.987  -0.743  12.733  -1.018   0.346  12.756   0.012
  -1.018  13.073  -1.359  -1.346  11.366  -2.279  -0.851  11.055  -0.569  -1.045
  10.677  -1.389  -2.855  11.288  -0.809  -3.477  12.143  -1.961  -3.470  10.287
  -1.835  -4.472  10.277  -2.618  -3.082   9.625  -1.781  -0.285  15.111  -1.003
  -0.649  16.009  -2.429   0.853  15.176  -3.116   1.168  14.507  -2.258   1.806
  16.319  -1.195   2.047  16.323  -2.987   3.172  16.090  -2.990   3.830  16.959
  -2.616   3.663  15.190  -4.361   2.859  15.903  -4.546   2.443  15.058  -2.598
   1.210  17.690  -1.841   1.269  18.623  -3.831   0.587  17.854  -4.397   0.602
  17.018  -4.282  -0.022  19.171  -4.233   0.680  20.004  -5.768  -0.429  18.877
  -5.728  -1.127  18.041  -6.209  -1.015  19.684  -6.735   0.814  18.535  -6.286
   1.293  17.665  -7.745   0.492  18.282  -6.816   1.806  19.690  -5.876   2.323
  19.886  -7.543   2.568  19.409  -7.477   1.130  20.861  -7.752   0.172  20.700
  -7.623   1.627  22.091  -7.280   2.848  22.376  -6.723   3.408  21.746  -7.378
   3.048  23.361  -8.139   0.832  23.017  -8.304  -0.136  22.779  -8.512   1.227
  23.869  -3.447  -1.297  19.506  -3.024  -1.453  20.661  -3.179  -2.175  18.499
  -3.548  -2.107  17.561  -2.105  -3.159  18.694  -2.399  -3.891  19.446  -1.710
  -3.941  17.471  -2.610  -4.491  17.196  -1.523  -3.330  16.588  -0.521  -4.835
  17.636   0.708  -4.455  17.112   0.748  -3.554  16.518   1.763  -5.406  17.312
   2.644  -5.087  16.774   1.664  -6.593  18.104   2.781  -7.420  18.252   2.492
  -8.296  18.518   0.408  -6.888  18.667   0.245  -7.825  19.179  -0.692  -6.029
  18.393  -1.687  -6.310  18.706  -0.844  -2.630  19.343  -0.494  -3.019  20.496
  -0.249  -1.557  18.764  -0.587  -1.332  17.840   0.999  -0.953  19.308   1.755
  -1.735  19.375   1.439   0.089  18.181   0.571   0.715  17.973   2.087   0.868
  18.581   1.885  -0.585  16.875   1.214  -1.367  16.520   1.992   0.336  15.655
   2.846   0.994  15.816   2.213  -0.236  14.754   1.071   0.895  15.488   3.206
  -1.238  17.064   3.955  -0.483  17.305   3.275  -2.061  17.775   3.373  -1.652
  16.069   0.830  -0.321  20.693   1.720  -0.476  21.530  -0.315   0.445  20.854
  -1.013   0.631  20.148  -0.590   1.054  22.159   0.359   1.557  22.345  -1.744
   1.968  22.067  -1.555   2.667  21.252  -2.634   1.373  21.863  -1.737   2.753
  23.221  -2.506   2.498  23.735  -0.806   0.056  23.291  -0.408   0.329  24.394
  -1.455  -1.043  23.062  -1.695  -1.241  22.101  -2.074  -2.007  24.021  -1.841
  -1.766  25.058  -3.575  -1.989  23.958  -3.873  -0.985  24.257  -3.952  -2.156
  22.949  -4.292  -2.985  24.840  -5.666  -3.117  24.859  -6.348  -2.578  24.344
  -5.954  -4.214  25.593  -6.871  -4.783  25.628  -4.897  -4.559  26.317  -3.818
  -3.887  25.805  -2.799  -4.161  26.032  -1.474  -3.383  23.819  -0.687  -3.718
  24.749  -1.857  -4.136  22.834  -2.543  -3.742  22.206  -1.453  -5.527  22.768
  -1.798  -5.998  23.688  -2.126  -6.236  21.562  -1.799  -5.833  20.603  -1.856
  -7.288  21.465  -3.897  -6.028  21.780  -4.184  -7.307  22.035   0.079  -5.814
  22.789   0.495  -6.791  23.441   0.863  -5.021  22.083   0.384  -4.265  21.615
   2.260  -5.261  21.629   2.369  -6.324  21.415   2.525  -4.488  20.374   1.703
  -4.742  19.705   2.505  -3.433  20.648   3.492  -4.792  19.975   3.368  -5.083
  22.692   3.667  -3.888  22.958   3.871  -6.115  23.370   3.479  -6.959  22.978
   4.802  -6.225  24.552   4.735  -5.302  25.128   4.383  -7.346  25.530   4.498
  -8.289  24.995   5.292  -7.410  26.810   6.217  -7.911  26.525   5.367  -6.425
  27.270   4.876  -8.097  27.547   2.983  -7.053  26.025   2.271  -7.250  25.223
   2.735  -7.553  26.962   2.900  -5.981  26.201   6.212  -6.406  24.051   6.617
  -7.578  23.730   6.984  -5.311  23.979   6.490  -4.453  24.181   8.438  -5.250
  23.669   8.791  -6.211  23.295   8.701  -4.266  22.578   8.431  -3.269  22.925
   9.783  -4.252  22.443   8.043  -4.385  21.228   8.551  -5.259  20.316   9.479
  -5.770  20.528   7.887  -5.456  19.071   8.249  -6.068  18.258   6.670  -4.859
  18.804   5.907  -5.226  17.750   6.263  -6.016  17.336   6.170  -3.920  19.726
   5.280  -3.379  19.439   6.921  -3.598  20.911   6.617  -2.927  21.701   9.290
  -4.856  24.851   9.093  -3.752  25.400  10.352  -5.645  25.161  10.429  -6.490
  24.612  11.488  -5.121  25.999  11.251  -4.679  26.967  12.370  -6.378  26.237
  12.702  -6.900  25.340  13.265  -6.032  26.756  11.951  -7.014  27.017  12.413
  -4.089  25.328  12.370  -3.878  24.074  13.111  -3.231  26.138  13.277  -3.508
  27.095  13.376  -1.851  25.852  12.401  -1.423  25.619  13.809  -1.016  27.067
  14.783  -1.345  27.429  13.984   0.005  26.727  12.896  -0.994  28.303  12.187
   0.019  28.437  12.853  -1.995  29.083  14.205  -1.467  24.607  13.814  -0.528
  23.869  15.359  -2.173  24.359  15.555  -2.934  24.992  16.210  -1.981  23.229
  16.137  -0.921  22.989  17.695  -1.973  23.556  18.260  -1.927  22.625  17.969
  -1.132  24.194  18.048  -3.226  24.324  17.690  -4.379  23.950  18.684  -3.103
  25.396  15.813  -2.806  21.942  16.692  -3.366  21.222  14.493  -2.924  21.658
  13.857  -2.637  22.388  13.961  -3.690  20.576  14.297  -4.725  20.638  12.447
  -3.742  20.592  12.122  -4.192  21.531  12.149  -2.694  20.581  11.878  -4.515
  19.437  11.674  -4.088  18.157  11.853  -3.060  17.877  11.357  -5.138  17.282
  11.168  -5.070  16.292  11.325  -6.288  17.993  11.148  -7.655  17.631  10.973
  -7.904  16.595  11.265  -8.672  18.602  11.148  -9.717  18.355  11.698  -8.338
  19.861  11.842  -9.116  20.596  11.931  -6.959  20.280  12.290  -6.703  21.265
  11.674  -5.917  19.320  14.560  -3.295  19.167  15.043  -4.181  18.473  14.723
  -1.983  18.965  14.319  -1.388  19.674  15.522  -1.259  17.875  14.979  -1.252
  16.930  15.763   0.174  18.452  14.806   0.606  18.745  16.681   0.228  19.610
  17.720   0.117  19.302  16.519   1.153  20.163  16.659  -0.647  20.260  16.225
   1.100  17.342  15.594   1.086  16.453  16.245   2.121  17.724  17.269   0.880
  17.120  16.926  -1.789  17.472  17.482  -1.372  16.481  17.460  -2.792  18.220
  16.838  -3.225  18.888  18.734  -3.566  18.040  19.178  -3.134  17.143  19.731
  -3.440  19.206  20.607  -3.984  18.852  20.057  -1.998  19.575  19.164  -1.375
  19.553  20.579  -1.995  20.531  20.692  -1.536  18.818  19.263  -3.937  20.456
  18.389  -3.588  20.645  18.503  -5.033  17.569  19.526  -5.760  17.244  17.275
  -5.465  17.323  16.502  -4.846  17.522  16.961  -6.880  17.070  17.644  -7.484
  17.667  15.513  -7.179  17.572  15.558  -6.897  18.624  14.766  -6.658  16.972
  15.212  -8.683  17.493  14.998  -9.290  16.412  15.315  -9.353  18.553  17.109
  -7.263  15.592  16.504  -6.534  14.825  17.784  -8.357  15.188  18.614  -9.207
  16.036  18.126  -9.751  16.845  19.463  -8.596  16.341  19.235 -10.164  15.008
  19.413 -11.178  15.365  20.200  -9.834  14.622  18.211 -10.231  13.843  17.314
 -10.779  14.131  18.655 -10.642  12.936  17.803  -8.764  13.759  18.603  -8.176
  13.308  16.532  -8.585  12.921  16.571  -8.192  11.741  15.346  -8.820  13.552
  15.436  -9.085  14.523  14.053  -8.548  12.926  14.086  -8.985  11.928  12.918
  -9.218  13.798  12.924  -8.825  14.814  11.894  -9.077  13.452  13.015 -10.820
  13.826  12.841 -11.308  12.867  14.050 -11.156  13.894  12.149 -11.425  14.975
  11.160 -11.020  14.758  12.206 -12.490  14.751  12.709 -11.032  16.316  13.313
 -10.223  16.333  12.720 -11.770  17.420  11.829 -12.769  17.597  11.116 -13.095
  16.960  11.555 -13.055  18.526  13.587 -11.497  18.342  14.199 -10.704  18.210
  13.641 -12.094  19.155  13.764  -7.072  12.734  13.456  -6.721  11.607  14.051
  -6.252  13.793  14.343  -6.623  14.687  14.016  -4.825  13.684  13.024  -4.518
  13.353  14.159  -4.210  15.076  13.337  -4.574  15.692  15.065  -4.480  15.619
  13.937  -2.722  14.931  14.997  -1.891  14.485  15.969  -2.324  14.299  14.730
  -0.516  14.196  15.544   0.138  13.917  13.451  -0.015  14.409  13.267   0.988
  14.056  12.412  -0.815  14.846  11.393  -0.462  14.905  12.649  -2.185  15.061
  11.812  -2.785  15.384  14.918  -4.187  12.609  14.435  -3.453  11.763  16.236
  -4.480  12.719  16.561  -4.992  13.527  17.263  -4.022  11.890  17.350  -2.950
  12.065  18.488  -4.802  12.344  18.274  -5.866  12.246  19.247  -4.557  11.601
  19.017  -4.498  13.721  18.288  -4.666  14.514  20.133  -5.416  14.036  20.508
  -5.250  15.046  19.558  -6.341  14.074  20.875  -5.456  13.239  19.554  -3.013
  14.040  20.162  -3.062  14.943  20.204  -2.690  13.226  18.688  -2.355  14.118
  16.873  -4.202  10.392  17.010  -3.197   9.595  16.520  -5.397   9.975  16.573
  -6.214  10.566  16.186  -5.719   8.565  16.822  -5.164   7.876  16.264  -7.298
   8.217  15.473  -7.848   8.726  16.115  -7.512   6.711  16.151  -8.578   6.486
  15.106  -7.156   6.502  16.846  -6.895   6.190  17.630  -7.813   8.690  18.357
  -7.484   7.948  17.992  -7.432   9.645  17.590  -9.341   8.848  16.736  -9.831
   8.380  18.412  -9.813   8.310  17.629  -9.734   9.864  14.747  -5.207   8.288
  14.442  -4.811   7.192  13.787  -5.172   9.250  13.897  -5.703  10.102  12.613
  -4.338   9.060  12.097  -4.835   8.239  11.860  -4.365   9.847  12.896  -2.893
   8.561  12.489  -2.452   7.438  13.473  -2.041   9.418  13.759  -2.435  10.303
  13.767  -0.603   9.145  12.886   0.036   9.083  14.540  -0.016  10.319  14.057
  -0.130  11.289  15.495  -0.535  10.399  14.807   1.477  10.296  15.742   2.000
   9.366  16.101   1.371   8.564  16.242   3.283   9.421  17.126   3.517   8.846
  15.603   4.169  10.310  15.877   5.212  10.256  14.638   3.679  11.241  14.204
   4.353  11.965  14.268   2.304  11.299  13.630   1.941  12.092  14.471  -0.485
   7.809  14.198   0.417   7.065  15.461  -1.373   7.593  15.714  -2.090   8.258
  16.105  -1.449   6.237  16.425  -0.422   6.060  16.902  -2.187   6.151  15.257
  -1.749   4.930  15.346  -0.929   3.990  14.550  -2.929   4.870  14.752  -3.545
   5.645  13.397  -3.146   3.950  13.702  -3.366   2.927  12.555  -4.356   4.378
  12.214  -4.139   5.391  11.644  -4.386   3.781  13.312  -5.726   4.190  14.247
  -5.820   4.742  12.341  -6.682   4.795  12.206  -6.390   5.837  11.385  -6.718
   4.273  12.850  -7.643   4.859  13.436  -6.088   2.714  12.512  -5.975   2.147
  14.326  -5.698   2.220  13.614  -7.163   2.702  12.438  -1.926   3.854  12.127
  -1.490   2.763  11.886  -1.407   4.966  12.120  -1.804   5.865  11.003  -0.268
   5.113  10.037  -0.543   4.689  10.617  -0.095   6.574   9.979  -0.928   6.868
  11.522  -0.120   7.182   9.841   1.144   6.909   8.510   1.381   6.677   7.783
   0.775   6.158   8.273   2.746   7.001   7.398   3.122   6.664   9.390   3.524
   7.102   9.600   4.935   7.189   8.854   5.713   7.116  10.905   5.359   7.572
  11.055   6.416   7.733  11.923   4.430   7.813  12.865   4.798   8.193  11.709
   3.011   7.612  12.523   2.303   7.642  10.422   2.526   7.240  11.584   0.998
   4.445  10.888   1.568   3.618  12.878   1.404   4.620  13.392   0.986   5.381
  13.558   2.582   4.054  12.797   3.347   4.209  14.908   2.774   4.965  14.699
   2.848   6.032  15.656   2.024   4.710  15.468   4.152   4.770  15.827   4.209
   3.743  14.643   5.427   4.988  15.307   6.289   4.917  13.781   5.514   4.326
  14.112   5.290   5.930  16.753   4.125   5.617  17.219   5.104   5.502  16.413
   3.964   6.640  17.481   3.391   5.272  13.823   2.328   2.501  13.742   3.245
   1.697  14.290   1.185   2.179  14.249   0.431   2.850  14.479   0.780   0.773
  15.183   1.514   0.381  15.139  -0.565   0.691  14.506  -1.255   1.249  15.220
  -1.040  -0.736  15.397  -0.198  -1.406  15.880  -1.879  -0.954  14.233  -1.359
  -1.071  16.381  -0.648   1.279  16.226  -0.487   2.213  13.153   0.802   0.037
  13.122   1.426  -0.990  12.110   0.155   0.511  12.223  -0.391   1.353  10.721
   0.309   0.032  10.692  -0.199  -0.932   9.978  -0.235   0.616  10.302   1.771
  -0.174  10.007   2.160  -1.316  10.334   2.640   0.846  10.621   2.306   1.755
   9.990   4.071   0.865   8.921   4.087   0.656  10.106   4.533   2.254   9.571
   3.822   2.884  11.139   4.518   2.600   9.583   5.891   2.560   8.705   6.097
   1.948   9.171   5.944   3.568  10.736   7.337   2.203   9.456   8.598   2.411
   8.492   8.338   1.974   9.319   8.727   3.485   9.888   9.509   1.998  10.666
   4.931  -0.250  10.004   5.633  -1.063  11.995   4.891  -0.226  12.513   4.362
   0.461  12.833   5.528  -1.311  12.633   6.599  -1.288  14.296   5.245  -1.066
  14.496   4.174  -1.111  14.853   5.758  -1.850  15.028   5.839   0.183  14.571
   5.573   1.136  16.508   5.502   0.287  16.923   5.979   1.174  16.605   4.424
   0.410  17.032   5.820  -0.615  15.051   7.382   0.147  15.423   7.823   1.072
  15.577   7.618  -0.779  14.014   7.709   0.070  12.420   4.913  -2.683  12.155
   5.742  -3.563  12.242   3.565  -2.818  12.276   2.921  -2.040  11.874   2.963
  -4.163  12.496   3.409  -4.939  11.994   1.364  -4.073  11.625   1.085  -3.086
  11.103   0.587  -5.119  11.084  -0.467  -4.844  10.057   0.887  -5.054  11.543
   0.811  -6.091  13.459   0.981  -4.142  13.765   1.288  -5.142  13.957   1.673
  -3.463  13.725  -0.570  -4.014  13.273  -1.116  -4.842  14.789  -0.803  -3.988
  13.359  -0.881  -3.035  10.479   3.400  -4.582  10.290   3.631  -5.843   9.563
   3.522  -3.640   9.733   3.201  -2.697   8.275   4.253  -3.892   7.851   3.728
  -4.748   7.390   3.960  -2.622   7.898   3.295  -1.923   7.162   4.910  -2.138
   6.020   3.361  -2.843   5.472   3.421  -3.952   5.383   2.720  -1.884   4.477
   2.433  -2.227   5.738   2.653  -0.941   8.453   5.671  -4.454   8.006   5.962
  -5.575   9.115   6.536  -3.659   9.234   6.285  -2.688   9.362   7.947  -4.037
   8.366   8.378  -4.130  10.163   8.727  -2.937  10.968   8.040  -2.678  10.823
  10.056  -3.440  11.400  10.552  -2.660  11.461   9.854  -4.300  10.085  10.799
  -3.741   9.366   9.032  -1.638   9.118   8.114  -1.104   9.990   9.653  -0.995
   8.066   9.692  -1.960   7.667  10.040  -1.008   8.195  10.581  -2.577   7.367
   8.922  -2.286  10.088   8.071  -5.393   9.779   8.944  -6.216  11.081   7.228
  -5.693  11.356   6.662  -4.903  11.758   7.051  -6.962  12.182   8.034  -7.167
  12.771   5.924  -6.700  13.602   6.456  -6.236  12.353   5.151  -6.054  13.441
   5.186  -7.809  14.114   5.812  -8.778  14.002   6.806  -8.920  14.653   4.980
  -9.611  15.351   5.209 -10.402  14.225   3.764  -9.267  13.499   3.933  -8.070
  13.095   3.176  -7.414  10.763   6.829  -8.102  10.748   7.551  -9.080  10.050
   5.692  -7.996  10.425   5.059  -7.304   9.029   5.183  -8.927   9.472   4.929
  -9.890   8.531   3.814  -8.421   8.140   3.893  -7.406   7.762   3.454  -9.104
   9.694   2.979  -8.415   9.943   2.939  -7.489   7.869   6.136  -9.293   7.205
   5.964 -10.346   7.375   6.876  -8.312   7.759   6.783  -7.382   6.104   7.678
  -8.400   5.310   7.040  -8.788   5.748   8.335  -7.019   5.514   7.598  -6.250
   6.529   8.954  -6.580   4.528   9.287  -7.076   3.374   8.839  -7.313   4.787
  10.491  -6.948   6.443   8.792  -9.352   5.702   8.991 -10.361   7.594   9.486
  -9.122   8.116   9.427  -8.260   8.040  10.678  -9.877   7.152  11.305  -9.947
   9.214  11.429  -9.157  10.038  10.752  -8.935   9.616  12.277  -9.713   8.746
  11.985  -7.782   8.676  11.415  -6.535   9.191  10.580  -6.296   8.119  12.234
  -5.689   8.059  11.912  -4.659   7.902  13.461  -6.222   8.373  13.291  -7.538
   8.204  13.999  -8.335   8.303  10.233 -11.295   7.672  10.744 -12.205   9.050
   9.109 -11.390   9.382   8.705 -10.526   9.361   8.468 -12.668   9.973   9.181
 -13.220  10.290   7.221 -12.394  10.110   6.707 -11.449  10.064   6.160 -13.453
   9.001   5.917 -13.449  10.402   6.510 -14.429  10.552   5.205 -13.258  11.783
   7.626 -12.422  12.156   8.110 -13.325  11.834   8.449 -11.709  12.802   6.467
 -12.258  12.592   5.988 -11.302  12.574   5.766 -13.061  13.817   6.858 -12.337
   8.037   8.305 -13.516   8.021   8.763 -14.626   6.994   7.598 -13.073   7.200
   7.012 -12.277   5.796   7.484 -13.840   6.072   7.055 -14.804   4.823   6.651
 -13.090   4.747   7.093 -12.096   3.877   6.739 -13.624   5.160   5.192 -12.979
   6.150   5.107 -12.529   4.101   4.390 -12.172   4.425   3.357 -12.040   3.882
   4.942 -11.258   3.192   4.437 -12.772   5.221   4.582 -14.399   5.181   3.493
 -14.364   4.357   4.930 -14.966   6.155   4.759 -14.932   5.279   8.945 -14.153
   5.020   9.299 -15.329   5.027   9.768 -13.148   5.289   9.434 -12.232   4.588
  11.160 -13.280   3.543  11.095 -13.583   4.657  12.032 -12.032   5.611  11.934
 -11.513   4.569  13.086 -12.294   3.529  11.623 -11.117   2.608  12.123 -11.417
   3.280  10.573 -11.274   3.822  11.914  -9.676   2.942  11.692  -9.071   4.684
  11.298  -9.422   4.286  13.305  -9.519   4.140  13.935 -10.295   4.905  13.792
  -8.495   5.219  13.120  -7.463   5.107  12.118  -7.392   5.886  13.586  -6.865
   5.228  15.014  -8.519   4.949  15.750  -9.152   5.743  15.322  -7.707   5.300
  11.955 -14.358   4.658  12.680 -15.131   6.601  11.740 -14.533   7.108  11.104
 -13.934   7.502  12.444 -15.492   7.272  13.508 -15.449   8.938  12.273 -15.113
   9.214  11.220 -15.169   9.425  12.719 -15.981   9.317  13.011 -13.883   8.522
  13.847 -13.413  10.524  12.863 -13.373  10.758  13.190 -12.447  10.996  12.081
 -13.804   7.213  11.872 -16.930   7.304  12.679 -17.840   7.161  10.515 -17.081
   7.140  10.001 -16.212   7.017   9.783 -18.416   7.817  10.176 -19.044   7.202
   8.245 -18.083   8.077   8.136 -17.442   6.360   7.922 -17.471   7.455   7.387
 -19.345   6.536   7.582 -19.899   8.644   7.714 -20.218   8.747   8.740 -20.572
   9.566   7.451 -19.699   8.606   7.099 -21.117   7.508   5.893 -19.014   8.423
   5.714 -18.448   6.687   5.607 -18.357   7.525   5.314 -19.937   5.691  10.032
 -19.082   5.585  10.219 -20.300   4.689  10.017 -18.230   5.012   9.823 -17.293
   3.265  10.313 -18.377   2.829   9.685 -19.154   2.448   9.968 -17.098   3.038
  10.335 -16.258   1.489  10.480 -17.176   2.371   8.426 -16.982   1.596   8.094
 -17.674   3.307   7.934 -17.246   1.867   7.975 -15.665   1.961   6.890 -15.686
   2.407   8.472 -14.859   0.479   8.423 -15.563   0.348   9.338 -15.156  -0.525
   7.671 -15.941  -0.396   6.494 -16.596   0.545   6.289 -16.901  -1.164   5.954
 -16.967  -1.701   8.102 -15.782  -1.826   9.042 -15.436  -2.484   7.480 -15.930
   3.040  11.770 -18.806   2.710  12.706 -18.137   3.121  11.933 -20.110   3.331
  11.105 -20.648   2.663  13.100 -20.894   1.887  13.605 -20.320   3.942  14.010
 -21.166   3.614  14.872 -21.747   4.392  14.341 -20.230   5.069  13.395 -21.971
   5.257  12.391 -21.590   4.707  13.484 -22.995   6.453  13.991 -22.133   6.955
  13.929 -21.167   7.017  13.455 -22.896   6.376  15.511 -22.451   5.924  16.034
 -21.609   7.405  15.869 -22.498   5.727  15.921 -23.699   5.546  16.912 -23.763
   6.177  15.523 -24.511   4.841  15.447 -23.795   1.888  12.633 -22.223   2.188
  11.471 -22.625   0.942  13.398 -22.846   0.522  14.739 -22.503   1.395  15.332
 -22.232  -0.130  14.778 -21.631  -0.157  15.361 -23.738   0.520  15.788 -24.478
  -0.918  16.107 -23.508  -0.778  14.050 -24.295  -0.775  14.163 -25.379  -1.814
  13.924 -23.979   0.036  12.833 -23.889  -0.717  12.188 -23.437   0.828  12.227
 -25.023   1.647  12.862 -25.709   0.671  10.932 -25.166   0.050  10.428 -24.548
   1.353  10.114 -26.268   0.635   9.661 -26.951   1.943  10.815 -26.859   2.367
   9.083 -25.717   2.602   8.063 -26.307   2.965   9.480 -24.588   2.554  10.313
 -24.192   3.853   8.673 -23.734   4.151   7.769 -24.266   5.117   9.506 -23.333
   4.828  10.483 -22.944   5.611   8.986 -22.512   6.078   9.724 -24.554   5.961
   9.072 -25.615   6.991  10.459 -24.337   3.040   8.024 -22.555   3.279   6.853
 -22.251   2.030   8.712 -22.001   2.073   9.719 -22.073   1.120   8.174 -21.004
   1.674   7.805 -20.140   0.071   9.169 -20.613  -0.494   9.469 -21.496  -0.906
   8.652 -19.497  -0.363   8.712 -18.554  -1.768   9.316 -19.570  -1.056   7.586
 -19.670   0.652  10.372 -20.170  -0.095  10.968 -20.264   0.383   6.933 -21.483
  -0.402   6.962 -22.475   0.627   5.821 -20.796   1.256   5.858 -20.006   0.224
   4.522 -21.277   0.250   3.767 -20.491  -0.775   4.638 -21.698   1.005   3.953
 -22.492   1.829   3.016 -22.250   0.759   4.428 -23.723  -0.012   5.079 -23.757
   1.347   3.862 -24.906   0.865   2.892 -25.028   1.017   4.788 -26.072   1.520
   5.742 -25.915   1.323   4.364 -27.028  -0.488   5.180 -26.123  -1.495   4.163
 -26.017  -1.261   3.144 -25.750  -2.848   4.492 -26.398  -3.627   3.744 -26.369
  -3.084   5.779 -26.858  -4.317   6.108 -27.195  -4.288   6.996 -27.560  -2.164
   6.785 -26.967  -2.477   7.730 -27.388  -0.833   6.475 -26.641  -0.057   7.216
 -26.763   2.905   3.526 -24.826   3.312   2.465 -25.109   3.718   4.488 -24.323
   3.321   5.368 -24.025   5.141   4.335 -23.958   5.525   3.805 -24.829   5.824
   5.620 -23.776   5.585   6.271 -24.617   5.618   5.982 -22.768   7.381   5.451
 -23.726   7.649   4.993 -22.774   7.676   4.788 -24.539   8.180   6.718 -23.774
   7.631   7.505 -23.257   9.139   6.419 -23.352   8.303   7.128 -25.203   8.875
   6.370 -25.737   7.310   7.116 -25.653   8.855   8.481 -25.380   9.283   8.586
 -26.289   8.160   9.181 -25.163   9.575   8.742 -24.722   5.372   3.334 -22.813
   5.063   3.585 -21.649   5.917   2.181 -23.183   6.234   2.186 -24.142   6.393
   1.194 -22.157   5.575   1.013 -21.460   6.941  -0.042 -22.887   7.566   0.318
 -23.705   7.796  -0.978 -21.875   8.266  -1.822 -22.379   8.670  -0.418 -21.542
   7.139  -1.282 -21.060   5.880  -0.834 -23.579   5.376  -1.591 -22.978   5.056
  -0.222 -23.945   6.538  -1.588 -24.819   7.120  -0.911 -25.445   7.285  -2.237
 -24.361   5.723  -2.182 -25.230   7.405   1.803 -21.240   8.456   2.236 -21.691
   7.183   1.774 -19.870   5.879   1.469 -19.155   5.714   0.449 -18.806   5.076
   1.828 -19.799   5.954   2.416 -17.920   5.266   2.169 -17.111   5.830   3.436
 -18.283   7.367   2.224 -17.506   7.469   1.327 -16.896   7.630   3.073 -16.874
   8.064   2.285 -18.836   8.278   3.339 -19.011   9.290   1.455 -18.790   9.259
   0.193 -18.619  10.506   2.105 -18.861  10.322   3.094 -18.955  11.866   1.549
 -18.600  11.709   0.475 -18.494  12.743   1.830 -19.810  13.050   2.875 -19.758
  13.677   1.281 -19.695  12.194   1.514 -21.246  11.284   2.105 -21.349  12.938
   1.710 -22.018  11.897   0.004 -21.440  12.833  -0.540 -21.562  11.278  -0.440
 -20.661  11.167  -0.073 -22.701  10.499   0.666 -22.869  11.227  -0.927 -23.682
  11.909  -2.020 -23.439  12.366  -2.209 -22.559  12.114  -2.729 -24.129  10.605
  -0.757 -24.816  10.227   0.158 -25.018  10.541  -1.517 -25.478  12.581   2.049
 -17.382  13.140   1.220 -16.623  12.611   3.396 -17.334  12.208   3.965 -18.065
  13.204   4.230 -16.251  14.003   4.852 -16.654  12.471   5.015 -16.064  13.489
   3.635 -14.920  12.658   2.884 -14.387  14.561   3.962 -14.204  15.294   4.423
 -14.724  14.900   3.457 -12.866  15.876   3.755 -12.483  14.186   3.786 -12.110
  14.903   1.912 -12.742  15.813   1.209 -13.189  13.915   1.397 -12.011  13.199
   2.029 -11.681  13.684  -0.103 -11.771  14.494  -0.789 -12.017  13.409  -0.203
 -10.280  12.677   0.586 -10.110  12.984  -1.183 -10.065  14.638  -0.004  -9.306
  15.122   0.966  -9.422  14.083  -0.264  -7.851  14.959  -0.203  -7.205  13.297
   0.475  -7.697  13.586  -1.227  -7.734  15.731  -1.079  -9.548  16.103  -0.925
 -10.561  16.522  -0.977  -8.806  15.401  -2.118  -9.536  12.587  -0.732 -12.638
  12.661  -1.969 -12.900  11.759   0.019 -13.407  11.828   1.019 -13.283  10.622
  -0.666 -14.103  10.033  -1.149 -13.323   9.659   0.438 -14.732  10.271   1.127
 -15.315   8.887  -0.040 -15.335   8.850   1.113 -13.628   7.679   0.541 -13.173
   7.368  -0.436 -13.512   6.919   1.235 -12.234   6.055   0.686 -11.890   7.370
   2.429 -11.645   6.749   2.878 -10.885   8.600   2.969 -12.004   8.910   3.890
 -11.533   9.312   2.325 -13.038  10.272   2.687 -13.376  11.055  -1.745 -15.167
  10.416  -2.754 -15.282  12.223  -1.613 -15.864  12.783  -0.780 -15.745  12.602
  -2.498 -17.027  11.627  -2.552 -17.512  13.714  -1.864 -17.875  13.466  -0.859
 -18.213  14.562  -1.682 -17.214  14.215  -2.749 -19.113  15.057  -2.202 -19.538
  14.694  -3.688 -18.834  13.157  -2.951 -20.190  11.915  -2.928 -19.986  13.589
  -3.010 -21.370  13.008  -3.932 -16.515  13.181  -4.849 -17.339  13.283  -4.057
 -15.202  13.192  -3.177 -14.713  13.550  -5.214 -14.355  13.814  -5.977 -15.087
  14.747  -5.018 -13.456  14.435  -4.565 -12.516  15.238  -5.973 -13.268  15.810
  -4.165 -14.027  16.409  -4.530 -15.232  16.083  -5.448 -15.700  17.536  -3.796
 -15.733  18.061  -4.176 -16.597  18.116  -2.759 -14.950  19.346  -2.335 -15.242
  19.939  -3.041 -15.509  17.472  -2.302 -13.771  17.890  -1.521 -13.154  16.342
  -3.072 -13.325  15.926  -2.865 -12.350  12.318  -5.742 -13.551  12.245  -6.972
 -13.266  11.320  -4.905 -13.207  11.354  -3.942 -13.511  10.176  -5.138 -12.416
   9.811  -6.144 -12.623  10.410  -5.273 -10.883  11.143  -6.068 -10.746  10.898
  -4.002 -10.197  10.306  -3.088 -10.250  10.931  -4.274  -9.142  11.924  -3.753
 -10.472   9.086  -5.741 -10.264   8.448  -4.867 -10.132   8.663  -6.600 -10.785
   9.352  -6.092  -9.266   9.001  -4.192 -12.798   8.930  -2.997 -12.457   8.075
  -4.733 -13.598   8.183  -5.695 -13.886   6.948  -4.043 -14.198   7.307  -3.491
 -15.066   5.955  -5.021 -14.680   5.530  -5.539 -13.820   4.856  -4.372 -15.504
   4.382  -5.075 -16.189   4.005  -3.965 -14.957   5.247  -3.636 -16.206   6.625
  -5.860 -15.561   5.930  -6.367 -15.987   6.194  -3.007 -13.275   5.692  -1.962
 -13.749   6.244  -3.207 -12.002   6.819  -3.925 -11.585   5.748  -2.169 -11.083
   5.604  -1.212 -11.584   4.409  -2.589 -10.462   3.745  -2.506 -11.322   4.367
  -3.565  -9.979   4.050  -1.901  -9.696   6.707  -1.908  -9.966   6.470  -2.297
  -8.834   7.718  -1.041 -10.232   7.937  -0.773 -11.180   8.683  -0.535  -9.275
   9.103  -1.463  -8.886   9.812   0.193 -10.029  10.070  -0.372 -10.925   9.458
   1.195 -10.270  10.658   0.398  -9.374   8.002   0.196  -8.112   8.413  -0.014
  -6.956   6.855   0.837  -8.402   6.561   0.879  -9.368   6.001   1.414  -7.464
   6.591   2.034  -6.790   4.979   2.398  -8.010   4.258   2.602  -7.218   5.444
   3.349  -8.270   4.109   1.871  -9.172   4.435   0.854  -9.798   3.034   2.525
  -9.458   2.430   2.130 -10.165   2.982   3.447  -9.048   5.267   0.401  -6.468
   5.270   0.604  -5.243   4.719  -0.657  -6.993   4.819  -0.783  -7.990   4.097
  -1.725  -6.178   3.435  -1.302  -5.422   3.264  -2.563  -7.162   3.898  -3.038
  -7.911   2.785  -3.348  -6.577   2.079  -1.826  -7.833   1.705  -0.445  -7.519
   2.165   0.046  -6.675   0.745   0.277  -8.320   0.524   1.303  -8.065   0.141
  -0.442  -9.396  -0.593   0.191 -10.289  -0.644   1.119 -10.050   0.389  -1.831
  -9.675   0.008  -2.326 -10.556   1.343  -2.471  -8.890   1.535  -3.531  -8.956
   5.140  -2.526  -5.456   4.917  -2.910  -4.308   6.279  -2.877  -6.154   6.265
  -2.642  -7.136   7.419  -3.516  -5.522   7.109  -4.470  -5.096   8.572  -3.810
  -6.507   8.186  -4.567  -7.189   8.802  -2.891  -7.046   9.919  -4.266  -5.931
  11.097  -3.516  -6.176  11.080  -2.697  -6.879  12.292  -3.834  -5.526  13.149
  -3.189  -5.657  12.437  -5.046  -4.794  13.399  -5.296  -4.371  11.243  -5.795
  -4.542  11.213  -6.581  -3.803  10.011  -5.399  -5.097   9.123  -5.981  -4.900
   7.964  -2.769  -4.241   8.115  -3.309  -3.144   8.109  -1.473  -4.392   8.128
  -1.250  -5.377   8.278  -0.481  -3.382   9.282  -0.624  -2.984   8.254   0.500
  -3.857   7.406  -0.665  -2.180   7.883  -0.787  -0.996   6.100  -0.560  -2.403
   5.776  -0.530  -3.360   4.999  -0.598  -1.398   5.359   0.090  -0.633   3.753
  -0.065  -2.074   3.890   0.697  -2.841   3.344  -0.940  -2.580   2.805   0.580
  -1.045   2.228  -0.223  -0.588   3.518   0.949  -0.307   2.064   1.761  -1.725
   0.844   1.869  -1.463   2.666   2.606  -2.468   4.896  -1.951  -0.626   4.773
  -1.927   0.625   4.882  -3.077  -1.291   4.973  -3.073  -2.297   5.049  -4.419
  -0.652   4.248  -4.515   0.081   4.998  -5.522  -1.724   5.797  -5.484  -2.464
   5.098  -6.894  -1.073   6.053  -6.997  -0.557   4.283  -7.076  -0.373   5.044
  -7.645  -1.861   3.493  -5.571  -2.299   2.832  -6.064  -1.586   3.102  -4.574
  -2.501   3.413  -6.301  -3.674   4.064  -5.855  -4.426   3.716  -7.344  -3.582
   2.394  -6.261  -4.057   6.289  -4.405   0.155   6.316  -4.792   1.335   7.549
  -4.142  -0.403   7.570  -3.674  -1.298   8.786  -4.178   0.405   8.900  -5.147
   0.891   9.976  -3.888  -0.479   9.908  -4.613  -1.290   9.915  -2.916  -0.969
  11.348  -3.939   0.149  11.556  -3.110   0.825  11.460  -4.861   0.719  12.694
  -3.829  -1.151  14.105  -4.343  -0.183  14.293  -3.767   0.723  14.081  -5.400
   0.083  14.965  -4.042  -0.783   8.856  -3.259   1.669   9.471  -3.589   2.706
   8.412  -2.015   1.440   8.152  -1.797   0.489   8.143  -0.994   2.484   9.056
  -0.614   2.942   7.353   0.161   1.925   7.964   0.832   1.321   6.594  -0.235
   1.251   6.560   1.092   2.866   5.799   0.534   3.412   7.342   1.330   3.587
   6.045   2.407   2.218   5.637   3.318   2.980   5.908   2.536   0.949   7.370
  -1.623   3.639   7.884  -1.710   4.785   6.184  -2.155   3.339   5.693  -1.649
   2.616   5.274  -2.692   4.430   5.432  -1.970   5.230   3.813  -2.694   3.971
   3.761  -3.270   3.047   3.120  -3.189   4.651   3.266  -1.229   3.770   2.537
  -0.868   2.680   2.275  -1.533   1.870   2.157   0.450   2.802   1.482   0.846
   2.163   2.327   0.946   4.117   1.911   2.065   4.846   1.493   2.918   4.331
   2.121   2.114   6.202   1.880   2.936   6.860   2.864   1.088   6.847   3.021
   1.125   7.915   3.376  -0.005   6.103   3.857  -0.766   6.698   3.048  -0.180
   4.742   5.749  -4.003   5.050   5.597  -4.332   6.206   6.459  -4.873   4.287
   6.685  -4.568   3.351   7.129  -6.122   4.695   6.409  -6.730   5.243   7.564
  -6.968   3.481   8.247  -6.422   2.831   8.089  -7.873   3.787   6.003  -7.479
   2.592   5.694  -6.225   2.251   8.295  -5.734   5.640   8.433  -6.375   6.631
   9.068  -4.658   5.496   9.045  -4.237   4.578   9.901  -4.047   6.535  10.559
  -4.845   6.877  10.364  -3.127   6.177   9.145  -3.803   7.840   9.512  -4.375
   8.862   8.036  -2.996   7.735   7.725  -2.769   6.802   7.179  -2.725   8.909
   7.810  -2.063   9.502   5.908  -1.941   8.604   6.164  -0.968   8.186   5.448
  -2.494   7.785   5.025  -1.934   9.874   4.030  -2.933  10.081   3.753  -3.666
   9.338   3.556  -3.119  11.374   2.974  -3.999  11.602   3.928  -2.251  12.403
   3.495  -2.513  13.661   2.655  -2.962  13.786   4.680  -1.123  12.083   4.956
  -0.412  12.847   5.344  -0.998  10.844   5.939  -0.122  10.635   6.834  -3.975
   9.754   7.114  -4.132  10.924   6.228  -4.919   9.047   6.121  -4.654   8.078
   5.684  -6.205   9.599   5.069  -5.972  10.468   4.701  -6.847   8.609   5.049
  -7.052   7.596   4.272  -7.739   9.065   3.813  -6.220   8.545   6.844  -7.183
  10.106   6.717  -7.706  11.193   8.019  -7.296   9.467   8.063  -6.775   8.603
   9.282  -7.831  10.055   9.140  -8.878  10.325  10.277  -7.861   8.866   9.833
  -8.434   8.052  10.490  -6.843   8.541  11.696  -8.537   9.240  12.317  -8.012
   9.967  11.544  -9.958   9.782  11.185 -10.079  10.804  10.968 -10.495   9.028
  12.533 -10.392   9.637  12.551  -8.671   8.017  13.524  -9.105   8.252  12.057
  -9.199   7.201  12.672  -7.653   7.648   9.779  -7.170  11.336  10.199  -7.855
  12.246   9.749  -5.840  11.341   9.493  -5.352  10.495  10.292  -5.019  12.393
  11.253  -5.486  12.611  10.615  -3.585  11.957  11.665  -3.546  11.668   9.931
  -3.248  11.179  10.475  -2.921  12.810   9.474  -5.123  13.695   9.987  -5.135
  14.768   8.104  -5.093  13.570   7.774  -4.931  12.629   7.239  -5.244  14.712
   7.623  -4.640  15.534   5.754  -4.932  14.394   4.994  -5.157  15.143   5.684
  -3.864  14.189   5.384  -5.475  13.164   5.757  -5.016  12.408   7.202  -6.732
  15.172   7.128  -7.144  16.334   7.389  -7.689  14.295   7.464  -7.415  13.326
   7.193  -9.159  14.448   7.396  -9.522  13.440   8.317  -9.751  15.389   9.230
  -9.401  14.907   8.436  -9.244  16.346   8.570 -11.239  15.342   8.765 -11.990
  16.422   8.573 -11.679  17.438   9.289 -13.224  15.962   9.283 -14.022  16.581
   9.452 -13.341  14.621   9.998 -14.333  13.812  10.503 -15.173  14.265  10.022
 -14.035  12.425  10.503 -14.762  11.788   9.481 -12.830  11.945   9.616 -12.642
  10.890   8.900 -11.905  12.781   8.576 -10.987  12.314   9.018 -12.045  14.196
   5.747  -9.396  14.916   5.376 -10.027  15.926   4.774  -8.992  14.074   5.074
  -8.392  13.318   3.337  -8.887  14.327   3.121  -9.406  15.261   2.872  -7.495
  14.527   3.500  -6.995  15.265   3.073  -6.982  13.586   1.472  -7.437  14.729
   1.335  -7.662  15.653   2.551  -9.533  13.180   2.520  -8.989  12.093   1.733
 -10.481  13.424   1.754 -10.820  14.375   0.509 -10.890  12.651   0.916 -11.270
  11.714  -0.292 -12.009  13.321   0.410 -12.681  13.814  -1.421 -11.667  14.322
  -2.314 -11.163  13.954  -1.906 -12.536  14.768  -1.061 -11.090  15.174  -0.947
 -12.983  12.289  -0.194 -13.674  11.910  -1.508 -13.648  12.945  -1.542 -12.460
  11.540  -0.389  -9.766  12.168  -0.804  -9.742  11.015  -0.790  -8.801  13.002
  -0.517  -8.909  13.968  -1.485  -7.576  12.567  -2.446  -7.786  12.099  -1.804
  -6.679  13.729  -0.903  -6.300  14.211  -2.253  -5.838  13.200  -2.714  -7.161
  14.858  -2.976  -6.316  15.495  -3.595  -7.654  14.448  -1.975  -8.127  15.876
  -0.799  -8.454  15.827  -2.697  -8.530  16.897  -2.183  -9.072  17.577  -3.697
  -8.398  16.848  -0.791  -6.827  11.360  -1.405  -6.381  10.427   0.523  -6.692
  11.469   0.833  -7.138  12.320   1.384  -6.188  10.432   1.172  -5.171  10.102
   2.411  -6.151  10.796   1.224  -7.106   9.211   1.122  -6.595   8.044   1.324
  -8.441   9.312   1.585  -8.779  10.227   1.396  -9.386   8.150   2.153  -8.978
   7.479   1.909 -10.812   8.521   2.869 -10.743   9.032   1.156 -11.254   9.174
   2.059 -11.457   7.656   0.121  -9.511   7.433   0.126  -9.459   6.199  -0.975
  -9.555   8.107  -0.909  -9.536   9.114  -2.319  -9.495   7.436  -2.540 -10.469
   7.000  -3.343  -9.181   8.525  -3.155  -8.250   9.059  -4.312  -9.140   8.028
  -3.392 -10.057   9.171  -2.527  -8.395   6.410  -3.099  -8.565   5.323  -2.066
  -7.242   6.790  -1.659  -7.166   7.711  -2.174  -5.982   6.084  -3.173  -5.831
   5.674  -1.790  -4.858   7.098  -2.656  -4.762   7.753  -1.012  -5.205   7.778
  -1.318  -3.494   6.651  -0.434  -2.890   7.507  -0.080  -3.289   8.446   0.112
  -1.672   7.186   0.763  -1.157   7.877  -0.270  -1.022   5.973   0.157  -0.088
   5.637  -1.260  -1.616   5.146  -1.499  -1.234   4.165  -1.780  -2.827   5.481
  -2.565  -3.235   4.861  -1.246  -6.031   4.839  -1.663  -5.724   3.767   0.030
  -6.447   4.997   0.168  -6.771   5.944   1.015  -6.810   3.929   1.225  -5.991
   3.241   2.429  -6.998   4.600   2.591  -6.127   5.235   2.413  -7.737   5.402
   3.236  -7.339   3.952   0.527  -7.954   2.951   0.700  -7.753   1.744   0.011
  -9.043   3.466  -0.056  -9.115   4.471  -0.790  -9.969   2.749  -0.108 -10.473
   2.065  -1.260 -11.077   3.665  -0.358 -11.464   4.139  -1.859 -10.773   4.523
  -2.034 -12.129   2.917  -3.348 -12.380   3.311  -3.924 -11.730   3.952  -4.140
 -13.234   2.545  -5.191 -13.325   2.778  -3.534 -13.865   1.447  -4.145 -14.593
   0.934  -2.216 -13.627   1.062  -1.870 -14.019   0.118  -1.473 -12.751   1.818
  -0.551 -12.347   1.426  -1.928  -9.446   1.863  -1.817  -9.730   0.620  -2.862
  -8.652   2.461  -2.736  -8.414   3.434  -3.925  -7.987   1.663  -4.528  -8.730
   1.142  -4.783  -7.200   2.695  -5.246  -7.865   3.424  -4.134  -6.583   3.316
  -5.856  -6.268   2.175  -5.682  -5.112   1.409  -4.678  -4.783   1.184  -6.750
  -4.269   1.112  -6.548  -3.409   0.491  -8.049  -4.581   1.472  -8.820  -3.987
   1.003  -8.313  -5.803   2.136  -9.309  -6.143   2.381  -7.196  -6.625   2.456
  -7.303  -7.482   3.105  -3.321  -7.107   0.559  -3.432  -7.307  -0.661  -2.441
  -6.257   0.981  -2.187  -6.245   1.959  -1.627  -5.362   0.085  -2.294  -4.602
  -0.322  -0.534  -4.601   0.825   0.147  -5.288   1.328   0.311  -3.555   0.048
  -0.432  -2.880  -0.377   0.970  -3.012   0.725   0.759  -4.112  -0.775  -1.059
  -3.739   1.793  -1.425  -4.212   2.544  -1.047  -5.990  -1.170  -1.457  -5.664
  -2.280  -0.262  -7.067  -1.005   0.037  -7.228  -0.054   0.187  -7.947  -2.103
   0.925  -7.413  -2.702   0.873  -9.209  -1.439   1.708  -8.941  -0.791   0.141
  -9.686  -0.787   1.358 -10.192  -2.456   0.529 -11.267  -2.696  -0.457 -11.392
  -2.273   0.916 -12.332  -3.504   0.179 -13.120  -3.565   2.179 -12.301  -4.161
   2.368 -13.084  -4.880   3.038 -11.230  -3.909   3.994 -11.262  -4.410   2.672
 -10.185  -2.987   3.343  -9.425  -2.616  -0.906  -8.363  -3.113  -0.786  -8.102
  -4.283  -1.984  -9.066  -2.609  -1.921  -9.299  -1.628  -3.141  -9.638  -3.375
  -2.701 -10.512  -3.855  -4.088 -10.101  -2.246  -4.333  -9.275  -1.580  -4.999
 -10.433  -2.743  -3.550 -11.577  -1.338  -2.797 -10.969  -0.417  -3.584  -8.603
  -4.381  -3.891  -8.967  -5.528  -3.882  -7.347  -3.971  -3.726  -7.199  -2.984
  -4.366  -6.277  -4.851  -5.166  -6.588  -5.523  -4.893  -5.133  -4.026  -4.175
  -4.723  -3.315  -4.961  -4.353  -4.784  -6.290  -5.293  -3.402  -7.396  -4.694
  -4.178  -7.158  -4.364  -5.179  -8.719  -4.761  -3.807  -9.484  -4.367  -4.460
  -8.992  -5.113  -2.489 -10.002  -5.071  -2.110  -7.973  -5.638  -1.653  -8.206
  -6.080  -0.696  -6.589  -5.759  -2.094  -5.840  -6.148  -1.420  -3.259  -5.865
  -5.859  -3.459  -5.764  -7.066  -2.043  -5.541  -5.364  -1.956  -5.453  -4.362
  -0.984  -4.870  -6.162  -1.402  -4.133  -6.848   0.077  -4.058  -5.355   0.625
  -4.806  -4.782   0.799  -3.753  -6.111  -0.538  -2.939  -4.530  -1.353  -3.384
  -3.959   0.561  -2.256  -3.686   1.385  -2.050  -4.369   0.127  -1.414  -3.147
   0.863  -3.054  -3.007  -1.081  -1.845  -5.496  -1.921  -2.236  -6.069  -1.461
  -0.967  -4.973  -0.308  -1.577  -6.216  -0.378  -5.822  -7.237  -0.103  -5.401
  -8.360  -0.143  -7.055  -6.784  -0.437  -7.191  -5.827   0.247  -8.202  -7.543
   1.226  -7.919  -7.931   0.442  -9.442  -6.650   0.930 -10.223  -7.233   1.026
  -9.106  -5.793  -0.774 -10.059  -6.190  -0.919  -9.540  -5.396  -0.654  -8.444
  -8.653  -0.201  -8.576  -9.799  -1.971  -8.628  -8.373  -2.239  -8.653  -7.399
  -2.932  -8.481  -9.537  -2.795  -9.425 -10.065  -3.901  -8.473  -9.038  -2.891
  -7.234 -10.489  -2.804  -7.397 -11.719  -2.826  -6.036  -9.895  -2.973  -5.938
  -8.901  -2.747  -4.745 -10.623  -3.653  -4.569 -11.202  -2.773  -3.613  -9.579
  -3.565  -3.802  -8.856  -1.816  -3.691  -9.063  -3.036  -2.157 -10.027  -2.788
  -1.495  -9.197  -2.437  -1.841 -10.881  -4.515  -1.814 -10.331  -4.882  -2.670
 -10.897  -4.995  -1.743  -9.354  -4.676  -0.577 -11.060  -4.609   0.294 -10.553
  -4.439  -0.424 -12.377  -4.016  -1.393 -13.165  -3.955  -2.387 -13.000  -3.714
  -1.222 -14.114  -4.623   0.736 -12.888  -5.068   1.446 -12.325  -4.561   0.942
 -13.875  -1.557  -4.648 -11.605  -1.751  -4.226 -12.748  -0.439  -5.192 -11.172
  -0.337  -5.386 -10.187   0.811  -5.321 -11.876   0.959  -4.397 -12.433   2.032
  -5.652 -11.001   2.989  -5.487 -11.495   2.034  -5.053 -10.090   2.015  -6.669
 -10.608   0.799  -6.303 -13.012   1.156  -5.981 -14.127   0.266  -7.495 -12.731
   0.275  -7.656 -11.734  -0.012  -8.573 -13.715   0.905  -8.806 -14.257  -0.529
  -9.843 -13.046   0.319 -10.150 -12.433  -1.399  -9.639 -12.422  -0.851 -11.031
 -13.989  -1.214 -11.842 -13.357  -1.704 -10.675 -14.567   0.276 -11.629 -14.894
   0.678 -10.771 -15.433   1.046 -12.019 -14.229  -0.104 -12.832 -15.838  -1.014
 -12.541 -16.364   0.696 -12.804 -16.578  -0.175 -14.155 -15.119  -1.067 -14.214
 -14.648  -0.015 -14.968 -15.696   0.534 -14.133 -14.400  -0.919  -7.991 -14.784
  -0.650  -8.275 -15.937  -1.983  -7.320 -14.453  -2.160  -7.415 -13.464  -2.822
  -6.539 -15.372  -3.212  -7.337 -16.004  -3.974  -6.017 -14.439  -4.540  -6.893
 -14.121  -3.582  -5.553 -13.534  -5.063  -5.285 -15.175  -4.677  -4.324 -15.517
  -5.313  -5.973 -15.983  -6.397  -5.016 -14.439  -7.365  -4.534 -15.057  -6.473
  -5.201 -13.247  -2.110  -5.465 -16.197  -2.390  -5.257 -17.391  -1.149  -4.748
 -15.624  -1.035  -4.635 -14.627  -0.117  -4.039 -16.450  -0.621  -3.305 -17.079
   0.871  -3.142 -15.641   1.516  -3.743 -15.001   1.543  -2.611 -16.316   0.192
  -2.050 -14.805  -0.825  -1.163 -15.119  -0.938  -0.379 -14.011  -1.687   0.398
 -13.959  -0.133  -0.734 -13.042  -0.107  -0.271 -12.144   0.680  -1.720 -13.517
   1.484  -2.122 -12.917   0.608  -4.902 -17.469   0.628  -4.568 -18.638   1.308
  -5.935 -17.001   1.290  -6.083 -16.002   2.192  -6.761 -17.808   2.929  -6.123
 -18.295   2.792  -7.782 -16.835   3.166  -7.403 -15.884   2.053  -8.533 -16.557
[truncated: 9,932,616 more chars]
