# Supplementary material for: Caffeic acid N-[3,5-bis(trifluoromethyl)phenyl] amide as a non-steroidal inhibitor for steroid 5α-reductase type 1 using a human keratinocyte cell-based assay and molecular dynamics
Source: Sci Rep. 2022 Dec 2;12:20858. doi: 10.1038/s41598-022-25335-7 (PMC9718795; doi:10.1038/s41598-022-25335-7)
Supplement: Supplementary file 4 — Supplementary Information 4. [file 41598_2022_25335_MOESM4_ESM.prmtop]

%VERSION  VERSION_STAMP = V0001.000  DATE = 09/20/22 14:16:57                  
%FLAG TITLE                                                                     
%FORMAT(20a4)                                                                   
default_name                                                                    
%FLAG POINTERS                                                                  
%FORMAT(10I8)                                                                   
    4251      34    2099    2224    4731    3036    9671    9222       0       0
   23416     260    2224    3036    9222     112     257     253      80       0
       0       0       0       0       0       0       0       1     112       0
       0
%FLAG ATOM_NAME                                                                 
%FORMAT(20a4)                                                                   
N   H1  H2  H3  CA  HA  CB  HB2 HB3 CG  HG2 HG3 SD  CE  HE1 HE2 HE3 C   O   N   
H   CA  HA  CB  HB1 HB2 HB3 C   O   N   H   CA  HA  CB  HB  CG2 HG21HG22HG23OG1 
HG1 C   O   N   H   CA  HA  CB  HB1 HB2 HB3 C   O   N   H   CA  HA  CB  HB  CG2 
HG21HG22HG23OG1 HG1 C   O   N   H   CA  HA2 HA3 C   O   N   H   CA  HA  CB  HB  
CG1 HG11HG12HG13CG2 HG21HG22HG23C   O   N   H   CA  HA  CB  HB1 HB2 HB3 C   O   
N   H   CA  HA  CB  HB2 HB3 CG  HG2 HG3 CD  OE1 OE2 C   O   N   H   CA  HA  CB  
HB2 HB3 CG  HG2 HG3 CD  OE1 OE2 C   O   N   H   CA  HA  CB  HB2 HB3 CG  HG2 HG3 
CD  HD2 HD3 NE  HE  CZ  NH1 HH11HH12NH2 HH21HH22C   O   N   H   CA  HA  CB  HB2 
HB3 CG  HG  CD1 HD11HD12HD13CD2 HD21HD22HD23C   O   N   H   CA  HA  CB  HB2 HB3 
CG  HG  CD1 HD11HD12HD13CD2 HD21HD22HD23C   O   N   H   CA  HA  CB  HB1 HB2 HB3 
C   O   N   H   CA  HA  CB  HB1 HB2 HB3 C   O   N   H   CA  HA  CB  HB2 HB3 CG  
HG  CD1 HD11HD12HD13CD2 HD21HD22HD23C   O   N   H   CA  HA  CB  HB1 HB2 HB3 C   
O   N   H   CA  HA  CB  HB2 HB3 CG  CD1 HD1 CE1 HE1 CZ  OH  HH  CE2 HE2 CD2 HD2 
C   O   N   H   CA  HA  CB  HB2 HB3 CG  HG  CD1 HD11HD12HD13CD2 HD21HD22HD23C   
O   N   H   CA  HA  CB  HB2 HB3 CG  HG2 HG3 CD  OE1 NE2 HE21HE22C   O   N   H   
CA  HA  CB  HB2 HB3 SG  HG  C   O   N   H   CA  HA  CB  HB1 HB2 HB3 C   O   N   
H   CA  HA  CB  HB  CG1 HG11HG12HG13CG2 HG21HG22HG23C   O   N   H   CA  HA2 HA3 
C   O   N   H   CA  HA  CB  HB2 HB3 SG  HG  C   O   N   H   CA  HA  CB  HB1 HB2 
HB3 C   O   N   H   CA  HA  CB  HB  CG1 HG11HG12HG13CG2 HG21HG22HG23C   O   N   
H   CA  HA  CB  HB2 HB3 CG  CD1 HD1 CE1 HE1 CZ  HZ  CE2 HE2 CD2 HD2 C   O   N   
H   CA  HA  CB  HB1 HB2 HB3 C   O   N   H   CA  HA  CB  HB2 HB3 CG  HG2 HG3 CD  
HD2 HD3 NE  HE  CZ  NH1 HH11HH12NH2 HH21HH22C   O   N   H   CA  HA  CB  HB2 HB3 
CG  OD1 ND2 HD21HD22C   O   N   H   CA  HA  CB  HB2 HB3 CG  HG2 HG3 CD  HD2 HD3 
NE  HE  CZ  NH1 HH11HH12NH2 HH21HH22C   O   N   H   CA  HA  CB  HB2 HB3 CG  HG2 
HG3 CD  OE1 NE2 HE21HE22C   O   N   H   CA  HA  CB  HB  CG2 HG21HG22HG23OG1 HG1 
C   O   N   H   CA  HA  CB  HB2 HB3 CG  OD1 ND2 HD21HD22C   O   N   H   CA  HA  
CB  HB2 HB3 OG  HG  C   O   N   H   CA  HA  CB  HB  CG1 HG11HG12HG13CG2 HG21HG22
HG23C   O   N   H   CA  HA  CB  HB2 HB3 CG  CD1 HD1 CE1 HE1 CZ  OH  HH  CE2 HE2 
CD2 HD2 C   O   N   H   CA  HA2 HA3 C   O   N   H   CA  HA  CB  HB2 HB3 CG  HG2 
HG3 CD  HD2 HD3 NE  HE  CZ  NH1 HH11HH12NH2 HH21HH22C   O   N   H   CA  HA  CB  
HB2 HB3 CG  ND1 HD1 CE1 HE1 NE2 CD2 HD2 C   O   N   H   CA  HA  CB  HB1 HB2 HB3 
C   O   N   H   CA  HA  CB  HB2 HB3 CG  HG  CD1 HD11HD12HD13CD2 HD21HD22HD23C   
O   N   CD  HD2 HD3 CG  HG2 HG3 CB  HB2 HB3 CA  HA  C   O   N   H   CA  HA  CB  
HB2 HB3 OG  HG  C   O   N   H   CA  HA  CB  HB2 HB3 CG  ND1 HD1 CE1 HE1 NE2 CD2 
HD2 C   O   N   H   CA  HA  CB  HB2 HB3 CG  HG2 HG3 CD  HD2 HD3 NE  HE  CZ  NH1 
HH11HH12NH2 HH21HH22C   O   N   H   CA  HA  CB  HB2 HB3 CG  HG  CD1 HD11HD12HD13
CD2 HD21HD22HD23C   O   N   H   CA  HA  CB  HB2 HB3 CG  HG2 HG3 CD  HD2 HD3 NE  
HE  CZ  NH1 HH11HH12NH2 HH21HH22C   O   N   H   CA  HA  CB  HB  CG1 HG11HG12HG13
CG2 HG21HG22HG23C   O   N   CD  HD2 HD3 CG  HG2 HG3 CB  HB2 HB3 CA  HA  C   O   
N   H   CA  HA  CB  HB1 HB2 HB3 C   O   N   H   CA  HA  CB  HB2 HB3 CG  HG2 HG3 
CD  HD2 HD3 NE  HE  CZ  NH1 HH11HH12NH2 HH21HH22C   O   N   H   CA  HA  CB  HB1 
HB2 HB3 C   O   N   H   CA  HA  CB  HB1 HB2 HB3 C   O   N   H   CA  HA  CB  HB2 
HB3 CG  CD1 HD1 NE1 HE1 CE2 CZ2 HZ2 CH2 HH2 CZ3 HZ3 CE3 HE3 CD2 C   O   N   H   
CA  HA  CB  HB  CG1 HG11HG12HG13CG2 HG21HG22HG23C   O   N   H   CA  HA  CB  HB  
CG1 HG11HG12HG13CG2 HG21HG22HG23C   O   N   H   CA  HA  CB  HB2 HB3 CG  HG2 HG3 
CD  OE1 NE2 HE21HE22C   O   N   H   CA  HA  CB  HB2 HB3 CG  HG2 HG3 CD  OE1 OE2 
C   O   N   H   CA  HA  CB  HB2 HB3 CG  HG  CD1 HD11HD12HD13CD2 HD21HD22HD23C   
O   N   CD  HD2 HD3 CG  HG2 HG3 CB  HB2 HB3 CA  HA  C   O   N   H   CA  HA  CB  
HB2 HB3 OG  HG  C   O   N   H   CA  HA  CB  HB2 HB3 CG  HG  CD1 HD11HD12HD13CD2 
HD21HD22HD23C   O   N   H   CA  HA  CB  HB1 HB2 HB3 C   O   N   H   CA  HA  CB  
HB2 HB3 CG  HG  CD1 HD11HD12HD13CD2 HD21HD22HD23C   O   N   CD  HD2 HD3 CG  HG2 
HG3 CB  HB2 HB3 CA  HA  C   O   N   H   CA  HA  CB  HB2 HB3 CG  HG  CD1 HD11HD12
HD13CD2 HD21HD22HD23C   O   N   H   CA  HA  CB  HB2 HB3 CG  CD1 HD1 CE1 HE1 CZ  
OH  HH  CE2 HE2 CD2 HD2 C   O   N   H   CA  HA  CB  HB2 HB3 CG  HG2 HG3 CD  OE1 
NE2 HE21HE22C   O   N   H   CA  HA  CB  HB2 HB3 CG  CD1 HD1 CE1 HE1 CZ  OH  HH  
CE2 HE2 CD2 HD2 C   O   N   H   CA  HA  CB  HB1 HB2 HB3 C   O   N   H   CA  HA  
CB  HB2 HB3 OG  HG  C   O   N   H   CA  HA  CB  HB2 HB3 CG  HG2 HG3 CD  OE1 OE2 
C   O   N   H   CA  HA  CB  HB2 HB3 OG  HG  C   O   N   H   CA  HA  CB  HB1 HB2 
HB3 C   O   N   CD  HD2 HD3 CG  HG2 HG3 CB  HB2 HB3 CA  HA  C   O   N   H   CA  
HA  CB  HB2 HB3 CG  HG2 HG3 CD  HD2 HD3 NE  HE  CZ  NH1 HH11HH12NH2 HH21HH22C   
O   N   H   CA  HA  CB  HB2 HB3 CG  HG  CD1 HD11HD12HD13CD2 HD21HD22HD23C   O   
N   H   CA  HA  CB  HB2 HB3 CG  HG2 HG3 CD  HD2 HD3 NE  HE  CZ  NH1 HH11HH12NH2 
HH21HH22C   O   N   H   CA  HA  CB  HB2 HB3 OG  HG  C   O   N   H   CA  HA  CB  
HB1 HB2 HB3 C   O   N   CD  HD2 HD3 CG  HG2 HG3 CB  HB2 HB3 CA  HA  C   O   N   
H   CA  HA  CB  HB2 HB3 CG  OD1 ND2 HD21HD22C   O   N   H   CA  HA  CB  HB2 HB3 
SG  HG  C   O   N   H   CA  HA  CB  HB  CG2 HG21HG22HG23CG1 HG12HG13CD1 HD11HD12
HD13C   O   N   H   CA  HA  CB  HB2 HB3 CG  HG  CD1 HD11HD12HD13CD2 HD21HD22HD23
C   O   N   H   CA  HA  CB  HB2 HB3 CG  HG  CD1 HD11HD12HD13CD2 HD21HD22HD23C   
O   N   H   CA  HA  CB  HB1 HB2 HB3 C   O   N   H   CA  HA  CB  HB2 HB3 CG  HG2 
HG3 SD  CE  HE1 HE2 HE3 C   O   N   H   CA  HA  CB  HB2 HB3 CG  CD1 HD1 CE1 HE1 
CZ  HZ  CE2 HE2 CD2 HD2 C   O   N   H   CA  HA  CB  HB2 HB3 CG  HG  CD1 HD11HD12
HD13CD2 HD21HD22HD23C   O   N   H   CA  HA  CB  HB  CG1 HG11HG12HG13CG2 HG21HG22
HG23C   O   N   H   CA  HA  CB  HB2 HB3 CG  ND1 HD1 CE1 HE1 NE2 CD2 HD2 C   O   
N   H   CA  HA  CB  HB2 HB3 CG  CD1 HD1 CE1 HE1 CZ  OH  HH  CE2 HE2 CD2 HD2 C   
O   N   H   CA  HA2 HA3 C   O   N   H   CA  HA  CB  HB2 HB3 CG  ND1 HD1 CE1 HE1 
NE2 CD2 HD2 C   O   N   H   CA  HA  CB  HB2 HB3 CG  HG2 HG3 CD  HD2 HD3 NE  HE  
CZ  NH1 HH11HH12NH2 HH21HH22C   O   N   H   CA  HA  CB  HB2 HB3 SG  HG  C   O   
N   H   CA  HA  CB  HB2 HB3 CG  HG  CD1 HD11HD12HD13CD2 HD21HD22HD23C   O   N   
H   CA  HA  CB  HB  CG2 HG21HG22HG23CG1 HG12HG13CD1 HD11HD12HD13C   O   N   H   
CA  HA  CB  HB2 HB3 CG  CD1 HD1 CE1 HE1 CZ  OH  HH  CE2 HE2 CD2 HD2 C   O   N   
CD  HD2 HD3 CG  HG2 HG3 CB  HB2 HB3 CA  HA  C   O   N   H   CA  HA  CB  HB2 HB3 
CG  CD1 HD1 CE1 HE1 CZ  HZ  CE2 HE2 CD2 HD2 C   O   N   H   CA  HA  CB  HB2 HB3 
CG  HG  CD1 HD11HD12HD13CD2 HD21HD22HD23C   O   N   H   CA  HA  CB  HB2 HB3 CG  
HG2 HG3 SD  CE  HE1 HE2 HE3 C   O   N   H   CA  HA  CB  HB2 HB3 CG  HG2 HG3 CD  
HD2 HD3 NE  HE  CZ  NH1 HH11HH12NH2 HH21HH22C   O   N   H   CA  HA2 HA3 C   O   
N   H   CA  HA2 HA3 C   O   N   H   CA  HA  CB  HB2 HB3 CG  HG2 HG3 CD  HD2 HD3 
CE  HE2 HE3 NZ  HZ1 HZ2 HZ3 C   O   N   CD  HD2 HD3 CG  HG2 HG3 CB  HB2 HB3 CA  
HA  C   O   N   H   CA  HA  CB  HB2 HB3 CG  HG2 HG3 SD  CE  HE1 HE2 HE3 C   O   
N   CD  HD2 HD3 CG  HG2 HG3 CB  HB2 HB3 CA  HA  C   O   N   H   CA  HA  CB  HB2 
HB3 CG  HG  CD1 HD11HD12HD13CD2 HD21HD22HD23C   O   N   H   CA  HA  CB  HB2 HB3 
CG  HG  CD1 HD11HD12HD13CD2 HD21HD22HD23C   O   N   H   CA  HA  CB  HB1 HB2 HB3 
C   O   N   H   CA  HA  CB  HB2 HB3 SG  HG  C   O   N   H   CA  HA  CB  HB  CG2 
HG21HG22HG23OG1 HG1 C   O   N   H   CA  HA  CB  HB2 HB3 CG  HG2 HG3 SD  CE  HE1 
HE2 HE3 C   O   N   H   CA  HA  CB  HB1 HB2 HB3 C   O   N   H   CA  HA  CB  HB  
CG2 HG21HG22HG23CG1 HG12HG13CD1 HD11HD12HD13C   O   N   H   CA  HA  CB  HB2 HB3 
CG  HG2 HG3 SD  CE  HE1 HE2 HE3 C   O   N   H   CA  HA  CB  HB2 HB3 CG  CD1 HD1 
CE1 HE1 CZ  HZ  CE2 HE2 CD2 HD2 C   O   N   H   CA  HA  CB  HB2 HB3 SG  HG  C   
O   N   H   CA  HA  CB  HB  CG2 HG21HG22HG23OG1 HG1 C   O   N   H   CA  HA  CB  
HB2 HB3 SG  HG  C   O   N   H   CA  HA  CB  HB2 HB3 CG  OD1 ND2 HD21HD22C   O   
N   H   CA  HA2 HA3 C   O   N   H   CA  HA  CB  HB2 HB3 CG  CD1 HD1 CE1 HE1 CZ  
OH  HH  CE2 HE2 CD2 HD2 C   O   N   H   CA  HA  CB  HB2 HB3 CG  HG  CD1 HD11HD12
HD13CD2 HD21HD22HD23C   O   N   H   CA  HA  CB  HB2 HB3 CG  HG2 HG3 CD  OE1 NE2 
HE21HE22C   O   N   H   CA  HA  CB  HB2 HB3 OG  HG  C   O   N   H   CA  HA  CB  
HB2 HB3 CG  HG2 HG3 CD  HD2 HD3 NE  HE  CZ  NH1 HH11HH12NH2 HH21HH22C   O   N   
H   CA  HA  CB  HB2 HB3 CG  CD1 HD1 CE1 HE1 CZ  OH  HH  CE2 HE2 CD2 HD2 C   O   
N   H   CA  HA  CB  HB2 HB3 CG  HG  CD1 HD11HD12HD13CD2 HD21HD22HD23C   O   N   
H   CA  HA  CB  HB2 HB3 OG  HG  C   O   N   H   CA  HA  CB  HB2 HB3 CG  ND1 HD1 
CE1 HE1 NE2 CD2 HD2 C   O   N   H   CA  HA  CB  HB2 HB3 SG  HG  C   O   N   H   
CA  HA  CB  HB1 HB2 HB3 C   O   N   H   CA  HA  CB  HB  CG1 HG11HG12HG13CG2 HG21
HG22HG23C   O   N   H   CA  HA  CB  HB2 HB3 CG  CD1 HD1 CE1 HE1 CZ  OH  HH  CE2 
HE2 CD2 HD2 C   O   N   H   CA  HA  CB  HB1 HB2 HB3 C   O   N   H   CA  HA  CB  
HB2 HB3 CG  OD1 OD2 C   O   N   H   CA  HA  CB  HB2 HB3 CG  OD1 OD2 C   O   N   
H   CA  HA  CB  HB2 HB3 CG  CD1 HD1 NE1 HE1 CE2 CZ2 HZ2 CH2 HH2 CZ3 HZ3 CE3 HE3 
CD2 C   O   N   H   CA  HA  CB  HB  CG1 HG11HG12HG13CG2 HG21HG22HG23C   O   N   
H   CA  HA  CB  HB  CG2 HG21HG22HG23OG1 HG1 C   O   N   H   CA  HA  CB  HB2 HB3 
CG  OD1 OD2 C   O   N   CD  HD2 HD3 CG  HG2 HG3 CB  HB2 HB3 CA  HA  C   O   N   
H   CA  HA  CB  HB2 HB3 CG  HG2 HG3 CD  HD2 HD3 NE  HE  CZ  NH1 HH11HH12NH2 HH21
HH22C   O   N   H   CA  HA  CB  HB2 HB3 CG  CD1 HD1 CE1 HE1 CZ  HZ  CE2 HE2 CD2 
HD2 C   O   N   H   CA  HA  CB  HB2 HB3 CG  HG  CD1 HD11HD12HD13CD2 HD21HD22HD23
C   O   N   H   CA  HA  CB  HB  CG2 HG21HG22HG23CG1 HG12HG13CD1 HD11HD12HD13C   
O   N   H   CA  HA2 HA3 C   O   N   H   CA  HA  CB  HB2 HB3 CG  CD1 HD1 CE1 HE1 
CZ  HZ  CE2 HE2 CD2 HD2 C   O   N   H   CA  HA2 HA3 C   O   N   H   CA  HA  CB  
HB2 HB3 CG  HG  CD1 HD11HD12HD13CD2 HD21HD22HD23C   O   N   H   CA  HA  CB  HB2 
HB3 CG  CD1 HD1 NE1 HE1 CE2 CZ2 HZ2 CH2 HH2 CZ3 HZ3 CE3 HE3 CD2 C   O   N   H   
CA  HA  CB  HB2 HB3 CG  HG  CD1 HD11HD12HD13CD2 HD21HD22HD23C   O   N   H   CA  
HA  CB  HB  CG2 HG21HG22HG23OG1 HG1 C   O   N   H   CA  HA2 HA3 C   O   N   H   
CA  HA  CB  HB2 HB3 CG  HG2 HG3 SD  CE  HE1 HE2 HE3 C   O   N   H   CA  HA  CB  
HB2 HB3 CG  HG  CD1 HD11HD12HD13CD2 HD21HD22HD23C   O   N   H   CA  HA  CB  HB  
CG2 HG21HG22HG23CG1 HG12HG13CD1 HD11HD12HD13C   O   N   H   CA  HA  CB  HB2 HB3 
CG  OD1 ND2 HD21HD22C   O   N   H   CA  HA  CB  HB  CG2 HG21HG22HG23CG1 HG12HG13
CD1 HD11HD12HD13C   O   N   H   CA  HA  CB  HB2 HB3 CG  ND1 HD1 CE1 HE1 NE2 CD2 
HD2 C   O   N   H   CA  HA  CB  HB2 HB3 OG  HG  C   O   N   H   CA  HA  CB  HB2 
HB3 CG  OD1 OD2 C   O   N   H   CA  HA  CB  HB2 HB3 CG  ND1 HD1 CE1 HE1 NE2 CD2 
HD2 C   O   N   H   CA  HA  CB  HB  CG2 HG21HG22HG23CG1 HG12HG13CD1 HD11HD12HD13
C   O   N   H   CA  HA  CB  HB2 HB3 CG  HG  CD1 HD11HD12HD13CD2 HD21HD22HD23C   
O   N   H   CA  HA  CB  HB2 HB3 CG  HG2 HG3 CD  HD2 HD3 NE  HE  CZ  NH1 HH11HH12
NH2 HH21HH22C   O   N   H   CA  HA  CB  HB2 HB3 CG  OD1 ND2 HD21HD22C   O   N   
H   CA  HA  CB  HB2 HB3 CG  HG  CD1 HD11HD12HD13CD2 HD21HD22HD23C   O   N   H   
CA  HA  CB  HB2 HB3 CG  HG2 HG3 CD  HD2 HD3 NE  HE  CZ  NH1 HH11HH12NH2 HH21HH22
C   O   N   H   CA  HA  CB  HB2 HB3 CG  HG2 HG3 CD  HD2 HD3 CE  HE2 HE3 NZ  HZ1 
HZ2 HZ3 C   O   N   CD  HD2 HD3 CG  HG2 HG3 CB  HB2 HB3 CA  HA  C   O   N   H   
CA  HA2 HA3 C   O   N   H   CA  HA  CB  HB2 HB3 CG  OD1 OD2 C   O   N   H   CA  
HA  CB  HB  CG2 HG21HG22HG23OG1 HG1 C   O   N   H   CA  HA2 HA3 C   O   N   H   
CA  HA  CB  HB2 HB3 CG  CD1 HD1 CE1 HE1 CZ  OH  HH  CE2 HE2 CD2 HD2 C   O   N   
H   CA  HA  CB  HB2 HB3 CG  HG2 HG3 CD  HD2 HD3 CE  HE2 HE3 NZ  HZ1 HZ2 HZ3 C   
O   N   H   CA  HA  CB  HB  CG2 HG21HG22HG23CG1 HG12HG13CD1 HD11HD12HD13C   O   
N   CD  HD2 HD3 CG  HG2 HG3 CB  HB2 HB3 CA  HA  C   O   N   H   CA  HA  CB  HB2 
HB3 CG  HG2 HG3 CD  HD2 HD3 NE  HE  CZ  NH1 HH11HH12NH2 HH21HH22C   O   N   H   
CA  HA2 HA3 C   O   N   H   CA  HA2 HA3 C   O   N   H   CA  HA  CB  HB2 HB3 CG  
HG  CD1 HD11HD12HD13CD2 HD21HD22HD23C   O   N   H   CA  HA  CB  HB2 HB3 CG  CD1 
HD1 CE1 HE1 CZ  HZ  CE2 HE2 CD2 HD2 C   O   N   H   CA  HA  CB  HB2 HB3 CG  HG2 
HG3 CD  OE1 OE2 C   O   N   H   CA  HA  CB  HB2 HB3 CG  CD1 HD1 CE1 HE1 CZ  OH  
HH  CE2 HE2 CD2 HD2 C   O   N   H   CA  HA  CB  HB  CG1 HG11HG12HG13CG2 HG21HG22
HG23C   O   N   H   CA  HA  CB  HB  CG2 HG21HG22HG23OG1 HG1 C   O   N   H   CA  
HA  CB  HB1 HB2 HB3 C   O   N   H   CA  HA  CB  HB1 HB2 HB3 C   O   N   H   CA  
HA  CB  HB2 HB3 CG  OD1 ND2 HD21HD22C   O   N   H   CA  HA  CB  HB2 HB3 CG  CD1 
HD1 CE1 HE1 CZ  OH  HH  CE2 HE2 CD2 HD2 C   O   N   H   CA  HA  CB  HB2 HB3 CG  
CD1 HD1 CE1 HE1 CZ  HZ  CE2 HE2 CD2 HD2 C   O   N   H   CA  HA2 HA3 C   O   N   
H   CA  HA  CB  HB2 HB3 CG  HG2 HG3 CD  OE1 OE2 C   O   N   H   CA  HA  CB  HB  
CG2 HG21HG22HG23CG1 HG12HG13CD1 HD11HD12HD13C   O   N   H   CA  HA  CB  HB2 HB3 
CG  HG2 HG3 SD  CE  HE1 HE2 HE3 C   O   N   H   CA  HA  CB  HB2 HB3 CG  HG2 HG3 
CD  OE1 OE2 C   O   N   H   CA  HA  CB  HB2 HB3 CG  CD1 HD1 NE1 HE1 CE2 CZ2 HZ2 
CH2 HH2 CZ3 HZ3 CE3 HE3 CD2 C   O   N   H   CA  HA  CB  HB2 HB3 SG  HG  C   O   
N   H   CA  HA2 HA3 C   O   N   H   CA  HA  CB  HB2 HB3 CG  CD1 HD1 CE1 HE1 CZ  
OH  HH  CE2 HE2 CD2 HD2 C   O   N   H   CA  HA  CB  HB1 HB2 HB3 C   O   N   H   
CA  HA  CB  HB2 HB3 CG  HG  CD1 HD11HD12HD13CD2 HD21HD22HD23C   O   N   H   CA  
HA  CB  HB1 HB2 HB3 C   O   N   H   CA  HA  CB  HB2 HB3 OG  HG  C   O   N   H   
CA  HA  CB  HB2 HB3 CG  CD1 HD1 NE1 HE1 CE2 CZ2 HZ2 CH2 HH2 CZ3 HZ3 CE3 HE3 CD2 
C   O   N   H   CA  HA  CB  HB2 HB3 OG  HG  C   O   N   H   CA  HA  CB  HB  CG1 
HG11HG12HG13CG2 HG21HG22HG23C   O   N   H   CA  HA  CB  HB2 HB3 CG  HG2 HG3 CD  
OE1 NE2 HE21HE22C   O   N   H   CA  HA2 HA3 C   O   N   H   CA  HA  CB  HB1 HB2 
HB3 C   O   N   H   CA  HA  CB  HB1 HB2 HB3 C   O   N   H   CA  HA  CB  HB2 HB3 
CG  CD1 HD1 CE1 HE1 CZ  HZ  CE2 HE2 CD2 HD2 C   O   N   H   CA  HA  CB  HB1 HB2 
HB3 C   O   N   H   CA  HA  CB  HB2 HB3 CG  CD1 HD1 CE1 HE1 CZ  HZ  CE2 HE2 CD2 
HD2 C   O   N   H   CA  HA  CB  HB2 HB3 CG  CD1 HD1 CE1 HE1 CZ  HZ  CE2 HE2 CD2 
HD2 C   O   N   H   CA  HA  CB  HB  CG2 HG21HG22HG23OG1 HG1 C   O   N   H   CA  
HA  CB  HB2 HB3 CG  CD1 HD1 CE1 HE1 CZ  HZ  CE2 HE2 CD2 HD2 C   O   N   H   CA  
HA  CB  HB2 HB3 SG  HG  C   O   N   H   CA  HA  CB  HB2 HB3 CG  CD1 HD1 CE1 HE1 
CZ  HZ  CE2 HE2 CD2 HD2 C   O   N   H   CA  HA  CB  HB2 HB3 CG  HG  CD1 HD11HD12
HD13CD2 HD21HD22HD23C   O   N   H   CA  HA  CB  HB2 HB3 OG  HG  C   O   N   H   
CA  HA2 HA3 C   O   N   H   CA  HA  CB  HB2 HB3 CG  HG2 HG3 CD  HD2 HD3 NE  HE  
CZ  NH1 HH11HH12NH2 HH21HH22C   O   N   H   CA  HA  CB  HB1 HB2 HB3 C   O   N   
H   CA  HA  CB  HB2 HB3 CG  HG2 HG3 CD  HD2 HD3 CE  HE2 HE3 NZ  HZ1 HZ2 HZ3 C   
O   N   H   CA  HA  CB  HB2 HB3 CG  HG2 HG3 CD  OE1 OE2 C   O   N   H   CA  HA  
CB  HB2 HB3 CG  ND1 CE1 HE1 NE2 HE2 CD2 HD2 C   O   N   H   CA  HA  CB  HB2 HB3 
CG  ND1 CE1 HE1 NE2 HE2 CD2 HD2 C   O   N   H   CA  HA  CB  HB2 HB3 CG  HG2 HG3 
CD  OE1 OE2 C   O   N   H   CA  HA  CB  HB2 HB3 CG  CD1 HD1 NE1 HE1 CE2 CZ2 HZ2 
CH2 HH2 CZ3 HZ3 CE3 HE3 CD2 C   O   N   H   CA  HA  CB  HB2 HB3 CG  CD1 HD1 CE1 
HE1 CZ  OH  HH  CE2 HE2 CD2 HD2 C   O   N   H   CA  HA  CB  HB2 HB3 CG  HG  CD1 
HD11HD12HD13CD2 HD21HD22HD23C   O   N   H   CA  HA  CB  HB2 HB3 CG  HG2 HG3 CD  
HD2 HD3 NE  HE  CZ  NH1 HH11HH12NH2 HH21HH22C   O   N   H   CA  HA  CB  HB2 HB3 
CG  HG2 HG3 CD  HD2 HD3 CE  HE2 HE3 NZ  HZ1 HZ2 HZ3 C   O   N   H   CA  HA  CB  
HB2 HB3 CG  CD1 HD1 CE1 HE1 CZ  HZ  CE2 HE2 CD2 HD2 C   O   N   H   CA  HA  CB  
HB2 HB3 CG  HG2 HG3 CD  OE1 OE2 C   O   N   H   CA  HA  CB  HB2 HB3 CG  HG2 HG3 
CD  OE1 OE2 C   O   N   H   CA  HA  CB  HB2 HB3 CG  CD1 HD1 CE1 HE1 CZ  OH  HH  
CE2 HE2 CD2 HD2 C   O   N   CD  HD2 HD3 CG  HG2 HG3 CB  HB2 HB3 CA  HA  C   O   
N   H   CA  HA  CB  HB2 HB3 CG  HG2 HG3 CD  HD2 HD3 CE  HE2 HE3 NZ  HZ1 HZ2 HZ3 
C   O   N   H   CA  HA  CB  HB2 HB3 CG  CD1 HD1 CE1 HE1 CZ  HZ  CE2 HE2 CD2 HD2 
C   O   N   H   CA  HA  CB  HB2 HB3 CG  HG2 HG3 CD  HD2 HD3 NE  HE  CZ  NH1 HH11
HH12NH2 HH21HH22C   O   N   H   CA  HA  CB  HB2 HB3 CG  HG2 HG3 CD  HD2 HD3 CE  
HE2 HE3 NZ  HZ1 HZ2 HZ3 C   O   N   H   CA  HA  CB  HB  CG2 HG21HG22HG23CG1 HG12
HG13CD1 HD11HD12HD13C   O   N   H   CA  HA  CB  HB  CG2 HG21HG22HG23CG1 HG12HG13
CD1 HD11HD12HD13C   O   N   H   CA  HA  CB  HB  CG2 HG21HG22HG23CG1 HG12HG13CD1 
HD11HD12HD13C   O   N   CD  HD2 HD3 CG  HG2 HG3 CB  HB2 HB3 CA  HA  C   O   N   
H   CA  HA  CB  HB2 HB3 CG  CD1 HD1 CE1 HE1 CZ  HZ  CE2 HE2 CD2 HD2 C   O   N   
H   CA  HA  CB  HB2 HB3 CG  HG  CD1 HD11HD12HD13CD2 HD21HD22HD23C   O   N   H   
CA  HA  CB  HB2 HB3 CG  CD1 HD1 CE1 HE1 CZ  HZ  CE2 HE2 CD2 HD2 C   O   OXT F4  
C38 F5  F6  C35 C36 H37 C34 H36 C33 C37 F1  F2  F3  C32 H35 C31 N8  H34 C30 O20 
C23 H27 H28 C22 C24 C25 C26 C27 C28 C29 H31 H30 O19 H33 O18 H32 H29 H26 C9  C10 
C11 H9  H8  H7  C8  C12 N7  H10 H11 O8  C7  H6  N6  C6  C15 C14 O10 H17 H13 O11 
H18 H14 H5  O9  C13 H12 C16 H15 H16 O5  P2  O6  O7  O2  P1  O3  O4  O1  C21 H23 
H24 C18 C19 C20 O13 P3  O14 O15 O16 H22 O17 H25 H21 H20 O12 C17 H19 N1  C2  N3  
H1  C1  C3  C4  N4  H3  H4  N5  C5  H2  N2  
%FLAG CHARGE                                                                    
%FORMAT(5E16.8)                                                                 
  2.90099016E+00  3.61530432E+00  3.61530432E+00  3.61530432E+00  4.02712830E-01
  2.03360868E+00  1.57622895E+00  2.27778750E-01  2.27778750E-01  6.08624820E-01
  5.32091160E-01  5.32091160E-01 -5.05486602E+00 -6.21380430E-01  1.08787131E+00
  1.08787131E+00  1.08787131E+00  1.11575143E+01 -1.04104000E+01 -7.57501011E+00
  4.95464337E+00  6.14091510E-01  1.49969529E+00 -3.32556975E+00  1.09880469E+00
  1.09880469E+00  1.09880469E+00  1.08841798E+01 -1.03484442E+01 -7.57501011E+00
  4.95464337E+00 -7.08847470E-01  1.83498561E+00  6.65842842E+00  7.83558900E-02
 -4.44259674E+00  1.16987166E+00  1.16987166E+00  1.16987166E+00 -1.23200970E+01
  7.47478746E+00  1.08841798E+01 -1.03484442E+01 -7.57501011E+00  4.95464337E+00
  6.14091510E-01  1.49969529E+00 -3.32556975E+00  1.09880469E+00  1.09880469E+00
  1.09880469E+00  1.08841798E+01 -1.03484442E+01 -7.57501011E+00  4.95464337E+00
 -7.08847470E-01  1.83498561E+00  6.65842842E+00  7.83558900E-02 -4.44259674E+00
  1.16987166E+00  1.16987166E+00  1.16987166E+00 -1.23200970E+01  7.47478746E+00
  1.08841798E+01 -1.03484442E+01 -7.57501011E+00  4.95464337E+00 -4.59201960E-01
  1.27191654E+00  1.27191654E+00  1.08841798E+01 -1.03484442E+01 -7.57501011E+00
  4.95464337E+00 -1.59445125E+00  1.76574087E+00  5.43935655E+00 -5.41202310E-01
 -5.81655816E+00  1.44138393E+00  1.44138393E+00  1.44138393E+00 -5.81655816E+00
  1.44138393E+00  1.44138393E+00  1.44138393E+00  1.08841798E+01 -1.03484442E+01
 -7.57501011E+00  4.95464337E+00  6.14091510E-01  1.49969529E+00 -3.32556975E+00
  1.09880469E+00  1.09880469E+00  1.09880469E+00  1.08841798E+01 -1.03484442E+01
 -9.40817349E+00  5.35006728E+00  7.23425310E-01  2.01356415E+00  1.02044880E+00
 -3.15245790E-01 -3.15245790E-01  2.47823280E-01 -7.74447750E-01 -7.74447750E-01
  1.46762404E+01 -1.49204192E+01 -1.49204192E+01  9.77808618E+00 -1.06035564E+01
 -9.40817349E+00  5.35006728E+00  7.23425310E-01  2.01356415E+00  1.02044880E+00
 -3.15245790E-01 -3.15245790E-01  2.47823280E-01 -7.74447750E-01 -7.74447750E-01
  1.46762404E+01 -1.49204192E+01 -1.49204192E+01  9.77808618E+00 -1.06035564E+01
 -6.33953817E+00  5.00566581E+00 -4.80522051E+00  2.84267880E+00 -1.27556100E-02
  5.95869210E-01  5.95869210E-01  7.10669700E-01  5.19335550E-01  5.19335550E-01
  8.85603780E-01  1.25187201E+00  1.25187201E+00 -9.64870785E+00  6.29762688E+00
  1.47163295E+01 -1.57203782E+01  8.15994594E+00  8.15994594E+00 -1.57203782E+01
  8.15994594E+00  8.15994594E+00  1.33769904E+01 -1.07402236E+01 -7.57501011E+00
  4.95464337E+00 -9.43915140E-01  1.68009606E+00 -2.00809746E+00  8.32759110E-01
  8.32759110E-01  6.43429413E+00 -6.57825030E-01 -7.50940983E+00  1.82223000E+00
  1.82223000E+00  1.82223000E+00 -7.50940983E+00  1.82223000E+00  1.82223000E+00
  1.82223000E+00  1.08841798E+01 -1.03484442E+01 -7.57501011E+00  4.95464337E+00
 -9.43915140E-01  1.68009606E+00 -2.00809746E+00  8.32759110E-01  8.32759110E-01
  6.43429413E+00 -6.57825030E-01 -7.50940983E+00  1.82223000E+00  1.82223000E+00
  1.82223000E+00 -7.50940983E+00  1.82223000E+00  1.82223000E+00  1.82223000E+00
  1.08841798E+01 -1.03484442E+01 -7.57501011E+00  4.95464337E+00  6.14091510E-01
  1.49969529E+00 -3.32556975E+00  1.09880469E+00  1.09880469E+00  1.09880469E+00
  1.08841798E+01 -1.03484442E+01 -7.57501011E+00  4.95464337E+00  6.14091510E-01
  1.49969529E+00 -3.32556975E+00  1.09880469E+00  1.09880469E+00  1.09880469E+00
  1.08841798E+01 -1.03484442E+01 -7.57501011E+00  4.95464337E+00 -9.43915140E-01
  1.68009606E+00 -2.00809746E+00  8.32759110E-01  8.32759110E-01  6.43429413E+00
 -6.57825030E-01 -7.50940983E+00  1.82223000E+00  1.82223000E+00  1.82223000E+00
 -7.50940983E+00  1.82223000E+00  1.82223000E+00  1.82223000E+00  1.08841798E+01
 -1.03484442E+01 -7.57501011E+00  4.95464337E+00  6.14091510E-01  1.49969529E+00
 -3.32556975E+00  1.09880469E+00  1.09880469E+00  1.09880469E+00  1.08841798E+01
 -1.03484442E+01 -7.57501011E+00  4.95464337E+00 -2.55112200E-02  1.59627348E+00
 -2.76978960E-01  5.37557850E-01  5.37557850E-01 -2.00445300E-02 -3.47317038E+00
  3.09596877E+00 -4.26584043E+00  3.01761288E+00  5.87851398E+00 -1.01662212E+01
  7.27434216E+00 -4.26584043E+00  3.01761288E+00 -3.47317038E+00  3.09596877E+00
  1.08841798E+01 -1.03484442E+01 -7.57501011E+00  4.95464337E+00 -9.43915140E-01
  1.68009606E+00 -2.00809746E+00  8.32759110E-01  8.32759110E-01  6.43429413E+00
 -6.57825030E-01 -7.50940983E+00  1.82223000E+00  1.82223000E+00  1.82223000E+00
 -7.50940983E+00  1.82223000E+00  1.82223000E+00  1.82223000E+00  1.08841798E+01
 -1.03484442E+01 -7.57501011E+00  4.95464337E+00 -5.64891300E-02  1.54889550E+00
 -6.56002800E-02  3.11601330E-01  3.11601330E-01 -1.17533835E+00  6.41424960E-01
  6.41424960E-01  1.26663207E+01 -1.10900918E+01 -1.71417176E+01  7.74629973E+00
  7.74629973E+00  1.08841798E+01 -1.03484442E+01 -7.57501011E+00  4.95464337E+00
  3.88134990E-01  2.04818652E+00 -2.24316513E+00  2.02631976E+00  2.02631976E+00
 -5.68353537E+00  3.52237059E+00  1.08841798E+01 -1.03484442E+01 -7.57501011E+00
  4.95464337E+00  6.14091510E-01  1.49969529E+00 -3.32556975E+00  1.09880469E+00
  1.09880469E+00  1.09880469E+00  1.08841798E+01 -1.03484442E+01 -7.57501011E+00
  4.95464337E+00 -1.59445125E+00  1.76574087E+00  5.43935655E+00 -5.41202310E-01
 -5.81655816E+00  1.44138393E+00  1.44138393E+00  1.44138393E+00 -5.81655816E+00
  1.44138393E+00  1.44138393E+00  1.44138393E+00  1.08841798E+01 -1.03484442E+01
 -7.57501011E+00  4.95464337E+00 -4.59201960E-01  1.27191654E+00  1.27191654E+00
  1.08841798E+01 -1.03484442E+01 -7.57501011E+00  4.95464337E+00  3.88134990E-01
  2.04818652E+00 -2.24316513E+00  2.02631976E+00  2.02631976E+00 -5.68353537E+00
  3.52237059E+00  1.08841798E+01 -1.03484442E+01 -7.57501011E+00  4.95464337E+00
  6.14091510E-01  1.49969529E+00 -3.32556975E+00  1.09880469E+00  1.09880469E+00
  1.09880469E+00  1.08841798E+01 -1.03484442E+01 -7.57501011E+00  4.95464337E+00
 -1.59445125E+00  1.76574087E+00  5.43935655E+00 -5.41202310E-01 -5.81655816E+00
  1.44138393E+00  1.44138393E+00  1.44138393E+00 -5.81655816E+00  1.44138393E+00
  1.44138393E+00  1.44138393E+00  1.08841798E+01 -1.03484442E+01 -7.57501011E+00
  4.95464337E+00 -4.37335200E-02  1.78214094E+00 -6.25024890E-01  5.37557850E-01
  5.37557850E-01  2.15023140E-01 -2.28872088E+00  2.42356590E+00 -3.10507992E+00
  2.60578890E+00 -1.95343056E+00  2.36343231E+00 -3.10507992E+00  2.60578890E+00
 -2.28872088E+00  2.42356590E+00  1.08841798E+01 -1.03484442E+01 -7.57501011E+00
  4.95464337E+00  6.14091510E-01  1.49969529E+00 -3.32556975E+00  1.09880469E+00
  1.09880469E+00  1.09880469E+00  1.08841798E+01 -1.03484442E+01 -6.33953817E+00
  5.00566581E+00 -4.80522051E+00  2.84267880E+00 -1.27556100E-02  5.95869210E-01
  5.95869210E-01  7.10669700E-01  5.19335550E-01  5.19335550E-01  8.85603780E-01
  1.25187201E+00  1.25187201E+00 -9.64870785E+00  6.29762688E+00  1.47163295E+01
 -1.57203782E+01  8.15994594E+00  8.15994594E+00 -1.57203782E+01  8.15994594E+00
  8.15994594E+00  1.33769904E+01 -1.07402236E+01 -7.57501011E+00  4.95464337E+00
  2.60578890E-01  1.90969704E+00 -3.71917143E+00  1.45231731E+00  1.45231731E+00
  1.29924999E+01 -1.08076461E+01 -1.67481159E+01  7.64607708E+00  7.64607708E+00
  1.08841798E+01 -1.03484442E+01 -6.33953817E+00  5.00566581E+00 -4.80522051E+00
  2.84267880E+00 -1.27556100E-02  5.95869210E-01  5.95869210E-01  7.10669700E-01
  5.19335550E-01  5.19335550E-01  8.85603780E-01  1.25187201E+00  1.25187201E+00
 -9.64870785E+00  6.29762688E+00  1.47163295E+01 -1.57203782E+01  8.15994594E+00
  8.15994594E+00 -1.57203782E+01  8.15994594E+00  8.15994594E+00  1.33769904E+01
 -1.07402236E+01 -7.57501011E+00  4.95464337E+00 -5.64891300E-02  1.54889550E+00
 -6.56002800E-02  3.11601330E-01  3.11601330E-01 -1.17533835E+00  6.41424960E-01
  6.41424960E-01  1.26663207E+01 -1.10900918E+01 -1.71417176E+01  7.74629973E+00
  7.74629973E+00  1.08841798E+01 -1.03484442E+01 -7.57501011E+00  4.95464337E+00
 -7.08847470E-01  1.83498561E+00  6.65842842E+00  7.83558900E-02 -4.44259674E+00
  1.16987166E+00  1.16987166E+00  1.16987166E+00 -1.23200970E+01  7.47478746E+00
  1.08841798E+01 -1.03484442E+01 -7.57501011E+00  4.95464337E+00  2.60578890E-01
  1.90969704E+00 -3.71917143E+00  1.45231731E+00  1.45231731E+00  1.29924999E+01
 -1.08076461E+01 -1.67481159E+01  7.64607708E+00  7.64607708E+00  1.08841798E+01
 -1.03484442E+01 -7.57501011E+00  4.95464337E+00 -4.53735270E-01  1.53613989E+00
  3.85766091E+00  6.41424960E-01  6.41424960E-01 -1.19283176E+01  7.79003325E+00
  1.08841798E+01 -1.03484442E+01 -7.57501011E+00  4.95464337E+00 -1.59445125E+00
  1.76574087E+00  5.43935655E+00 -5.41202310E-01 -5.81655816E+00  1.44138393E+00
  1.44138393E+00  1.44138393E+00 -5.81655816E+00  1.44138393E+00  1.44138393E+00
  1.44138393E+00  1.08841798E+01 -1.03484442E+01 -7.57501011E+00  4.95464337E+00
 -2.55112200E-02  1.59627348E+00 -2.76978960E-01  5.37557850E-01  5.37557850E-01
 -2.00445300E-02 -3.47317038E+00  3.09596877E+00 -4.26584043E+00  3.01761288E+00
  5.87851398E+00 -1.01662212E+01  7.27434216E+00 -4.26584043E+00  3.01761288E+00
 -3.47317038E+00  3.09596877E+00  1.08841798E+01 -1.03484442E+01 -7.57501011E+00
  4.95464337E+00 -4.59201960E-01  1.27191654E+00  1.27191654E+00  1.08841798E+01
 -1.03484442E+01 -6.33953817E+00  5.00566581E+00 -4.80522051E+00  2.84267880E+00
 -1.27556100E-02  5.95869210E-01  5.95869210E-01  7.10669700E-01  5.19335550E-01
  5.19335550E-01  8.85603780E-01  1.25187201E+00  1.25187201E+00 -9.64870785E+00
  6.29762688E+00  1.47163295E+01 -1.57203782E+01  8.15994594E+00  8.15994594E+00
 -1.57203782E+01  8.15994594E+00  8.15994594E+00  1.33769904E+01 -1.07402236E+01
 -7.57501011E+00  4.95464337E+00  3.42579240E-01  1.60538463E+00 -8.41870260E-01
  7.32536460E-01  7.32536460E-01 -4.84713180E-01 -6.94451853E+00  6.64931727E+00
  3.74832711E+00  2.53654416E+00 -1.04359112E+01  2.35432116E+00  2.09009781E+00
  1.08841798E+01 -1.03484442E+01 -7.57501011E+00  4.95464337E+00  6.14091510E-01
  1.49969529E+00 -3.32556975E+00  1.09880469E+00  1.09880469E+00  1.09880469E+00
  1.08841798E+01 -1.03484442E+01 -7.57501011E+00  4.95464337E+00 -9.43915140E-01
  1.68009606E+00 -2.00809746E+00  8.32759110E-01  8.32759110E-01  6.43429413E+00
 -6.57825030E-01 -7.50940983E+00  1.82223000E+00  1.82223000E+00  1.82223000E+00
 -7.50940983E+00  1.82223000E+00  1.82223000E+00  1.82223000E+00  1.08841798E+01
 -1.03484442E+01 -4.64304204E+00  3.49868160E-01  7.12491930E-01  7.12491930E-01
  3.44401470E-01  3.88134990E-01  3.88134990E-01 -1.27556100E-01  4.61024190E-01
  4.61024190E-01 -4.84713180E-01  1.16804943E+00  1.07438681E+01 -1.04741780E+01
 -7.57501011E+00  4.95464337E+00 -4.53735270E-01  1.53613989E+00  3.85766091E+00
  6.41424960E-01  6.41424960E-01 -1.19283176E+01  7.79003325E+00  1.08841798E+01
 -1.03484442E+01 -7.57501011E+00  4.95464337E+00  3.42579240E-01  1.60538463E+00
 -8.41870260E-01  7.32536460E-01  7.32536460E-01 -4.84713180E-01 -6.94451853E+00
  6.64931727E+00  3.74832711E+00  2.53654416E+00 -1.04359112E+01  2.35432116E+00
  2.09009781E+00  1.08841798E+01 -1.03484442E+01 -6.33953817E+00  5.00566581E+00
 -4.80522051E+00  2.84267880E+00 -1.27556100E-02  5.95869210E-01  5.95869210E-01
  7.10669700E-01  5.19335550E-01  5.19335550E-01  8.85603780E-01  1.25187201E+00
  1.25187201E+00 -9.64870785E+00  6.29762688E+00  1.47163295E+01 -1.57203782E+01
  8.15994594E+00  8.15994594E+00 -1.57203782E+01  8.15994594E+00  8.15994594E+00
  1.33769904E+01 -1.07402236E+01 -7.57501011E+00  4.95464337E+00 -9.43915140E-01
  1.68009606E+00 -2.00809746E+00  8.32759110E-01  8.32759110E-01  6.43429413E+00
 -6.57825030E-01 -7.50940983E+00  1.82223000E+00  1.82223000E+00  1.82223000E+00
 -7.50940983E+00  1.82223000E+00  1.82223000E+00  1.82223000E+00  1.08841798E+01
 -1.03484442E+01 -6.33953817E+00  5.00566581E+00 -4.80522051E+00  2.84267880E+00
 -1.27556100E-02  5.95869210E-01  5.95869210E-01  7.10669700E-01  5.19335550E-01
  5.19335550E-01  8.85603780E-01  1.25187201E+00  1.25187201E+00 -9.64870785E+00
  6.29762688E+00  1.47163295E+01 -1.57203782E+01  8.15994594E+00  8.15994594E+00
 -1.57203782E+01  8.15994594E+00  8.15994594E+00  1.33769904E+01 -1.07402236E+01
 -7.57501011E+00  4.95464337E+00 -1.59445125E+00  1.76574087E+00  5.43935655E+00
 -5.41202310E-01 -5.81655816E+00  1.44138393E+00  1.44138393E+00  1.44138393E+00
 -5.81655816E+00  1.44138393E+00  1.44138393E+00  1.44138393E+00  1.08841798E+01
 -1.03484442E+01 -4.64304204E+00  3.49868160E-01  7.12491930E-01  7.12491930E-01
  3.44401470E-01  3.88134990E-01  3.88134990E-01 -1.27556100E-01  4.61024190E-01
  4.61024190E-01 -4.84713180E-01  1.16804943E+00  1.07438681E+01 -1.04741780E+01
 -7.57501011E+00  4.95464337E+00  6.14091510E-01  1.49969529E+00 -3.32556975E+00
  1.09880469E+00  1.09880469E+00  1.09880469E+00  1.08841798E+01 -1.03484442E+01
 -6.33953817E+00  5.00566581E+00 -4.80522051E+00  2.84267880E+00 -1.27556100E-02
  5.95869210E-01  5.95869210E-01  7.10669700E-01  5.19335550E-01  5.19335550E-01
  8.85603780E-01  1.25187201E+00  1.25187201E+00 -9.64870785E+00  6.29762688E+00
  1.47163295E+01 -1.57203782E+01  8.15994594E+00  8.15994594E+00 -1.57203782E+01
  8.15994594E+00  8.15994594E+00  1.33769904E+01 -1.07402236E+01 -7.57501011E+00
  4.95464337E+00  6.14091510E-01  1.49969529E+00 -3.32556975E+00  1.09880469E+00
  1.09880469E+00  1.09880469E+00  1.08841798E+01 -1.03484442E+01 -7.57501011E+00
  4.95464337E+00  6.14091510E-01  1.49969529E+00 -3.32556975E+00  1.09880469E+00
  1.09880469E+00  1.09880469E+00  1.08841798E+01 -1.03484442E+01 -7.57501011E+00
  4.95464337E+00 -5.01113250E-01  2.04636429E+00 -9.11115000E-02  6.17735970E-01
  6.17735970E-01 -2.57845545E+00 -2.98481274E+00  3.75743826E+00 -6.22838214E+00
  6.21744876E+00  2.51467740E+00 -4.73962023E+00  2.86454556E+00 -2.06640882E+00
  2.58209991E+00 -3.59343756E+00  2.63676681E+00 -4.34966301E+00  3.09779100E+00
  2.26503189E+00  1.08841798E+01 -1.03484442E+01 -7.57501011E+00  4.95464337E+00
 -1.59445125E+00  1.76574087E+00  5.43935655E+00 -5.41202310E-01 -5.81655816E+00
  1.44138393E+00  1.44138393E+00  1.44138393E+00 -5.81655816E+00  1.44138393E+00
  1.44138393E+00  1.44138393E+00  1.08841798E+01 -1.03484442E+01 -7.57501011E+00
  4.95464337E+00 -1.59445125E+00  1.76574087E+00  5.43935655E+00 -5.41202310E-01
 -5.81655816E+00  1.44138393E+00  1.44138393E+00  1.44138393E+00 -5.81655816E+00
  1.44138393E+00  1.44138393E+00  1.44138393E+00  1.08841798E+01 -1.03484442E+01
 -7.57501011E+00  4.95464337E+00 -5.64891300E-02  1.54889550E+00 -6.56002800E-02
  3.11601330E-01  3.11601330E-01 -1.17533835E+00  6.41424960E-01  6.41424960E-01
  1.26663207E+01 -1.10900918E+01 -1.71417176E+01  7.74629973E+00  7.74629973E+00
  1.08841798E+01 -1.03484442E+01 -9.40817349E+00  5.35006728E+00  7.23425310E-01
  2.01356415E+00  1.02044880E+00 -3.15245790E-01 -3.15245790E-01  2.47823280E-01
 -7.74447750E-01 -7.74447750E-01  1.46762404E+01 -1.49204192E+01 -1.49204192E+01
  9.77808618E+00 -1.06035564E+01 -7.57501011E+00  4.95464337E+00 -9.43915140E-01
  1.68009606E+00 -2.00809746E+00  8.32759110E-01  8.32759110E-01  6.43429413E+00
 -6.57825030E-01 -7.50940983E+00  1.82223000E+00  1.82223000E+00  1.82223000E+00
 -7.50940983E+00  1.82223000E+00  1.82223000E+00  1.82223000E+00  1.08841798E+01
 -1.03484442E+01 -4.64304204E+00  3.49868160E-01  7.12491930E-01  7.12491930E-01
  3.44401470E-01  3.88134990E-01  3.88134990E-01 -1.27556100E-01  4.61024190E-01
  4.61024190E-01 -4.84713180E-01  1.16804943E+00  1.07438681E+01 -1.04741780E+01
 -7.57501011E+00  4.95464337E+00 -4.53735270E-01  1.53613989E+00  3.85766091E+00
  6.41424960E-01  6.41424960E-01 -1.19283176E+01  7.79003325E+00  1.08841798E+01
 -1.03484442E+01 -7.57501011E+00  4.95464337E+00 -9.43915140E-01  1.68009606E+00
 -2.00809746E+00  8.32759110E-01  8.32759110E-01  6.43429413E+00 -6.57825030E-01
 -7.50940983E+00  1.82223000E+00  1.82223000E+00  1.82223000E+00 -7.50940983E+00
  1.82223000E+00  1.82223000E+00  1.82223000E+00  1.08841798E+01 -1.03484442E+01
 -7.57501011E+00  4.95464337E+00  6.14091510E-01  1.49969529E+00 -3.32556975E+00
  1.09880469E+00  1.09880469E+00  1.09880469E+00  1.08841798E+01 -1.03484442E+01
 -7.57501011E+00  4.95464337E+00 -9.43915140E-01  1.68009606E+00 -2.00809746E+00
  8.32759110E-01  8.32759110E-01  6.43429413E+00 -6.57825030E-01 -7.50940983E+00
  1.82223000E+00  1.82223000E+00  1.82223000E+00 -7.50940983E+00  1.82223000E+00
  1.82223000E+00  1.82223000E+00  1.08841798E+01 -1.03484442E+01 -4.64304204E+00
  3.49868160E-01  7.12491930E-01  7.12491930E-01  3.44401470E-01  3.88134990E-01
  3.88134990E-01 -1.27556100E-01  4.61024190E-01  4.61024190E-01 -4.84713180E-01
  1.16804943E+00  1.07438681E+01 -1.04741780E+01 -7.57501011E+00  4.95464337E+00
 -9.43915140E-01  1.68009606E+00 -2.00809746E+00  8.32759110E-01  8.32759110E-01
  6.43429413E+00 -6.57825030E-01 -7.50940983E+00  1.82223000E+00  1.82223000E+00
  1.82223000E+00 -7.50940983E+00  1.82223000E+00  1.82223000E+00  1.82223000E+00
  1.08841798E+01 -1.03484442E+01 -7.57501011E+00  4.95464337E+00 -2.55112200E-02
  1.59627348E+00 -2.76978960E-01  5.37557850E-01  5.37557850E-01 -2.00445300E-02
 -3.47317038E+00  3.09596877E+00 -4.26584043E+00  3.01761288E+00  5.87851398E+00
 -1.01662212E+01  7.27434216E+00 -4.26584043E+00  3.01761288E+00 -3.47317038E+00
  3.09596877E+00  1.08841798E+01 -1.03484442E+01 -7.57501011E+00  4.95464337E+00
 -5.64891300E-02  1.54889550E+00 -6.56002800E-02  3.11601330E-01  3.11601330E-01
 -1.17533835E+00  6.41424960E-01  6.41424960E-01  1.26663207E+01 -1.10900918E+01
 -1.71417176E+01  7.74629973E+00  7.74629973E+00  1.08841798E+01 -1.03484442E+01
 -7.57501011E+00  4.95464337E+00 -2.55112200E-02  1.59627348E+00 -2.76978960E-01
  5.37557850E-01  5.37557850E-01 -2.00445300E-02 -3.47317038E+00  3.09596877E+00
 -4.26584043E+00  3.01761288E+00  5.87851398E+00 -1.01662212E+01  7.27434216E+00
 -4.26584043E+00  3.01761288E+00 -3.47317038E+00  3.09596877E+00  1.08841798E+01
 -1.03484442E+01 -7.57501011E+00  4.95464337E+00  6.14091510E-01  1.49969529E+00
 -3.32556975E+00  1.09880469E+00  1.09880469E+00  1.09880469E+00  1.08841798E+01
 -1.03484442E+01 -7.57501011E+00  4.95464337E+00 -4.53735270E-01  1.53613989E+00
  3.85766091E+00  6.41424960E-01  6.41424960E-01 -1.19283176E+01  7.79003325E+00
  1.08841798E+01 -1.03484442E+01 -9.40817349E+00  5.35006728E+00  7.23425310E-01
  2.01356415E+00  1.02044880E+00 -3.15245790E-01 -3.15245790E-01  2.47823280E-01
 -7.74447750E-01 -7.74447750E-01  1.46762404E+01 -1.49204192E+01 -1.49204192E+01
  9.77808618E+00 -1.06035564E+01 -7.57501011E+00  4.95464337E+00 -4.53735270E-01
  1.53613989E+00  3.85766091E+00  6.41424960E-01  6.41424960E-01 -1.19283176E+01
  7.79003325E+00  1.08841798E+01 -1.03484442E+01 -7.57501011E+00  4.95464337E+00
  6.14091510E-01  1.49969529E+00 -3.32556975E+00  1.09880469E+00  1.09880469E+00
  1.09880469E+00  1.08841798E+01 -1.03484442E+01 -4.64304204E+00  3.49868160E-01
  7.12491930E-01  7.12491930E-01  3.44401470E-01  3.88134990E-01  3.88134990E-01
 -1.27556100E-01  4.61024190E-01  4.61024190E-01 -4.84713180E-01  1.16804943E+00
  1.07438681E+01 -1.04741780E+01 -6.33953817E+00  5.00566581E+00 -4.80522051E+00
  2.84267880E+00 -1.27556100E-02  5.95869210E-01  5.95869210E-01  7.10669700E-01
  5.19335550E-01  5.19335550E-01  8.85603780E-01  1.25187201E+00  1.25187201E+00
 -9.64870785E+00  6.29762688E+00  1.47163295E+01 -1.57203782E+01  8.15994594E+00
  8.15994594E+00 -1.57203782E+01  8.15994594E+00  8.15994594E+00  1.33769904E+01
 -1.07402236E+01 -7.57501011E+00  4.95464337E+00 -9.43915140E-01  1.68009606E+00
 -2.00809746E+00  8.32759110E-01  8.32759110E-01  6.43429413E+00 -6.57825030E-01
 -7.50940983E+00  1.82223000E+00  1.82223000E+00  1.82223000E+00 -7.50940983E+00
  1.82223000E+00  1.82223000E+00  1.82223000E+00  1.08841798E+01 -1.03484442E+01
 -6.33953817E+00  5.00566581E+00 -4.80522051E+00  2.84267880E+00 -1.27556100E-02
  5.95869210E-01  5.95869210E-01  7.10669700E-01  5.19335550E-01  5.19335550E-01
  8.85603780E-01  1.25187201E+00  1.25187201E+00 -9.64870785E+00  6.29762688E+00
  1.47163295E+01 -1.57203782E+01  8.15994594E+00  8.15994594E+00 -1.57203782E+01
  8.15994594E+00  8.15994594E+00  1.33769904E+01 -1.07402236E+01 -7.57501011E+00
  4.95464337E+00 -4.53735270E-01  1.53613989E+00  3.85766091E+00  6.41424960E-01
  6.41424960E-01 -1.19283176E+01  7.79003325E+00  1.08841798E+01 -1.03484442E+01
 -7.57501011E+00  4.95464337E+00  6.14091510E-01  1.49969529E+00 -3.32556975E+00
  1.09880469E+00  1.09880469E+00  1.09880469E+00  1.08841798E+01 -1.03484442E+01
 -4.64304204E+00  3.49868160E-01  7.12491930E-01  7.12491930E-01  3.44401470E-01
  3.88134990E-01  3.88134990E-01 -1.27556100E-01  4.61024190E-01  4.61024190E-01
 -4.84713180E-01  1.16804943E+00  1.07438681E+01 -1.04741780E+01 -7.57501011E+00
  4.95464337E+00  2.60578890E-01  1.90969704E+00 -3.71917143E+00  1.45231731E+00
  1.45231731E+00  1.29924999E+01 -1.08076461E+01 -1.67481159E+01  7.64607708E+00
  7.64607708E+00  1.08841798E+01 -1.03484442E+01 -7.57501011E+00  4.95464337E+00
  3.88134990E-01  2.04818652E+00 -2.24316513E+00  2.02631976E+00  2.02631976E+00
 -5.68353537E+00  3.52237059E+00  1.08841798E+01 -1.03484442E+01 -7.57501011E+00
  4.95464337E+00 -1.08787131E+00  1.58351787E+00  2.37436569E+00  3.40757010E-01
 -5.83842492E+00  1.60720686E+00  1.60720686E+00  1.60720686E+00 -7.83558900E-01
  4.30046280E-01  4.30046280E-01 -1.20267180E+00  3.38934780E-01  3.38934780E-01
  3.38934780E-01  1.08841798E+01 -1.03484442E+01 -7.57501011E+00  4.95464337E+00
 -9.43915140E-01  1.68009606E+00 -2.00809746E+00  8.32759110E-01  8.32759110E-01
  6.43429413E+00 -6.57825030E-01 -7.50940983E+00  1.82223000E+00  1.82223000E+00
  1.82223000E+00 -7.50940983E+00  1.82223000E+00  1.82223000E+00  1.82223000E+00
  1.08841798E+01 -1.03484442E+01 -7.57501011E+00  4.95464337E+00 -9.43915140E-01
  1.68009606E+00 -2.00809746E+00  8.32759110E-01  8.32759110E-01  6.43429413E+00
 -6.57825030E-01 -7.50940983E+00  1.82223000E+00  1.82223000E+00  1.82223000E+00
 -7.50940983E+00  1.82223000E+00  1.82223000E+00  1.82223000E+00  1.08841798E+01
 -1.03484442E+01 -7.57501011E+00  4.95464337E+00  6.14091510E-01  1.49969529E+00
 -3.32556975E+00  1.09880469E+00  1.09880469E+00  1.09880469E+00  1.08841798E+01
 -1.03484442E+01 -7.57501011E+00  4.95464337E+00 -4.31868510E-01  1.60356240E+00
  6.23202660E-01  4.39157430E-01  4.39157430E-01  3.28001400E-02  8.01781200E-01
  8.01781200E-01 -4.98744351E+00 -9.76715280E-01  1.24640532E+00  1.24640532E+00
  1.24640532E+00  1.08841798E+01 -1.03484442E+01 -7.57501011E+00  4.95464337E+00
 -4.37335200E-02  1.78214094E+00 -6.25024890E-01  5.37557850E-01  5.37557850E-01
  2.15023140E-01 -2.28872088E+00  2.42356590E+00 -3.10507992E+00  2.60578890E+00
 -1.95343056E+00  2.36343231E+00 -3.10507992E+00  2.60578890E+00 -2.28872088E+00
  2.42356590E+00  1.08841798E+01 -1.03484442E+01 -7.57501011E+00  4.95464337E+00
 -9.43915140E-01  1.68009606E+00 -2.00809746E+00  8.32759110E-01  8.32759110E-01
  6.43429413E+00 -6.57825030E-01 -7.50940983E+00  1.82223000E+00  1.82223000E+00
  1.82223000E+00 -7.50940983E+00  1.82223000E+00  1.82223000E+00  1.82223000E+00
  1.08841798E+01 -1.03484442E+01 -7.57501011E+00  4.95464337E+00 -1.59445125E+00
  1.76574087E+00  5.43935655E+00 -5.41202310E-01 -5.81655816E+00  1.44138393E+00
  1.44138393E+00  1.44138393E+00 -5.81655816E+00  1.44138393E+00  1.44138393E+00
  1.44138393E+00  1.08841798E+01 -1.03484442E+01 -7.57501011E+00  4.95464337E+00
  3.42579240E-01  1.60538463E+00 -8.41870260E-01  7.32536460E-01  7.32536460E-01
 -4.84713180E-01 -6.94451853E+00  6.64931727E+00  3.74832711E+00  2.53654416E+00
 -1.04359112E+01  2.35432116E+00  2.09009781E+00  1.08841798E+01 -1.03484442E+01
 -7.57501011E+00  4.95464337E+00 -2.55112200E-02  1.59627348E+00 -2.76978960E-01
  5.37557850E-01  5.37557850E-01 -2.00445300E-02 -3.47317038E+00  3.09596877E+00
 -4.26584043E+00  3.01761288E+00  5.87851398E+00 -1.01662212E+01  7.27434216E+00
 -4.26584043E+00  3.01761288E+00 -3.47317038E+00  3.09596877E+00  1.08841798E+01
 -1.03484442E+01 -7.57501011E+00  4.95464337E+00 -4.59201960E-01  1.27191654E+00
  1.27191654E+00  1.08841798E+01 -1.03484442E+01 -7.57501011E+00  4.95464337E+00
  3.42579240E-01  1.60538463E+00 -8.41870260E-01  7.32536460E-01  7.32536460E-01
 -4.84713180E-01 -6.94451853E+00  6.64931727E+00  3.74832711E+00  2.53654416E+00
 -1.04359112E+01  2.35432116E+00  2.09009781E+00  1.08841798E+01 -1.03484442E+01
 -6.33953817E+00  5.00566581E+00 -4.80522051E+00  2.84267880E+00 -1.27556100E-02
  5.95869210E-01  5.95869210E-01  7.10669700E-01  5.19335550E-01  5.19335550E-01
  8.85603780E-01  1.25187201E+00  1.25187201E+00 -9.64870785E+00  6.29762688E+00
  1.47163295E+01 -1.57203782E+01  8.15994594E+00  8.15994594E+00 -1.57203782E+01
  8.15994594E+00  8.15994594E+00  1.33769904E+01 -1.07402236E+01 -7.57501011E+00
  4.95464337E+00  3.88134990E-01  2.04818652E+00 -2.24316513E+00  2.02631976E+00
  2.02631976E+00 -5.68353537E+00  3.52237059E+00  1.08841798E+01 -1.03484442E+01
 -7.57501011E+00  4.95464337E+00 -9.43915140E-01  1.68009606E+00 -2.00809746E+00
  8.32759110E-01  8.32759110E-01  6.43429413E+00 -6.57825030E-01 -7.50940983E+00
  1.82223000E+00  1.82223000E+00  1.82223000E+00 -7.50940983E+00  1.82223000E+00
  1.82223000E+00  1.82223000E+00  1.08841798E+01 -1.03484442E+01 -7.57501011E+00
  4.95464337E+00 -1.08787131E+00  1.58351787E+00  2.37436569E+00  3.40757010E-01
 -5.83842492E+00  1.60720686E+00  1.60720686E+00  1.60720686E+00 -7.83558900E-01
  4.30046280E-01  4.30046280E-01 -1.20267180E+00  3.38934780E-01  3.38934780E-01
  3.38934780E-01  1.08841798E+01 -1.03484442E+01 -7.57501011E+00  4.95464337E+00
 -2.55112200E-02  1.59627348E+00 -2.76978960E-01  5.37557850E-01  5.37557850E-01
 -2.00445300E-02 -3.47317038E+00  3.09596877E+00 -4.26584043E+00  3.01761288E+00
  5.87851398E+00 -1.01662212E+01  7.27434216E+00 -4.26584043E+00  3.01761288E+00
 -3.47317038E+00  3.09596877E+00  1.08841798E+01 -1.03484442E+01 -4.64304204E+00
  3.49868160E-01  7.12491930E-01  7.12491930E-01  3.44401470E-01  3.88134990E-01
  3.88134990E-01 -1.27556100E-01  4.61024190E-01  4.61024190E-01 -4.84713180E-01
  1.16804943E+00  1.07438681E+01 -1.04741780E+01 -7.57501011E+00  4.95464337E+00
 -4.37335200E-02  1.78214094E+00 -6.25024890E-01  5.37557850E-01  5.37557850E-01
  2.15023140E-01 -2.28872088E+00  2.42356590E+00 -3.10507992E+00  2.60578890E+00
 -1.95343056E+00  2.36343231E+00 -3.10507992E+00  2.60578890E+00 -2.28872088E+00
  2.42356590E+00  1.08841798E+01 -1.03484442E+01 -7.57501011E+00  4.95464337E+00
 -9.43915140E-01  1.68009606E+00 -2.00809746E+00  8.32759110E-01  8.32759110E-01
  6.43429413E+00 -6.57825030E-01 -7.50940983E+00  1.82223000E+00  1.82223000E+00
  1.82223000E+00 -7.50940983E+00  1.82223000E+00  1.82223000E+00  1.82223000E+00
  1.08841798E+01 -1.03484442E+01 -7.57501011E+00  4.95464337E+00 -4.31868510E-01
  1.60356240E+00  6.23202660E-01  4.39157430E-01  4.39157430E-01  3.28001400E-02
  8.01781200E-01  8.01781200E-01 -4.98744351E+00 -9.76715280E-01  1.24640532E+00
  1.24640532E+00  1.24640532E+00  1.08841798E+01 -1.03484442E+01 -6.33953817E+00
  5.00566581E+00 -4.80522051E+00  2.84267880E+00 -1.27556100E-02  5.95869210E-01
  5.95869210E-01  7.10669700E-01  5.19335550E-01  5.19335550E-01  8.85603780E-01
  1.25187201E+00  1.25187201E+00 -9.64870785E+00  6.29762688E+00  1.47163295E+01
 -1.57203782E+01  8.15994594E+00  8.15994594E+00 -1.57203782E+01  8.15994594E+00
  8.15994594E+00  1.33769904E+01 -1.07402236E+01 -7.57501011E+00  4.95464337E+00
 -4.59201960E-01  1.27191654E+00  1.27191654E+00  1.08841798E+01 -1.03484442E+01
 -7.57501011E+00  4.95464337E+00 -4.59201960E-01  1.27191654E+00  1.27191654E+00
  1.08841798E+01 -1.03484442E+01 -6.33953817E+00  5.00566581E+00 -4.37335200E+00
  2.59849998E+00 -1.71289620E-01  6.59647260E-01  6.59647260E-01  3.40757010E-01
  1.87689690E-01  1.87689690E-01 -8.72848170E-01  1.13160483E+00  1.13160483E+00
 -2.60578890E-01  2.06823105E+00  2.06823105E+00 -7.02287442E+00  6.19558200E+00
  6.19558200E+00  6.19558200E+00  1.33769904E+01 -1.07402236E+01 -4.64304204E+00
  3.49868160E-01  7.12491930E-01  7.12491930E-01  3.44401470E-01  3.88134990E-01
  3.88134990E-01 -1.27556100E-01  4.61024190E-01  4.61024190E-01 -4.84713180E-01
  1.16804943E+00  1.07438681E+01 -1.04741780E+01 -7.57501011E+00  4.95464337E+00
 -4.31868510E-01  1.60356240E+00  6.23202660E-01  4.39157430E-01  4.39157430E-01
  3.28001400E-02  8.01781200E-01  8.01781200E-01 -4.98744351E+00 -9.76715280E-01
  1.24640532E+00  1.24640532E+00  1.24640532E+00  1.08841798E+01 -1.03484442E+01
 -4.64304204E+00  3.49868160E-01  7.12491930E-01  7.12491930E-01  3.44401470E-01
  3.88134990E-01  3.88134990E-01 -1.27556100E-01  4.61024190E-01  4.61024190E-01
 -4.84713180E-01  1.16804943E+00  1.07438681E+01 -1.04741780E+01 -7.57501011E+00
  4.95464337E+00 -9.43915140E-01  1.68009606E+00 -2.00809746E+00  8.32759110E-01
  8.32759110E-01  6.43429413E+00 -6.57825030E-01 -7.50940983E+00  1.82223000E+00
  1.82223000E+00  1.82223000E+00 -7.50940983E+00  1.82223000E+00  1.82223000E+00
  1.82223000E+00  1.08841798E+01 -1.03484442E+01 -7.57501011E+00  4.95464337E+00
 -9.43915140E-01  1.68009606E+00 -2.00809746E+00  8.32759110E-01  8.32759110E-01
  6.43429413E+00 -6.57825030E-01 -7.50940983E+00  1.82223000E+00  1.82223000E+00
  1.82223000E+00 -7.50940983E+00  1.82223000E+00  1.82223000E+00  1.82223000E+00
  1.08841798E+01 -1.03484442E+01 -7.57501011E+00  4.95464337E+00  6.14091510E-01
  1.49969529E+00 -3.32556975E+00  1.09880469E+00  1.09880469E+00  1.09880469E+00
  1.08841798E+01 -1.03484442E+01 -7.57501011E+00  4.95464337E+00  3.88134990E-01
  2.04818652E+00 -2.24316513E+00  2.02631976E+00  2.02631976E+00 -5.68353537E+00
  3.52237059E+00  1.08841798E+01 -1.03484442E+01 -7.57501011E+00  4.95464337E+00
 -7.08847470E-01  1.83498561E+00  6.65842842E+00  7.83558900E-02 -4.44259674E+00
  1.16987166E+00  1.16987166E+00  1.16987166E+00 -1.23200970E+01  7.47478746E+00
  1.08841798E+01 -1.03484442E+01 -7.57501011E+00  4.95464337E+00 -4.31868510E-01
  1.60356240E+00  6.23202660E-01  4.39157430E-01  4.39157430E-01  3.28001400E-02
  8.01781200E-01  8.01781200E-01 -4.98744351E+00 -9.76715280E-01  1.24640532E+00
  1.24640532E+00  1.24640532E+00  1.08841798E+01 -1.03484442E+01 -7.57501011E+00
  4.95464337E+00  6.14091510E-01  1.49969529E+00 -3.32556975E+00  1.09880469E+00
  1.09880469E+00  1.09880469E+00  1.08841798E+01 -1.03484442E+01 -7.57501011E+00
  4.95464337E+00 -1.08787131E+00  1.58351787E+00  2.37436569E+00  3.40757010E-01
 -5.83842492E+00  1.60720686E+00  1.60720686E+00  1.60720686E+00 -7.83558900E-01
  4.30046280E-01  4.30046280E-01 -1.20267180E+00  3.38934780E-01  3.38934780E-01
  3.38934780E-01  1.08841798E+01 -1.03484442E+01 -7.57501011E+00  4.95464337E+00
 -4.31868510E-01  1.60356240E+00  6.23202660E-01  4.39157430E-01  4.39157430E-01
  3.28001400E-02  8.01781200E-01  8.01781200E-01 -4.98744351E+00 -9.76715280E-01
  1.24640532E+00  1.24640532E+00  1.24640532E+00  1.08841798E+01 -1.03484442E+01
 -7.57501011E+00  4.95464337E+00 -4.37335200E-02  1.78214094E+00 -6.25024890E-01
  5.37557850E-01  5.37557850E-01  2.15023140E-01 -2.28872088E+00  2.42356590E+00
 -3.10507992E+00  2.60578890E+00 -1.95343056E+00  2.36343231E+00 -3.10507992E+00
  2.60578890E+00 -2.28872088E+00  2.42356590E+00  1.08841798E+01 -1.03484442E+01
 -7.57501011E+00  4.95464337E+00  3.88134990E-01  2.04818652E+00 -2.24316513E+00
  2.02631976E+00  2.02631976E+00 -5.68353537E+00  3.52237059E+00  1.08841798E+01
 -1.03484442E+01 -7.57501011E+00  4.95464337E+00 -7.08847470E-01  1.83498561E+00
  6.65842842E+00  7.83558900E-02 -4.44259674E+00  1.16987166E+00  1.16987166E+00
  1.16987166E+00 -1.23200970E+01  7.47478746E+00  1.08841798E+01 -1.03484442E+01
 -7.57501011E+00  4.95464337E+00  3.88134990E-01  2.04818652E+00 -2.24316513E+00
  2.02631976E+00  2.02631976E+00 -5.68353537E+00  3.52237059E+00  1.08841798E+01
 -1.03484442E+01 -7.57501011E+00  4.95464337E+00  2.60578890E-01  1.90969704E+00
 -3.71917143E+00  1.45231731E+00  1.45231731E+00  1.29924999E+01 -1.08076461E+01
 -1.67481159E+01  7.64607708E+00  7.64607708E+00  1.08841798E+01 -1.03484442E+01
 -7.57501011E+00  4.95464337E+00 -4.59201960E-01  1.27191654E+00  1.27191654E+00
  1.08841798E+01 -1.03484442E+01 -7.57501011E+00  4.95464337E+00 -2.55112200E-02
  1.59627348E+00 -2.76978960E-01  5.37557850E-01  5.37557850E-01 -2.00445300E-02
 -3.47317038E+00  3.09596877E+00 -4.26584043E+00  3.01761288E+00  5.87851398E+00
 -1.01662212E+01  7.27434216E+00 -4.26584043E+00  3.01761288E+00 -3.47317038E+00
  3.09596877E+00  1.08841798E+01 -1.03484442E+01 -7.57501011E+00  4.95464337E+00
 -9.43915140E-01  1.68009606E+00 -2.00809746E+00  8.32759110E-01  8.32759110E-01
  6.43429413E+00 -6.57825030E-01 -7.50940983E+00  1.82223000E+00  1.82223000E+00
  1.82223000E+00 -7.50940983E+00  1.82223000E+00  1.82223000E+00  1.82223000E+00
  1.08841798E+01 -1.03484442E+01 -7.57501011E+00  4.95464337E+00 -5.64891300E-02
  1.54889550E+00 -6.56002800E-02  3.11601330E-01  3.11601330E-01 -1.17533835E+00
  6.41424960E-01  6.41424960E-01  1.26663207E+01 -1.10900918E+01 -1.71417176E+01
  7.74629973E+00  7.74629973E+00  1.08841798E+01 -1.03484442E+01 -7.57501011E+00
  4.95464337E+00 -4.53735270E-01  1.53613989E+00  3.85766091E+00  6.41424960E-01
  6.41424960E-01 -1.19283176E+01  7.79003325E+00  1.08841798E+01 -1.03484442E+01
 -6.33953817E+00  5.00566581E+00 -4.80522051E+00  2.84267880E+00 -1.27556100E-02
  5.95869210E-01  5.95869210E-01  7.10669700E-01  5.19335550E-01  5.19335550E-01
  8.85603780E-01  1.25187201E+00  1.25187201E+00 -9.64870785E+00  6.29762688E+00
  1.47163295E+01 -1.57203782E+01  8.15994594E+00  8.15994594E+00 -1.57203782E+01
  8.15994594E+00  8.15994594E+00  1.33769904E+01 -1.07402236E+01 -7.57501011E+00
  4.95464337E+00 -2.55112200E-02  1.59627348E+00 -2.76978960E-01  5.37557850E-01
  5.37557850E-01 -2.00445300E-02 -3.47317038E+00  3.09596877E+00 -4.26584043E+00
  3.01761288E+00  5.87851398E+00 -1.01662212E+01  7.27434216E+00 -4.26584043E+00
  3.01761288E+00 -3.47317038E+00  3.09596877E+00  1.08841798E+01 -1.03484442E+01
 -7.57501011E+00  4.95464337E+00 -9.43915140E-01  1.68009606E+00 -2.00809746E+00
  8.32759110E-01  8.32759110E-01  6.43429413E+00 -6.57825030E-01 -7.50940983E+00
  1.82223000E+00  1.82223000E+00  1.82223000E+00 -7.50940983E+00  1.82223000E+00
  1.82223000E+00  1.82223000E+00  1.08841798E+01 -1.03484442E+01 -7.57501011E+00
  4.95464337E+00 -4.53735270E-01  1.53613989E+00  3.85766091E+00  6.41424960E-01
  6.41424960E-01 -1.19283176E+01  7.79003325E+00  1.08841798E+01 -1.03484442E+01
 -7.57501011E+00  4.95464337E+00  3.42579240E-01  1.60538463E+00 -8.41870260E-01
  7.32536460E-01  7.32536460E-01 -4.84713180E-01 -6.94451853E+00  6.64931727E+00
  3.74832711E+00  2.53654416E+00 -1.04359112E+01  2.35432116E+00  2.09009781E+00
  1.08841798E+01 -1.03484442E+01 -7.57501011E+00  4.95464337E+00  3.88134990E-01
  2.04818652E+00 -2.24316513E+00  2.02631976E+00  2.02631976E+00 -5.68353537E+00
  3.52237059E+00  1.08841798E+01 -1.03484442E+01 -7.57501011E+00  4.95464337E+00
  6.14091510E-01  1.49969529E+00 -3.32556975E+00  1.09880469E+00  1.09880469E+00
  1.09880469E+00  1.08841798E+01 -1.03484442E+01 -7.57501011E+00  4.95464337E+00
 -1.59445125E+00  1.76574087E+00  5.43935655E+00 -5.41202310E-01 -5.81655816E+00
  1.44138393E+00  1.44138393E+00  1.44138393E+00 -5.81655816E+00  1.44138393E+00
  1.44138393E+00  1.44138393E+00  1.08841798E+01 -1.03484442E+01 -7.57501011E+00
  4.95464337E+00 -2.55112200E-02  1.59627348E+00 -2.76978960E-01  5.37557850E-01
  5.37557850E-01 -2.00445300E-02 -3.47317038E+00  3.09596877E+00 -4.26584043E+00
  3.01761288E+00  5.87851398E+00 -1.01662212E+01  7.27434216E+00 -4.26584043E+00
  3.01761288E+00 -3.47317038E+00  3.09596877E+00  1.08841798E+01 -1.03484442E+01
 -7.57501011E+00  4.95464337E+00  6.14091510E-01  1.49969529E+00 -3.32556975E+00
  1.09880469E+00  1.09880469E+00  1.09880469E+00  1.08841798E+01 -1.03484442E+01
 -9.40817349E+00  5.35006728E+00  6.94269630E-01  1.60356240E+00 -5.52135690E-01
 -2.22312060E-01 -2.22312060E-01  1.45669066E+01 -1.46033512E+01 -1.46033512E+01
  9.77808618E+00 -1.06035564E+01 -9.40817349E+00  5.35006728E+00  6.94269630E-01
  1.60356240E+00 -5.52135690E-01 -2.22312060E-01 -2.22312060E-01  1.45669066E+01
 -1.46033512E+01 -1.46033512E+01  9.77808618E+00 -1.06035564E+01 -7.57501011E+00
  4.95464337E+00 -5.01113250E-01  2.04636429E+00 -9.11115000E-02  6.17735970E-01
  6.17735970E-01 -2.57845545E+00 -2.98481274E+00  3.75743826E+00 -6.22838214E+00
  6.21744876E+00  2.51467740E+00 -4.73962023E+00  2.86454556E+00 -2.06640882E+00
  2.58209991E+00 -3.59343756E+00  2.63676681E+00 -4.34966301E+00  3.09779100E+00
  2.26503189E+00  1.08841798E+01 -1.03484442E+01 -7.57501011E+00  4.95464337E+00
 -1.59445125E+00  1.76574087E+00  5.43935655E+00 -5.41202310E-01 -5.81655816E+00
  1.44138393E+00  1.44138393E+00  1.44138393E+00 -5.81655816E+00  1.44138393E+00
  1.44138393E+00  1.44138393E+00  1.08841798E+01 -1.03484442E+01 -7.57501011E+00
  4.95464337E+00 -7.08847470E-01  1.83498561E+00  6.65842842E+00  7.83558900E-02
 -4.44259674E+00  1.16987166E+00  1.16987166E+00  1.16987166E+00 -1.23200970E+01
  7.47478746E+00  1.08841798E+01 -1.03484442E+01 -9.40817349E+00  5.35006728E+00
  6.94269630E-01  1.60356240E+00 -5.52135690E-01 -2.22312060E-01 -2.22312060E-01
  1.45669066E+01 -1.46033512E+01 -1.46033512E+01  9.77808618E+00 -1.06035564E+01
 -4.64304204E+00  3.49868160E-01  7.12491930E-01  7.12491930E-01  3.44401470E-01
  3.88134990E-01  3.88134990E-01 -1.27556100E-01  4.61024190E-01  4.61024190E-01
 -4.84713180E-01  1.16804943E+00  1.07438681E+01 -1.04741780E+01 -6.33953817E+00
  5.00566581E+00 -4.80522051E+00  2.84267880E+00 -1.27556100E-02  5.95869210E-01
  5.95869210E-01  7.10669700E-01  5.19335550E-01  5.19335550E-01  8.85603780E-01
  1.25187201E+00  1.25187201E+00 -9.64870785E+00  6.29762688E+00  1.47163295E+01
 -1.57203782E+01  8.15994594E+00  8.15994594E+00 -1.57203782E+01  8.15994594E+00
  8.15994594E+00  1.33769904E+01 -1.07402236E+01 -7.57501011E+00  4.95464337E+00
 -4.37335200E-02  1.78214094E+00 -6.25024890E-01  5.37557850E-01  5.37557850E-01
  2.15023140E-01 -2.28872088E+00  2.42356590E+00 -3.10507992E+00  2.60578890E+00
 -1.95343056E+00  2.36343231E+00 -3.10507992E+00  2.60578890E+00 -2.28872088E+00
  2.42356590E+00  1.08841798E+01 -1.03484442E+01 -7.57501011E+00  4.95464337E+00
 -9.43915140E-01  1.68009606E+00 -2.00809746E+00  8.32759110E-01  8.32759110E-01
  6.43429413E+00 -6.57825030E-01 -7.50940983E+00  1.82223000E+00  1.82223000E+00
  1.82223000E+00 -7.50940983E+00  1.82223000E+00  1.82223000E+00  1.82223000E+00
  1.08841798E+01 -1.03484442E+01 -7.57501011E+00  4.95464337E+00 -1.08787131E+00
  1.58351787E+00  2.37436569E+00  3.40757010E-01 -5.83842492E+00  1.60720686E+00
  1.60720686E+00  1.60720686E+00 -7.83558900E-01  4.30046280E-01  4.30046280E-01
 -1.20267180E+00  3.38934780E-01  3.38934780E-01  3.38934780E-01  1.08841798E+01
 -1.03484442E+01 -7.57501011E+00  4.95464337E+00 -4.59201960E-01  1.27191654E+00
  1.27191654E+00  1.08841798E+01 -1.03484442E+01 -7.57501011E+00  4.95464337E+00
 -4.37335200E-02  1.78214094E+00 -6.25024890E-01  5.37557850E-01  5.37557850E-01
  2.15023140E-01 -2.28872088E+00  2.42356590E+00 -3.10507992E+00  2.60578890E+00
 -1.95343056E+00  2.36343231E+00 -3.10507992E+00  2.60578890E+00 -2.28872088E+00
  2.42356590E+00  1.08841798E+01 -1.03484442E+01 -7.57501011E+00  4.95464337E+00
 -4.59201960E-01  1.27191654E+00  1.27191654E+00  1.08841798E+01 -1.03484442E+01
 -7.57501011E+00  4.95464337E+00 -9.43915140E-01  1.68009606E+00 -2.00809746E+00
  8.32759110E-01  8.32759110E-01  6.43429413E+00 -6.57825030E-01 -7.50940983E+00
  1.82223000E+00  1.82223000E+00  1.82223000E+00 -7.50940983E+00  1.82223000E+00
  1.82223000E+00  1.82223000E+00  1.08841798E+01 -1.03484442E+01 -7.57501011E+00
  4.95464337E+00 -5.01113250E-01  2.04636429E+00 -9.11115000E-02  6.17735970E-01
  6.17735970E-01 -2.57845545E+00 -2.98481274E+00  3.75743826E+00 -6.22838214E+00
  6.21744876E+00  2.51467740E+00 -4.73962023E+00  2.86454556E+00 -2.06640882E+00
  2.58209991E+00 -3.59343756E+00  2.63676681E+00 -4.34966301E+00  3.09779100E+00
  2.26503189E+00  1.08841798E+01 -1.03484442E+01 -7.57501011E+00  4.95464337E+00
 -9.43915140E-01  1.68009606E+00 -2.00809746E+00  8.32759110E-01  8.32759110E-01
  6.43429413E+00 -6.57825030E-01 -7.50940983E+00  1.82223000E+00  1.82223000E+00
  1.82223000E+00 -7.50940983E+00  1.82223000E+00  1.82223000E+00  1.82223000E+00
  1.08841798E+01 -1.03484442E+01 -7.57501011E+00  4.95464337E+00 -7.08847470E-01
  1.83498561E+00  6.65842842E+00  7.83558900E-02 -4.44259674E+00  1.16987166E+00
  1.16987166E+00  1.16987166E+00 -1.23200970E+01  7.47478746E+00  1.08841798E+01
 -1.03484442E+01 -7.57501011E+00  4.95464337E+00 -4.59201960E-01  1.27191654E+00
  1.27191654E+00  1.08841798E+01 -1.03484442E+01 -7.57501011E+00  4.95464337E+00
 -4.31868510E-01  1.60356240E+00  6.23202660E-01  4.39157430E-01  4.39157430E-01
  3.28001400E-02  8.01781200E-01  8.01781200E-01 -4.98744351E+00 -9.76715280E-01
  1.24640532E+00  1.24640532E+00  1.24640532E+00  1.08841798E+01 -1.03484442E+01
 -7.57501011E+00  4.95464337E+00 -9.43915140E-01  1.68009606E+00 -2.00809746E+00
  8.32759110E-01  8.32759110E-01  6.43429413E+00 -6.57825030E-01 -7.50940983E+00
  1.82223000E+00  1.82223000E+00  1.82223000E+00 -7.50940983E+00  1.82223000E+00
  1.82223000E+00  1.82223000E+00  1.08841798E+01 -1.03484442E+01 -7.57501011E+00
  4.95464337E+00 -1.08787131E+00  1.58351787E+00  2.37436569E+00  3.40757010E-01
 -5.83842492E+00  1.60720686E+00  1.60720686E+00  1.60720686E+00 -7.83558900E-01
  4.30046280E-01  4.30046280E-01 -1.20267180E+00  3.38934780E-01  3.38934780E-01
  3.38934780E-01  1.08841798E+01 -1.03484442E+01 -7.57501011E+00  4.95464337E+00
  2.60578890E-01  1.90969704E+00 -3.71917143E+00  1.45231731E+00  1.45231731E+00
  1.29924999E+01 -1.08076461E+01 -1.67481159E+01  7.64607708E+00  7.64607708E+00
  1.08841798E+01 -1.03484442E+01 -7.57501011E+00  4.95464337E+00 -1.08787131E+00
  1.58351787E+00  2.37436569E+00  3.40757010E-01 -5.83842492E+00  1.60720686E+00
  1.60720686E+00  1.60720686E+00 -7.83558900E-01  4.30046280E-01  4.30046280E-01
 -1.20267180E+00  3.38934780E-01  3.38934780E-01  3.38934780E-01  1.08841798E+01
 -1.03484442E+01 -7.57501011E+00  4.95464337E+00  3.42579240E-01  1.60538463E+00
 -8.41870260E-01  7.32536460E-01  7.32536460E-01 -4.84713180E-01 -6.94451853E+00
  6.64931727E+00  3.74832711E+00  2.53654416E+00 -1.04359112E+01  2.35432116E+00
  2.09009781E+00  1.08841798E+01 -1.03484442E+01 -7.57501011E+00  4.95464337E+00
 -4.53735270E-01  1.53613989E+00  3.85766091E+00  6.41424960E-01  6.41424960E-01
 -1.19283176E+01  7.79003325E+00  1.08841798E+01 -1.03484442E+01 -9.40817349E+00
  5.35006728E+00  6.94269630E-01  1.60356240E+00 -5.52135690E-01 -2.22312060E-01
 -2.22312060E-01  1.45669066E+01 -1.46033512E+01 -1.46033512E+01  9.77808618E+00
 -1.06035564E+01 -7.57501011E+00  4.95464337E+00  3.42579240E-01  1.60538463E+00
 -8.41870260E-01  7.32536460E-01  7.32536460E-01 -4.84713180E-01 -6.94451853E+00
  6.64931727E+00  3.74832711E+00  2.53654416E+00 -1.04359112E+01  2.35432116E+00
  2.09009781E+00  1.08841798E+01 -1.03484442E+01 -7.57501011E+00  4.95464337E+00
 -1.08787131E+00  1.58351787E+00  2.37436569E+00  3.40757010E-01 -5.83842492E+00
  1.60720686E+00  1.60720686E+00  1.60720686E+00 -7.83558900E-01  4.30046280E-01
  4.30046280E-01 -1.20267180E+00  3.38934780E-01  3.38934780E-01  3.38934780E-01
  1.08841798E+01 -1.03484442E+01 -7.57501011E+00  4.95464337E+00 -9.43915140E-01
  1.68009606E+00 -2.00809746E+00  8.32759110E-01  8.32759110E-01  6.43429413E+00
 -6.57825030E-01 -7.50940983E+00  1.82223000E+00  1.82223000E+00  1.82223000E+00
 -7.50940983E+00  1.82223000E+00  1.82223000E+00  1.82223000E+00  1.08841798E+01
 -1.03484442E+01 -6.33953817E+00  5.00566581E+00 -4.80522051E+00  2.84267880E+00
 -1.27556100E-02  5.95869210E-01  5.95869210E-01  7.10669700E-01  5.19335550E-01
  5.19335550E-01  8.85603780E-01  1.25187201E+00  1.25187201E+00 -9.64870785E+00
  6.29762688E+00  1.47163295E+01 -1.57203782E+01  8.15994594E+00  8.15994594E+00
 -1.57203782E+01  8.15994594E+00  8.15994594E+00  1.33769904E+01 -1.07402236E+01
 -7.57501011E+00  4.95464337E+00  2.60578890E-01  1.90969704E+00 -3.71917143E+00
  1.45231731E+00  1.45231731E+00  1.29924999E+01 -1.08076461E+01 -1.67481159E+01
  7.64607708E+00  7.64607708E+00  1.08841798E+01 -1.03484442E+01 -7.57501011E+00
  4.95464337E+00 -9.43915140E-01  1.68009606E+00 -2.00809746E+00  8.32759110E-01
  8.32759110E-01  6.43429413E+00 -6.57825030E-01 -7.50940983E+00  1.82223000E+00
  1.82223000E+00  1.82223000E+00 -7.50940983E+00  1.82223000E+00  1.82223000E+00
  1.82223000E+00  1.08841798E+01 -1.03484442E+01 -6.33953817E+00  5.00566581E+00
 -4.80522051E+00  2.84267880E+00 -1.27556100E-02  5.95869210E-01  5.95869210E-01
  7.10669700E-01  5.19335550E-01  5.19335550E-01  8.85603780E-01  1.25187201E+00
  1.25187201E+00 -9.64870785E+00  6.29762688E+00  1.47163295E+01 -1.57203782E+01
  8.15994594E+00  8.15994594E+00 -1.57203782E+01  8.15994594E+00  8.15994594E+00
  1.33769904E+01 -1.07402236E+01 -6.33953817E+00  5.00566581E+00 -4.37335200E+00
  2.59849998E+00 -1.71289620E-01  6.59647260E-01  6.59647260E-01  3.40757010E-01
  1.87689690E-01  1.87689690E-01 -8.72848170E-01  1.13160483E+00  1.13160483E+00
 -2.60578890E-01  2.06823105E+00  2.06823105E+00 -7.02287442E+00  6.19558200E+00
  6.19558200E+00  6.19558200E+00  1.33769904E+01 -1.07402236E+01 -4.64304204E+00
  3.49868160E-01  7.12491930E-01  7.12491930E-01  3.44401470E-01  3.88134990E-01
  3.88134990E-01 -1.27556100E-01  4.61024190E-01  4.61024190E-01 -4.84713180E-01
  1.16804943E+00  1.07438681E+01 -1.04741780E+01 -7.57501011E+00  4.95464337E+00
 -4.59201960E-01  1.27191654E+00  1.27191654E+00  1.08841798E+01 -1.03484442E+01
 -9.40817349E+00  5.35006728E+00  6.94269630E-01  1.60356240E+00 -5.52135690E-01
 -2.22312060E-01 -2.22312060E-01  1.45669066E+01 -1.46033512E+01 -1.46033512E+01
  9.77808618E+00 -1.06035564E+01 -7.57501011E+00  4.95464337E+00 -7.08847470E-01
  1.83498561E+00  6.65842842E+00  7.83558900E-02 -4.44259674E+00  1.16987166E+00
  1.16987166E+00  1.16987166E+00 -1.23200970E+01  7.47478746E+00  1.08841798E+01
 -1.03484442E+01 -7.57501011E+00  4.95464337E+00 -4.59201960E-01  1.27191654E+00
  1.27191654E+00  1.08841798E+01 -1.03484442E+01 -7.57501011E+00  4.95464337E+00
 -2.55112200E-02  1.59627348E+00 -2.76978960E-01  5.37557850E-01  5.37557850E-01
 -2.00445300E-02 -3.47317038E+00  3.09596877E+00 -4.26584043E+00  3.01761288E+00
  5.87851398E+00 -1.01662212E+01  7.27434216E+00 -4.26584043E+00  3.01761288E+00
 -3.47317038E+00  3.09596877E+00  1.08841798E+01 -1.03484442E+01 -6.33953817E+00
  5.00566581E+00 -4.37335200E+00  2.59849998E+00 -1.71289620E-01  6.59647260E-01
  6.59647260E-01  3.40757010E-01  1.87689690E-01  1.87689690E-01 -8.72848170E-01
  1.13160483E+00  1.13160483E+00 -2.60578890E-01  2.06823105E+00  2.06823105E+00
 -7.02287442E+00  6.19558200E+00  6.19558200E+00  6.19558200E+00  1.33769904E+01
 -1.07402236E+01 -7.57501011E+00  4.95464337E+00 -1.08787131E+00  1.58351787E+00
  2.37436569E+00  3.40757010E-01 -5.83842492E+00  1.60720686E+00  1.60720686E+00
  1.60720686E+00 -7.83558900E-01  4.30046280E-01  4.30046280E-01 -1.20267180E+00
  3.38934780E-01  3.38934780E-01  3.38934780E-01  1.08841798E+01 -1.03484442E+01
 -4.64304204E+00  3.49868160E-01  7.12491930E-01  7.12491930E-01  3.44401470E-01
  3.88134990E-01  3.88134990E-01 -1.27556100E-01  4.61024190E-01  4.61024190E-01
 -4.84713180E-01  1.16804943E+00  1.07438681E+01 -1.04741780E+01 -6.33953817E+00
  5.00566581E+00 -4.80522051E+00  2.84267880E+00 -1.27556100E-02  5.95869210E-01
  5.95869210E-01  7.10669700E-01  5.19335550E-01  5.19335550E-01  8.85603780E-01
  1.25187201E+00  1.25187201E+00 -9.64870785E+00  6.29762688E+00  1.47163295E+01
 -1.57203782E+01  8.15994594E+00  8.15994594E+00 -1.57203782E+01  8.15994594E+00
  8.15994594E+00  1.33769904E+01 -1.07402236E+01 -7.57501011E+00  4.95464337E+00
 -4.59201960E-01  1.27191654E+00  1.27191654E+00  1.08841798E+01 -1.03484442E+01
 -7.57501011E+00  4.95464337E+00 -4.59201960E-01  1.27191654E+00  1.27191654E+00
  1.08841798E+01 -1.03484442E+01 -7.57501011E+00  4.95464337E+00 -9.43915140E-01
  1.68009606E+00 -2.00809746E+00  8.32759110E-01  8.32759110E-01  6.43429413E+00
 -6.57825030E-01 -7.50940983E+00  1.82223000E+00  1.82223000E+00  1.82223000E+00
 -7.50940983E+00  1.82223000E+00  1.82223000E+00  1.82223000E+00  1.08841798E+01
 -1.03484442E+01 -7.57501011E+00  4.95464337E+00 -4.37335200E-02  1.78214094E+00
 -6.25024890E-01  5.37557850E-01  5.37557850E-01  2.15023140E-01 -2.28872088E+00
  2.42356590E+00 -3.10507992E+00  2.60578890E+00 -1.95343056E+00  2.36343231E+00
 -3.10507992E+00  2.60578890E+00 -2.28872088E+00  2.42356590E+00  1.08841798E+01
 -1.03484442E+01 -9.40817349E+00  5.35006728E+00  7.23425310E-01  2.01356415E+00
  1.02044880E+00 -3.15245790E-01 -3.15245790E-01  2.47823280E-01 -7.74447750E-01
 -7.74447750E-01  1.46762404E+01 -1.49204192E+01 -1.49204192E+01  9.77808618E+00
 -1.06035564E+01 -7.57501011E+00  4.95464337E+00 -2.55112200E-02  1.59627348E+00
 -2.76978960E-01  5.37557850E-01  5.37557850E-01 -2.00445300E-02 -3.47317038E+00
  3.09596877E+00 -4.26584043E+00  3.01761288E+00  5.87851398E+00 -1.01662212E+01
  7.27434216E+00 -4.26584043E+00  3.01761288E+00 -3.47317038E+00  3.09596877E+00
  1.08841798E+01 -1.03484442E+01 -7.57501011E+00  4.95464337E+00 -1.59445125E+00
  1.76574087E+00  5.43935655E+00 -5.41202310E-01 -5.81655816E+00  1.44138393E+00
  1.44138393E+00  1.44138393E+00 -5.81655816E+00  1.44138393E+00  1.44138393E+00
  1.44138393E+00  1.08841798E+01 -1.03484442E+01 -7.57501011E+00  4.95464337E+00
 -7.08847470E-01  1.83498561E+00  6.65842842E+00  7.83558900E-02 -4.44259674E+00
  1.16987166E+00  1.16987166E+00  1.16987166E+00 -1.23200970E+01  7.47478746E+00
  1.08841798E+01 -1.03484442E+01 -7.57501011E+00  4.95464337E+00  6.14091510E-01
  1.49969529E+00 -3.32556975E+00  1.09880469E+00  1.09880469E+00  1.09880469E+00
  1.08841798E+01 -1.03484442E+01 -7.57501011E+00  4.95464337E+00  6.14091510E-01
  1.49969529E+00 -3.32556975E+00  1.09880469E+00  1.09880469E+00  1.09880469E+00
  1.08841798E+01 -1.03484442E+01 -7.57501011E+00  4.95464337E+00  2.60578890E-01
  1.90969704E+00 -3.71917143E+00  1.45231731E+00  1.45231731E+00  1.29924999E+01
 -1.08076461E+01 -1.67481159E+01  7.64607708E+00  7.64607708E+00  1.08841798E+01
 -1.03484442E+01 -7.57501011E+00  4.95464337E+00 -2.55112200E-02  1.59627348E+00
 -2.76978960E-01  5.37557850E-01  5.37557850E-01 -2.00445300E-02 -3.47317038E+00
  3.09596877E+00 -4.26584043E+00  3.01761288E+00  5.87851398E+00 -1.01662212E+01
  7.27434216E+00 -4.26584043E+00  3.01761288E+00 -3.47317038E+00  3.09596877E+00
  1.08841798E+01 -1.03484442E+01 -7.57501011E+00  4.95464337E+00 -4.37335200E-02
  1.78214094E+00 -6.25024890E-01  5.37557850E-01  5.37557850E-01  2.15023140E-01
 -2.28872088E+00  2.42356590E+00 -3.10507992E+00  2.60578890E+00 -1.95343056E+00
  2.36343231E+00 -3.10507992E+00  2.60578890E+00 -2.28872088E+00  2.42356590E+00
  1.08841798E+01 -1.03484442E+01 -7.57501011E+00  4.95464337E+00 -4.59201960E-01
  1.27191654E+00  1.27191654E+00  1.08841798E+01 -1.03484442E+01 -9.40817349E+00
  5.35006728E+00  7.23425310E-01  2.01356415E+00  1.02044880E+00 -3.15245790E-01
 -3.15245790E-01  2.47823280E-01 -7.74447750E-01 -7.74447750E-01  1.46762404E+01
 -1.49204192E+01 -1.49204192E+01  9.77808618E+00 -1.06035564E+01 -7.57501011E+00
  4.95464337E+00 -1.08787131E+00  1.58351787E+00  2.37436569E+00  3.40757010E-01
 -5.83842492E+00  1.60720686E+00  1.60720686E+00  1.60720686E+00 -7.83558900E-01
  4.30046280E-01  4.30046280E-01 -1.20267180E+00  3.38934780E-01  3.38934780E-01
  3.38934780E-01  1.08841798E+01 -1.03484442E+01 -7.57501011E+00  4.95464337E+00
 -4.31868510E-01  1.60356240E+00  6.23202660E-01  4.39157430E-01  4.39157430E-01
  3.28001400E-02  8.01781200E-01  8.01781200E-01 -4.98744351E+00 -9.76715280E-01
  1.24640532E+00  1.24640532E+00  1.24640532E+00  1.08841798E+01 -1.03484442E+01
 -9.40817349E+00  5.35006728E+00  7.23425310E-01  2.01356415E+00  1.02044880E+00
 -3.15245790E-01 -3.15245790E-01  2.47823280E-01 -7.74447750E-01 -7.74447750E-01
  1.46762404E+01 -1.49204192E+01 -1.49204192E+01  9.77808618E+00 -1.06035564E+01
 -7.57501011E+00  4.95464337E+00 -5.01113250E-01  2.04636429E+00 -9.11115000E-02
  6.17735970E-01  6.17735970E-01 -2.57845545E+00 -2.98481274E+00  3.75743826E+00
 -6.22838214E+00  6.21744876E+00  2.51467740E+00 -4.73962023E+00  2.86454556E+00
 -2.06640882E+00  2.58209991E+00 -3.59343756E+00  2.63676681E+00 -4.34966301E+00
  3.09779100E+00  2.26503189E+00  1.08841798E+01 -1.03484442E+01 -7.57501011E+00
  4.95464337E+00  3.88134990E-01  2.04818652E+00 -2.24316513E+00  2.02631976E+00
  2.02631976E+00 -5.68353537E+00  3.52237059E+00  1.08841798E+01 -1.03484442E+01
 -7.57501011E+00  4.95464337E+00 -4.59201960E-01  1.27191654E+00  1.27191654E+00
  1.08841798E+01 -1.03484442E+01 -7.57501011E+00  4.95464337E+00 -2.55112200E-02
  1.59627348E+00 -2.76978960E-01  5.37557850E-01  5.37557850E-01 -2.00445300E-02
 -3.47317038E+00  3.09596877E+00 -4.26584043E+00  3.01761288E+00  5.87851398E+00
 -1.01662212E+01  7.27434216E+00 -4.26584043E+00  3.01761288E+00 -3.47317038E+00
  3.09596877E+00  1.08841798E+01 -1.03484442E+01 -7.57501011E+00  4.95464337E+00
  6.14091510E-01  1.49969529E+00 -3.32556975E+00  1.09880469E+00  1.09880469E+00
  1.09880469E+00  1.08841798E+01 -1.03484442E+01 -7.57501011E+00  4.95464337E+00
 -9.43915140E-01  1.68009606E+00 -2.00809746E+00  8.32759110E-01  8.32759110E-01
  6.43429413E+00 -6.57825030E-01 -7.50940983E+00  1.82223000E+00  1.82223000E+00
  1.82223000E+00 -7.50940983E+00  1.82223000E+00  1.82223000E+00  1.82223000E+00
  1.08841798E+01 -1.03484442E+01 -7.57501011E+00  4.95464337E+00  6.14091510E-01
  1.49969529E+00 -3.32556975E+00  1.09880469E+00  1.09880469E+00  1.09880469E+00
  1.08841798E+01 -1.03484442E+01 -7.57501011E+00  4.95464337E+00 -4.53735270E-01
  1.53613989E+00  3.85766091E+00  6.41424960E-01  6.41424960E-01 -1.19283176E+01
  7.79003325E+00  1.08841798E+01 -1.03484442E+01 -7.57501011E+00  4.95464337E+00
 -5.01113250E-01  2.04636429E+00 -9.11115000E-02  6.17735970E-01  6.17735970E-01
 -2.57845545E+00 -2.98481274E+00  3.75743826E+00 -6.22838214E+00  6.21744876E+00
  2.51467740E+00 -4.73962023E+00  2.86454556E+00 -2.06640882E+00  2.58209991E+00
 -3.59343756E+00  2.63676681E+00 -4.34966301E+00  3.09779100E+00  2.26503189E+00
  1.08841798E+01 -1.03484442E+01 -7.57501011E+00  4.95464337E+00 -4.53735270E-01
  1.53613989E+00  3.85766091E+00  6.41424960E-01  6.41424960E-01 -1.19283176E+01
  7.79003325E+00  1.08841798E+01 -1.03484442E+01 -7.57501011E+00  4.95464337E+00
 -1.59445125E+00  1.76574087E+00  5.43935655E+00 -5.41202310E-01 -5.81655816E+00
  1.44138393E+00  1.44138393E+00  1.44138393E+00 -5.81655816E+00  1.44138393E+00
  1.44138393E+00  1.44138393E+00  1.08841798E+01 -1.03484442E+01 -7.57501011E+00
  4.95464337E+00 -5.64891300E-02  1.54889550E+00 -6.56002800E-02  3.11601330E-01
  3.11601330E-01 -1.17533835E+00  6.41424960E-01  6.41424960E-01  1.26663207E+01
 -1.10900918E+01 -1.71417176E+01  7.74629973E+00  7.74629973E+00  1.08841798E+01
 -1.03484442E+01 -7.57501011E+00  4.95464337E+00 -4.59201960E-01  1.27191654E+00
  1.27191654E+00  1.08841798E+01 -1.03484442E+01 -7.57501011E+00  4.95464337E+00
  6.14091510E-01  1.49969529E+00 -3.32556975E+00  1.09880469E+00  1.09880469E+00
  1.09880469E+00  1.08841798E+01 -1.03484442E+01 -7.57501011E+00  4.95464337E+00
  6.14091510E-01  1.49969529E+00 -3.32556975E+00  1.09880469E+00  1.09880469E+00
  1.09880469E+00  1.08841798E+01 -1.03484442E+01 -7.57501011E+00  4.95464337E+00
 -4.37335200E-02  1.78214094E+00 -6.25024890E-01  5.37557850E-01  5.37557850E-01
  2.15023140E-01 -2.28872088E+00  2.42356590E+00 -3.10507992E+00  2.60578890E+00
 -1.95343056E+00  2.36343231E+00 -3.10507992E+00  2.60578890E+00 -2.28872088E+00
  2.42356590E+00  1.08841798E+01 -1.03484442E+01 -7.57501011E+00  4.95464337E+00
  6.14091510E-01  1.49969529E+00 -3.32556975E+00  1.09880469E+00  1.09880469E+00
  1.09880469E+00  1.08841798E+01 -1.03484442E+01 -7.57501011E+00  4.95464337E+00
 -4.37335200E-02  1.78214094E+00 -6.25024890E-01  5.37557850E-01  5.37557850E-01
  2.15023140E-01 -2.28872088E+00  2.42356590E+00 -3.10507992E+00  2.60578890E+00
 -1.95343056E+00  2.36343231E+00 -3.10507992E+00  2.60578890E+00 -2.28872088E+00
  2.42356590E+00  1.08841798E+01 -1.03484442E+01 -7.57501011E+00  4.95464337E+00
 -4.37335200E-02  1.78214094E+00 -6.25024890E-01  5.37557850E-01  5.37557850E-01
  2.15023140E-01 -2.28872088E+00  2.42356590E+00 -3.10507992E+00  2.60578890E+00
 -1.95343056E+00  2.36343231E+00 -3.10507992E+00  2.60578890E+00 -2.28872088E+00
  2.42356590E+00  1.08841798E+01 -1.03484442E+01 -7.57501011E+00  4.95464337E+00
 -7.08847470E-01  1.83498561E+00  6.65842842E+00  7.83558900E-02 -4.44259674E+00
  1.16987166E+00  1.16987166E+00  1.16987166E+00 -1.23200970E+01  7.47478746E+00
  1.08841798E+01 -1.03484442E+01 -7.57501011E+00  4.95464337E+00 -4.37335200E-02
  1.78214094E+00 -6.25024890E-01  5.37557850E-01  5.37557850E-01  2.15023140E-01
 -2.28872088E+00  2.42356590E+00 -3.10507992E+00  2.60578890E+00 -1.95343056E+00
  2.36343231E+00 -3.10507992E+00  2.60578890E+00 -2.28872088E+00  2.42356590E+00
  1.08841798E+01 -1.03484442E+01 -7.57501011E+00  4.95464337E+00  3.88134990E-01
  2.04818652E+00 -2.24316513E+00  2.02631976E+00  2.02631976E+00 -5.68353537E+00
  3.52237059E+00  1.08841798E+01 -1.03484442E+01 -7.57501011E+00  4.95464337E+00
 -4.37335200E-02  1.78214094E+00 -6.25024890E-01  5.37557850E-01  5.37557850E-01
  2.15023140E-01 -2.28872088E+00  2.42356590E+00 -3.10507992E+00  2.60578890E+00
 -1.95343056E+00  2.36343231E+00 -3.10507992E+00  2.60578890E+00 -2.28872088E+00
  2.42356590E+00  1.08841798E+01 -1.03484442E+01 -7.57501011E+00  4.95464337E+00
 -9.43915140E-01  1.68009606E+00 -2.00809746E+00  8.32759110E-01  8.32759110E-01
  6.43429413E+00 -6.57825030E-01 -7.50940983E+00  1.82223000E+00  1.82223000E+00
  1.82223000E+00 -7.50940983E+00  1.82223000E+00  1.82223000E+00  1.82223000E+00
  1.08841798E+01 -1.03484442E+01 -7.57501011E+00  4.95464337E+00 -4.53735270E-01
  1.53613989E+00  3.85766091E+00  6.41424960E-01  6.41424960E-01 -1.19283176E+01
  7.79003325E+00  1.08841798E+01 -1.03484442E+01 -7.57501011E+00  4.95464337E+00
 -4.59201960E-01  1.27191654E+00  1.27191654E+00  1.08841798E+01 -1.03484442E+01
 -6.33953817E+00  5.00566581E+00 -4.80522051E+00  2.84267880E+00 -1.27556100E-02
  5.95869210E-01  5.95869210E-01  7.10669700E-01  5.19335550E-01  5.19335550E-01
  8.85603780E-01  1.25187201E+00  1.25187201E+00 -9.64870785E+00  6.29762688E+00
  1.47163295E+01 -1.57203782E+01  8.15994594E+00  8.15994594E+00 -1.57203782E+01
  8.15994594E+00  8.15994594E+00  1.33769904E+01 -1.07402236E+01 -7.57501011E+00
  4.95464337E+00  6.14091510E-01  1.49969529E+00 -3.32556975E+00  1.09880469E+00
  1.09880469E+00  1.09880469E+00  1.08841798E+01 -1.03484442E+01 -6.33953817E+00
  5.00566581E+00 -4.37335200E+00  2.59849998E+00 -1.71289620E-01  6.59647260E-01
  6.59647260E-01  3.40757010E-01  1.87689690E-01  1.87689690E-01 -8.72848170E-01
  1.13160483E+00  1.13160483E+00 -2.60578890E-01  2.06823105E+00  2.06823105E+00
 -7.02287442E+00  6.19558200E+00  6.19558200E+00  6.19558200E+00  1.33769904E+01
 -1.07402236E+01 -9.40817349E+00  5.35006728E+00  7.23425310E-01  2.01356415E+00
  1.02044880E+00 -3.15245790E-01 -3.15245790E-01  2.47823280E-01 -7.74447750E-01
 -7.74447750E-01  1.46762404E+01 -1.49204192E+01 -1.49204192E+01  9.77808618E+00
 -1.06035564E+01 -7.57501011E+00  4.95464337E+00 -1.05871563E+00  2.47823280E+00
 -1.34845020E-01  6.68758410E-01  6.68758410E-01  3.40392564E+00 -9.89835336E+00
  2.97934605E+00  2.61490005E+00 -5.09313285E+00  6.08442597E+00 -4.02166161E+00
  3.39299226E+00  1.08841798E+01 -1.03484442E+01 -7.57501011E+00  4.95464337E+00
 -1.05871563E+00  2.47823280E+00 -1.34845020E-01  6.68758410E-01  6.68758410E-01
  3.40392564E+00 -9.89835336E+00  2.97934605E+00  2.61490005E+00 -5.09313285E+00
  6.08442597E+00 -4.02166161E+00  3.39299226E+00  1.08841798E+01 -1.03484442E+01
 -9.40817349E+00  5.35006728E+00  7.23425310E-01  2.01356415E+00  1.02044880E+00
 -3.15245790E-01 -3.15245790E-01  2.47823280E-01 -7.74447750E-01 -7.74447750E-01
  1.46762404E+01 -1.49204192E+01 -1.49204192E+01  9.77808618E+00 -1.06035564E+01
 -7.57501011E+00  4.95464337E+00 -5.01113250E-01  2.04636429E+00 -9.11115000E-02
  6.17735970E-01  6.17735970E-01 -2.57845545E+00 -2.98481274E+00  3.75743826E+00
 -6.22838214E+00  6.21744876E+00  2.51467740E+00 -4.73962023E+00  2.86454556E+00
 -2.06640882E+00  2.58209991E+00 -3.59343756E+00  2.63676681E+00 -4.34966301E+00
  3.09779100E+00  2.26503189E+00  1.08841798E+01 -1.03484442E+01 -7.57501011E+00
  4.95464337E+00 -2.55112200E-02  1.59627348E+00 -2.76978960E-01  5.37557850E-01
  5.37557850E-01 -2.00445300E-02 -3.47317038E+00  3.09596877E+00 -4.26584043E+00
  3.01761288E+00  5.87851398E+00 -1.01662212E+01  7.27434216E+00 -4.26584043E+00
  3.01761288E+00 -3.47317038E+00  3.09596877E+00  1.08841798E+01 -1.03484442E+01
 -7.57501011E+00  4.95464337E+00 -9.43915140E-01  1.68009606E+00 -2.00809746E+00
  8.32759110E-01  8.32759110E-01  6.43429413E+00 -6.57825030E-01 -7.50940983E+00
  1.82223000E+00  1.82223000E+00  1.82223000E+00 -7.50940983E+00  1.82223000E+00
  1.82223000E+00  1.82223000E+00  1.08841798E+01 -1.03484442E+01 -6.33953817E+00
  5.00566581E+00 -4.80522051E+00  2.84267880E+00 -1.27556100E-02  5.95869210E-01
  5.95869210E-01  7.10669700E-01  5.19335550E-01  5.19335550E-01  8.85603780E-01
  1.25187201E+00  1.25187201E+00 -9.64870785E+00  6.29762688E+00  1.47163295E+01
 -1.57203782E+01  8.15994594E+00  8.15994594E+00 -1.57203782E+01  8.15994594E+00
  8.15994594E+00  1.33769904E+01 -1.07402236E+01 -6.33953817E+00  5.00566581E+00
 -4.37335200E+00  2.59849998E+00 -1.71289620E-01  6.59647260E-01  6.59647260E-01
  3.40757010E-01  1.87689690E-01  1.87689690E-01 -8.72848170E-01  1.13160483E+00
  1.13160483E+00 -2.60578890E-01  2.06823105E+00  2.06823105E+00 -7.02287442E+00
  6.19558200E+00  6.19558200E+00  6.19558200E+00  1.33769904E+01 -1.07402236E+01
 -7.57501011E+00  4.95464337E+00 -4.37335200E-02  1.78214094E+00 -6.25024890E-01
  5.37557850E-01  5.37557850E-01  2.15023140E-01 -2.28872088E+00  2.42356590E+00
 -3.10507992E+00  2.60578890E+00 -1.95343056E+00  2.36343231E+00 -3.10507992E+00
  2.60578890E+00 -2.28872088E+00  2.42356590E+00  1.08841798E+01 -1.03484442E+01
 -9.40817349E+00  5.35006728E+00  7.23425310E-01  2.01356415E+00  1.02044880E+00
 -3.15245790E-01 -3.15245790E-01  2.47823280E-01 -7.74447750E-01 -7.74447750E-01
  1.46762404E+01 -1.49204192E+01 -1.49204192E+01  9.77808618E+00 -1.06035564E+01
 -9.40817349E+00  5.35006728E+00  7.23425310E-01  2.01356415E+00  1.02044880E+00
 -3.15245790E-01 -3.15245790E-01  2.47823280E-01 -7.74447750E-01 -7.74447750E-01
  1.46762404E+01 -1.49204192E+01 -1.49204192E+01  9.77808618E+00 -1.06035564E+01
 -7.57501011E+00  4.95464337E+00 -2.55112200E-02  1.59627348E+00 -2.76978960E-01
  5.37557850E-01  5.37557850E-01 -2.00445300E-02 -3.47317038E+00  3.09596877E+00
 -4.26584043E+00  3.01761288E+00  5.87851398E+00 -1.01662212E+01  7.27434216E+00
 -4.26584043E+00  3.01761288E+00 -3.47317038E+00  3.09596877E+00  1.08841798E+01
 -1.03484442E+01 -4.64304204E+00  3.49868160E-01  7.12491930E-01  7.12491930E-01
  3.44401470E-01  3.88134990E-01  3.88134990E-01 -1.27556100E-01  4.61024190E-01
  4.61024190E-01 -4.84713180E-01  1.16804943E+00  1.07438681E+01 -1.04741780E+01
 -6.33953817E+00  5.00566581E+00 -4.37335200E+00  2.59849998E+00 -1.71289620E-01
  6.59647260E-01  6.59647260E-01  3.40757010E-01  1.87689690E-01  1.87689690E-01
 -8.72848170E-01  1.13160483E+00  1.13160483E+00 -2.60578890E-01  2.06823105E+00
  2.06823105E+00 -7.02287442E+00  6.19558200E+00  6.19558200E+00  6.19558200E+00
  1.33769904E+01 -1.07402236E+01 -7.57501011E+00  4.95464337E+00 -4.37335200E-02
  1.78214094E+00 -6.25024890E-01  5.37557850E-01  5.37557850E-01  2.15023140E-01
 -2.28872088E+00  2.42356590E+00 -3.10507992E+00  2.60578890E+00 -1.95343056E+00
  2.36343231E+00 -3.10507992E+00  2.60578890E+00 -2.28872088E+00  2.42356590E+00
  1.08841798E+01 -1.03484442E+01 -6.33953817E+00  5.00566581E+00 -4.80522051E+00
  2.84267880E+00 -1.27556100E-02  5.95869210E-01  5.95869210E-01  7.10669700E-01
  5.19335550E-01  5.19335550E-01  8.85603780E-01  1.25187201E+00  1.25187201E+00
 -9.64870785E+00  6.29762688E+00  1.47163295E+01 -1.57203782E+01  8.15994594E+00
  8.15994594E+00 -1.57203782E+01  8.15994594E+00  8.15994594E+00  1.33769904E+01
 -1.07402236E+01 -6.33953817E+00  5.00566581E+00 -4.37335200E+00  2.59849998E+00
 -1.71289620E-01  6.59647260E-01  6.59647260E-01  3.40757010E-01  1.87689690E-01
  1.87689690E-01 -8.72848170E-01  1.13160483E+00  1.13160483E+00 -2.60578890E-01
  2.06823105E+00  2.06823105E+00 -7.02287442E+00  6.19558200E+00  6.19558200E+00
  6.19558200E+00  1.33769904E+01 -1.07402236E+01 -7.57501011E+00  4.95464337E+00
 -1.08787131E+00  1.58351787E+00  2.37436569E+00  3.40757010E-01 -5.83842492E+00
  1.60720686E+00  1.60720686E+00  1.60720686E+00 -7.83558900E-01  4.30046280E-01
  4.30046280E-01 -1.20267180E+00  3.38934780E-01  3.38934780E-01  3.38934780E-01
  1.08841798E+01 -1.03484442E+01 -7.57501011E+00  4.95464337E+00 -1.08787131E+00
  1.58351787E+00  2.37436569E+00  3.40757010E-01 -5.83842492E+00  1.60720686E+00
  1.60720686E+00  1.60720686E+00 -7.83558900E-01  4.30046280E-01  4.30046280E-01
 -1.20267180E+00  3.38934780E-01  3.38934780E-01  3.38934780E-01  1.08841798E+01
 -1.03484442E+01 -7.57501011E+00  4.95464337E+00 -1.08787131E+00  1.58351787E+00
  2.37436569E+00  3.40757010E-01 -5.83842492E+00  1.60720686E+00  1.60720686E+00
  1.60720686E+00 -7.83558900E-01  4.30046280E-01  4.30046280E-01 -1.20267180E+00
  3.38934780E-01  3.38934780E-01  3.38934780E-01  1.08841798E+01 -1.03484442E+01
 -4.64304204E+00  3.49868160E-01  7.12491930E-01  7.12491930E-01  3.44401470E-01
  3.88134990E-01  3.88134990E-01 -1.27556100E-01  4.61024190E-01  4.61024190E-01
 -4.84713180E-01  1.16804943E+00  1.07438681E+01 -1.04741780E+01 -7.57501011E+00
  4.95464337E+00 -4.37335200E-02  1.78214094E+00 -6.25024890E-01  5.37557850E-01
  5.37557850E-01  2.15023140E-01 -2.28872088E+00  2.42356590E+00 -3.10507992E+00
  2.60578890E+00 -1.95343056E+00  2.36343231E+00 -3.10507992E+00  2.60578890E+00
 -2.28872088E+00  2.42356590E+00  1.08841798E+01 -1.03484442E+01 -7.57501011E+00
  4.95464337E+00 -9.43915140E-01  1.68009606E+00 -2.00809746E+00  8.32759110E-01
  8.32759110E-01  6.43429413E+00 -6.57825030E-01 -7.50940983E+00  1.82223000E+00
  1.82223000E+00  1.82223000E+00 -7.50940983E+00  1.82223000E+00  1.82223000E+00
  1.82223000E+00  1.08841798E+01 -1.03484442E+01 -6.96274083E+00  4.88539863E+00
 -3.32556975E+00  2.00080854E+00 -1.74751857E+00  8.07247890E-01  8.07247890E-01
  1.00587096E+00 -2.36889900E+00  2.56569984E+00 -3.36565881E+00  2.66227803E+00
 -1.72018512E+00  2.33245440E+00 -3.36565881E+00  2.66227803E+00 -2.36889900E+00
  2.56569984E+00  1.39582818E+01 -1.46252180E+01 -1.46252180E+01 -4.48031690E+00
  1.31566099E+01 -4.48031690E+00 -4.48031690E+00  4.52004152E-01 -6.61429401E+00
  4.00456909E+00 -6.38930327E+00  3.19728476E+00  4.52004152E-01  1.31566099E+01
 -4.48031690E+00 -4.48031690E+00 -4.48031690E+00 -6.61429401E+00  4.00456909E+00
  1.04270187E+01 -1.55441686E+01  7.81046045E+00  1.68834165E+01 -1.18302269E+01
 -9.48550893E+00  2.45288558E+00  2.45288558E+00  8.66725477E-01  2.22829573E+00
 -7.75065486E+00  6.86439508E+00  5.33412277E+00 -5.21462092E+00 -5.03405615E+00
  3.06788821E+00  3.11861909E+00 -1.10845886E+01  6.31213183E+00 -1.20877080E+01
  7.45193670E+00  3.45372719E+00  1.41306648E+00  8.58361442E-01 -2.96451310E+00
 -5.64282675E+00  4.23639319E+00  2.28206974E+00  1.42527542E+00 -4.22675360E+00
  1.53426482E+01 -1.70018432E+01  7.36864256E+00  7.36864256E+00 -1.40905939E+01
 -9.89707780E-01  2.95855441E+00  5.59388165E-01  6.33970217E+00  5.13810549E+00
  5.98074108E+00 -1.39620356E+01  8.25052899E+00  8.57559660E-01 -1.39559676E+01
  8.27702422E+00  1.10317804E-01  6.62817940E-01 -1.05342934E+01  4.60776367E+00
  2.33318329E-01  5.67205532E-01  1.19520066E+00  1.19520066E+00 -8.66495876E+00
  2.18598537E+01 -1.44387127E+01 -1.44387127E+01 -7.65992603E+00  2.17213096E+01
 -1.42446270E+01 -1.42446270E+01 -9.21498067E+00  9.82054414E-01  1.16803121E+00
  1.16803121E+00  4.88321195E-01  9.25807640E+00  3.87564632E+00 -1.02068387E+01
  2.44447963E+01 -1.67355972E+01 -1.67355972E+01 -1.67355972E+01  4.75255806E-01
 -1.36906327E+01  7.48952930E+00 -9.34803990E-02  1.56411112E+00 -7.54188197E+00
  1.30766869E+00  2.26260832E+00 -4.87455636E+00  8.97707032E+00 -1.33489645E+01
  2.68902837E+00  1.05148502E+01  9.14795905E-01  8.50749987E+00 -1.14195327E+01
  5.55474015E+00  5.55474015E+00 -1.32382094E+01  8.82156121E+00  9.31943089E-01
 -1.23701172E+01
%FLAG ATOMIC_NUMBER                                                             
%FORMAT(10I8)                                                                   
       7       1       1       1       6       1       6       1       1       6
       1       1      16       6       1       1       1       6       8       7
       1       6       1       6       1       1       1       6       8       7
       1       6       1       6       1       6       1       1       1       8
       1       6       8       7       1       6       1       6       1       1
       1       6       8       7       1       6       1       6       1       6
       1       1       1       8       1       6       8       7       1       6
       1       1       6       8       7       1       6       1       6       1
       6       1       1       1       6       1       1       1       6       8
       7       1       6       1       6       1       1       1       6       8
       7       1       6       1       6       1       1       6       1       1
       6       8       8       6       8       7       1       6       1       6
       1       1       6       1       1       6       8       8       6       8
       7       1       6       1       6       1       1       6       1       1
       6       1       1       7       1       6       7       1       1       7
       1       1       6       8       7       1       6       1       6       1
       1       6       1       6       1       1       1       6       1       1
       1       6       8       7       1       6       1       6       1       1
       6       1       6       1       1       1       6       1       1       1
       6       8       7       1       6       1       6       1       1       1
       6       8       7       1       6       1       6       1       1       1
       6       8       7       1       6       1       6       1       1       6
       1       6       1       1       1       6       1       1       1       6
       8       7       1       6       1       6       1       1       1       6
       8       7       1       6       1       6       1       1       6       6
       1       6       1       6       8       1       6       1       6       1
       6       8       7       1       6       1       6       1       1       6
       1       6       1       1       1       6       1       1       1       6
       8       7       1       6       1       6       1       1       6       1
       1       6       8       7       1       1       6       8       7       1
       6       1       6       1       1      16       1       6       8       7
       1       6       1       6       1       1       1       6       8       7
       1       6       1       6       1       6       1       1       1       6
       1       1       1       6       8       7       1       6       1       1
       6       8       7       1       6       1       6       1       1      16
       1       6       8       7       1       6       1       6       1       1
       1       6       8       7       1       6       1       6       1       6
       1       1       1       6       1       1       1       6       8       7
       1       6       1       6       1       1       6       6       1       6
       1       6       1       6       1       6       1       6       8       7
       1       6       1       6       1       1       1       6       8       7
       1       6       1       6       1       1       6       1       1       6
       1       1       7       1       6       7       1       1       7       1
       1       6       8       7       1       6       1       6       1       1
       6       8       7       1       1       6       8       7       1       6
       1       6       1       1       6       1       1       6       1       1
       7       1       6       7       1       1       7       1       1       6
       8       7       1       6       1       6       1       1       6       1
       1       6       8       7       1       1       6       8       7       1
       6       1       6       1       6       1       1       1       8       1
       6       8       7       1       6       1       6       1       1       6
       8       7       1       1       6       8       7       1       6       1
       6       1       1       8       1       6       8       7       1       6
       1       6       1       6       1       1       1       6       1       1
       1       6       8       7       1       6       1       6       1       1
       6       6       1       6       1       6       8       1       6       1
       6       1       6       8       7       1       6       1       1       6
       8       7       1       6       1       6       1       1       6       1
       1       6       1       1       7       1       6       7       1       1
       7       1       1       6       8       7       1       6       1       6
       1       1       6       7       1       6       1       7       6       1
       6       8       7       1       6       1       6       1       1       1
       6       8       7       1       6       1       6       1       1       6
       1       6       1       1       1       6       1       1       1       6
       8       7       6       1       1       6       1       1       6       1
       1       6       1       6       8       7       1       6       1       6
       1       1       8       1       6       8       7       1       6       1
       6       1       1       6       7       1       6       1       7       6
       1       6       8       7       1       6       1       6       1       1
       6       1       1       6       1       1       7       1       6       7
       1       1       7       1       1       6       8       7       1       6
       1       6       1       1       6       1       6       1       1       1
       6       1       1       1       6       8       7       1       6       1
       6       1       1       6       1       1       6       1       1       7
       1       6       7       1       1       7       1       1       6       8
       7       1       6       1       6       1       6       1       1       1
       6       1       1       1       6       8       7       6       1       1
       6       1       1       6       1       1       6       1       6       8
       7       1       6       1       6       1       1       1       6       8
       7       1       6       1       6       1       1       6       1       1
       6       1       1       7       1       6       7       1       1       7
       1       1       6       8       7       1       6       1       6       1
       1       1       6       8       7       1       6       1       6       1
       1       1       6       8       7       1       6       1       6       1
       1       6       6       1       7       1       6       6       1       6
       1       6       1       6       1       6       6       8       7       1
       6       1       6       1       6       1       1       1       6       1
       1       1       6       8       7       1       6       1       6       1
       6       1       1       1       6       1       1       1       6       8
       7       1       6       1       6       1       1       6       1       1
       6       8       7       1       1       6       8       7       1       6
       1       6       1       1       6       1       1       6       8       8
       6       8       7       1       6       1       6       1       1       6
       1       6       1       1       1       6       1       1       1       6
       8       7       6       1       1       6       1       1       6       1
       1       6       1       6       8       7       1       6       1       6
       1       1       8       1       6       8       7       1       6       1
       6       1       1       6       1       6       1       1       1       6
       1       1       1       6       8       7       1       6       1       6
       1       1       1       6       8       7       1       6       1       6
       1       1       6       1       6       1       1       1       6       1
       1       1       6       8       7       6       1       1       6       1
       1       6       1       1       6       1       6       8       7       1
       6       1       6       1       1       6       1       6       1       1
       1       6       1       1       1       6       8       7       1       6
       1       6       1       1       6       6       1       6       1       6
       8       1       6       1       6       1       6       8       7       1
       6       1       6       1       1       6       1       1       6       8
       7       1       1       6       8       7       1       6       1       6
       1       1       6       6       1       6       1       6       8       1
       6       1       6       1       6       8       7       1       6       1
       6       1       1       1       6       8       7       1       6       1
       6       1       1       8       1       6       8       7       1       6
       1       6       1       1       6       1       1       6       8       8
       6       8       7       1       6       1       6       1       1       8
       1       6       8       7       1       6       1       6       1       1
       1       6       8       7       6       1       1       6       1       1
       6       1       1       6       1       6       8       7       1       6
       1       6       1       1       6       1       1       6       1       1
       7       1       6       7       1       1       7       1       1       6
       8       7       1       6       1       6       1       1       6       1
       6       1       1       1       6       1       1       1       6       8
       7       1       6       1       6       1       1       6       1       1
       6       1       1       7       1       6       7       1       1       7
       1       1       6       8       7       1       6       1       6       1
       1       8       1       6       8       7       1       6       1       6
       1       1       1       6       8       7       6       1       1       6
       1       1       6       1       1       6       1       6       8       7
       1       6       1       6       1       1       6       8       7       1
       1       6       8       7       1       6       1       6       1       1
      16       1       6       8       7       1       6       1       6       1
       6       1       1       1       6       1       1       6       1       1
       1       6       8       7       1       6       1       6       1       1
       6       1       6       1       1       1       6       1       1       1
       6       8       7       1       6       1       6       1       1       6
       1       6       1       1       1       6       1       1       1       6
       8       7       1       6       1       6       1       1       1       6
       8       7       1       6       1       6       1       1       6       1
       1      16       6       1       1       1       6       8       7       1
       6       1       6       1       1       6       6       1       6       1
       6       1       6       1       6       1       6       8       7       1
       6       1       6       1       1       6       1       6       1       1
       1       6       1       1       1       6       8       7       1       6
       1       6       1       6       1       1       1       6       1       1
       1       6       8       7       1       6       1       6       1       1
       6       7       1       6       1       7       6       1       6       8
       7       1       6       1       6       1       1       6       6       1
       6       1       6       8       1       6       1       6       1       6
       8       7       1       6       1       1       6       8       7       1
       6       1       6       1       1       6       7       1       6       1
       7       6       1       6       8       7       1       6       1       6
       1       1       6       1       1       6       1       1       7       1
       6       7       1       1       7       1       1       6       8       7
       1       6       1       6       1       1      16       1       6       8
       7       1       6       1       6       1       1       6       1       6
       1       1       1       6       1       1       1       6       8       7
       1       6       1       6       1       6       1       1       1       6
       1       1       6       1       1       1       6       8       7       1
       6       1       6       1       1       6       6       1       6       1
       6       8       1       6       1       6       1       6       8       7
       6       1       1       6       1       1       6       1       1       6
       1       6       8       7       1       6       1       6       1       1
       6       6       1       6       1       6       1       6       1       6
       1       6       8       7       1       6       1       6       1       1
       6       1       6       1       1       1       6       1       1       1
       6       8       7       1       6       1       6       1       1       6
       1       1      16       6       1       1       1       6       8       7
       1       6       1       6       1       1       6       1       1       6
       1       1       7       1       6       7       1       1       7       1
       1       6       8       7       1       6       1       1       6       8
       7       1       6       1       1       6       8       7       1       6
       1       6       1       1       6       1       1       6       1       1
       6       1       1       7       1       1       1       6       8       7
       6       1       1       6       1       1       6       1       1       6
       1       6       8       7       1       6       1       6       1       1
       6       1       1      16       6       1       1       1       6       8
       7       6       1       1       6       1       1       6       1       1
       6       1       6       8       7       1       6       1       6       1
       1       6       1       6       1       1       1       6       1       1
       1       6       8       7       1       6       1       6       1       1
       6       1       6       1       1       1       6       1       1       1
       6       8       7       1       6       1       6       1       1       1
       6       8       7       1       6       1       6       1       1      16
       1       6       8       7       1       6       1       6       1       6
       1       1       1       8       1       6       8       7       1       6
       1       6       1       1       6       1       1      16       6       1
       1       1       6       8       7       1       6       1       6       1
       1       1       6       8       7       1       6       1       6       1
       6       1       1       1       6       1       1       6       1       1
       1       6       8       7       1       6       1       6       1       1
       6       1       1      16       6       1       1       1       6       8
       7       1       6       1       6       1       1       6       6       1
       6       1       6       1       6       1       6       1       6       8
       7       1       6       1       6       1       1      16       1       6
       8       7       1       6       1       6       1       6       1       1
       1       8       1       6       8       7       1       6       1       6
       1       1      16       1       6       8       7       1       6       1
       6       1       1       6       8       7       1       1       6       8
       7       1       6       1       1       6       8       7       1       6
       1       6       1       1       6       6       1       6       1       6
       8       1       6       1       6       1       6       8       7       1
       6       1       6       1       1       6       1       6       1       1
       1       6       1       1       1       6       8       7       1       6
       1       6       1       1       6       1       1       6       8       7
       1       1       6       8       7       1       6       1       6       1
       1       8       1       6       8       7       1       6       1       6
       1       1       6       1       1       6       1       1       7       1
       6       7       1       1       7       1       1       6       8       7
       1       6       1       6       1       1       6       6       1       6
       1       6       8       1       6       1       6       1       6       8
       7       1       6       1       6       1       1       6       1       6
       1       1       1       6       1       1       1       6       8       7
       1       6       1       6       1       1       8       1       6       8
       7       1       6       1       6       1       1       6       7       1
       6       1       7       6       1       6       8       7       1       6
       1       6       1       1      16       1       6       8       7       1
       6       1       6       1       1       1       6       8       7       1
       6       1       6       1       6       1       1       1       6       1
       1       1       6       8       7       1       6       1       6       1
       1       6       6       1       6       1       6       8       1       6
       1       6       1       6       8       7       1       6       1       6
       1       1       1       6       8       7       1       6       1       6
       1       1       6       8       8       6       8       7       1       6
       1       6       1       1       6       8       8       6       8       7
       1       6       1       6       1       1       6       6       1       7
       1       6       6       1       6       1       6       1       6       1
       6       6       8       7       1       6       1       6       1       6
       1       1       1       6       1       1       1       6       8       7
       1       6       1       6       1       6       1       1       1       8
       1       6       8       7       1       6       1       6       1       1
       6       8       8       6       8       7       6       1       1       6
       1       1       6       1       1       6       1       6       8       7
       1       6       1       6       1       1       6       1       1       6
       1       1       7       1       6       7       1       1       7       1
       1       6       8       7       1       6       1       6       1       1
       6       6       1       6       1       6       1       6       1       6
       1       6       8       7       1       6       1       6       1       1
       6       1       6       1       1       1       6       1       1       1
       6       8       7       1       6       1       6       1       6       1
       1       1       6       1       1       6       1       1       1       6
       8       7       1       6       1       1       6       8       7       1
       6       1       6       1       1       6       6       1       6       1
       6       1       6       1       6       1       6       8       7       1
       6       1       1       6       8       7       1       6       1       6
       1       1       6       1       6       1       1       1       6       1
       1       1       6       8       7       1       6       1       6       1
       1       6       6       1       7       1       6       6       1       6
       1       6       1       6       1       6       6       8       7       1
       6       1       6       1       1       6       1       6       1       1
       1       6       1       1       1       6       8       7       1       6
       1       6       1       6       1       1       1       8       1       6
       8       7       1       6       1       1       6       8       7       1
       6       1       6       1       1       6       1       1      16       6
       1       1       1       6       8       7       1       6       1       6
       1       1       6       1       6       1       1       1       6       1
       1       1       6       8       7       1       6       1       6       1
       6       1       1       1       6       1       1       6       1       1
       1       6       8       7       1       6       1       6       1       1
       6       8       7       1       1       6       8       7       1       6
       1       6       1       6       1       1       1       6       1       1
       6       1       1       1       6       8       7       1       6       1
       6       1       1       6       7       1       6       1       7       6
       1       6       8       7       1       6       1       6       1       1
       8       1       6       8       7       1       6       1       6       1
       1       6       8       8       6       8       7       1       6       1
       6       1       1       6       7       1       6       1       7       6
       1       6       8       7       1       6       1       6       1       6
       1       1       1       6       1       1       6       1       1       1
       6       8       7       1       6       1       6       1       1       6
       1       6       1       1       1       6       1       1       1       6
       8       7       1       6       1       6       1       1       6       1
       1       6       1       1       7       1       6       7       1       1
       7       1       1       6       8       7       1       6       1       6
       1       1       6       8       7       1       1       6       8       7
       1       6       1       6       1       1       6       1       6       1
       1       1       6       1       1       1       6       8       7       1
       6       1       6       1       1       6       1       1       6       1
       1       7       1       6       7       1       1       7       1       1
       6       8       7       1       6       1       6       1       1       6
       1       1       6       1       1       6       1       1       7       1
       1       1       6       8       7       6       1       1       6       1
       1       6       1       1       6       1       6       8       7       1
       6       1       1       6       8       7       1       6       1       6
       1       1       6       8       8       6       8       7       1       6
       1       6       1       6       1       1       1       8       1       6
       8       7       1       6       1       1       6       8       7       1
       6       1       6       1       1       6       6       1       6       1
       6       8       1       6       1       6       1       6       8       7
       1       6       1       6       1       1       6       1       1       6
       1       1       6       1       1       7       1       1       1       6
       8       7       1       6       1       6       1       6       1       1
       1       6       1       1       6       1       1       1       6       8
       7       6       1       1       6       1       1       6       1       1
       6       1       6       8       7       1       6       1       6       1
       1       6       1       1       6       1       1       7       1       6
       7       1       1       7       1       1       6       8       7       1
       6       1       1       6       8       7       1       6       1       1
       6       8       7       1       6       1       6       1       1       6
       1       6       1       1       1       6       1       1       1       6
       8       7       1       6       1       6       1       1       6       6
       1       6       1       6       1       6       1       6       1       6
       8       7       1       6       1       6       1       1       6       1
       1       6       8       8       6       8       7       1       6       1
       6       1       1       6       6       1       6       1       6       8
       1       6       1       6       1       6       8       7       1       6
       1       6       1       6       1       1       1       6       1       1
       1       6       8       7       1       6       1       6       1       6
       1       1       1       8       1       6       8       7       1       6
       1       6       1       1       1       6       8       7       1       6
       1       6       1       1       1       6       8       7       1       6
       1       6       1       1       6       8       7       1       1       6
       8       7       1       6       1       6       1       1       6       6
       1       6       1       6       8       1       6       1       6       1
       6       8       7       1       6       1       6       1       1       6
       6       1       6       1       6       1       6       1       6       1
       6       8       7       1       6       1       1       6       8       7
       1       6       1       6       1       1       6       1       1       6
       8       8       6       8       7       1       6       1       6       1
       6       1       1       1       6       1       1       6       1       1
       1       6       8       7       1       6       1       6       1       1
       6       1       1      16       6       1       1       1       6       8
       7       1       6       1       6       1       1       6       1       1
       6       8       8       6       8       7       1       6       1       6
       1       1       6       6       1       7       1       6       6       1
       6       1       6       1       6       1       6       6       8       7
       1       6       1       6       1       1      16       1       6       8
       7       1       6       1       1       6       8       7       1       6
       1       6       1       1       6       6       1       6       1       6
       8       1       6       1       6       1       6       8       7       1
       6       1       6       1       1       1       6       8       7       1
       6       1       6       1       1       6       1       6       1       1
       1       6       1       1       1       6       8       7       1       6
       1       6       1       1       1       6       8       7       1       6
       1       6       1       1       8       1       6       8       7       1
       6       1       6       1       1       6       6       1       7       1
       6       6       1       6       1       6       1       6       1       6
       6       8       7       1       6       1       6       1       1       8
       1       6       8       7       1       6       1       6       1       6
       1       1       1       6       1       1       1       6       8       7
       1       6       1       6       1       1       6       1       1       6
       8       7       1       1       6       8       7       1       6       1
       1       6       8       7       1       6       1       6       1       1
       1       6       8       7       1       6       1       6       1       1
       1       6       8       7       1       6       1       6       1       1
       6       6       1       6       1       6       1       6       1       6
       1       6       8       7       1       6       1       6       1       1
       1       6       8       7       1       6       1       6       1       1
       6       6       1       6       1       6       1       6       1       6
       1       6       8       7       1       6       1       6       1       1
       6       6       1       6       1       6       1       6       1       6
       1       6       8       7       1       6       1       6       1       6
       1       1       1       8       1       6       8       7       1       6
       1       6       1       1       6       6       1       6       1       6
       1       6       1       6       1       6       8       7       1       6
       1       6       1       1      16       1       6       8       7       1
       6       1       6       1       1       6       6       1       6       1
       6       1       6       1       6       1       6       8       7       1
       6       1       6       1       1       6       1       6       1       1
       1       6       1       1       1       6       8       7       1       6
       1       6       1       1       8       1       6       8       7       1
       6       1       1       6       8       7       1       6       1       6
       1       1       6       1       1       6       1       1       7       1
       6       7       1       1       7       1       1       6       8       7
       1       6       1       6       1       1       1       6       8       7
       1       6       1       6       1       1       6       1       1       6
       1       1       6       1       1       7       1       1       1       6
       8       7       1       6       1       6       1       1       6       1
       1       6       8       8       6       8       7       1       6       1
       6       1       1       6       7       6       1       7       1       6
       1       6       8       7       1       6       1       6       1       1
       6       7       6       1       7       1       6       1       6       8
       7       1       6       1       6       1       1       6       1       1
       6       8       8       6       8       7       1       6       1       6
       1       1       6       6       1       7       1       6       6       1
       6       1       6       1       6       1       6       6       8       7
       1       6       1       6       1       1       6       6       1       6
       1       6       8       1       6       1       6       1       6       8
       7       1       6       1       6       1       1       6       1       6
       1       1       1       6       1       1       1       6       8       7
       1       6       1       6       1       1       6       1       1       6
       1       1       7       1       6       7       1       1       7       1
       1       6       8       7       1       6       1       6       1       1
       6       1       1       6       1       1       6       1       1       7
       1       1       1       6       8       7       1       6       1       6
       1       1       6       6       1       6       1       6       1       6
       1       6       1       6       8       7       1       6       1       6
       1       1       6       1       1       6       8       8       6       8
       7       1       6       1       6       1       1       6       1       1
       6       8       8       6       8       7       1       6       1       6
       1       1       6       6       1       6       1       6       8       1
       6       1       6       1       6       8       7       6       1       1
       6       1       1       6       1       1       6       1       6       8
       7       1       6       1       6       1       1       6       1       1
       6       1       1       6       1       1       7       1       1       1
       6       8       7       1       6       1       6       1       1       6
       6       1       6       1       6       1       6       1       6       1
       6       8       7       1       6       1       6       1       1       6
       1       1       6       1       1       7       1       6       7       1
       1       7       1       1       6       8       7       1       6       1
       6       1       1       6       1       1       6       1       1       6
       1       1       7       1       1       1       6       8       7       1
       6       1       6       1       6       1       1       1       6       1
       1       6       1       1       1       6       8       7       1       6
       1       6       1       6       1       1       1       6       1       1
       6       1       1       1       6       8       7       1       6       1
       6       1       6       1       1       1       6       1       1       6
       1       1       1       6       8       7       6       1       1       6
       1       1       6       1       1       6       1       6       8       7
       1       6       1       6       1       1       6       6       1       6
       1       6       1       6       1       6       1       6       8       7
       1       6       1       6       1       1       6       1       6       1
       1       1       6       1       1       1       6       8       7       1
       6       1       6       1       1       6       6       1       6       1
       6       1       6       1       6       1       6       8       8       9
       6       9       9       6       6       1       6       1       6       6
       9       9       9       6       1       6       7       1       6       8
       6       1       1       6       6       6       6       6       6       6
       1       1       8       1       8       1       1       1       6       6
       6       1       1       1       6       6       7       1       1       8
       6       1       7       6       6       6       8       1       1       8
       1       1       1       8       6       1       6       1       1       8
      15       8       8       8      15       8       8       8       6       1
       1       6       6       6       8      15       8       8       8       1
       8       1       1       1       8       6       1       7       6       7
       1       6       6       6       7       1       1       7       6       1
       7
%FLAG MASS                                                                      
%FORMAT(5E16.8)                                                                 
  1.40100000E+01  1.00800000E+00  1.00800000E+00  1.00800000E+00  1.20100000E+01
  1.00800000E+00  1.20100000E+01  1.00800000E+00  1.00800000E+00  1.20100000E+01
  1.00800000E+00  1.00800000E+00  3.20600000E+01  1.20100000E+01  1.00800000E+00
  1.00800000E+00  1.00800000E+00  1.20100000E+01  1.60000000E+01  1.40100000E+01
  1.00800000E+00  1.20100000E+01  1.00800000E+00  1.20100000E+01  1.00800000E+00
  1.00800000E+00  1.00800000E+00  1.20100000E+01  1.60000000E+01  1.40100000E+01
  1.00800000E+00  1.20100000E+01  1.00800000E+00  1.20100000E+01  1.00800000E+00
  1.20100000E+01  1.00800000E+00  1.00800000E+00  1.00800000E+00  1.60000000E+01
  1.00800000E+00  1.20100000E+01  1.60000000E+01  1.40100000E+01  1.00800000E+00
  1.20100000E+01  1.00800000E+00  1.20100000E+01  1.00800000E+00  1.00800000E+00
  1.00800000E+00  1.20100000E+01  1.60000000E+01  1.40100000E+01  1.00800000E+00
  1.20100000E+01  1.00800000E+00  1.20100000E+01  1.00800000E+00  1.20100000E+01
  1.00800000E+00  1.00800000E+00  1.00800000E+00  1.60000000E+01  1.00800000E+00
  1.20100000E+01  1.60000000E+01  1.40100000E+01  1.00800000E+00  1.20100000E+01
  1.00800000E+00  1.00800000E+00  1.20100000E+01  1.60000000E+01  1.40100000E+01
  1.00800000E+00  1.20100000E+01  1.00800000E+00  1.20100000E+01  1.00800000E+00
  1.20100000E+01  1.00800000E+00  1.00800000E+00  1.00800000E+00  1.20100000E+01
  1.00800000E+00  1.00800000E+00  1.00800000E+00  1.20100000E+01  1.60000000E+01
  1.40100000E+01  1.00800000E+00  1.20100000E+01  1.00800000E+00  1.20100000E+01
  1.00800000E+00  1.00800000E+00  1.00800000E+00  1.20100000E+01  1.60000000E+01
  1.40100000E+01  1.00800000E+00  1.20100000E+01  1.00800000E+00  1.20100000E+01
  1.00800000E+00  1.00800000E+00  1.20100000E+01  1.00800000E+00  1.00800000E+00
  1.20100000E+01  1.60000000E+01  1.60000000E+01  1.20100000E+01  1.60000000E+01
  1.40100000E+01  1.00800000E+00  1.20100000E+01  1.00800000E+00  1.20100000E+01
  1.00800000E+00  1.00800000E+00  1.20100000E+01  1.00800000E+00  1.00800000E+00
  1.20100000E+01  1.60000000E+01  1.60000000E+01  1.20100000E+01  1.60000000E+01
  1.40100000E+01  1.00800000E+00  1.20100000E+01  1.00800000E+00  1.20100000E+01
  1.00800000E+00  1.00800000E+00  1.20100000E+01  1.00800000E+00  1.00800000E+00
  1.20100000E+01  1.00800000E+00  1.00800000E+00  1.40100000E+01  1.00800000E+00
  1.20100000E+01  1.40100000E+01  1.00800000E+00  1.00800000E+00  1.40100000E+01
  1.00800000E+00  1.00800000E+00  1.20100000E+01  1.60000000E+01  1.40100000E+01
  1.00800000E+00  1.20100000E+01  1.00800000E+00  1.20100000E+01  1.00800000E+00
  1.00800000E+00  1.20100000E+01  1.00800000E+00  1.20100000E+01  1.00800000E+00
  1.00800000E+00  1.00800000E+00  1.20100000E+01  1.00800000E+00  1.00800000E+00
  1.00800000E+00  1.20100000E+01  1.60000000E+01  1.40100000E+01  1.00800000E+00
  1.20100000E+01  1.00800000E+00  1.20100000E+01  1.00800000E+00  1.00800000E+00
  1.20100000E+01  1.00800000E+00  1.20100000E+01  1.00800000E+00  1.00800000E+00
  1.00800000E+00  1.20100000E+01  1.00800000E+00  1.00800000E+00  1.00800000E+00
  1.20100000E+01  1.60000000E+01  1.40100000E+01  1.00800000E+00  1.20100000E+01
  1.00800000E+00  1.20100000E+01  1.00800000E+00  1.00800000E+00  1.00800000E+00
  1.20100000E+01  1.60000000E+01  1.40100000E+01  1.00800000E+00  1.20100000E+01
  1.00800000E+00  1.20100000E+01  1.00800000E+00  1.00800000E+00  1.00800000E+00
  1.20100000E+01  1.60000000E+01  1.40100000E+01  1.00800000E+00  1.20100000E+01
  1.00800000E+00  1.20100000E+01  1.00800000E+00  1.00800000E+00  1.20100000E+01
  1.00800000E+00  1.20100000E+01  1.00800000E+00  1.00800000E+00  1.00800000E+00
  1.20100000E+01  1.00800000E+00  1.00800000E+00  1.00800000E+00  1.20100000E+01
  1.60000000E+01  1.40100000E+01  1.00800000E+00  1.20100000E+01  1.00800000E+00
  1.20100000E+01  1.00800000E+00  1.00800000E+00  1.00800000E+00  1.20100000E+01
  1.60000000E+01  1.40100000E+01  1.00800000E+00  1.20100000E+01  1.00800000E+00
  1.20100000E+01  1.00800000E+00  1.00800000E+00  1.20100000E+01  1.20100000E+01
  1.00800000E+00  1.20100000E+01  1.00800000E+00  1.20100000E+01  1.60000000E+01
  1.00800000E+00  1.20100000E+01  1.00800000E+00  1.20100000E+01  1.00800000E+00
  1.20100000E+01  1.60000000E+01  1.40100000E+01  1.00800000E+00  1.20100000E+01
  1.00800000E+00  1.20100000E+01  1.00800000E+00  1.00800000E+00  1.20100000E+01
  1.00800000E+00  1.20100000E+01  1.00800000E+00  1.00800000E+00  1.00800000E+00
  1.20100000E+01  1.00800000E+00  1.00800000E+00  1.00800000E+00  1.20100000E+01
  1.60000000E+01  1.40100000E+01  1.00800000E+00  1.20100000E+01  1.00800000E+00
  1.20100000E+01  1.00800000E+00  1.00800000E+00  1.20100000E+01  1.00800000E+00
  1.00800000E+00  1.20100000E+01  1.60000000E+01  1.40100000E+01  1.00800000E+00
  1.00800000E+00  1.20100000E+01  1.60000000E+01  1.40100000E+01  1.00800000E+00
  1.20100000E+01  1.00800000E+00  1.20100000E+01  1.00800000E+00  1.00800000E+00
  3.20600000E+01  1.00800000E+00  1.20100000E+01  1.60000000E+01  1.40100000E+01
  1.00800000E+00  1.20100000E+01  1.00800000E+00  1.20100000E+01  1.00800000E+00
  1.00800000E+00  1.00800000E+00  1.20100000E+01  1.60000000E+01  1.40100000E+01
  1.00800000E+00  1.20100000E+01  1.00800000E+00  1.20100000E+01  1.00800000E+00
  1.20100000E+01  1.00800000E+00  1.00800000E+00  1.00800000E+00  1.20100000E+01
  1.00800000E+00  1.00800000E+00  1.00800000E+00  1.20100000E+01  1.60000000E+01
  1.40100000E+01  1.00800000E+00  1.20100000E+01  1.00800000E+00  1.00800000E+00
  1.20100000E+01  1.60000000E+01  1.40100000E+01  1.00800000E+00  1.20100000E+01
  1.00800000E+00  1.20100000E+01  1.00800000E+00  1.00800000E+00  3.20600000E+01
  1.00800000E+00  1.20100000E+01  1.60000000E+01  1.40100000E+01  1.00800000E+00
  1.20100000E+01  1.00800000E+00  1.20100000E+01  1.00800000E+00  1.00800000E+00
  1.00800000E+00  1.20100000E+01  1.60000000E+01  1.40100000E+01  1.00800000E+00
  1.20100000E+01  1.00800000E+00  1.20100000E+01  1.00800000E+00  1.20100000E+01
  1.00800000E+00  1.00800000E+00  1.00800000E+00  1.20100000E+01  1.00800000E+00
  1.00800000E+00  1.00800000E+00  1.20100000E+01  1.60000000E+01  1.40100000E+01
  1.00800000E+00  1.20100000E+01  1.00800000E+00  1.20100000E+01  1.00800000E+00
  1.00800000E+00  1.20100000E+01  1.20100000E+01  1.00800000E+00  1.20100000E+01
  1.00800000E+00  1.20100000E+01  1.00800000E+00  1.20100000E+01  1.00800000E+00
  1.20100000E+01  1.00800000E+00  1.20100000E+01  1.60000000E+01  1.40100000E+01
  1.00800000E+00  1.20100000E+01  1.00800000E+00  1.20100000E+01  1.00800000E+00
  1.00800000E+00  1.00800000E+00  1.20100000E+01  1.60000000E+01  1.40100000E+01
  1.00800000E+00  1.20100000E+01  1.00800000E+00  1.20100000E+01  1.00800000E+00
  1.00800000E+00  1.20100000E+01  1.00800000E+00  1.00800000E+00  1.20100000E+01
  1.00800000E+00  1.00800000E+00  1.40100000E+01  1.00800000E+00  1.20100000E+01
  1.40100000E+01  1.00800000E+00  1.00800000E+00  1.40100000E+01  1.00800000E+00
  1.00800000E+00  1.20100000E+01  1.60000000E+01  1.40100000E+01  1.00800000E+00
  1.20100000E+01  1.00800000E+00  1.20100000E+01  1.00800000E+00  1.00800000E+00
  1.20100000E+01  1.60000000E+01  1.40100000E+01  1.00800000E+00  1.00800000E+00
  1.20100000E+01  1.60000000E+01  1.40100000E+01  1.00800000E+00  1.20100000E+01
  1.00800000E+00  1.20100000E+01  1.00800000E+00  1.00800000E+00  1.20100000E+01
  1.00800000E+00  1.00800000E+00  1.20100000E+01  1.00800000E+00  1.00800000E+00
  1.40100000E+01  1.00800000E+00  1.20100000E+01  1.40100000E+01  1.00800000E+00
  1.00800000E+00  1.40100000E+01  1.00800000E+00  1.00800000E+00  1.20100000E+01
  1.60000000E+01  1.40100000E+01  1.00800000E+00  1.20100000E+01  1.00800000E+00
  1.20100000E+01  1.00800000E+00  1.00800000E+00  1.20100000E+01  1.00800000E+00
  1.00800000E+00  1.20100000E+01  1.60000000E+01  1.40100000E+01  1.00800000E+00
  1.00800000E+00  1.20100000E+01  1.60000000E+01  1.40100000E+01  1.00800000E+00
  1.20100000E+01  1.00800000E+00  1.20100000E+01  1.00800000E+00  1.20100000E+01
  1.00800000E+00  1.00800000E+00  1.00800000E+00  1.60000000E+01  1.00800000E+00
  1.20100000E+01  1.60000000E+01  1.40100000E+01  1.00800000E+00  1.20100000E+01
  1.00800000E+00  1.20100000E+01  1.00800000E+00  1.00800000E+00  1.20100000E+01
  1.60000000E+01  1.40100000E+01  1.00800000E+00  1.00800000E+00  1.20100000E+01
  1.60000000E+01  1.40100000E+01  1.00800000E+00  1.20100000E+01  1.00800000E+00
  1.20100000E+01  1.00800000E+00  1.00800000E+00  1.60000000E+01  1.00800000E+00
  1.20100000E+01  1.60000000E+01  1.40100000E+01  1.00800000E+00  1.20100000E+01
  1.00800000E+00  1.20100000E+01  1.00800000E+00  1.20100000E+01  1.00800000E+00
  1.00800000E+00  1.00800000E+00  1.20100000E+01  1.00800000E+00  1.00800000E+00
  1.00800000E+00  1.20100000E+01  1.60000000E+01  1.40100000E+01  1.00800000E+00
  1.20100000E+01  1.00800000E+00  1.20100000E+01  1.00800000E+00  1.00800000E+00
  1.20100000E+01  1.20100000E+01  1.00800000E+00  1.20100000E+01  1.00800000E+00
  1.20100000E+01  1.60000000E+01  1.00800000E+00  1.20100000E+01  1.00800000E+00
  1.20100000E+01  1.00800000E+00  1.20100000E+01  1.60000000E+01  1.40100000E+01
  1.00800000E+00  1.20100000E+01  1.00800000E+00  1.00800000E+00  1.20100000E+01
  1.60000000E+01  1.40100000E+01  1.00800000E+00  1.20100000E+01  1.00800000E+00
  1.20100000E+01  1.00800000E+00  1.00800000E+00  1.20100000E+01  1.00800000E+00
  1.00800000E+00  1.20100000E+01  1.00800000E+00  1.00800000E+00  1.40100000E+01
  1.00800000E+00  1.20100000E+01  1.40100000E+01  1.00800000E+00  1.00800000E+00
  1.40100000E+01  1.00800000E+00  1.00800000E+00  1.20100000E+01  1.60000000E+01
  1.40100000E+01  1.00800000E+00  1.20100000E+01  1.00800000E+00  1.20100000E+01
  1.00800000E+00  1.00800000E+00  1.20100000E+01  1.40100000E+01  1.00800000E+00
  1.20100000E+01  1.00800000E+00  1.40100000E+01  1.20100000E+01  1.00800000E+00
  1.20100000E+01  1.60000000E+01  1.40100000E+01  1.00800000E+00  1.20100000E+01
  1.00800000E+00  1.20100000E+01  1.00800000E+00  1.00800000E+00  1.00800000E+00
  1.20100000E+01  1.60000000E+01  1.40100000E+01  1.00800000E+00  1.20100000E+01
  1.00800000E+00  1.20100000E+01  1.00800000E+00  1.00800000E+00  1.20100000E+01
  1.00800000E+00  1.20100000E+01  1.00800000E+00  1.00800000E+00  1.00800000E+00
  1.20100000E+01  1.00800000E+00  1.00800000E+00  1.00800000E+00  1.20100000E+01
  1.60000000E+01  1.40100000E+01  1.20100000E+01  1.00800000E+00  1.00800000E+00
  1.20100000E+01  1.00800000E+00  1.00800000E+00  1.20100000E+01  1.00800000E+00
  1.00800000E+00  1.20100000E+01  1.00800000E+00  1.20100000E+01  1.60000000E+01
  1.40100000E+01  1.00800000E+00  1.20100000E+01  1.00800000E+00  1.20100000E+01
  1.00800000E+00  1.00800000E+00  1.60000000E+01  1.00800000E+00  1.20100000E+01
  1.60000000E+01  1.40100000E+01  1.00800000E+00  1.20100000E+01  1.00800000E+00
  1.20100000E+01  1.00800000E+00  1.00800000E+00  1.20100000E+01  1.40100000E+01
  1.00800000E+00  1.20100000E+01  1.00800000E+00  1.40100000E+01  1.20100000E+01
  1.00800000E+00  1.20100000E+01  1.60000000E+01  1.40100000E+01  1.00800000E+00
  1.20100000E+01  1.00800000E+00  1.20100000E+01  1.00800000E+00  1.00800000E+00
  1.20100000E+01  1.00800000E+00  1.00800000E+00  1.20100000E+01  1.00800000E+00
  1.00800000E+00  1.40100000E+01  1.00800000E+00  1.20100000E+01  1.40100000E+01
  1.00800000E+00  1.00800000E+00  1.40100000E+01  1.00800000E+00  1.00800000E+00
  1.20100000E+01  1.60000000E+01  1.40100000E+01  1.00800000E+00  1.20100000E+01
  1.00800000E+00  1.20100000E+01  1.00800000E+00  1.00800000E+00  1.20100000E+01
  1.00800000E+00  1.20100000E+01  1.00800000E+00  1.00800000E+00  1.00800000E+00
  1.20100000E+01  1.00800000E+00  1.00800000E+00  1.00800000E+00  1.20100000E+01
  1.60000000E+01  1.40100000E+01  1.00800000E+00  1.20100000E+01  1.00800000E+00
  1.20100000E+01  1.00800000E+00  1.00800000E+00  1.20100000E+01  1.00800000E+00
  1.00800000E+00  1.20100000E+01  1.00800000E+00  1.00800000E+00  1.40100000E+01
  1.00800000E+00  1.20100000E+01  1.40100000E+01  1.00800000E+00  1.00800000E+00
  1.40100000E+01  1.00800000E+00  1.00800000E+00  1.20100000E+01  1.60000000E+01
  1.40100000E+01  1.00800000E+00  1.20100000E+01  1.00800000E+00  1.20100000E+01
  1.00800000E+00  1.20100000E+01  1.00800000E+00  1.00800000E+00  1.00800000E+00
  1.20100000E+01  1.00800000E+00  1.00800000E+00  1.00800000E+00  1.20100000E+01
  1.60000000E+01  1.40100000E+01  1.20100000E+01  1.00800000E+00  1.00800000E+00
  1.20100000E+01  1.00800000E+00  1.00800000E+00  1.20100000E+01  1.00800000E+00
  1.00800000E+00  1.20100000E+01  1.00800000E+00  1.20100000E+01  1.60000000E+01
  1.40100000E+01  1.00800000E+00  1.20100000E+01  1.00800000E+00  1.20100000E+01
  1.00800000E+00  1.00800000E+00  1.00800000E+00  1.20100000E+01  1.60000000E+01
  1.40100000E+01  1.00800000E+00  1.20100000E+01  1.00800000E+00  1.20100000E+01
  1.00800000E+00  1.00800000E+00  1.20100000E+01  1.00800000E+00  1.00800000E+00
  1.20100000E+01  1.00800000E+00  1.00800000E+00  1.40100000E+01  1.00800000E+00
  1.20100000E+01  1.40100000E+01  1.00800000E+00  1.00800000E+00  1.40100000E+01
  1.00800000E+00  1.00800000E+00  1.20100000E+01  1.60000000E+01  1.40100000E+01
  1.00800000E+00  1.20100000E+01  1.00800000E+00  1.20100000E+01  1.00800000E+00
  1.00800000E+00  1.00800000E+00  1.20100000E+01  1.60000000E+01  1.40100000E+01
  1.00800000E+00  1.20100000E+01  1.00800000E+00  1.20100000E+01  1.00800000E+00
  1.00800000E+00  1.00800000E+00  1.20100000E+01  1.60000000E+01  1.40100000E+01
  1.00800000E+00  1.20100000E+01  1.00800000E+00  1.20100000E+01  1.00800000E+00
  1.00800000E+00  1.20100000E+01  1.20100000E+01  1.00800000E+00  1.40100000E+01
  1.00800000E+00  1.20100000E+01  1.20100000E+01  1.00800000E+00  1.20100000E+01
  1.00800000E+00  1.20100000E+01  1.00800000E+00  1.20100000E+01  1.00800000E+00
  1.20100000E+01  1.20100000E+01  1.60000000E+01  1.40100000E+01  1.00800000E+00
  1.20100000E+01  1.00800000E+00  1.20100000E+01  1.00800000E+00  1.20100000E+01
  1.00800000E+00  1.00800000E+00  1.00800000E+00  1.20100000E+01  1.00800000E+00
  1.00800000E+00  1.00800000E+00  1.20100000E+01  1.60000000E+01  1.40100000E+01
  1.00800000E+00  1.20100000E+01  1.00800000E+00  1.20100000E+01  1.00800000E+00
  1.20100000E+01  1.00800000E+00  1.00800000E+00  1.00800000E+00  1.20100000E+01
  1.00800000E+00  1.00800000E+00  1.00800000E+00  1.20100000E+01  1.60000000E+01
  1.40100000E+01  1.00800000E+00  1.20100000E+01  1.00800000E+00  1.20100000E+01
  1.00800000E+00  1.00800000E+00  1.20100000E+01  1.00800000E+00  1.00800000E+00
  1.20100000E+01  1.60000000E+01  1.40100000E+01  1.00800000E+00  1.00800000E+00
  1.20100000E+01  1.60000000E+01  1.40100000E+01  1.00800000E+00  1.20100000E+01
  1.00800000E+00  1.20100000E+01  1.00800000E+00  1.00800000E+00  1.20100000E+01
  1.00800000E+00  1.00800000E+00  1.20100000E+01  1.60000000E+01  1.60000000E+01
  1.20100000E+01  1.60000000E+01  1.40100000E+01  1.00800000E+00  1.20100000E+01
  1.00800000E+00  1.20100000E+01  1.00800000E+00  1.00800000E+00  1.20100000E+01
  1.00800000E+00  1.20100000E+01  1.00800000E+00  1.00800000E+00  1.00800000E+00
  1.20100000E+01  1.00800000E+00  1.00800000E+00  1.00800000E+00  1.20100000E+01
  1.60000000E+01  1.40100000E+01  1.20100000E+01  1.00800000E+00  1.00800000E+00
  1.20100000E+01  1.00800000E+00  1.00800000E+00  1.20100000E+01  1.00800000E+00
  1.00800000E+00  1.20100000E+01  1.00800000E+00  1.20100000E+01  1.60000000E+01
  1.40100000E+01  1.00800000E+00  1.20100000E+01  1.00800000E+00  1.20100000E+01
  1.00800000E+00  1.00800000E+00  1.60000000E+01  1.00800000E+00  1.20100000E+01
  1.60000000E+01  1.40100000E+01  1.00800000E+00  1.20100000E+01  1.00800000E+00
  1.20100000E+01  1.00800000E+00  1.00800000E+00  1.20100000E+01  1.00800000E+00
  1.20100000E+01  1.00800000E+00  1.00800000E+00  1.00800000E+00  1.20100000E+01
  1.00800000E+00  1.00800000E+00  1.00800000E+00  1.20100000E+01  1.60000000E+01
  1.40100000E+01  1.00800000E+00  1.20100000E+01  1.00800000E+00  1.20100000E+01
  1.00800000E+00  1.00800000E+00  1.00800000E+00  1.20100000E+01  1.60000000E+01
  1.40100000E+01  1.00800000E+00  1.20100000E+01  1.00800000E+00  1.20100000E+01
  1.00800000E+00  1.00800000E+00  1.20100000E+01  1.00800000E+00  1.20100000E+01
  1.00800000E+00  1.00800000E+00  1.00800000E+00  1.20100000E+01  1.00800000E+00
  1.00800000E+00  1.00800000E+00  1.20100000E+01  1.60000000E+01  1.40100000E+01
  1.20100000E+01  1.00800000E+00  1.00800000E+00  1.20100000E+01  1.00800000E+00
  1.00800000E+00  1.20100000E+01  1.00800000E+00  1.00800000E+00  1.20100000E+01
  1.00800000E+00  1.20100000E+01  1.60000000E+01  1.40100000E+01  1.00800000E+00
  1.20100000E+01  1.00800000E+00  1.20100000E+01  1.00800000E+00  1.00800000E+00
  1.20100000E+01  1.00800000E+00  1.20100000E+01  1.00800000E+00  1.00800000E+00
  1.00800000E+00  1.20100000E+01  1.00800000E+00  1.00800000E+00  1.00800000E+00
  1.20100000E+01  1.60000000E+01  1.40100000E+01  1.00800000E+00  1.20100000E+01
  1.00800000E+00  1.20100000E+01  1.00800000E+00  1.00800000E+00  1.20100000E+01
  1.20100000E+01  1.00800000E+00  1.20100000E+01  1.00800000E+00  1.20100000E+01
  1.60000000E+01  1.00800000E+00  1.20100000E+01  1.00800000E+00  1.20100000E+01
  1.00800000E+00  1.20100000E+01  1.60000000E+01  1.40100000E+01  1.00800000E+00
  1.20100000E+01  1.00800000E+00  1.20100000E+01  1.00800000E+00  1.00800000E+00
  1.20100000E+01  1.00800000E+00  1.00800000E+00  1.20100000E+01  1.60000000E+01
  1.40100000E+01  1.00800000E+00  1.00800000E+00  1.20100000E+01  1.60000000E+01
  1.40100000E+01  1.00800000E+00  1.20100000E+01  1.00800000E+00  1.20100000E+01
  1.00800000E+00  1.00800000E+00  1.20100000E+01  1.20100000E+01  1.00800000E+00
  1.20100000E+01  1.00800000E+00  1.20100000E+01  1.60000000E+01  1.00800000E+00
  1.20100000E+01  1.00800000E+00  1.20100000E+01  1.00800000E+00  1.20100000E+01
  1.60000000E+01  1.40100000E+01  1.00800000E+00  1.20100000E+01  1.00800000E+00
  1.20100000E+01  1.00800000E+00  1.00800000E+00  1.00800000E+00  1.20100000E+01
  1.60000000E+01  1.40100000E+01  1.00800000E+00  1.20100000E+01  1.00800000E+00
  1.20100000E+01  1.00800000E+00  1.00800000E+00  1.60000000E+01  1.00800000E+00
  1.20100000E+01  1.60000000E+01  1.40100000E+01  1.00800000E+00  1.20100000E+01
  1.00800000E+00  1.20100000E+01  1.00800000E+00  1.00800000E+00  1.20100000E+01
  1.00800000E+00  1.00800000E+00  1.20100000E+01  1.60000000E+01  1.60000000E+01
  1.20100000E+01  1.60000000E+01  1.40100000E+01  1.00800000E+00  1.20100000E+01
  1.00800000E+00  1.20100000E+01  1.00800000E+00  1.00800000E+00  1.60000000E+01
  1.00800000E+00  1.20100000E+01  1.60000000E+01  1.40100000E+01  1.00800000E+00
  1.20100000E+01  1.00800000E+00  1.20100000E+01  1.00800000E+00  1.00800000E+00
  1.00800000E+00  1.20100000E+01  1.60000000E+01  1.40100000E+01  1.20100000E+01
  1.00800000E+00  1.00800000E+00  1.20100000E+01  1.00800000E+00  1.00800000E+00
  1.20100000E+01  1.00800000E+00  1.00800000E+00  1.20100000E+01  1.00800000E+00
  1.20100000E+01  1.60000000E+01  1.40100000E+01  1.00800000E+00  1.20100000E+01
  1.00800000E+00  1.20100000E+01  1.00800000E+00  1.00800000E+00  1.20100000E+01
  1.00800000E+00  1.00800000E+00  1.20100000E+01  1.00800000E+00  1.00800000E+00
  1.40100000E+01  1.00800000E+00  1.20100000E+01  1.40100000E+01  1.00800000E+00
  1.00800000E+00  1.40100000E+01  1.00800000E+00  1.00800000E+00  1.20100000E+01
  1.60000000E+01  1.40100000E+01  1.00800000E+00  1.20100000E+01  1.00800000E+00
  1.20100000E+01  1.00800000E+00  1.00800000E+00  1.20100000E+01  1.00800000E+00
  1.20100000E+01  1.00800000E+00  1.00800000E+00  1.00800000E+00  1.20100000E+01
  1.00800000E+00  1.00800000E+00  1.00800000E+00  1.20100000E+01  1.60000000E+01
  1.40100000E+01  1.00800000E+00  1.20100000E+01  1.00800000E+00  1.20100000E+01
  1.00800000E+00  1.00800000E+00  1.20100000E+01  1.00800000E+00  1.00800000E+00
  1.20100000E+01  1.00800000E+00  1.00800000E+00  1.40100000E+01  1.00800000E+00
  1.20100000E+01  1.40100000E+01  1.00800000E+00  1.00800000E+00  1.40100000E+01
  1.00800000E+00  1.00800000E+00  1.20100000E+01  1.60000000E+01  1.40100000E+01
  1.00800000E+00  1.20100000E+01  1.00800000E+00  1.20100000E+01  1.00800000E+00
  1.00800000E+00  1.60000000E+01  1.00800000E+00  1.20100000E+01  1.60000000E+01
  1.40100000E+01  1.00800000E+00  1.20100000E+01  1.00800000E+00  1.20100000E+01
  1.00800000E+00  1.00800000E+00  1.00800000E+00  1.20100000E+01  1.60000000E+01
  1.40100000E+01  1.20100000E+01  1.00800000E+00  1.00800000E+00  1.20100000E+01
  1.00800000E+00  1.00800000E+00  1.20100000E+01  1.00800000E+00  1.00800000E+00
  1.20100000E+01  1.00800000E+00  1.20100000E+01  1.60000000E+01  1.40100000E+01
  1.00800000E+00  1.20100000E+01  1.00800000E+00  1.20100000E+01  1.00800000E+00
  1.00800000E+00  1.20100000E+01  1.60000000E+01  1.40100000E+01  1.00800000E+00
  1.00800000E+00  1.20100000E+01  1.60000000E+01  1.40100000E+01  1.00800000E+00
  1.20100000E+01  1.00800000E+00  1.20100000E+01  1.00800000E+00  1.00800000E+00
  3.20600000E+01  1.00800000E+00  1.20100000E+01  1.60000000E+01  1.40100000E+01
  1.00800000E+00  1.20100000E+01  1.00800000E+00  1.20100000E+01  1.00800000E+00
  1.20100000E+01  1.00800000E+00  1.00800000E+00  1.00800000E+00  1.20100000E+01
  1.00800000E+00  1.00800000E+00  1.20100000E+01  1.00800000E+00  1.00800000E+00
  1.00800000E+00  1.20100000E+01  1.60000000E+01  1.40100000E+01  1.00800000E+00
  1.20100000E+01  1.00800000E+00  1.20100000E+01  1.00800000E+00  1.00800000E+00
  1.20100000E+01  1.00800000E+00  1.20100000E+01  1.00800000E+00  1.00800000E+00
  1.00800000E+00  1.20100000E+01  1.00800000E+00  1.00800000E+00  1.00800000E+00
  1.20100000E+01  1.60000000E+01  1.40100000E+01  1.00800000E+00  1.20100000E+01
  1.00800000E+00  1.20100000E+01  1.00800000E+00  1.00800000E+00  1.20100000E+01
  1.00800000E+00  1.20100000E+01  1.00800000E+00  1.00800000E+00  1.00800000E+00
  1.20100000E+01  1.00800000E+00  1.00800000E+00  1.00800000E+00  1.20100000E+01
  1.60000000E+01  1.40100000E+01  1.00800000E+00  1.20100000E+01  1.00800000E+00
  1.20100000E+01  1.00800000E+00  1.00800000E+00  1.00800000E+00  1.20100000E+01
  1.60000000E+01  1.40100000E+01  1.00800000E+00  1.20100000E+01  1.00800000E+00
  1.20100000E+01  1.00800000E+00  1.00800000E+00  1.20100000E+01  1.00800000E+00
  1.00800000E+00  3.20600000E+01  1.20100000E+01  1.00800000E+00  1.00800000E+00
  1.00800000E+00  1.20100000E+01  1.60000000E+01  1.40100000E+01  1.00800000E+00
  1.20100000E+01  1.00800000E+00  1.20100000E+01  1.00800000E+00  1.00800000E+00
  1.20100000E+01  1.20100000E+01  1.00800000E+00  1.20100000E+01  1.00800000E+00
  1.20100000E+01  1.00800000E+00  1.20100000E+01  1.00800000E+00  1.20100000E+01
  1.00800000E+00  1.20100000E+01  1.60000000E+01  1.40100000E+01  1.00800000E+00
  1.20100000E+01  1.00800000E+00  1.20100000E+01  1.00800000E+00  1.00800000E+00
  1.20100000E+01  1.00800000E+00  1.20100000E+01  1.00800000E+00  1.00800000E+00
  1.00800000E+00  1.20100000E+01  1.00800000E+00  1.00800000E+00  1.00800000E+00
  1.20100000E+01  1.60000000E+01  1.40100000E+01  1.00800000E+00  1.20100000E+01
  1.00800000E+00  1.20100000E+01  1.00800000E+00  1.20100000E+01  1.00800000E+00
  1.00800000E+00  1.00800000E+00  1.20100000E+01  1.00800000E+00  1.00800000E+00
  1.00800000E+00  1.20100000E+01  1.60000000E+01  1.40100000E+01  1.00800000E+00
  1.20100000E+01  1.00800000E+00  1.20100000E+01  1.00800000E+00  1.00800000E+00
  1.20100000E+01  1.40100000E+01  1.00800000E+00  1.20100000E+01  1.00800000E+00
  1.40100000E+01  1.20100000E+01  1.00800000E+00  1.20100000E+01  1.60000000E+01
  1.40100000E+01  1.00800000E+00  1.20100000E+01  1.00800000E+00  1.20100000E+01
  1.00800000E+00  1.00800000E+00  1.20100000E+01  1.20100000E+01  1.00800000E+00
  1.20100000E+01  1.00800000E+00  1.20100000E+01  1.60000000E+01  1.00800000E+00
  1.20100000E+01  1.00800000E+00  1.20100000E+01  1.00800000E+00  1.20100000E+01
  1.60000000E+01  1.40100000E+01  1.00800000E+00  1.20100000E+01  1.00800000E+00
  1.00800000E+00  1.20100000E+01  1.60000000E+01  1.40100000E+01  1.00800000E+00
  1.20100000E+01  1.00800000E+00  1.20100000E+01  1.00800000E+00  1.00800000E+00
  1.20100000E+01  1.40100000E+01  1.00800000E+00  1.20100000E+01  1.00800000E+00
  1.40100000E+01  1.20100000E+01  1.00800000E+00  1.20100000E+01  1.60000000E+01
  1.40100000E+01  1.00800000E+00  1.20100000E+01  1.00800000E+00  1.20100000E+01
  1.00800000E+00  1.00800000E+00  1.20100000E+01  1.00800000E+00  1.00800000E+00
  1.20100000E+01  1.00800000E+00  1.00800000E+00  1.40100000E+01  1.00800000E+00
  1.20100000E+01  1.40100000E+01  1.00800000E+00  1.00800000E+00  1.40100000E+01
  1.00800000E+00  1.00800000E+00  1.20100000E+01  1.60000000E+01  1.40100000E+01
  1.00800000E+00  1.20100000E+01  1.00800000E+00  1.20100000E+01  1.00800000E+00
  1.00800000E+00  3.20600000E+01  1.00800000E+00  1.20100000E+01  1.60000000E+01
  1.40100000E+01  1.00800000E+00  1.20100000E+01  1.00800000E+00  1.20100000E+01
  1.00800000E+00  1.00800000E+00  1.20100000E+01  1.00800000E+00  1.20100000E+01
  1.00800000E+00  1.00800000E+00  1.00800000E+00  1.20100000E+01  1.00800000E+00
  1.00800000E+00  1.00800000E+00  1.20100000E+01  1.60000000E+01  1.40100000E+01
  1.00800000E+00  1.20100000E+01  1.00800000E+00  1.20100000E+01  1.00800000E+00
  1.20100000E+01  1.00800000E+00  1.00800000E+00  1.00800000E+00  1.20100000E+01
  1.00800000E+00  1.00800000E+00  1.20100000E+01  1.00800000E+00  1.00800000E+00
  1.00800000E+00  1.20100000E+01  1.60000000E+01  1.40100000E+01  1.00800000E+00
  1.20100000E+01  1.00800000E+00  1.20100000E+01  1.00800000E+00  1.00800000E+00
  1.20100000E+01  1.20100000E+01  1.00800000E+00  1.20100000E+01  1.00800000E+00
  1.20100000E+01  1.60000000E+01  1.00800000E+00  1.20100000E+01  1.00800000E+00
  1.20100000E+01  1.00800000E+00  1.20100000E+01  1.60000000E+01  1.40100000E+01
  1.20100000E+01  1.00800000E+00  1.00800000E+00  1.20100000E+01  1.00800000E+00
  1.00800000E+00  1.20100000E+01  1.00800000E+00  1.00800000E+00  1.20100000E+01
  1.00800000E+00  1.20100000E+01  1.60000000E+01  1.40100000E+01  1.00800000E+00
  1.20100000E+01  1.00800000E+00  1.20100000E+01  1.00800000E+00  1.00800000E+00
  1.20100000E+01  1.20100000E+01  1.00800000E+00  1.20100000E+01  1.00800000E+00
  1.20100000E+01  1.00800000E+00  1.20100000E+01  1.00800000E+00  1.20100000E+01
  1.00800000E+00  1.20100000E+01  1.60000000E+01  1.40100000E+01  1.00800000E+00
  1.20100000E+01  1.00800000E+00  1.20100000E+01  1.00800000E+00  1.00800000E+00
  1.20100000E+01  1.00800000E+00  1.20100000E+01  1.00800000E+00  1.00800000E+00
  1.00800000E+00  1.20100000E+01  1.00800000E+00  1.00800000E+00  1.00800000E+00
  1.20100000E+01  1.60000000E+01  1.40100000E+01  1.00800000E+00  1.20100000E+01
  1.00800000E+00  1.20100000E+01  1.00800000E+00  1.00800000E+00  1.20100000E+01
  1.00800000E+00  1.00800000E+00  3.20600000E+01  1.20100000E+01  1.00800000E+00
  1.00800000E+00  1.00800000E+00  1.20100000E+01  1.60000000E+01  1.40100000E+01
  1.00800000E+00  1.20100000E+01  1.00800000E+00  1.20100000E+01  1.00800000E+00
  1.00800000E+00  1.20100000E+01  1.00800000E+00  1.00800000E+00  1.20100000E+01
  1.00800000E+00  1.00800000E+00  1.40100000E+01  1.00800000E+00  1.20100000E+01
  1.40100000E+01  1.00800000E+00  1.00800000E+00  1.40100000E+01  1.00800000E+00
  1.00800000E+00  1.20100000E+01  1.60000000E+01  1.40100000E+01  1.00800000E+00
  1.20100000E+01  1.00800000E+00  1.00800000E+00  1.20100000E+01  1.60000000E+01
  1.40100000E+01  1.00800000E+00  1.20100000E+01  1.00800000E+00  1.00800000E+00
  1.20100000E+01  1.60000000E+01  1.40100000E+01  1.00800000E+00  1.20100000E+01
  1.00800000E+00  1.20100000E+01  1.00800000E+00  1.00800000E+00  1.20100000E+01
  1.00800000E+00  1.00800000E+00  1.20100000E+01  1.00800000E+00  1.00800000E+00
  1.20100000E+01  1.00800000E+00  1.00800000E+00  1.40100000E+01  1.00800000E+00
  1.00800000E+00  1.00800000E+00  1.20100000E+01  1.60000000E+01  1.40100000E+01
  1.20100000E+01  1.00800000E+00  1.00800000E+00  1.20100000E+01  1.00800000E+00
  1.00800000E+00  1.20100000E+01  1.00800000E+00  1.00800000E+00  1.20100000E+01
  1.00800000E+00  1.20100000E+01  1.60000000E+01  1.40100000E+01  1.00800000E+00
  1.20100000E+01  1.00800000E+00  1.20100000E+01  1.00800000E+00  1.00800000E+00
  1.20100000E+01  1.00800000E+00  1.00800000E+00  3.20600000E+01  1.20100000E+01
  1.00800000E+00  1.00800000E+00  1.00800000E+00  1.20100000E+01  1.60000000E+01
  1.40100000E+01  1.20100000E+01  1.00800000E+00  1.00800000E+00  1.20100000E+01
  1.00800000E+00  1.00800000E+00  1.20100000E+01  1.00800000E+00  1.00800000E+00
  1.20100000E+01  1.00800000E+00  1.20100000E+01  1.60000000E+01  1.40100000E+01
  1.00800000E+00  1.20100000E+01  1.00800000E+00  1.20100000E+01  1.00800000E+00
  1.00800000E+00  1.20100000E+01  1.00800000E+00  1.20100000E+01  1.00800000E+00
  1.00800000E+00  1.00800000E+00  1.20100000E+01  1.00800000E+00  1.00800000E+00
  1.00800000E+00  1.20100000E+01  1.60000000E+01  1.40100000E+01  1.00800000E+00
  1.20100000E+01  1.00800000E+00  1.20100000E+01  1.00800000E+00  1.00800000E+00
  1.20100000E+01  1.00800000E+00  1.20100000E+01  1.00800000E+00  1.00800000E+00
  1.00800000E+00  1.20100000E+01  1.00800000E+00  1.00800000E+00  1.00800000E+00
  1.20100000E+01  1.60000000E+01  1.40100000E+01  1.00800000E+00  1.20100000E+01
  1.00800000E+00  1.20100000E+01  1.00800000E+00  1.00800000E+00  1.00800000E+00
  1.20100000E+01  1.60000000E+01  1.40100000E+01  1.00800000E+00  1.20100000E+01
  1.00800000E+00  1.20100000E+01  1.00800000E+00  1.00800000E+00  3.20600000E+01
  1.00800000E+00  1.20100000E+01  1.60000000E+01  1.40100000E+01  1.00800000E+00
  1.20100000E+01  1.00800000E+00  1.20100000E+01  1.00800000E+00  1.20100000E+01
  1.00800000E+00  1.00800000E+00  1.00800000E+00  1.60000000E+01  1.00800000E+00
  1.20100000E+01  1.60000000E+01  1.40100000E+01  1.00800000E+00  1.20100000E+01
  1.00800000E+00  1.20100000E+01  1.00800000E+00  1.00800000E+00  1.20100000E+01
  1.00800000E+00  1.00800000E+00  3.20600000E+01  1.20100000E+01  1.00800000E+00
  1.00800000E+00  1.00800000E+00  1.20100000E+01  1.60000000E+01  1.40100000E+01
  1.00800000E+00  1.20100000E+01  1.00800000E+00  1.20100000E+01  1.00800000E+00
  1.00800000E+00  1.00800000E+00  1.20100000E+01  1.60000000E+01  1.40100000E+01
  1.00800000E+00  1.20100000E+01  1.00800000E+00  1.20100000E+01  1.00800000E+00
  1.20100000E+01  1.00800000E+00  1.00800000E+00  1.00800000E+00  1.20100000E+01
  1.00800000E+00  1.00800000E+00  1.20100000E+01  1.00800000E+00  1.00800000E+00
  1.00800000E+00  1.20100000E+01  1.60000000E+01  1.40100000E+01  1.00800000E+00
  1.20100000E+01  1.00800000E+00  1.20100000E+01  1.00800000E+00  1.00800000E+00
  1.20100000E+01  1.00800000E+00  1.00800000E+00  3.20600000E+01  1.20100000E+01
  1.00800000E+00  1.00800000E+00  1.00800000E+00  1.20100000E+01  1.60000000E+01
  1.40100000E+01  1.00800000E+00  1.20100000E+01  1.00800000E+00  1.20100000E+01
  1.00800000E+00  1.00800000E+00  1.20100000E+01  1.20100000E+01  1.00800000E+00
  1.20100000E+01  1.00800000E+00  1.20100000E+01  1.00800000E+00  1.20100000E+01
  1.00800000E+00  1.20100000E+01  1.00800000E+00  1.20100000E+01  1.60000000E+01
  1.40100000E+01  1.00800000E+00  1.20100000E+01  1.00800000E+00  1.20100000E+01
  1.00800000E+00  1.00800000E+00  3.20600000E+01  1.00800000E+00  1.20100000E+01
  1.60000000E+01  1.40100000E+01  1.00800000E+00  1.20100000E+01  1.00800000E+00
  1.20100000E+01  1.00800000E+00  1.20100000E+01  1.00800000E+00  1.00800000E+00
  1.00800000E+00  1.60000000E+01  1.00800000E+00  1.20100000E+01  1.60000000E+01
  1.40100000E+01  1.00800000E+00  1.20100000E+01  1.00800000E+00  1.20100000E+01
  1.00800000E+00  1.00800000E+00  3.20600000E+01  1.00800000E+00  1.20100000E+01
  1.60000000E+01  1.40100000E+01  1.00800000E+00  1.20100000E+01  1.00800000E+00
  1.20100000E+01  1.00800000E+00  1.00800000E+00  1.20100000E+01  1.60000000E+01
  1.40100000E+01  1.00800000E+00  1.00800000E+00  1.20100000E+01  1.60000000E+01
  1.40100000E+01  1.00800000E+00  1.20100000E+01  1.00800000E+00  1.00800000E+00
  1.20100000E+01  1.60000000E+01  1.40100000E+01  1.00800000E+00  1.20100000E+01
  1.00800000E+00  1.20100000E+01  1.00800000E+00  1.00800000E+00  1.20100000E+01
  1.20100000E+01  1.00800000E+00  1.20100000E+01  1.00800000E+00  1.20100000E+01
  1.60000000E+01  1.00800000E+00  1.20100000E+01  1.00800000E+00  1.20100000E+01
  1.00800000E+00  1.20100000E+01  1.60000000E+01  1.40100000E+01  1.00800000E+00
  1.20100000E+01  1.00800000E+00  1.20100000E+01  1.00800000E+00  1.00800000E+00
  1.20100000E+01  1.00800000E+00  1.20100000E+01  1.00800000E+00  1.00800000E+00
  1.00800000E+00  1.20100000E+01  1.00800000E+00  1.00800000E+00  1.00800000E+00
  1.20100000E+01  1.60000000E+01  1.40100000E+01  1.00800000E+00  1.20100000E+01
  1.00800000E+00  1.20100000E+01  1.00800000E+00  1.00800000E+00  1.20100000E+01
  1.00800000E+00  1.00800000E+00  1.20100000E+01  1.60000000E+01  1.40100000E+01
  1.00800000E+00  1.00800000E+00  1.20100000E+01  1.60000000E+01  1.40100000E+01
  1.00800000E+00  1.20100000E+01  1.00800000E+00  1.20100000E+01  1.00800000E+00
  1.00800000E+00  1.60000000E+01  1.00800000E+00  1.20100000E+01  1.60000000E+01
  1.40100000E+01  1.00800000E+00  1.20100000E+01  1.00800000E+00  1.20100000E+01
  1.00800000E+00  1.00800000E+00  1.20100000E+01  1.00800000E+00  1.00800000E+00
  1.20100000E+01  1.00800000E+00  1.00800000E+00  1.40100000E+01  1.00800000E+00
  1.20100000E+01  1.40100000E+01  1.00800000E+00  1.00800000E+00  1.40100000E+01
  1.00800000E+00  1.00800000E+00  1.20100000E+01  1.60000000E+01  1.40100000E+01
  1.00800000E+00  1.20100000E+01  1.00800000E+00  1.20100000E+01  1.00800000E+00
  1.00800000E+00  1.20100000E+01  1.20100000E+01  1.00800000E+00  1.20100000E+01
  1.00800000E+00  1.20100000E+01  1.60000000E+01  1.00800000E+00  1.20100000E+01
  1.00800000E+00  1.20100000E+01  1.00800000E+00  1.20100000E+01  1.60000000E+01
  1.40100000E+01  1.00800000E+00  1.20100000E+01  1.00800000E+00  1.20100000E+01
  1.00800000E+00  1.00800000E+00  1.20100000E+01  1.00800000E+00  1.20100000E+01
  1.00800000E+00  1.00800000E+00  1.00800000E+00  1.20100000E+01  1.00800000E+00
  1.00800000E+00  1.00800000E+00  1.20100000E+01  1.60000000E+01  1.40100000E+01
  1.00800000E+00  1.20100000E+01  1.00800000E+00  1.20100000E+01  1.00800000E+00
  1.00800000E+00  1.60000000E+01  1.00800000E+00  1.20100000E+01  1.60000000E+01
  1.40100000E+01  1.00800000E+00  1.20100000E+01  1.00800000E+00  1.20100000E+01
  1.00800000E+00  1.00800000E+00  1.20100000E+01  1.40100000E+01  1.00800000E+00
  1.20100000E+01  1.00800000E+00  1.40100000E+01  1.20100000E+01  1.00800000E+00
  1.20100000E+01  1.60000000E+01  1.40100000E+01  1.00800000E+00  1.20100000E+01
  1.00800000E+00  1.20100000E+01  1.00800000E+00  1.00800000E+00  3.20600000E+01
  1.00800000E+00  1.20100000E+01  1.60000000E+01  1.40100000E+01  1.00800000E+00
  1.20100000E+01  1.00800000E+00  1.20100000E+01  1.00800000E+00  1.00800000E+00
  1.00800000E+00  1.20100000E+01  1.60000000E+01  1.40100000E+01  1.00800000E+00
  1.20100000E+01  1.00800000E+00  1.20100000E+01  1.00800000E+00  1.20100000E+01
  1.00800000E+00  1.00800000E+00  1.00800000E+00  1.20100000E+01  1.00800000E+00
  1.00800000E+00  1.00800000E+00  1.20100000E+01  1.60000000E+01  1.40100000E+01
  1.00800000E+00  1.20100000E+01  1.00800000E+00  1.20100000E+01  1.00800000E+00
  1.00800000E+00  1.20100000E+01  1.20100000E+01  1.00800000E+00  1.20100000E+01
  1.00800000E+00  1.20100000E+01  1.60000000E+01  1.00800000E+00  1.20100000E+01
  1.00800000E+00  1.20100000E+01  1.00800000E+00  1.20100000E+01  1.60000000E+01
  1.40100000E+01  1.00800000E+00  1.20100000E+01  1.00800000E+00  1.20100000E+01
  1.00800000E+00  1.00800000E+00  1.00800000E+00  1.20100000E+01  1.60000000E+01
  1.40100000E+01  1.00800000E+00  1.20100000E+01  1.00800000E+00  1.20100000E+01
  1.00800000E+00  1.00800000E+00  1.20100000E+01  1.60000000E+01  1.60000000E+01
  1.20100000E+01  1.60000000E+01  1.40100000E+01  1.00800000E+00  1.20100000E+01
  1.00800000E+00  1.20100000E+01  1.00800000E+00  1.00800000E+00  1.20100000E+01
  1.60000000E+01  1.60000000E+01  1.20100000E+01  1.60000000E+01  1.40100000E+01
  1.00800000E+00  1.20100000E+01  1.00800000E+00  1.20100000E+01  1.00800000E+00
  1.00800000E+00  1.20100000E+01  1.20100000E+01  1.00800000E+00  1.40100000E+01
  1.00800000E+00  1.20100000E+01  1.20100000E+01  1.00800000E+00  1.20100000E+01
  1.00800000E+00  1.20100000E+01  1.00800000E+00  1.20100000E+01  1.00800000E+00
  1.20100000E+01  1.20100000E+01  1.60000000E+01  1.40100000E+01  1.00800000E+00
  1.20100000E+01  1.00800000E+00  1.20100000E+01  1.00800000E+00  1.20100000E+01
  1.00800000E+00  1.00800000E+00  1.00800000E+00  1.20100000E+01  1.00800000E+00
  1.00800000E+00  1.00800000E+00  1.20100000E+01  1.60000000E+01  1.40100000E+01
  1.00800000E+00  1.20100000E+01  1.00800000E+00  1.20100000E+01  1.00800000E+00
  1.20100000E+01  1.00800000E+00  1.00800000E+00  1.00800000E+00  1.60000000E+01
  1.00800000E+00  1.20100000E+01  1.60000000E+01  1.40100000E+01  1.00800000E+00
  1.20100000E+01  1.00800000E+00  1.20100000E+01  1.00800000E+00  1.00800000E+00
  1.20100000E+01  1.60000000E+01  1.60000000E+01  1.20100000E+01  1.60000000E+01
  1.40100000E+01  1.20100000E+01  1.00800000E+00  1.00800000E+00  1.20100000E+01
  1.00800000E+00  1.00800000E+00  1.20100000E+01  1.00800000E+00  1.00800000E+00
  1.20100000E+01  1.00800000E+00  1.20100000E+01  1.60000000E+01  1.40100000E+01
  1.00800000E+00  1.20100000E+01  1.00800000E+00  1.20100000E+01  1.00800000E+00
  1.00800000E+00  1.20100000E+01  1.00800000E+00  1.00800000E+00  1.20100000E+01
  1.00800000E+00  1.00800000E+00  1.40100000E+01  1.00800000E+00  1.20100000E+01
  1.40100000E+01  1.00800000E+00  1.00800000E+00  1.40100000E+01  1.00800000E+00
  1.00800000E+00  1.20100000E+01  1.60000000E+01  1.40100000E+01  1.00800000E+00
  1.20100000E+01  1.00800000E+00  1.20100000E+01  1.00800000E+00  1.00800000E+00
  1.20100000E+01  1.20100000E+01  1.00800000E+00  1.20100000E+01  1.00800000E+00
  1.20100000E+01  1.00800000E+00  1.20100000E+01  1.00800000E+00  1.20100000E+01
  1.00800000E+00  1.20100000E+01  1.60000000E+01  1.40100000E+01  1.00800000E+00
  1.20100000E+01  1.00800000E+00  1.20100000E+01  1.00800000E+00  1.00800000E+00
  1.20100000E+01  1.00800000E+00  1.20100000E+01  1.00800000E+00  1.00800000E+00
  1.00800000E+00  1.20100000E+01  1.00800000E+00  1.00800000E+00  1.00800000E+00
  1.20100000E+01  1.60000000E+01  1.40100000E+01  1.00800000E+00  1.20100000E+01
  1.00800000E+00  1.20100000E+01  1.00800000E+00  1.20100000E+01  1.00800000E+00
  1.00800000E+00  1.00800000E+00  1.20100000E+01  1.00800000E+00  1.00800000E+00
  1.20100000E+01  1.00800000E+00  1.00800000E+00  1.00800000E+00  1.20100000E+01
  1.60000000E+01  1.40100000E+01  1.00800000E+00  1.20100000E+01  1.00800000E+00
  1.00800000E+00  1.20100000E+01  1.60000000E+01  1.40100000E+01  1.00800000E+00
  1.20100000E+01  1.00800000E+00  1.20100000E+01  1.00800000E+00  1.00800000E+00
  1.20100000E+01  1.20100000E+01  1.00800000E+00  1.20100000E+01  1.00800000E+00
  1.20100000E+01  1.00800000E+00  1.20100000E+01  1.00800000E+00  1.20100000E+01
  1.00800000E+00  1.20100000E+01  1.60000000E+01  1.40100000E+01  1.00800000E+00
  1.20100000E+01  1.00800000E+00  1.00800000E+00  1.20100000E+01  1.60000000E+01
  1.40100000E+01  1.00800000E+00  1.20100000E+01  1.00800000E+00  1.20100000E+01
  1.00800000E+00  1.00800000E+00  1.20100000E+01  1.00800000E+00  1.20100000E+01
  1.00800000E+00  1.00800000E+00  1.00800000E+00  1.20100000E+01  1.00800000E+00
  1.00800000E+00  1.00800000E+00  1.20100000E+01  1.60000000E+01  1.40100000E+01
  1.00800000E+00  1.20100000E+01  1.00800000E+00  1.20100000E+01  1.00800000E+00
  1.00800000E+00  1.20100000E+01  1.20100000E+01  1.00800000E+00  1.40100000E+01
  1.00800000E+00  1.20100000E+01  1.20100000E+01  1.00800000E+00  1.20100000E+01
  1.00800000E+00  1.20100000E+01  1.00800000E+00  1.20100000E+01  1.00800000E+00
  1.20100000E+01  1.20100000E+01  1.60000000E+01  1.40100000E+01  1.00800000E+00
  1.20100000E+01  1.00800000E+00  1.20100000E+01  1.00800000E+00  1.00800000E+00
  1.20100000E+01  1.00800000E+00  1.20100000E+01  1.00800000E+00  1.00800000E+00
  1.00800000E+00  1.20100000E+01  1.00800000E+00  1.00800000E+00  1.00800000E+00
  1.20100000E+01  1.60000000E+01  1.40100000E+01  1.00800000E+00  1.20100000E+01
  1.00800000E+00  1.20100000E+01  1.00800000E+00  1.20100000E+01  1.00800000E+00
  1.00800000E+00  1.00800000E+00  1.60000000E+01  1.00800000E+00  1.20100000E+01
  1.60000000E+01  1.40100000E+01  1.00800000E+00  1.20100000E+01  1.00800000E+00
  1.00800000E+00  1.20100000E+01  1.60000000E+01  1.40100000E+01  1.00800000E+00
  1.20100000E+01  1.00800000E+00  1.20100000E+01  1.00800000E+00  1.00800000E+00
  1.20100000E+01  1.00800000E+00  1.00800000E+00  3.20600000E+01  1.20100000E+01
  1.00800000E+00  1.00800000E+00  1.00800000E+00  1.20100000E+01  1.60000000E+01
  1.40100000E+01  1.00800000E+00  1.20100000E+01  1.00800000E+00  1.20100000E+01
  1.00800000E+00  1.00800000E+00  1.20100000E+01  1.00800000E+00  1.20100000E+01
  1.00800000E+00  1.00800000E+00  1.00800000E+00  1.20100000E+01  1.00800000E+00
  1.00800000E+00  1.00800000E+00  1.20100000E+01  1.60000000E+01  1.40100000E+01
  1.00800000E+00  1.20100000E+01  1.00800000E+00  1.20100000E+01  1.00800000E+00
  1.20100000E+01  1.00800000E+00  1.00800000E+00  1.00800000E+00  1.20100000E+01
  1.00800000E+00  1.00800000E+00  1.20100000E+01  1.00800000E+00  1.00800000E+00
  1.00800000E+00  1.20100000E+01  1.60000000E+01  1.40100000E+01  1.00800000E+00
  1.20100000E+01  1.00800000E+00  1.20100000E+01  1.00800000E+00  1.00800000E+00
  1.20100000E+01  1.60000000E+01  1.40100000E+01  1.00800000E+00  1.00800000E+00
  1.20100000E+01  1.60000000E+01  1.40100000E+01  1.00800000E+00  1.20100000E+01
  1.00800000E+00  1.20100000E+01  1.00800000E+00  1.20100000E+01  1.00800000E+00
  1.00800000E+00  1.00800000E+00  1.20100000E+01  1.00800000E+00  1.00800000E+00
  1.20100000E+01  1.00800000E+00  1.00800000E+00  1.00800000E+00  1.20100000E+01
  1.60000000E+01  1.40100000E+01  1.00800000E+00  1.20100000E+01  1.00800000E+00
  1.20100000E+01  1.00800000E+00  1.00800000E+00  1.20100000E+01  1.40100000E+01
  1.00800000E+00  1.20100000E+01  1.00800000E+00  1.40100000E+01  1.20100000E+01
  1.00800000E+00  1.20100000E+01  1.60000000E+01  1.40100000E+01  1.00800000E+00
  1.20100000E+01  1.00800000E+00  1.20100000E+01  1.00800000E+00  1.00800000E+00
  1.60000000E+01  1.00800000E+00  1.20100000E+01  1.60000000E+01  1.40100000E+01
  1.00800000E+00  1.20100000E+01  1.00800000E+00  1.20100000E+01  1.00800000E+00
  1.00800000E+00  1.20100000E+01  1.60000000E+01  1.60000000E+01  1.20100000E+01
  1.60000000E+01  1.40100000E+01  1.00800000E+00  1.20100000E+01  1.00800000E+00
  1.20100000E+01  1.00800000E+00  1.00800000E+00  1.20100000E+01  1.40100000E+01
  1.00800000E+00  1.20100000E+01  1.00800000E+00  1.40100000E+01  1.20100000E+01
  1.00800000E+00  1.20100000E+01  1.60000000E+01  1.40100000E+01  1.00800000E+00
  1.20100000E+01  1.00800000E+00  1.20100000E+01  1.00800000E+00  1.20100000E+01
  1.00800000E+00  1.00800000E+00  1.00800000E+00  1.20100000E+01  1.00800000E+00
  1.00800000E+00  1.20100000E+01  1.00800000E+00  1.00800000E+00  1.00800000E+00
  1.20100000E+01  1.60000000E+01  1.40100000E+01  1.00800000E+00  1.20100000E+01
  1.00800000E+00  1.20100000E+01  1.00800000E+00  1.00800000E+00  1.20100000E+01
  1.00800000E+00  1.20100000E+01  1.00800000E+00  1.00800000E+00  1.00800000E+00
  1.20100000E+01  1.00800000E+00  1.00800000E+00  1.00800000E+00  1.20100000E+01
  1.60000000E+01  1.40100000E+01  1.00800000E+00  1.20100000E+01  1.00800000E+00
  1.20100000E+01  1.00800000E+00  1.00800000E+00  1.20100000E+01  1.00800000E+00
  1.00800000E+00  1.20100000E+01  1.00800000E+00  1.00800000E+00  1.40100000E+01
  1.00800000E+00  1.20100000E+01  1.40100000E+01  1.00800000E+00  1.00800000E+00
  1.40100000E+01  1.00800000E+00  1.00800000E+00  1.20100000E+01  1.60000000E+01
  1.40100000E+01  1.00800000E+00  1.20100000E+01  1.00800000E+00  1.20100000E+01
  1.00800000E+00  1.00800000E+00  1.20100000E+01  1.60000000E+01  1.40100000E+01
  1.00800000E+00  1.00800000E+00  1.20100000E+01  1.60000000E+01  1.40100000E+01
  1.00800000E+00  1.20100000E+01  1.00800000E+00  1.20100000E+01  1.00800000E+00
  1.00800000E+00  1.20100000E+01  1.00800000E+00  1.20100000E+01  1.00800000E+00
  1.00800000E+00  1.00800000E+00  1.20100000E+01  1.00800000E+00  1.00800000E+00
  1.00800000E+00  1.20100000E+01  1.60000000E+01  1.40100000E+01  1.00800000E+00
  1.20100000E+01  1.00800000E+00  1.20100000E+01  1.00800000E+00  1.00800000E+00
  1.20100000E+01  1.00800000E+00  1.00800000E+00  1.20100000E+01  1.00800000E+00
  1.00800000E+00  1.40100000E+01  1.00800000E+00  1.20100000E+01  1.40100000E+01
  1.00800000E+00  1.00800000E+00  1.40100000E+01  1.00800000E+00  1.00800000E+00
  1.20100000E+01  1.60000000E+01  1.40100000E+01  1.00800000E+00  1.20100000E+01
  1.00800000E+00  1.20100000E+01  1.00800000E+00  1.00800000E+00  1.20100000E+01
  1.00800000E+00  1.00800000E+00  1.20100000E+01  1.00800000E+00  1.00800000E+00
  1.20100000E+01  1.00800000E+00  1.00800000E+00  1.40100000E+01  1.00800000E+00
  1.00800000E+00  1.00800000E+00  1.20100000E+01  1.60000000E+01  1.40100000E+01
  1.20100000E+01  1.00800000E+00  1.00800000E+00  1.20100000E+01  1.00800000E+00
  1.00800000E+00  1.20100000E+01  1.00800000E+00  1.00800000E+00  1.20100000E+01
  1.00800000E+00  1.20100000E+01  1.60000000E+01  1.40100000E+01  1.00800000E+00
  1.20100000E+01  1.00800000E+00  1.00800000E+00  1.20100000E+01  1.60000000E+01
  1.40100000E+01  1.00800000E+00  1.20100000E+01  1.00800000E+00  1.20100000E+01
  1.00800000E+00  1.00800000E+00  1.20100000E+01  1.60000000E+01  1.60000000E+01
  1.20100000E+01  1.60000000E+01  1.40100000E+01  1.00800000E+00  1.20100000E+01
  1.00800000E+00  1.20100000E+01  1.00800000E+00  1.20100000E+01  1.00800000E+00
  1.00800000E+00  1.00800000E+00  1.60000000E+01  1.00800000E+00  1.20100000E+01
  1.60000000E+01  1.40100000E+01  1.00800000E+00  1.20100000E+01  1.00800000E+00
  1.00800000E+00  1.20100000E+01  1.60000000E+01  1.40100000E+01  1.00800000E+00
  1.20100000E+01  1.00800000E+00  1.20100000E+01  1.00800000E+00  1.00800000E+00
  1.20100000E+01  1.20100000E+01  1.00800000E+00  1.20100000E+01  1.00800000E+00
  1.20100000E+01  1.60000000E+01  1.00800000E+00  1.20100000E+01  1.00800000E+00
  1.20100000E+01  1.00800000E+00  1.20100000E+01  1.60000000E+01  1.40100000E+01
  1.00800000E+00  1.20100000E+01  1.00800000E+00  1.20100000E+01  1.00800000E+00
  1.00800000E+00  1.20100000E+01  1.00800000E+00  1.00800000E+00  1.20100000E+01
  1.00800000E+00  1.00800000E+00  1.20100000E+01  1.00800000E+00  1.00800000E+00
  1.40100000E+01  1.00800000E+00  1.00800000E+00  1.00800000E+00  1.20100000E+01
  1.60000000E+01  1.40100000E+01  1.00800000E+00  1.20100000E+01  1.00800000E+00
  1.20100000E+01  1.00800000E+00  1.20100000E+01  1.00800000E+00  1.00800000E+00
  1.00800000E+00  1.20100000E+01  1.00800000E+00  1.00800000E+00  1.20100000E+01
  1.00800000E+00  1.00800000E+00  1.00800000E+00  1.20100000E+01  1.60000000E+01
  1.40100000E+01  1.20100000E+01  1.00800000E+00  1.00800000E+00  1.20100000E+01
  1.00800000E+00  1.00800000E+00  1.20100000E+01  1.00800000E+00  1.00800000E+00
  1.20100000E+01  1.00800000E+00  1.20100000E+01  1.60000000E+01  1.40100000E+01
  1.00800000E+00  1.20100000E+01  1.00800000E+00  1.20100000E+01  1.00800000E+00
  1.00800000E+00  1.20100000E+01  1.00800000E+00  1.00800000E+00  1.20100000E+01
  1.00800000E+00  1.00800000E+00  1.40100000E+01  1.00800000E+00  1.20100000E+01
  1.40100000E+01  1.00800000E+00  1.00800000E+00  1.40100000E+01  1.00800000E+00
  1.00800000E+00  1.20100000E+01  1.60000000E+01  1.40100000E+01  1.00800000E+00
  1.20100000E+01  1.00800000E+00  1.00800000E+00  1.20100000E+01  1.60000000E+01
  1.40100000E+01  1.00800000E+00  1.20100000E+01  1.00800000E+00  1.00800000E+00
  1.20100000E+01  1.60000000E+01  1.40100000E+01  1.00800000E+00  1.20100000E+01
  1.00800000E+00  1.20100000E+01  1.00800000E+00  1.00800000E+00  1.20100000E+01
  1.00800000E+00  1.20100000E+01  1.00800000E+00  1.00800000E+00  1.00800000E+00
  1.20100000E+01  1.00800000E+00  1.00800000E+00  1.00800000E+00  1.20100000E+01
  1.60000000E+01  1.40100000E+01  1.00800000E+00  1.20100000E+01  1.00800000E+00
  1.20100000E+01  1.00800000E+00  1.00800000E+00  1.20100000E+01  1.20100000E+01
  1.00800000E+00  1.20100000E+01  1.00800000E+00  1.20100000E+01  1.00800000E+00
  1.20100000E+01  1.00800000E+00  1.20100000E+01  1.00800000E+00  1.20100000E+01
  1.60000000E+01  1.40100000E+01  1.00800000E+00  1.20100000E+01  1.00800000E+00
  1.20100000E+01  1.00800000E+00  1.00800000E+00  1.20100000E+01  1.00800000E+00
  1.00800000E+00  1.20100000E+01  1.60000000E+01  1.60000000E+01  1.20100000E+01
  1.60000000E+01  1.40100000E+01  1.00800000E+00  1.20100000E+01  1.00800000E+00
  1.20100000E+01  1.00800000E+00  1.00800000E+00  1.20100000E+01  1.20100000E+01
  1.00800000E+00  1.20100000E+01  1.00800000E+00  1.20100000E+01  1.60000000E+01
  1.00800000E+00  1.20100000E+01  1.00800000E+00  1.20100000E+01  1.00800000E+00
  1.20100000E+01  1.60000000E+01  1.40100000E+01  1.00800000E+00  1.20100000E+01
  1.00800000E+00  1.20100000E+01  1.00800000E+00  1.20100000E+01  1.00800000E+00
  1.00800000E+00  1.00800000E+00  1.20100000E+01  1.00800000E+00  1.00800000E+00
  1.00800000E+00  1.20100000E+01  1.60000000E+01  1.40100000E+01  1.00800000E+00
  1.20100000E+01  1.00800000E+00  1.20100000E+01  1.00800000E+00  1.20100000E+01
  1.00800000E+00  1.00800000E+00  1.00800000E+00  1.60000000E+01  1.00800000E+00
  1.20100000E+01  1.60000000E+01  1.40100000E+01  1.00800000E+00  1.20100000E+01
  1.00800000E+00  1.20100000E+01  1.00800000E+00  1.00800000E+00  1.00800000E+00
  1.20100000E+01  1.60000000E+01  1.40100000E+01  1.00800000E+00  1.20100000E+01
  1.00800000E+00  1.20100000E+01  1.00800000E+00  1.00800000E+00  1.00800000E+00
  1.20100000E+01  1.60000000E+01  1.40100000E+01  1.00800000E+00  1.20100000E+01
  1.00800000E+00  1.20100000E+01  1.00800000E+00  1.00800000E+00  1.20100000E+01
  1.60000000E+01  1.40100000E+01  1.00800000E+00  1.00800000E+00  1.20100000E+01
  1.60000000E+01  1.40100000E+01  1.00800000E+00  1.20100000E+01  1.00800000E+00
  1.20100000E+01  1.00800000E+00  1.00800000E+00  1.20100000E+01  1.20100000E+01
  1.00800000E+00  1.20100000E+01  1.00800000E+00  1.20100000E+01  1.60000000E+01
  1.00800000E+00  1.20100000E+01  1.00800000E+00  1.20100000E+01  1.00800000E+00
  1.20100000E+01  1.60000000E+01  1.40100000E+01  1.00800000E+00  1.20100000E+01
  1.00800000E+00  1.20100000E+01  1.00800000E+00  1.00800000E+00  1.20100000E+01
  1.20100000E+01  1.00800000E+00  1.20100000E+01  1.00800000E+00  1.20100000E+01
  1.00800000E+00  1.20100000E+01  1.00800000E+00  1.20100000E+01  1.00800000E+00
  1.20100000E+01  1.60000000E+01  1.40100000E+01  1.00800000E+00  1.20100000E+01
  1.00800000E+00  1.00800000E+00  1.20100000E+01  1.60000000E+01  1.40100000E+01
  1.00800000E+00  1.20100000E+01  1.00800000E+00  1.20100000E+01  1.00800000E+00
  1.00800000E+00  1.20100000E+01  1.00800000E+00  1.00800000E+00  1.20100000E+01
  1.60000000E+01  1.60000000E+01  1.20100000E+01  1.60000000E+01  1.40100000E+01
  1.00800000E+00  1.20100000E+01  1.00800000E+00  1.20100000E+01  1.00800000E+00
  1.20100000E+01  1.00800000E+00  1.00800000E+00  1.00800000E+00  1.20100000E+01
  1.00800000E+00  1.00800000E+00  1.20100000E+01  1.00800000E+00  1.00800000E+00
  1.00800000E+00  1.20100000E+01  1.60000000E+01  1.40100000E+01  1.00800000E+00
  1.20100000E+01  1.00800000E+00  1.20100000E+01  1.00800000E+00  1.00800000E+00
  1.20100000E+01  1.00800000E+00  1.00800000E+00  3.20600000E+01  1.20100000E+01
  1.00800000E+00  1.00800000E+00  1.00800000E+00  1.20100000E+01  1.60000000E+01
  1.40100000E+01  1.00800000E+00  1.20100000E+01  1.00800000E+00  1.20100000E+01
  1.00800000E+00  1.00800000E+00  1.20100000E+01  1.00800000E+00  1.00800000E+00
  1.20100000E+01  1.60000000E+01  1.60000000E+01  1.20100000E+01  1.60000000E+01
  1.40100000E+01  1.00800000E+00  1.20100000E+01  1.00800000E+00  1.20100000E+01
  1.00800000E+00  1.00800000E+00  1.20100000E+01  1.20100000E+01  1.00800000E+00
  1.40100000E+01  1.00800000E+00  1.20100000E+01  1.20100000E+01  1.00800000E+00
  1.20100000E+01  1.00800000E+00  1.20100000E+01  1.00800000E+00  1.20100000E+01
  1.00800000E+00  1.20100000E+01  1.20100000E+01  1.60000000E+01  1.40100000E+01
  1.00800000E+00  1.20100000E+01  1.00800000E+00  1.20100000E+01  1.00800000E+00
  1.00800000E+00  3.20600000E+01  1.00800000E+00  1.20100000E+01  1.60000000E+01
  1.40100000E+01  1.00800000E+00  1.20100000E+01  1.00800000E+00  1.00800000E+00
  1.20100000E+01  1.60000000E+01  1.40100000E+01  1.00800000E+00  1.20100000E+01
  1.00800000E+00  1.20100000E+01  1.00800000E+00  1.00800000E+00  1.20100000E+01
  1.20100000E+01  1.00800000E+00  1.20100000E+01  1.00800000E+00  1.20100000E+01
  1.60000000E+01  1.00800000E+00  1.20100000E+01  1.00800000E+00  1.20100000E+01
  1.00800000E+00  1.20100000E+01  1.60000000E+01  1.40100000E+01  1.00800000E+00
  1.20100000E+01  1.00800000E+00  1.20100000E+01  1.00800000E+00  1.00800000E+00
  1.00800000E+00  1.20100000E+01  1.60000000E+01  1.40100000E+01  1.00800000E+00
  1.20100000E+01  1.00800000E+00  1.20100000E+01  1.00800000E+00  1.00800000E+00
  1.20100000E+01  1.00800000E+00  1.20100000E+01  1.00800000E+00  1.00800000E+00
  1.00800000E+00  1.20100000E+01  1.00800000E+00  1.00800000E+00  1.00800000E+00
  1.20100000E+01  1.60000000E+01  1.40100000E+01  1.00800000E+00  1.20100000E+01
  1.00800000E+00  1.20100000E+01  1.00800000E+00  1.00800000E+00  1.00800000E+00
  1.20100000E+01  1.60000000E+01  1.40100000E+01  1.00800000E+00  1.20100000E+01
  1.00800000E+00  1.20100000E+01  1.00800000E+00  1.00800000E+00  1.60000000E+01
  1.00800000E+00  1.20100000E+01  1.60000000E+01  1.40100000E+01  1.00800000E+00
  1.20100000E+01  1.00800000E+00  1.20100000E+01  1.00800000E+00  1.00800000E+00
  1.20100000E+01  1.20100000E+01  1.00800000E+00  1.40100000E+01  1.00800000E+00
  1.20100000E+01  1.20100000E+01  1.00800000E+00  1.20100000E+01  1.00800000E+00
  1.20100000E+01  1.00800000E+00  1.20100000E+01  1.00800000E+00  1.20100000E+01
  1.20100000E+01  1.60000000E+01  1.40100000E+01  1.00800000E+00  1.20100000E+01
  1.00800000E+00  1.20100000E+01  1.00800000E+00  1.00800000E+00  1.60000000E+01
  1.00800000E+00  1.20100000E+01  1.60000000E+01  1.40100000E+01  1.00800000E+00
  1.20100000E+01  1.00800000E+00  1.20100000E+01  1.00800000E+00  1.20100000E+01
  1.00800000E+00  1.00800000E+00  1.00800000E+00  1.20100000E+01  1.00800000E+00
  1.00800000E+00  1.00800000E+00  1.20100000E+01  1.60000000E+01  1.40100000E+01
  1.00800000E+00  1.20100000E+01  1.00800000E+00  1.20100000E+01  1.00800000E+00
  1.00800000E+00  1.20100000E+01  1.00800000E+00  1.00800000E+00  1.20100000E+01
  1.60000000E+01  1.40100000E+01  1.00800000E+00  1.00800000E+00  1.20100000E+01
  1.60000000E+01  1.40100000E+01  1.00800000E+00  1.20100000E+01  1.00800000E+00
  1.00800000E+00  1.20100000E+01  1.60000000E+01  1.40100000E+01  1.00800000E+00
  1.20100000E+01  1.00800000E+00  1.20100000E+01  1.00800000E+00  1.00800000E+00
  1.00800000E+00  1.20100000E+01  1.60000000E+01  1.40100000E+01  1.00800000E+00
  1.20100000E+01  1.00800000E+00  1.20100000E+01  1.00800000E+00  1.00800000E+00
  1.00800000E+00  1.20100000E+01  1.60000000E+01  1.40100000E+01  1.00800000E+00
  1.20100000E+01  1.00800000E+00  1.20100000E+01  1.00800000E+00  1.00800000E+00
  1.20100000E+01  1.20100000E+01  1.00800000E+00  1.20100000E+01  1.00800000E+00
  1.20100000E+01  1.00800000E+00  1.20100000E+01  1.00800000E+00  1.20100000E+01
  1.00800000E+00  1.20100000E+01  1.60000000E+01  1.40100000E+01  1.00800000E+00
  1.20100000E+01  1.00800000E+00  1.20100000E+01  1.00800000E+00  1.00800000E+00
  1.00800000E+00  1.20100000E+01  1.60000000E+01  1.40100000E+01  1.00800000E+00
  1.20100000E+01  1.00800000E+00  1.20100000E+01  1.00800000E+00  1.00800000E+00
  1.20100000E+01  1.20100000E+01  1.00800000E+00  1.20100000E+01  1.00800000E+00
  1.20100000E+01  1.00800000E+00  1.20100000E+01  1.00800000E+00  1.20100000E+01
  1.00800000E+00  1.20100000E+01  1.60000000E+01  1.40100000E+01  1.00800000E+00
  1.20100000E+01  1.00800000E+00  1.20100000E+01  1.00800000E+00  1.00800000E+00
  1.20100000E+01  1.20100000E+01  1.00800000E+00  1.20100000E+01  1.00800000E+00
  1.20100000E+01  1.00800000E+00  1.20100000E+01  1.00800000E+00  1.20100000E+01
  1.00800000E+00  1.20100000E+01  1.60000000E+01  1.40100000E+01  1.00800000E+00
  1.20100000E+01  1.00800000E+00  1.20100000E+01  1.00800000E+00  1.20100000E+01
  1.00800000E+00  1.00800000E+00  1.00800000E+00  1.60000000E+01  1.00800000E+00
  1.20100000E+01  1.60000000E+01  1.40100000E+01  1.00800000E+00  1.20100000E+01
  1.00800000E+00  1.20100000E+01  1.00800000E+00  1.00800000E+00  1.20100000E+01
  1.20100000E+01  1.00800000E+00  1.20100000E+01  1.00800000E+00  1.20100000E+01
  1.00800000E+00  1.20100000E+01  1.00800000E+00  1.20100000E+01  1.00800000E+00
  1.20100000E+01  1.60000000E+01  1.40100000E+01  1.00800000E+00  1.20100000E+01
  1.00800000E+00  1.20100000E+01  1.00800000E+00  1.00800000E+00  3.20600000E+01
  1.00800000E+00  1.20100000E+01  1.60000000E+01  1.40100000E+01  1.00800000E+00
  1.20100000E+01  1.00800000E+00  1.20100000E+01  1.00800000E+00  1.00800000E+00
  1.20100000E+01  1.20100000E+01  1.00800000E+00  1.20100000E+01  1.00800000E+00
  1.20100000E+01  1.00800000E+00  1.20100000E+01  1.00800000E+00  1.20100000E+01
  1.00800000E+00  1.20100000E+01  1.60000000E+01  1.40100000E+01  1.00800000E+00
  1.20100000E+01  1.00800000E+00  1.20100000E+01  1.00800000E+00  1.00800000E+00
  1.20100000E+01  1.00800000E+00  1.20100000E+01  1.00800000E+00  1.00800000E+00
  1.00800000E+00  1.20100000E+01  1.00800000E+00  1.00800000E+00  1.00800000E+00
  1.20100000E+01  1.60000000E+01  1.40100000E+01  1.00800000E+00  1.20100000E+01
  1.00800000E+00  1.20100000E+01  1.00800000E+00  1.00800000E+00  1.60000000E+01
  1.00800000E+00  1.20100000E+01  1.60000000E+01  1.40100000E+01  1.00800000E+00
  1.20100000E+01  1.00800000E+00  1.00800000E+00  1.20100000E+01  1.60000000E+01
  1.40100000E+01  1.00800000E+00  1.20100000E+01  1.00800000E+00  1.20100000E+01
  1.00800000E+00  1.00800000E+00  1.20100000E+01  1.00800000E+00  1.00800000E+00
  1.20100000E+01  1.00800000E+00  1.00800000E+00  1.40100000E+01  1.00800000E+00
  1.20100000E+01  1.40100000E+01  1.00800000E+00  1.00800000E+00  1.40100000E+01
  1.00800000E+00  1.00800000E+00  1.20100000E+01  1.60000000E+01  1.40100000E+01
  1.00800000E+00  1.20100000E+01  1.00800000E+00  1.20100000E+01  1.00800000E+00
  1.00800000E+00  1.00800000E+00  1.20100000E+01  1.60000000E+01  1.40100000E+01
  1.00800000E+00  1.20100000E+01  1.00800000E+00  1.20100000E+01  1.00800000E+00
  1.00800000E+00  1.20100000E+01  1.00800000E+00  1.00800000E+00  1.20100000E+01
  1.00800000E+00  1.00800000E+00  1.20100000E+01  1.00800000E+00  1.00800000E+00
  1.40100000E+01  1.00800000E+00  1.00800000E+00  1.00800000E+00  1.20100000E+01
  1.60000000E+01  1.40100000E+01  1.00800000E+00  1.20100000E+01  1.00800000E+00
  1.20100000E+01  1.00800000E+00  1.00800000E+00  1.20100000E+01  1.00800000E+00
  1.00800000E+00  1.20100000E+01  1.60000000E+01  1.60000000E+01  1.20100000E+01
  1.60000000E+01  1.40100000E+01  1.00800000E+00  1.20100000E+01  1.00800000E+00
  1.20100000E+01  1.00800000E+00  1.00800000E+00  1.20100000E+01  1.40100000E+01
  1.20100000E+01  1.00800000E+00  1.40100000E+01  1.00800000E+00  1.20100000E+01
  1.00800000E+00  1.20100000E+01  1.60000000E+01  1.40100000E+01  1.00800000E+00
  1.20100000E+01  1.00800000E+00  1.20100000E+01  1.00800000E+00  1.00800000E+00
  1.20100000E+01  1.40100000E+01  1.20100000E+01  1.00800000E+00  1.40100000E+01
  1.00800000E+00  1.20100000E+01  1.00800000E+00  1.20100000E+01  1.60000000E+01
  1.40100000E+01  1.00800000E+00  1.20100000E+01  1.00800000E+00  1.20100000E+01
  1.00800000E+00  1.00800000E+00  1.20100000E+01  1.00800000E+00  1.00800000E+00
  1.20100000E+01  1.60000000E+01  1.60000000E+01  1.20100000E+01  1.60000000E+01
  1.40100000E+01  1.00800000E+00  1.20100000E+01  1.00800000E+00  1.20100000E+01
  1.00800000E+00  1.00800000E+00  1.20100000E+01  1.20100000E+01  1.00800000E+00
  1.40100000E+01  1.00800000E+00  1.20100000E+01  1.20100000E+01  1.00800000E+00
  1.20100000E+01  1.00800000E+00  1.20100000E+01  1.00800000E+00  1.20100000E+01
  1.00800000E+00  1.20100000E+01  1.20100000E+01  1.60000000E+01  1.40100000E+01
  1.00800000E+00  1.20100000E+01  1.00800000E+00  1.20100000E+01  1.00800000E+00
  1.00800000E+00  1.20100000E+01  1.20100000E+01  1.00800000E+00  1.20100000E+01
  1.00800000E+00  1.20100000E+01  1.60000000E+01  1.00800000E+00  1.20100000E+01
  1.00800000E+00  1.20100000E+01  1.00800000E+00  1.20100000E+01  1.60000000E+01
  1.40100000E+01  1.00800000E+00  1.20100000E+01  1.00800000E+00  1.20100000E+01
  1.00800000E+00  1.00800000E+00  1.20100000E+01  1.00800000E+00  1.20100000E+01
  1.00800000E+00  1.00800000E+00  1.00800000E+00  1.20100000E+01  1.00800000E+00
  1.00800000E+00  1.00800000E+00  1.20100000E+01  1.60000000E+01  1.40100000E+01
  1.00800000E+00  1.20100000E+01  1.00800000E+00  1.20100000E+01  1.00800000E+00
  1.00800000E+00  1.20100000E+01  1.00800000E+00  1.00800000E+00  1.20100000E+01
  1.00800000E+00  1.00800000E+00  1.40100000E+01  1.00800000E+00  1.20100000E+01
  1.40100000E+01  1.00800000E+00  1.00800000E+00  1.40100000E+01  1.00800000E+00
  1.00800000E+00  1.20100000E+01  1.60000000E+01  1.40100000E+01  1.00800000E+00
  1.20100000E+01  1.00800000E+00  1.20100000E+01  1.00800000E+00  1.00800000E+00
  1.20100000E+01  1.00800000E+00  1.00800000E+00  1.20100000E+01  1.00800000E+00
  1.00800000E+00  1.20100000E+01  1.00800000E+00  1.00800000E+00  1.40100000E+01
  1.00800000E+00  1.00800000E+00  1.00800000E+00  1.20100000E+01  1.60000000E+01
  1.40100000E+01  1.00800000E+00  1.20100000E+01  1.00800000E+00  1.20100000E+01
  1.00800000E+00  1.00800000E+00  1.20100000E+01  1.20100000E+01  1.00800000E+00
  1.20100000E+01  1.00800000E+00  1.20100000E+01  1.00800000E+00  1.20100000E+01
  1.00800000E+00  1.20100000E+01  1.00800000E+00  1.20100000E+01  1.60000000E+01
  1.40100000E+01  1.00800000E+00  1.20100000E+01  1.00800000E+00  1.20100000E+01
  1.00800000E+00  1.00800000E+00  1.20100000E+01  1.00800000E+00  1.00800000E+00
  1.20100000E+01  1.60000000E+01  1.60000000E+01  1.20100000E+01  1.60000000E+01
  1.40100000E+01  1.00800000E+00  1.20100000E+01  1.00800000E+00  1.20100000E+01
  1.00800000E+00  1.00800000E+00  1.20100000E+01  1.00800000E+00  1.00800000E+00
  1.20100000E+01  1.60000000E+01  1.60000000E+01  1.20100000E+01  1.60000000E+01
  1.40100000E+01  1.00800000E+00  1.20100000E+01  1.00800000E+00  1.20100000E+01
  1.00800000E+00  1.00800000E+00  1.20100000E+01  1.20100000E+01  1.00800000E+00
  1.20100000E+01  1.00800000E+00  1.20100000E+01  1.60000000E+01  1.00800000E+00
  1.20100000E+01  1.00800000E+00  1.20100000E+01  1.00800000E+00  1.20100000E+01
  1.60000000E+01  1.40100000E+01  1.20100000E+01  1.00800000E+00  1.00800000E+00
  1.20100000E+01  1.00800000E+00  1.00800000E+00  1.20100000E+01  1.00800000E+00
  1.00800000E+00  1.20100000E+01  1.00800000E+00  1.20100000E+01  1.60000000E+01
  1.40100000E+01  1.00800000E+00  1.20100000E+01  1.00800000E+00  1.20100000E+01
  1.00800000E+00  1.00800000E+00  1.20100000E+01  1.00800000E+00  1.00800000E+00
  1.20100000E+01  1.00800000E+00  1.00800000E+00  1.20100000E+01  1.00800000E+00
  1.00800000E+00  1.40100000E+01  1.00800000E+00  1.00800000E+00  1.00800000E+00
  1.20100000E+01  1.60000000E+01  1.40100000E+01  1.00800000E+00  1.20100000E+01
  1.00800000E+00  1.20100000E+01  1.00800000E+00  1.00800000E+00  1.20100000E+01
  1.20100000E+01  1.00800000E+00  1.20100000E+01  1.00800000E+00  1.20100000E+01
  1.00800000E+00  1.20100000E+01  1.00800000E+00  1.20100000E+01  1.00800000E+00
  1.20100000E+01  1.60000000E+01  1.40100000E+01  1.00800000E+00  1.20100000E+01
  1.00800000E+00  1.20100000E+01  1.00800000E+00  1.00800000E+00  1.20100000E+01
  1.00800000E+00  1.00800000E+00  1.20100000E+01  1.00800000E+00  1.00800000E+00
  1.40100000E+01  1.00800000E+00  1.20100000E+01  1.40100000E+01  1.00800000E+00
  1.00800000E+00  1.40100000E+01  1.00800000E+00  1.00800000E+00  1.20100000E+01
  1.60000000E+01  1.40100000E+01  1.00800000E+00  1.20100000E+01  1.00800000E+00
  1.20100000E+01  1.00800000E+00  1.00800000E+00  1.20100000E+01  1.00800000E+00
  1.00800000E+00  1.20100000E+01  1.00800000E+00  1.00800000E+00  1.20100000E+01
  1.00800000E+00  1.00800000E+00  1.40100000E+01  1.00800000E+00  1.00800000E+00
  1.00800000E+00  1.20100000E+01  1.60000000E+01  1.40100000E+01  1.00800000E+00
  1.20100000E+01  1.00800000E+00  1.20100000E+01  1.00800000E+00  1.20100000E+01
  1.00800000E+00  1.00800000E+00  1.00800000E+00  1.20100000E+01  1.00800000E+00
  1.00800000E+00  1.20100000E+01  1.00800000E+00  1.00800000E+00  1.00800000E+00
  1.20100000E+01  1.60000000E+01  1.40100000E+01  1.00800000E+00  1.20100000E+01
  1.00800000E+00  1.20100000E+01  1.00800000E+00  1.20100000E+01  1.00800000E+00
  1.00800000E+00  1.00800000E+00  1.20100000E+01  1.00800000E+00  1.00800000E+00
  1.20100000E+01  1.00800000E+00  1.00800000E+00  1.00800000E+00  1.20100000E+01
  1.60000000E+01  1.40100000E+01  1.00800000E+00  1.20100000E+01  1.00800000E+00
  1.20100000E+01  1.00800000E+00  1.20100000E+01  1.00800000E+00  1.00800000E+00
  1.00800000E+00  1.20100000E+01  1.00800000E+00  1.00800000E+00  1.20100000E+01
  1.00800000E+00  1.00800000E+00  1.00800000E+00  1.20100000E+01  1.60000000E+01
  1.40100000E+01  1.20100000E+01  1.00800000E+00  1.00800000E+00  1.20100000E+01
  1.00800000E+00  1.00800000E+00  1.20100000E+01  1.00800000E+00  1.00800000E+00
  1.20100000E+01  1.00800000E+00  1.20100000E+01  1.60000000E+01  1.40100000E+01
  1.00800000E+00  1.20100000E+01  1.00800000E+00  1.20100000E+01  1.00800000E+00
  1.00800000E+00  1.20100000E+01  1.20100000E+01  1.00800000E+00  1.20100000E+01
  1.00800000E+00  1.20100000E+01  1.00800000E+00  1.20100000E+01  1.00800000E+00
  1.20100000E+01  1.00800000E+00  1.20100000E+01  1.60000000E+01  1.40100000E+01
  1.00800000E+00  1.20100000E+01  1.00800000E+00  1.20100000E+01  1.00800000E+00
  1.00800000E+00  1.20100000E+01  1.00800000E+00  1.20100000E+01  1.00800000E+00
  1.00800000E+00  1.00800000E+00  1.20100000E+01  1.00800000E+00  1.00800000E+00
  1.00800000E+00  1.20100000E+01  1.60000000E+01  1.40100000E+01  1.00800000E+00
  1.20100000E+01  1.00800000E+00  1.20100000E+01  1.00800000E+00  1.00800000E+00
  1.20100000E+01  1.20100000E+01  1.00800000E+00  1.20100000E+01  1.00800000E+00
  1.20100000E+01  1.00800000E+00  1.20100000E+01  1.00800000E+00  1.20100000E+01
  1.00800000E+00  1.20100000E+01  1.60000000E+01  1.60000000E+01  1.90000000E+01
  1.20100000E+01  1.90000000E+01  1.90000000E+01  1.20100000E+01  1.20100000E+01
  1.00800000E+00  1.20100000E+01  1.00800000E+00  1.20100000E+01  1.20100000E+01
  1.90000000E+01  1.90000000E+01  1.90000000E+01  1.20100000E+01  1.00800000E+00
  1.20100000E+01  1.40100000E+01  1.00800000E+00  1.20100000E+01  1.60000000E+01
  1.20100000E+01  1.00800000E+00  1.00800000E+00  1.20100000E+01  1.20100000E+01
  1.20100000E+01  1.20100000E+01  1.20100000E+01  1.20100000E+01  1.20100000E+01
  1.00800000E+00  1.00800000E+00  1.60000000E+01  1.00800000E+00  1.60000000E+01
  1.00800000E+00  1.00800000E+00  1.00800000E+00  1.20100000E+01  1.20100000E+01
  1.20100000E+01  1.00800000E+00  1.00800000E+00  1.00800000E+00  1.20100000E+01
  1.20100000E+01  1.40100000E+01  1.00800000E+00  1.00800000E+00  1.60000000E+01
  1.20100000E+01  1.00800000E+00  1.40100000E+01  1.20100000E+01  1.20100000E+01
  1.20100000E+01  1.60000000E+01  1.00800000E+00  1.00800000E+00  1.60000000E+01
  1.00800000E+00  1.00800000E+00  1.00800000E+00  1.60000000E+01  1.20100000E+01
  1.00800000E+00  1.20100000E+01  1.00800000E+00  1.00800000E+00  1.60000000E+01
  3.09700000E+01  1.60000000E+01  1.60000000E+01  1.60000000E+01  3.09700000E+01
  1.60000000E+01  1.60000000E+01  1.60000000E+01  1.20100000E+01  1.00800000E+00
  1.00800000E+00  1.20100000E+01  1.20100000E+01  1.20100000E+01  1.60000000E+01
  3.09700000E+01  1.60000000E+01  1.60000000E+01  1.60000000E+01  1.00800000E+00
  1.60000000E+01  1.00800000E+00  1.00800000E+00  1.00800000E+00  1.60000000E+01
  1.20100000E+01  1.00800000E+00  1.40100000E+01  1.20100000E+01  1.40100000E+01
  1.00800000E+00  1.20100000E+01  1.20100000E+01  1.20100000E+01  1.40100000E+01
  1.00800000E+00  1.00800000E+00  1.40100000E+01  1.20100000E+01  1.00800000E+00
  1.40100000E+01
%FLAG ATOM_TYPE_INDEX                                                           
%FORMAT(10I8)                                                                   
       1       2       2       2       3       4       3       5       5       3
       6       6       7       3       6       6       6       8       9       1
       2       3       6       3       5       5       5       8       9       1
       2       3       6       3       6       3       5       5       5      10
      11       8       9       1       2       3       6       3       5       5
       5       8       9       1       2       3       6       3       6       3
       5       5       5      10      11       8       9       1       2       3
       6       6       8       9       1       2       3       6       3       5
       3       5       5       5       3       5       5       5       8       9
       1       2       3       6       3       5       5       5       8       9
       1       2       3       6       3       5       5       3       5       5
       8       9       9       8       9       1       2       3       6       3
       5       5       3       5       5       8       9       9       8       9
       1       2       3       6       3       5       5       3       5       5
       3       6       6       1       2       8       1       2       2       1
       2       2       8       9       1       2       3       6       3       5
       5       3       5       3       5       5       5       3       5       5
       5       8       9       1       2       3       6       3       5       5
       3       5       3       5       5       5       3       5       5       5
       8       9       1       2       3       6       3       5       5       5
       8       9       1       2       3       6       3       5       5       5
       8       9       1       2       3       6       3       5       5       3
       5       3       5       5       5       3       5       5       5       8
       9       1       2       3       6       3       5       5       5       8
       9       1       2       3       6       3       5       5       8       8
      12       8      12       8      10      11       8      12       8      12
       8       9       1       2       3       6       3       5       5       3
       5       3       5       5       5       3       5       5       5       8
       9       1       2       3       6       3       5       5       3       5
       5       8       9       1       2       2       8       9       1       2
       3       6       3       6       6       7      13       8       9       1
       2       3       6       3       5       5       5       8       9       1
       2       3       6       3       5       3       5       5       5       3
       5       5       5       8       9       1       2       3       6       6
       8       9       1       2       3       6       3       6       6       7
      13       8       9       1       2       3       6       3       5       5
       5       8       9       1       2       3       6       3       5       3
       5       5       5       3       5       5       5       8       9       1
       2       3       6       3       5       5       8       8      12       8
      12       8      12       8      12       8      12       8       9       1
       2       3       6       3       5       5       5       8       9       1
       2       3       6       3       5       5       3       5       5       3
       6       6       1       2       8       1       2       2       1       2
       2       8       9       1       2       3       6       3       5       5
       8       9       1       2       2       8       9       1       2       3
       6       3       5       5       3       5       5       3       6       6
       1       2       8       1       2       2       1       2       2       8
       9       1       2       3       6       3       5       5       3       5
       5       8       9       1       2       2       8       9       1       2
       3       6       3       6       3       5       5       5      10      11
       8       9       1       2       3       6       3       5       5       8
       9       1       2       2       8       9       1       2       3       6
       3       6       6      10      11       8       9       1       2       3
       6       3       5       3       5       5       5       3       5       5
       5       8       9       1       2       3       6       3       5       5
       8       8      12       8      12       8      10      11       8      12
       8      12       8       9       1       2       3       6       6       8
       9       1       2       3       6       3       5       5       3       5
       5       3       6       6       1       2       8       1       2       2
       1       2       2       8       9       1       2       3       6       3
       5       5       8       1       2       8      14       1       8      15
       8       9       1       2       3       6       3       5       5       5
       8       9       1       2       3       6       3       5       5       3
       5       3       5       5       5       3       5       5       5       8
       9       1       3       6       6       3       5       5       3       5
       5       3       6       8       9       1       2       3       6       3
       6       6      10      11       8       9       1       2       3       6
       3       5       5       8       1       2       8      14       1       8
      15       8       9       1       2       3       6       3       5       5
       3       5       5       3       6       6       1       2       8       1
       2       2       1       2       2       8       9       1       2       3
       6       3       5       5       3       5       3       5       5       5
       3       5       5       5       8       9       1       2       3       6
       3       5       5       3       5       5       3       6       6       1
       2       8       1       2       2       1       2       2       8       9
       1       2       3       6       3       5       3       5       5       5
       3       5       5       5       8       9       1       3       6       6
       3       5       5       3       5       5       3       6       8       9
       1       2       3       6       3       5       5       5       8       9
       1       2       3       6       3       5       5       3       5       5
       3       6       6       1       2       8       1       2       2       1
       2       2       8       9       1       2       3       6       3       5
       5       5       8       9       1       2       3       6       3       5
       5       5       8       9       1       2       3       6       3       5
       5       8       8      15       1       2       8       8      12       8
      12       8      12       8      12       8       8       9       1       2
       3       6       3       5       3       5       5       5       3       5
       5       5       8       9       1       2       3       6       3       5
       3       5       5       5       3       5       5       5       8       9
       1       2       3       6       3       5       5       3       5       5
       8       9       1       2       2       8       9       1       2       3
       6       3       5       5       3       5       5       8       9       9
       8       9       1       2       3       6       3       5       5       3
       5       3       5       5       5       3       5       5       5       8
       9       1       3       6       6       3       5       5       3       5
       5       3       6       8       9       1       2       3       6       3
       6       6      10      11       8       9       1       2       3       6
       3       5       5       3       5       3       5       5       5       3
       5       5       5       8       9       1       2       3       6       3
       5       5       5       8       9       1       2       3       6       3
       5       5       3       5       3       5       5       5       3       5
       5       5       8       9       1       3       6       6       3       5
       5       3       5       5       3       6       8       9       1       2
       3       6       3       5       5       3       5       3       5       5
       5       3       5       5       5       8       9       1       2       3
       6       3       5       5       8       8      12       8      12       8
      10      11       8      12       8      12       8       9       1       2
       3       6       3       5       5       3       5       5       8       9
       1       2       2       8       9       1       2       3       6       3
       5       5       8       8      12       8      12       8      10      11
       8      12       8      12       8       9       1       2       3       6
       3       5       5       5       8       9       1       2       3       6
       3       6       6      10      11       8       9       1       2       3
       6       3       5       5       3       5       5       8       9       9
       8       9       1       2       3       6       3       6       6      10
      11       8       9       1       2       3       6       3       5       5
       5       8       9       1       3       6       6       3       5       5
       3       5       5       3       6       8       9       1       2       3
       6       3       5       5       3       5       5       3       6       6
       1       2       8       1       2       2       1       2       2       8
       9       1       2       3       6       3       5       5       3       5
       3       5       5       5       3       5       5       5       8       9
       1       2       3       6       3       5       5       3       5       5
       3       6       6       1       2       8       1       2       2       1
       2       2       8       9       1       2       3       6       3       6
       6      10      11       8       9       1       2       3       6       3
       5       5       5       8       9       1       3       6       6       3
       5       5       3       5       5       3       6       8       9       1
       2       3       6       3       5       5       8       9       1       2
       2       8       9       1       2       3       6       3       6       6
       7      13       8       9       1       2       3       6       3       5
       3       5       5       5       3       5       5       3       5       5
       5       8       9       1       2       3       6       3       5       5
       3       5       3       5       5       5       3       5       5       5
       8       9       1       2       3       6       3       5       5       3
       5       3       5       5       5       3       5       5       5       8
       9       1       2       3       6       3       5       5       5       8
       9       1       2       3       6       3       5       5       3       6
       6       7       3       6       6       6       8       9       1       2
       3       6       3       5       5       8       8      12       8      12
       8      12       8      12       8      12       8       9       1       2
       3       6       3       5       5       3       5       3       5       5
       5       3       5       5       5       8       9       1       2       3
       6       3       5       3       5       5       5       3       5       5
       5       8       9       1       2       3       6       3       5       5
       8       1       2       8      14       1       8      15       8       9
       1       2       3       6       3       5       5       8       8      12
       8      12       8      10      11       8      12       8      12       8
       9       1       2       3       6       6       8       9       1       2
       3       6       3       5       5       8       1       2       8      14
       1       8      15       8       9       1       2       3       6       3
       5       5       3       5       5       3       6       6       1       2
       8       1       2       2       1       2       2       8       9       1
       2       3       6       3       6       6       7      13       8       9
       1       2       3       6       3       5       5       3       5       3
       5       5       5       3       5       5       5       8       9       1
       2       3       6       3       5       3       5       5       5       3
       5       5       3       5       5       5       8       9       1       2
       3       6       3       5       5       8       8      12       8      12
       8      10      11       8      12       8      12       8       9       1
       3       6       6       3       5       5       3       5       5       3
       6       8       9       1       2       3       6       3       5       5
       8       8      12       8      12       8      12       8      12       8
      12       8       9       1       2       3       6       3       5       5
       3       5       3       5       5       5       3       5       5       5
       8       9       1       2       3       6       3       5       5       3
       6       6       7       3       6       6       6       8       9       1
       2       3       6       3       5       5       3       5       5       3
       6       6       1       2       8       1       2       2       1       2
       2       8       9       1       2       3       6       6       8       9
       1       2       3       6       6       8       9       1       2       3
       6       3       5       5       3       5       5       3       5       5
       3       4       4       1       2       2       2       8       9       1
       3       6       6       3       5       5       3       5       5       3
       6       8       9       1       2       3       6       3       5       5
       3       6       6       7       3       6       6       6       8       9
       1       3       6       6       3       5       5       3       5       5
       3       6       8       9       1       2       3       6       3       5
       5       3       5       3       5       5       5       3       5       5
       5       8       9       1       2       3       6       3       5       5
       3       5       3       5       5       5       3       5       5       5
       8       9       1       2       3       6       3       5       5       5
       8       9       1       2       3       6       3       6       6       7
      13       8       9       1       2       3       6       3       6       3
       5       5       5      10      11       8       9       1       2       3
       6       3       5       5       3       6       6       7       3       6
       6       6       8       9       1       2       3       6       3       5
       5       5       8       9       1       2       3       6       3       5
       3       5       5       5       3       5       5       3       5       5
       5       8       9       1       2       3       6       3       5       5
       3       6       6       7       3       6       6       6       8       9
       1       2       3       6       3       5       5       8       8      12
       8      12       8      12       8      12       8      12       8       9
       1       2       3       6       3       6       6       7      13       8
       9       1       2       3       6       3       6       3       5       5
       5      10      11       8       9       1       2       3       6       3
       6       6       7      13       8       9       1       2       3       6
       3       5       5       8       9       1       2       2       8       9
       1       2       3       6       6       8       9       1       2       3
       6       3       5       5       8       8      12       8      12       8
      10      11       8      12       8      12       8       9       1       2
       3       6       3       5       5       3       5       3       5       5
       5       3       5       5       5       8       9       1       2       3
       6       3       5       5       3       5       5       8       9       1
       2       2       8       9       1       2       3       6       3       6
       6      10      11       8       9       1       2       3       6       3
       5       5       3       5       5       3       6       6       1       2
       8       1       2       2       1       2       2       8       9       1
       2       3       6       3       5       5       8       8      12       8
      12       8      10      11       8      12       8      12       8       9
       1       2       3       6       3       5       5       3       5       3
       5       5       5       3       5       5       5       8       9       1
       2       3       6       3       6       6      10      11       8       9
       1       2       3       6       3       5       5       8       1       2
       8      14       1       8      15       8       9       1       2       3
       6       3       6       6       7      13       8       9       1       2
       3       6       3       5       5       5       8       9       1       2
       3       6       3       5       3       5       5       5       3       5
       5       5       8       9       1       2       3       6       3       5
       5       8       8      12       8      12       8      10      11       8
      12       8      12       8       9       1       2       3       6       3
       5       5       5       8       9       1       2       3       6       3
       5       5       8       9       9       8       9       1       2       3
       6       3       5       5       8       9       9       8       9       1
       2       3       6       3       5       5       8       8      15       1
       2       8       8      12       8      12       8      12       8      12
       8       8       9       1       2       3       6       3       5       3
       5       5       5       3       5       5       5       8       9       1
       2       3       6       3       6       3       5       5       5      10
      11       8       9       1       2       3       6       3       5       5
       8       9       9       8       9       1       3       6       6       3
       5       5       3       5       5       3       6       8       9       1
       2       3       6       3       5       5       3       5       5       3
       6       6       1       2       8       1       2       2       1       2
       2       8       9       1       2       3       6       3       5       5
       8       8      12       8      12       8      12       8      12       8
      12       8       9       1       2       3       6       3       5       5
       3       5       3       5       5       5       3       5       5       5
       8       9       1       2       3       6       3       5       3       5
       5       5       3       5       5       3       5       5       5       8
       9       1       2       3       6       6       8       9       1       2
       3       6       3       5       5       8       8      12       8      12
       8      12       8      12       8      12       8       9       1       2
       3       6       6       8       9       1       2       3       6       3
       5       5       3       5       3       5       5       5       3       5
       5       5       8       9       1       2       3       6       3       5
       5       8       8      15       1       2       8       8      12       8
      12       8      12       8      12       8       8       9       1       2
       3       6       3       5       5       3       5       3       5       5
       5       3       5       5       5       8       9       1       2       3
       6       3       6       3       5       5       5      10      11       8
       9       1       2       3       6       6       8       9       1       2
       3       6       3       5       5       3       6       6       7       3
       6       6       6       8       9       1       2       3       6       3
       5       5       3       5       3       5       5       5       3       5
       5       5       8       9       1       2       3       6       3       5
       3       5       5       5       3       5       5       3       5       5
       5       8       9       1       2       3       6       3       5       5
       8       9       1       2       2       8       9       1       2       3
       6       3       5       3       5       5       5       3       5       5
       3       5       5       5       8       9       1       2       3       6
       3       5       5       8       1       2       8      14       1       8
      15       8       9       1       2       3       6       3       6       6
      10      11       8       9       1       2       3       6       3       5
       5       8       9       9       8       9       1       2       3       6
       3       5       5       8       1       2       8      14       1       8
      15       8       9       1       2       3       6       3       5       3
       5       5       5       3       5       5       3       5       5       5
       8       9       1       2       3       6       3       5       5       3
       5       3       5       5       5       3       5       5       5       8
       9       1       2       3       6       3       5       5       3       5
       5       3       6       6       1       2       8       1       2       2
       1       2       2       8       9       1       2       3       6       3
       5       5       8       9       1       2       2       8       9       1
       2       3       6       3       5       5       3       5       3       5
       5       5       3       5       5       5       8       9       1       2
       3       6       3       5       5       3       5       5       3       6
       6       1       2       8       1       2       2       1       2       2
       8       9       1       2       3       6       3       5       5       3
       5       5       3       5       5       3       4       4       1       2
       2       2       8       9       1       3       6       6       3       5
       5       3       5       5       3       6       8       9       1       2
       3       6       6       8       9       1       2       3       6       3
       5       5       8       9       9       8       9       1       2       3
       6       3       6       3       5       5       5      10      11       8
       9       1       2       3       6       6       8       9       1       2
       3       6       3       5       5       8       8      12       8      12
       8      10      11       8      12       8      12       8       9       1
       2       3       6       3       5       5       3       5       5       3
       5       5       3       4       4       1       2       2       2       8
       9       1       2       3       6       3       5       3       5       5
       5       3       5       5       3       5       5       5       8       9
       1       3       6       6       3       5       5       3       5       5
       3       6       8       9       1       2       3       6       3       5
       5       3       5       5       3       6       6       1       2       8
       1       2       2       1       2       2       8       9       1       2
       3       6       6       8       9       1       2       3       6       6
       8       9       1       2       3       6       3       5       5       3
       5       3       5       5       5       3       5       5       5       8
       9       1       2       3       6       3       5       5       8       8
      12       8      12       8      12       8      12       8      12       8
       9       1       2       3       6       3       5       5       3       5
       5       8       9       9       8       9       1       2       3       6
       3       5       5       8       8      12       8      12       8      10
      11       8      12       8      12       8       9       1       2       3
       6       3       5       3       5       5       5       3       5       5
       5       8       9       1       2       3       6       3       6       3
       5       5       5      10      11       8       9       1       2       3
       6       3       5       5       5       8       9       1       2       3
       6       3       5       5       5       8       9       1       2       3
       6       3       5       5       8       9       1       2       2       8
       9       1       2       3       6       3       5       5       8       8
      12       8      12       8      10      11       8      12       8      12
       8       9       1       2       3       6       3       5       5       8
       8      12       8      12       8      12       8      12       8      12
       8       9       1       2       3       6       6       8       9       1
       2       3       6       3       5       5       3       5       5       8
       9       9       8       9       1       2       3       6       3       5
       3       5       5       5       3       5       5       3       5       5
       5       8       9       1       2       3       6       3       5       5
       3       6       6       7       3       6       6       6       8       9
       1       2       3       6       3       5       5       3       5       5
       8       9       9       8       9       1       2       3       6       3
       5       5       8       8      15       1       2       8       8      12
       8      12       8      12       8      12       8       8       9       1
       2       3       6       3       6       6       7      13       8       9
       1       2       3       6       6       8       9       1       2       3
       6       3       5       5       8       8      12       8      12       8
      10      11       8      12       8      12       8       9       1       2
       3       6       3       5       5       5       8       9       1       2
       3       6       3       5       5       3       5       3       5       5
       5       3       5       5       5       8       9       1       2       3
       6       3       5       5       5       8       9       1       2       3
       6       3       6       6      10      11       8       9       1       2
       3       6       3       5       5       8       8      15       1       2
       8       8      12       8      12       8      12       8      12       8
       8       9       1       2       3       6       3       6       6      10
      11       8       9       1       2       3       6       3       5       3
       5       5       5       3       5       5       5       8       9       1
       2       3       6       3       5       5       3       5       5       8
       9       1       2       2       8       9       1       2       3       6
       6       8       9       1       2       3       6       3       5       5
       5       8       9       1       2       3       6       3       5       5
       5       8       9       1       2       3       6       3       5       5
       8       8      12       8      12       8      12       8      12       8
      12       8       9       1       2       3       6       3       5       5
       5       8       9       1       2       3       6       3       5       5
       8       8      12       8      12       8      12       8      12       8
      12       8       9       1       2       3       6       3       5       5
       8       8      12       8      12       8      12       8      12       8
      12       8       9       1       2       3       6       3       6       3
       5       5       5      10      11       8       9       1       2       3
       6       3       5       5       8       8      12       8      12       8
      12       8      12       8      12       8       9       1       2       3
       6       3       6       6       7      13       8       9       1       2
       3       6       3       5       5       8       8      12       8      12
       8      12       8      12       8      12       8       9       1       2
       3       6       3       5       5       3       5       3       5       5
       5       3       5       5       5       8       9       1       2       3
       6       3       6       6      10      11       8       9       1       2
       3       6       6       8       9       1       2       3       6       3
       5       5       3       5       5       3       6       6       1       2
       8       1       2       2       1       2       2       8       9       1
       2       3       6       3       5       5       5       8       9       1
       2       3       6       3       5       5       3       5       5       3
       5       5       3       4       4       1       2       2       2       8
       9       1       2       3       6       3       5       5       3       5
       5       8       9       9       8       9       1       2       3       6
       3       5       5       8       1       8      14       1       2       8
      15       8       9       1       2       3       6       3       5       5
       8       1       8      14       1       2       8      15       8       9
       1       2       3       6       3       5       5       3       5       5
       8       9       9       8       9       1       2       3       6       3
       5       5       8       8      15       1       2       8       8      12
       8      12       8      12       8      12       8       8       9       1
       2       3       6       3       5       5       8       8      12       8
      12       8      10      11       8      12       8      12       8       9
       1       2       3       6       3       5       5       3       5       3
       5       5       5       3       5       5       5       8       9       1
       2       3       6       3       5       5       3       5       5       3
       6       6       1       2       8       1       2       2       1       2
       2       8       9       1       2       3       6       3       5       5
       3       5       5       3       5       5       3       4       4       1
       2       2       2       8       9       1       2       3       6       3
       5       5       8       8      12       8      12       8      12       8
      12       8      12       8       9       1       2       3       6       3
       5       5       3       5       5       8       9       9       8       9
       1       2       3       6       3       5       5       3       5       5
       8       9       9       8       9       1       2       3       6       3
       5       5       8       8      12       8      12       8      10      11
       8      12       8      12       8       9       1       3       6       6
       3       5       5       3       5       5       3       6       8       9
       1       2       3       6       3       5       5       3       5       5
       3       5       5       3       4       4       1       2       2       2
       8       9       1       2       3       6       3       5       5       8
       8      12       8      12       8      12       8      12       8      12
       8       9       1       2       3       6       3       5       5       3
       5       5       3       6       6       1       2       8       1       2
       2       1       2       2       8       9       1       2       3       6
       3       5       5       3       5       5       3       5       5       3
       4       4       1       2       2       2       8       9       1       2
       3       6       3       5       3       5       5       5       3       5
       5       3       5       5       5       8       9       1       2       3
       6       3       5       3       5       5       5       3       5       5
       3       5       5       5       8       9       1       2       3       6
       3       5       3       5       5       5       3       5       5       3
       5       5       5       8       9       1       3       6       6       3
       5       5       3       5       5       3       6       8       9       1
       2       3       6       3       5       5       8       8      12       8
      12       8      12       8      12       8      12       8       9       1
       2       3       6       3       5       5       3       5       3       5
       5       5       3       5       5       5       8       9       1       2
       3       6       3       5       5       8       8      12       8      12
       8      12       8      12       8      12       8       9       9      16
      17      16      16      18      18      19      18      19      18      17
      16      16      16      18      19      18      20      21      18      22
      17      23      23      17      18      18      18      18      18      18
      19      19      24      25      24      25      19      23      17      18
      18      26      19      23      18      18      20      21      21      22
      18      26      27      17      17      17      24      25      28      24
      25      28      29      30      17      28      17      28      28      30
      31      22      22      30      31      22      22      30      17      28
      28      17      17      17      30      31      22      22      22      28
      24      25      28      28      30      17      29      32      18      33
      34      18      18      18      27      21      21      33      18      34
      33
%FLAG NUMBER_EXCLUDED_ATOMS                                                     
%FORMAT(10I8)                                                                   
      12       6       5       4      13       7      10       6       5       8
       3       2       4       3       2       1       1       7       3      10
       4      10       7       6       3       2       1       7       3      10
       4      14       7      10       7       6       3       2       1       2
       1       7       3      10       4      10       7       6       3       2
       1       7       3      10       4      14       7      10       7       6
       3       2       1       2       1       7       3       7       4       7
       4       3       7       3      10       4      16       7      12       9
       8       3       2       1       4       2       1       1       7       3
      10       4      10       7       6       3       2       1       7       3
      10       4      13       7      11       6       5       6       4       3
       2       1       1       7       3      10       4      13       7      11
       6       5       6       4       3       2       1       1       7       3
      10       4      13       7      12       6       5       9       5       4
       7       4       3       8       3       6       5       2       1       2
       1       1       7       3      10       4      13       7      15       6
       5      10       8       7       3       2       1       3       2       1
       1       7       3      10       4      13       7      15       6       5
      10       8       7       3       2       1       3       2       1       1
       7       3      10       4      10       7       6       3       2       1
       7       3      10       4      10       7       6       3       2       1
       7       3      10       4      13       7      15       6       5      10
       8       7       3       2       1       3       2       1       1       7
       3      10       4      10       7       6       3       2       1       7
       3      10       4      12       7      12       5       4      10       8
       4       7       3       6       4       1       3       2       1       1
       7       3      10       4      13       7      15       6       5      10
       8       7       3       2       1       3       2       1       1       7
       3      10       4      13       7      11       6       5       8       4
       3       4       3       2       1       1       7       3      10       4
      11       7       7       4       3       2       1       7       3      10
       4      10       7       6       3       2       1       7       3      10
       4      16       7      12       9       8       3       2       1       4
       2       1       1       7       3       7       4       7       4       3
       7       3      10       4      11       7       7       4       3       2
       1       7       3      10       4      10       7       6       3       2
       1       7       3      10       4      16       7      12       9       8
       3       2       1       4       2       1       1       7       3      10
       4      12       7      12       5       4      10       8       4       6
       3       5       3       3       2       1       1       7       3      10
       4      10       7       6       3       2       1       7       3      10
       4      13       7      12       6       5       9       5       4       7
       4       3       8       3       6       5       2       1       2       1
       1       7       3      10       4      12       7      10       5       4
       5       3       2       1       1       7       3      10       4      13
       7      12       6       5       9       5       4       7       4       3
       8       3       6       5       2       1       2       1       1       7
       3      10       4      13       7      11       6       5       8       4
       3       4       3       2       1       1       7       3      10       4
      14       7      10       7       6       3       2       1       2       1
       7       3      10       4      12       7      10       5       4       5
       3       2       1       1       7       3      10       4      11       7
       7       4       3       2       1       7       3      10       4      16
       7      12       9       8       3       2       1       4       2       1
       1       7       3      10       4      12       7      12       5       4
      10       8       4       7       3       6       4       1       3       2
       1       1       7       3       7       4       7       4       3       7
       3      10       4      13       7      12       6       5       9       5
       4       7       4       3       8       3       6       5       2       1
       2       1       1       7       3      10       4      12       7      12
       5       4       8       6       4       4       2       2       1       1
       7       3      10       4      10       7       6       3       2       1
       7       3      10       4      13       7      15       6       5      10
       8       7       3       2       1       3       2       1       1      10
       3      14      11       6       5       8       5       4       7       4
       3       6       3       7       3      10       4      11       7       7
       4       3       2       1       7       3      10       4      12       7
      12       5       4       8       6       4       4       2       2       1
       1       7       3      10       4      13       7      12       6       5
       9       5       4       7       4       3       8       3       6       5
       2       1       2       1       1       7       3      10       4      13
       7      15       6       5      10       8       7       3       2       1
       3       2       1       1       7       3      10       4      13       7
      12       6       5       9       5       4       7       4       3       8
       3       6       5       2       1       2       1       1       7       3
      10       4      16       7      12       9       8       3       2       1
       4       2       1       1      10       3      14      11       6       5
       8       5       4       7       4       3       6       3       7       3
      10       4      10       7       6       3       2       1       7       3
      10       4      13       7      12       6       5       9       5       4
       7       4       3       8       3       6       5       2       1       2
       1       1       7       3      10       4      10       7       6       3
       2       1       7       3      10       4      10       7       6       3
       2       1       7       3      10       4      12       7      12       5
       4      11       7       4       7       3       8       7       4       6
       3       4       3       2       1       1       7       3      10       4
      16       7      12       9       8       3       2       1       4       2
       1       1       7       3      10       4      16       7      12       9
       8       3       2       1       4       2       1       1       7       3
      10       4      13       7      11       6       5       8       4       3
       4       3       2       1       1       7       3      10       4      13
       7      11       6       5       6       4       3       2       1       1
       7       3      10       4      13       7      15       6       5      10
       8       7       3       2       1       3       2       1       1      10
       3      14      11       6       5       8       5       4       7       4
       3       6       3       7       3      10       4      11       7       7
       4       3       2       1       7       3      10       4      13       7
      15       6       5      10       8       7       3       2       1       3
       2       1       1       7       3      10       4      10       7       6
       3       2       1       7       3      10       4      13       7      15
       6       5      10       8       7       3       2       1       3       2
       1       1      10       3      14      11       6       5       8       5
       4       7       4       3       6       3       7       3      10       4
      13       7      15       6       5      10       8       7       3       2
       1       3       2       1       1       7       3      10       4      12
       7      12       5       4      10       8       4       7       3       6
       4       1       3       2       1       1       7       3      10       4
      13       7      11       6       5       8       4       3       4       3
       2       1       1       7       3      10       4      12       7      12
       5       4      10       8       4       7       3       6       4       1
       3       2       1       1       7       3      10       4      10       7
       6       3       2       1       7       3      10       4      11       7
       7       4       3       2       1       7       3      10       4      13
       7      11       6       5       6       4       3       2       1       1
       7       3      10       4      11       7       7       4       3       2
       1       7       3      10       4      10       7       6       3       2
       1      10       3      14      11       6       5       8       5       4
       7       4       3       6       3       7       3      10       4      13
       7      12       6       5       9       5       4       7       4       3
       8       3       6       5       2       1       2       1       1       7
       3      10       4      13       7      15       6       5      10       8
       7       3       2       1       3       2       1       1       7       3
      10       4      13       7      12       6       5       9       5       4
       7       4       3       8       3       6       5       2       1       2
       1       1       7       3      10       4      11       7       7       4
       3       2       1       7       3      10       4      10       7       6
       3       2       1      10       3      14      11       6       5       8
       5       4       7       4       3       6       3       7       3      10
       4      12       7      10       5       4       5       3       2       1
       1       7       3      10       4      11       7       7       4       3
       2       1       7       3      10       4      16       7      15       9
       8       3       2       1       7       5       4       3       2       1
       1       7       3      10       4      13       7      15       6       5
      10       8       7       3       2       1       3       2       1       1
       7       3      10       4      13       7      15       6       5      10
       8       7       3       2       1       3       2       1       1       7
       3      10       4      10       7       6       3       2       1       7
       3      10       4      13       7      10       6       5       8       3
       2       4       3       2       1       1       7       3      10       4
      12       7      12       5       4      10       8       4       6       3
       5       3       3       2       1       1       7       3      10       4
      13       7      15       6       5      10       8       7       3       2
       1       3       2       1       1       7       3      10       4      16
       7      12       9       8       3       2       1       4       2       1
       1       7       3      10       4      12       7      12       5       4
       8       6       4       4       2       2       1       1       7       3
      10       4      12       7      12       5       4      10       8       4
       7       3       6       4       1       3       2       1       1       7
       3       7       4       7       4       3       7       3      10       4
      12       7      12       5       4       8       6       4       4       2
       2       1       1       7       3      10       4      13       7      12
       6       5       9       5       4       7       4       3       8       3
       6       5       2       1       2       1       1       7       3      10
       4      11       7       7       4       3       2       1       7       3
      10       4      13       7      15       6       5      10       8       7
       3       2       1       3       2       1       1       7       3      10
       4      16       7      15       9       8       3       2       1       7
       5       4       3       2       1       1       7       3      10       4
      12       7      12       5       4      10       8       4       7       3
       6       4       1       3       2       1       1      10       3      14
      11       6       5       8       5       4       7       4       3       6
       3       7       3      10       4      12       7      12       5       4
      10       8       4       6       3       5       3       3       2       1
       1       7       3      10       4      13       7      15       6       5
      10       8       7       3       2       1       3       2       1       1
       7       3      10       4      13       7      10       6       5       8
       3       2       4       3       2       1       1       7       3      10
       4      13       7      12       6       5       9       5       4       7
       4       3       8       3       6       5       2       1       2       1
       1       7       3       7       4       7       4       3       7       3
       7       4       7       4       3       7       3      10       4      13
       7      12       6       5      10       5       4       9       5       4
       6       5       4       3       2       1       1      10       3      14
      11       6       5       8       5       4       7       4       3       6
       3       7       3      10       4      13       7      10       6       5
       8       3       2       4       3       2       1       1      10       3
      14      11       6       5       8       5       4       7       4       3
       6       3       7       3      10       4      13       7      15       6
       5      10       8       7       3       2       1       3       2       1
       1       7       3      10       4      13       7      15       6       5
      10       8       7       3       2       1       3       2       1       1
       7       3      10       4      10       7       6       3       2       1
       7       3      10       4      11       7       7       4       3       2
       1       7       3      10       4      14       7      10       7       6
       3       2       1       2       1       7       3      10       4      13
       7      10       6       5       8       3       2       4       3       2
       1       1       7       3      10       4      10       7       6       3
       2       1       7       3      10       4      16       7      15       9
       8       3       2       1       7       5       4       3       2       1
       1       7       3      10       4      13       7      10       6       5
       8       3       2       4       3       2       1       1       7       3
      10       4      12       7      12       5       4      10       8       4
       6       3       5       3       3       2       1       1       7       3
      10       4      11       7       7       4       3       2       1       7
       3      10       4      14       7      10       7       6       3       2
       1       2       1       7       3      10       4      11       7       7
       4       3       2       1       7       3      10       4      12       7
      10       5       4       5       3       2       1       1       7       3
       7       4       7       4       3       7       3      10       4      12
       7      12       5       4      10       8       4       7       3       6
       4       1       3       2       1       1       7       3      10       4
      13       7      15       6       5      10       8       7       3       2
       1       3       2       1       1       7       3      10       4      13
       7      11       6       5       8       4       3       4       3       2
       1       1       7       3      10       4      11       7       7       4
       3       2       1       7       3      10       4      13       7      12
       6       5       9       5       4       7       4       3       8       3
       6       5       2       1       2       1       1       7       3      10
       4      12       7      12       5       4      10       8       4       7
       3       6       4       1       3       2       1       1       7       3
      10       4      13       7      15       6       5      10       8       7
       3       2       1       3       2       1       1       7       3      10
       4      11       7       7       4       3       2       1       7       3
      10       4      12       7      12       5       4       8       6       4
       4       2       2       1       1       7       3      10       4      11
       7       7       4       3       2       1       7       3      10       4
      10       7       6       3       2       1       7       3      10       4
      16       7      12       9       8       3       2       1       4       2
       1       1       7       3      10       4      12       7      12       5
       4      10       8       4       7       3       6       4       1       3
       2       1       1       7       3      10       4      10       7       6
       3       2       1       7       3      10       4      12       7       8
       5       4       3       1       1       7       3      10       4      12
       7       8       5       4       3       1       1       7       3      10
       4      12       7      12       5       4      11       7       4       7
       3       8       7       4       6       3       4       3       2       1
       1       7       3      10       4      16       7      12       9       8
       3       2       1       4       2       1       1       7       3      10
       4      14       7      10       7       6       3       2       1       2
       1       7       3      10       4      12       7       8       5       4
       3       1       1      10       3      14      11       6       5       8
       5       4       7       4       3       6       3       7       3      10
       4      13       7      12       6       5       9       5       4       7
       4       3       8       3       6       5       2       1       2       1
       1       7       3      10       4      12       7      12       5       4
      10       8       4       6       3       5       3       3       2       1
       1       7       3      10       4      13       7      15       6       5
      10       8       7       3       2       1       3       2       1       1
       7       3      10       4      16       7      15       9       8       3
       2       1       7       5       4       3       2       1       1       7
       3       7       4       7       4       3       7       3      10       4
      12       7      12       5       4      10       8       4       6       3
       5       3       3       2       1       1       7       3       7       4
       7       4       3       7       3      10       4      13       7      15
       6       5      10       8       7       3       2       1       3       2
       1       1       7       3      10       4      12       7      12       5
       4      11       7       4       7       3       8       7       4       6
       3       4       3       2       1       1       7       3      10       4
      13       7      15       6       5      10       8       7       3       2
       1       3       2       1       1       7       3      10       4      14
       7      10       7       6       3       2       1       2       1       7
       3       7       4       7       4       3       7       3      10       4
      13       7      10       6       5       8       3       2       4       3
       2       1       1       7       3      10       4      13       7      15
       6       5      10       8       7       3       2       1       3       2
       1       1       7       3      10       4      16       7      15       9
       8       3       2       1       7       5       4       3       2       1
       1       7       3      10       4      12       7      10       5       4
       5       3       2       1       1       7       3      10       4      16
       7      15       9       8       3       2       1       7       5       4
       3       2       1       1       7       3      10       4      12       7
      12       5       4       8       6       4       4       2       2       1
       1       7       3      10       4      11       7       7       4       3
       2       1       7       3      10       4      12       7       8       5
       4       3       1       1       7       3      10       4      12       7
      12       5       4       8       6       4       4       2       2       1
       1       7       3      10       4      16       7      15       9       8
       3       2       1       7       5       4       3       2       1       1
       7       3      10       4      13       7      15       6       5      10
       8       7       3       2       1       3       2       1       1       7
       3      10       4      13       7      12       6       5       9       5
       4       7       4       3       8       3       6       5       2       1
       2       1       1       7       3      10       4      12       7      10
       5       4       5       3       2       1       1       7       3      10
       4      13       7      15       6       5      10       8       7       3
       2       1       3       2       1       1       7       3      10       4
      13       7      12       6       5       9       5       4       7       4
       3       8       3       6       5       2       1       2       1       1
       7       3      10       4      13       7      12       6       5      10
       5       4       9       5       4       6       5       4       3       2
       1       1      10       3      14      11       6       5       8       5
       4       7       4       3       6       3       7       3       7       4
       7       4       3       7       3      10       4      12       7       8
       5       4       3       1       1       7       3      10       4      14
       7      10       7       6       3       2       1       2       1       7
       3       7       4       7       4       3       7       3      10       4
      12       7      12       5       4      10       8       4       7       3
       6       4       1       3       2       1       1       7       3      10
       4      13       7      12       6       5      10       5       4       9
       5       4       6       5       4       3       2       1       1       7
       3      10       4      16       7      15       9       8       3       2
       1       7       5       4       3       2       1       1      10       3
      14      11       6       5       8       5       4       7       4       3
       6       3       7       3      10       4      13       7      12       6
       5       9       5       4       7       4       3       8       3       6
       5       2       1       2       1       1       7       3       7       4
       7       4       3       7       3       7       4       7       4       3
       7       3      10       4      13       7      15       6       5      10
       8       7       3       2       1       3       2       1       1       7
       3      10       4      12       7      12       5       4      10       8
       4       6       3       5       3       3       2       1       1       7
       3      10       4      13       7      11       6       5       6       4
       3       2       1       1       7       3      10       4      12       7
      12       5       4      10       8       4       7       3       6       4
       1       3       2       1       1       7       3      10       4      16
       7      12       9       8       3       2       1       4       2       1
       1       7       3      10       4      14       7      10       7       6
       3       2       1       2       1       7       3      10       4      10
       7       6       3       2       1       7       3      10       4      10
       7       6       3       2       1       7       3      10       4      12
       7      10       5       4       5       3       2       1       1       7
       3      10       4      12       7      12       5       4      10       8
       4       7       3       6       4       1       3       2       1       1
       7       3      10       4      12       7      12       5       4      10
       8       4       6       3       5       3       3       2       1       1
       7       3       7       4       7       4       3       7       3      10
       4      13       7      11       6       5       6       4       3       2
       1       1       7       3      10       4      16       7      15       9
       8       3       2       1       7       5       4       3       2       1
       1       7       3      10       4      13       7      10       6       5
       8       3       2       4       3       2       1       1       7       3
      10       4      13       7      11       6       5       6       4       3
       2       1       1       7       3      10       4      12       7      12
       5       4      11       7       4       7       3       8       7       4
       6       3       4       3       2       1       1       7       3      10
       4      11       7       7       4       3       2       1       7       3
       7       4       7       4       3       7       3      10       4      12
       7      12       5       4      10       8       4       7       3       6
       4       1       3       2       1       1       7       3      10       4
      10       7       6       3       2       1       7       3      10       4
      13       7      15       6       5      10       8       7       3       2
       1       3       2       1       1       7       3      10       4      10
       7       6       3       2       1       7       3      10       4      11
       7       7       4       3       2       1       7       3      10       4
      12       7      12       5       4      11       7       4       7       3
       8       7       4       6       3       4       3       2       1       1
       7       3      10       4      11       7       7       4       3       2
       1       7       3      10       4      16       7      12       9       8
       3       2       1       4       2       1       1       7       3      10
       4      13       7      11       6       5       8       4       3       4
       3       2       1       1       7       3       7       4       7       4
       3       7       3      10       4      10       7       6       3       2
       1       7       3      10       4      10       7       6       3       2
       1       7       3      10       4      12       7      12       5       4
      10       8       4       6       3       5       3       3       2       1
       1       7       3      10       4      10       7       6       3       2
       1       7       3      10       4      12       7      12       5       4
      10       8       4       6       3       5       3       3       2       1
       1       7       3      10       4      12       7      12       5       4
      10       8       4       6       3       5       3       3       2       1
       1       7       3      10       4      14       7      10       7       6
       3       2       1       2       1       7       3      10       4      12
       7      12       5       4      10       8       4       6       3       5
       3       3       2       1       1       7       3      10       4      11
       7       7       4       3       2       1       7       3      10       4
      12       7      12       5       4      10       8       4       6       3
       5       3       3       2       1       1       7       3      10       4
      13       7      15       6       5      10       8       7       3       2
       1       3       2       1       1       7       3      10       4      11
       7       7       4       3       2       1       7       3       7       4
       7       4       3       7       3      10       4      13       7      12
       6       5       9       5       4       7       4       3       8       3
       6       5       2       1       2       1       1       7       3      10
       4      10       7       6       3       2       1       7       3      10
       4      13       7      12       6       5      10       5       4       9
       5       4       6       5       4       3       2       1       1       7
       3      10       4      13       7      11       6       5       6       4
       3       2       1       1       7       3      10       4      12       7
      11       5       4       8       6       5       3       3       2       1
       1       7       3      10       4      12       7      11       5       4
       8       6       5       3       3       2       1       1       7       3
      10       4      13       7      11       6       5       6       4       3
       2       1       1       7       3      10       4      12       7      12
       5       4      11       7       4       7       3       8       7       4
       6       3       4       3       2       1       1       7       3      10
       4      12       7      12       5       4      10       8       4       7
       3       6       4       1       3       2       1       1       7       3
      10       4      13       7      15       6       5      10       8       7
       3       2       1       3       2       1       1       7       3      10
       4      13       7      12       6       5       9       5       4       7
       4       3       8       3       6       5       2       1       2       1
       1       7       3      10       4      13       7      12       6       5
      10       5       4       9       5       4       6       5       4       3
       2       1       1       7       3      10       4      12       7      12
       5       4      10       8       4       6       3       5       3       3
       2       1       1       7       3      10       4      13       7      11
       6       5       6       4       3       2       1       1       7       3
      10       4      13       7      11       6       5       6       4       3
       2       1       1       7       3      10       4      12       7      12
       5       4      10       8       4       7       3       6       4       1
       3       2       1       1      10       3      14      11       6       5
       8       5       4       7       4       3       6       3       7       3
      10       4      13       7      12       6       5      10       5       4
       9       5       4       6       5       4       3       2       1       1
       7       3      10       4      12       7      12       5       4      10
       8       4       6       3       5       3       3       2       1       1
       7       3      10       4      13       7      12       6       5       9
       5       4       7       4       3       8       3       6       5       2
       1       2       1       1       7       3      10       4      13       7
      12       6       5      10       5       4       9       5       4       6
       5       4       3       2       1       1       7       3      10       4
      16       7      15       9       8       3       2       1       7       5
       4       3       2       1       1       7       3      10       4      16
       7      15       9       8       3       2       1       7       5       4
       3       2       1       1       7       3      10       4      16       7
      15       9       8       3       2       1       7       5       4       3
       2       1       1      10       3      14      11       6       5       8
       5       4       7       4       3       6       3       7       3      10
       4      12       7      12       5       4      10       8       4       6
       3       5       3       3       2       1       1       7       3      10
       4      13       7      15       6       5      10       8       7       3
       2       1       3       2       1       1       7       3      10       4
      10       7      12       5       4      10       8       4       6       3
       5       3       3       2       1       1       2       1       1       6
       9       4       3       9      10       4       9       3       8       6
       3       2       1       5       2       5       7       3       8       4
      11       5       4      16      14      11       9       9       6       6
       1       1       2       1       2       1       1       4      12       9
      11       4       3       3       9       7       4       2       1       1
       6       2       8      12      12      14       8       2       6       5
       1       3       2       6       6       4       7       3       2       5
       7       3       2       5       7       3       2       7      10       5
       4      12      12      16      11       5       2       1       1       6
       5       1       3       2       5       8       3       8       6       7
       2       7       7       7       4       2       1       3       2       1
       1
%FLAG NONBONDED_PARM_INDEX                                                      
%FORMAT(10I8)                                                                   
       1       2       4       7      11      16      22      29      37      46
      56      67      79      92     106     121     137     154     172     191
     211     232     254     277     301     326     352     379     407     436
     466     497     529     562       2       3       5       8      12      17
      23      30      38      47      57      68      80      93     107     122
     138     155     173     192     212     233     255     278     302     327
     353     380     408     437     467     498     530     563       4       5
       6       9      13      18      24      31      39      48      58      69
      81      94     108     123     139     156     174     193     213     234
     256     279     303     328     354     381     409     438     468     499
     531     564       7       8       9      10      14      19      25      32
      40      49      59      70      82      95     109     124     140     157
     175     194     214     235     257     280     304     329     355     382
     410     439     469     500     532     565      11      12      13      14
      15      20      26      33      41      50      60      71      83      96
     110     125     141     158     176     195     215     236     258     281
     305     330     356     383     411     440     470     501     533     566
      16      17      18      19      20      21      27      34      42      51
      61      72      84      97     111     126     142     159     177     196
     216     237     259     282     306     331     357     384     412     441
     471     502     534     567      22      23      24      25      26      27
      28      35      43      52      62      73      85      98     112     127
     143     160     178     197     217     238     260     283     307     332
     358     385     413     442     472     503     535     568      29      30
      31      32      33      34      35      36      44      53      63      74
      86      99     113     128     144     161     179     198     218     239
     261     284     308     333     359     386     414     443     473     504
     536     569      37      38      39      40      41      42      43      44
      45      54      64      75      87     100     114     129     145     162
     180     199     219     240     262     285     309     334     360     387
     415     444     474     505     537     570      46      47      48      49
      50      51      52      53      54      55      65      76      88     101
     115     130     146     163     181     200     220     241     263     286
     310     335     361     388     416     445     475     506     538     571
      56      57      58      59      60      61      62      63      64      65
      66      77      89     102     116     131     147     164     182     201
     221     242     264     287     311     336     362     389     417     446
     476     507     539     572      67      68      69      70      71      72
      73      74      75      76      77      78      90     103     117     132
     148     165     183     202     222     243     265     288     312     337
     363     390     418     447     477     508     540     573      79      80
      81      82      83      84      85      86      87      88      89      90
      91     104     118     133     149     166     184     203     223     244
     266     289     313     338     364     391     419     448     478     509
     541     574      92      93      94      95      96      97      98      99
     100     101     102     103     104     105     119     134     150     167
     185     204     224     245     267     290     314     339     365     392
     420     449     479     510     542     575     106     107     108     109
     110     111     112     113     114     115     116     117     118     119
     120     135     151     168     186     205     225     246     268     291
     315     340     366     393     421     450     480     511     543     576
     121     122     123     124     125     126     127     128     129     130
     131     132     133     134     135     136     152     169     187     206
     226     247     269     292     316     341     367     394     422     451
     481     512     544     577     137     138     139     140     141     142
     143     144     145     146     147     148     149     150     151     152
     153     170     188     207     227     248     270     293     317     342
     368     395     423     452     482     513     545     578     154     155
     156     157     158     159     160     161     162     163     164     165
     166     167     168     169     170     171     189     208     228     249
     271     294     318     343     369     396     424     453     483     514
     546     579     172     173     174     175     176     177     178     179
     180     181     182     183     184     185     186     187     188     189
     190     209     229     250     272     295     319     344     370     397
     425     454     484     515     547     580     191     192     193     194
     195     196     197     198     199     200     201     202     203     204
     205     206     207     208     209     210     230     251     273     296
     320     345     371     398     426     455     485     516     548     581
     211     212     213     214     215     216     217     218     219     220
     221     222     223     224     225     226     227     228     229     230
     231     252     274     297     321     346     372     399     427     456
     486     517     549     582     232     233     234     235     236     237
     238     239     240     241     242     243     244     245     246     247
     248     249     250     251     252     253     275     298     322     347
     373     400     428     457     487     518     550     583     254     255
     256     257     258     259     260     261     262     263     264     265
     266     267     268     269     270     271     272     273     274     275
     276     299     323     348     374     401     429     458     488     519
     551     584     277     278     279     280     281     282     283     284
     285     286     287     288     289     290     291     292     293     294
     295     296     297     298     299     300     324     349     375     402
     430     459     489     520     552     585     301     302     303     304
     305     306     307     308     309     310     311     312     313     314
     315     316     317     318     319     320     321     322     323     324
     325     350     376     403     431     460     490     521     553     586
     326     327     328     329     330     331     332     333     334     335
     336     337     338     339     340     341     342     343     344     345
     346     347     348     349     350     351     377     404     432     461
     491     522     554     587     352     353     354     355     356     357
     358     359     360     361     362     363     364     365     366     367
     368     369     370     371     372     373     374     375     376     377
     378     405     433     462     492     523     555     588     379     380
     381     382     383     384     385     386     387     388     389     390
     391     392     393     394     395     396     397     398     399     400
     401     402     403     404     405     406     434     463     493     524
     556     589     407     408     409     410     411     412     413     414
     415     416     417     418     419     420     421     422     423     424
     425     426     427     428     429     430     431     432     433     434
     435     464     494     525     557     590     436     437     438     439
     440     441     442     443     444     445     446     447     448     449
     450     451     452     453     454     455     456     457     458     459
     460     461     462     463     464     465     495     526     558     591
     466     467     468     469     470     471     472     473     474     475
     476     477     478     479     480     481     482     483     484     485
     486     487     488     489     490     491     492     493     494     495
     496     527     559     592     497     498     499     500     501     502
     503     504     505     506     507     508     509     510     511     512
     513     514     515     516     517     518     519     520     521     522
     523     524     525     526     527     528     560     593     529     530
     531     532     533     534     535     536     537     538     539     540
     541     542     543     544     545     546     547     548     549     550
     551     552     553     554     555     556     557     558     559     560
     561     594     562     563     564     565     566     567     568     569
     570     571     572     573     574     575     576     577     578     579
     580     581     582     583     584     585     586     587     588     589
     590     591     592     593     594     595
%FLAG RESIDUE_LABEL                                                             
%FORMAT(20a4)                                                                   
MET ALA THR ALA THR GLY VAL ALA GLU GLU ARG LEU LEU ALA ALA LEU ALA TYR LEU GLN 
CYS ALA VAL GLY CYS ALA VAL PHE ALA ARG ASN ARG GLN THR ASN SER VAL TYR GLY ARG 
HID ALA LEU PRO SER HID ARG LEU ARG VAL PRO ALA ARG ALA ALA TRP VAL VAL GLN GLU 
LEU PRO SER LEU ALA LEU PRO LEU TYR GLN TYR ALA SER GLU SER ALA PRO ARG LEU ARG 
SER ALA PRO ASN CYS ILE LEU LEU ALA MET PHE LEU VAL HID TYR GLY HID ARG CYS LEU 
ILE TYR PRO PHE LEU MET ARG GLY GLY LYS PRO MET PRO LEU LEU ALA CYS THR MET ALA 
ILE MET PHE CYS THR CYS ASN GLY TYR LEU GLN SER ARG TYR LEU SER HID CYS ALA VAL 
TYR ALA ASP ASP TRP VAL THR ASP PRO ARG PHE LEU ILE GLY PHE GLY LEU TRP LEU THR 
GLY MET LEU ILE ASN ILE HID SER ASP HID ILE LEU ARG ASN LEU ARG LYS PRO GLY ASP 
THR GLY TYR LYS ILE PRO ARG GLY GLY LEU PHE GLU TYR VAL THR ALA ALA ASN TYR PHE 
GLY GLU ILE MET GLU TRP CYS GLY TYR ALA LEU ALA SER TRP SER VAL GLN GLY ALA ALA 
PHE ALA PHE PHE THR PHE CYS PHE LEU SER GLY ARG ALA LYS GLU HIE HIE GLU TRP TYR 
LEU ARG LYS PHE GLU GLU TYR PRO LYS PHE ARG LYS ILE ILE ILE PRO PHE LEU PHE MOL 
%FLAG RESIDUE_POINTER                                                           
%FORMAT(10I8)                                                                   
       1      20      30      44      54      68      75      91     101     116
     131     155     174     193     203     213     232     242     263     282
     299     310     320     336     343     354     364     380     400     410
     434     448     472     489     503     517     528     544     565     572
     596     613     623     642     656     667     684     708     727     751
     767     781     791     815     825     835     859     875     891     908
     923     942     956     967     986     996    1015    1029    1048    1069
    1086    1107    1117    1128    1143    1154    1164    1178    1202    1221
    1245    1256    1266    1280    1294    1305    1324    1343    1362    1372
    1389    1409    1428    1444    1461    1482    1489    1506    1530    1541
    1560    1579    1600    1614    1634    1653    1670    1694    1701    1708
    1730    1744    1761    1775    1794    1813    1823    1834    1848    1865
    1875    1894    1911    1931    1942    1956    1967    1981    1988    2009
    2028    2045    2056    2080    2101    2120    2131    2148    2159    2169
    2185    2206    2216    2228    2240    2264    2280    2294    2306    2320
    2344    2364    2383    2402    2409    2429    2436    2455    2479    2498
    2512    2519    2536    2555    2574    2588    2607    2624    2635    2647
    2664    2683    2702    2726    2740    2759    2783    2805    2819    2826
    2838    2852    2859    2880    2902    2921    2935    2959    2966    2973
    2992    3012    3027    3048    3064    3078    3088    3098    3112    3133
    3153    3160    3175    3194    3211    3226    3250    3261    3268    3289
    3299    3318    3328    3339    3363    3374    3390    3407    3414    3424
    3434    3454    3464    3484    3504    3518    3538    3549    3569    3588
    3599    3606    3630    3640    3662    3677    3694    3711    3726    3750
    3771    3790    3814    3836    3856    3871    3886    3907    3921    3943
    3963    3987    4009    4028    4047    4066    4080    4100    4119    4140
%FLAG BOND_FORCE_CONSTANT                                                       
%FORMAT(5E16.8)                                                                 
  3.52600000E+02  2.50300000E+02  3.78600000E+02  3.15200000E+02  3.56200000E+02
  6.52600000E+02  2.43200000E+02  2.32500000E+02  3.65600000E+02  2.55600000E+02
  4.81800000E+02  2.50100000E+02  2.80400000E+02  4.60500000E+02  3.45400000E+02
  2.61800000E+02  2.93400000E+02  2.84800000E+02  3.46200000E+02  5.29500000E+02
  2.62900000E+02  3.54500000E+02  4.50700000E+02  3.49500000E+02  3.94600000E+02
  3.47100000E+02  4.14200000E+02  3.37000000E+02  3.10000000E+02  3.17000000E+02
  4.69000000E+02  3.17000000E+02  6.56000000E+02  3.37000000E+02  3.10000000E+02
  3.10000000E+02  3.10000000E+02  3.17000000E+02  4.90000000E+02  5.70000000E+02
  3.10000000E+02  3.37000000E+02  3.10000000E+02  3.10000000E+02  3.10000000E+02
  3.10000000E+02  3.10000000E+02  3.67000000E+02  3.37000000E+02  4.81000000E+02
  4.69000000E+02  4.50000000E+02  3.10000000E+02  3.17000000E+02  6.56000000E+02
  3.17000000E+02  5.46000000E+02  4.27000000E+02  4.28000000E+02  4.69000000E+02
  3.88000000E+02  4.47000000E+02  4.69000000E+02  3.17000000E+02  4.10000000E+02
  4.88000000E+02  4.77000000E+02  5.18000000E+02  3.20000000E+02  2.37000000E+02
  3.20000000E+02  3.17000000E+02  2.27000000E+02  2.27000000E+02  4.22000000E+02
  5.12000000E+02  4.10000000E+02  3.67000000E+02  3.10000000E+02  3.95700000E+02
  5.27300000E+02  3.75900000E+02  5.63500000E+02  3.94200000E+02  3.92200000E+02
  3.75900000E+02  3.77300000E+02  4.03500000E+02  5.29500000E+02  3.92400000E+02
  4.34000000E+02  3.40000000E+02  3.40000000E+02  3.67000000E+02  3.40000000E+02
  3.40000000E+02  3.40000000E+02  3.40000000E+02  3.40000000E+02  3.40000000E+02
  4.34000000E+02  3.40000000E+02  4.34000000E+02  5.53000000E+02  3.67000000E+02
  4.34000000E+02  3.67000000E+02  3.40000000E+02  2.74000000E+02  3.40000000E+02
  3.67000000E+02  3.40000000E+02
%FLAG BOND_EQUIL_VALUE                                                          
%FORMAT(5E16.8)                                                                 
  1.35000000E+00  1.51600000E+00  1.39800000E+00  1.41200000E+00  1.37900000E+00
  1.21800000E+00  1.52400000E+00  1.53800000E+00  1.36400000E+00  1.51000000E+00
  1.33400000E+00  1.51600000E+00  1.48200000E+00  1.34600000E+00  1.38700000E+00
  1.46400000E+00  1.42300000E+00  1.43200000E+00  1.61500000E+00  1.48700000E+00
  1.46300000E+00  1.38000000E+00  1.31700000E+00  1.38400000E+00  1.35200000E+00
  1.38600000E+00  1.33900000E+00  1.44900000E+00  1.52600000E+00  1.51000000E+00
  1.40000000E+00  1.52200000E+00  1.25000000E+00  1.44900000E+00  1.52600000E+00
  1.52600000E+00  1.52600000E+00  1.52200000E+00  1.33500000E+00  1.22900000E+00
  1.52600000E+00  1.44900000E+00  1.52600000E+00  1.52600000E+00  1.52600000E+00
  1.52600000E+00  1.52600000E+00  1.47100000E+00  1.46300000E+00  1.34000000E+00
  1.40900000E+00  1.36400000E+00  1.52600000E+00  1.52200000E+00  1.25000000E+00
  1.49500000E+00  1.35200000E+00  1.38100000E+00  1.38000000E+00  1.40000000E+00
  1.45900000E+00  1.41900000E+00  1.40400000E+00  1.50400000E+00  1.39400000E+00
  1.33500000E+00  1.34300000E+00  1.37100000E+00  1.41000000E+00  1.81000000E+00
  1.41000000E+00  1.52200000E+00  1.81000000E+00  1.81000000E+00  1.38500000E+00
  1.37500000E+00  1.39400000E+00  1.47100000E+00  1.52600000E+00  1.08600000E+00
  1.01300000E+00  1.09700000E+00  9.73000000E-01  1.08700000E+00  1.08800000E+00
  1.09700000E+00  1.09600000E+00  1.08200000E+00  1.01200000E+00  1.08800000E+00
  1.01000000E+00  1.09000000E+00  1.09000000E+00  1.08000000E+00  1.09000000E+00
  1.09000000E+00  1.09000000E+00  1.09000000E+00  1.09000000E+00  1.09000000E+00
  1.01000000E+00  1.09000000E+00  1.01000000E+00  9.60000000E-01  1.08000000E+00
  1.01000000E+00  1.08000000E+00  1.09000000E+00  1.33600000E+00  1.09000000E+00
  1.08000000E+00  1.09000000E+00
%FLAG ANGLE_FORCE_CONSTANT                                                      
%FORMAT(5E16.8)                                                                 
  1.21600000E+02  8.78000000E+01  6.56000000E+01  6.88000000E+01  8.56000000E+01
  6.57000000E+01  1.13800000E+02  8.43000000E+01  8.46000000E+01  6.53000000E+01
  6.52000000E+01  8.72000000E+01  6.49000000E+01  6.55000000E+01  6.61000000E+01
  6.55000000E+01  6.59000000E+01  6.49000000E+01  8.57000000E+01  8.63000000E+01
  6.60000000E+01  6.76000000E+01  6.58000000E+01  8.78000000E+01  8.67000000E+01
  6.42000000E+01  8.35000000E+01  8.46000000E+01  1.09200000E+02  8.53000000E+01
  6.63000000E+01  8.33000000E+01  8.18000000E+01  8.55000000E+01  8.39000000E+01
  1.06800000E+02  1.09300000E+02  8.27000000E+01  6.37000000E+01  1.15500000E+02
  6.42000000E+01  6.94000000E+01  8.76000000E+01  8.72000000E+01  7.46000000E+01
  8.62000000E+01  8.68000000E+01  1.12100000E+02  7.04000000E+01  1.09400000E+02
  1.07600000E+02  8.00000000E+01  6.30000000E+01  7.00000000E+01  6.30000000E+01
  6.30000000E+01  6.30000000E+01  7.00000000E+01  8.00000000E+01  7.00000000E+01
  8.00000000E+01  4.00000000E+01  4.00000000E+01  4.00000000E+01  6.30000000E+01
  6.30000000E+01  5.00000000E+01  8.00000000E+01  8.00000000E+01  8.00000000E+01
  6.30000000E+01  6.30000000E+01  5.00000000E+01  8.00000000E+01  4.00000000E+01
  5.00000000E+01  4.00000000E+01  8.00000000E+01  4.00000000E+01  4.00000000E+01
  4.00000000E+01  6.30000000E+01  5.00000000E+01  8.00000000E+01  4.00000000E+01
  4.00000000E+01  8.00000000E+01  6.30000000E+01  8.00000000E+01  5.00000000E+01
  7.00000000E+01  6.30000000E+01  7.00000000E+01  6.30000000E+01  4.00000000E+01
  6.30000000E+01  7.00000000E+01  8.00000000E+01  6.30000000E+01  7.00000000E+01
  7.00000000E+01  7.00000000E+01  6.30000000E+01  7.00000000E+01  6.30000000E+01
  6.30000000E+01  6.30000000E+01  7.00000000E+01  6.30000000E+01  7.00000000E+01
  6.30000000E+01  6.30000000E+01  6.30000000E+01  7.00000000E+01  7.00000000E+01
  7.00000000E+01  7.00000000E+01  7.00000000E+01  7.00000000E+01  7.00000000E+01
  5.00000000E+01  5.00000000E+01  5.00000000E+01  5.00000000E+01  6.30000000E+01
  8.00000000E+01  7.00000000E+01  5.00000000E+01  6.20000000E+01  6.30000000E+01
  6.30000000E+01  7.00000000E+01  7.00000000E+01  7.00000000E+01  7.00000000E+01
  7.00000000E+01  7.00000000E+01  7.00000000E+01  8.00000000E+01  4.00000000E+01
  8.00000000E+01  6.30000000E+01  8.00000000E+01  4.87000000E+01  4.80000000E+01
  4.87000000E+01  4.74000000E+01  3.90000000E+01  4.68000000E+01  5.07000000E+01
  4.73000000E+01  4.99000000E+01  4.64000000E+01  5.04000000E+01  4.75000000E+01
  4.72000000E+01  3.90000000E+01  4.97000000E+01  6.26000000E+01  4.90000000E+01
  4.69000000E+01  6.25000000E+01  6.12000000E+01  4.67000000E+01  6.24000000E+01
  6.24000000E+01  3.88000000E+01  6.20000000E+01  6.12000000E+01  6.25000000E+01
  4.88000000E+01  3.95000000E+01  6.41000000E+01  5.00000000E+01  5.00000000E+01
  5.00000000E+01  5.00000000E+01  3.50000000E+01  5.00000000E+01  5.00000000E+01
  5.00000000E+01  5.00000000E+01  5.00000000E+01  5.00000000E+01  5.00000000E+01
  3.50000000E+01  5.00000000E+01  5.00000000E+01  5.00000000E+01  5.00000000E+01
  5.00000000E+01  5.00000000E+01  5.00000000E+01  5.00000000E+01  5.00000000E+01
  3.50000000E+01  5.00000000E+01  5.00000000E+01  5.00000000E+01  5.00000000E+01
  5.00000000E+01  5.00000000E+01  5.00000000E+01  5.00000000E+01  3.50000000E+01
  5.00000000E+01  5.00000000E+01  3.50000000E+01  5.00000000E+01  5.00000000E+01
  3.50000000E+01  5.00000000E+01  3.50000000E+01  5.00000000E+01  5.00000000E+01
  5.00000000E+01  3.50000000E+01  5.00000000E+01  5.00000000E+01  5.00000000E+01
  5.00000000E+01  5.00000000E+01  5.00000000E+01  5.00000000E+01  5.00000000E+01
  5.00000000E+01  5.00000000E+01  5.00000000E+01  5.00000000E+01  5.00000000E+01
  5.00000000E+01  5.00000000E+01  5.00000000E+01  3.50000000E+01  5.00000000E+01
  3.50000000E+01  5.00000000E+01  5.50000000E+01  5.00000000E+01  4.30000000E+01
  5.00000000E+01  5.00000000E+01  5.00000000E+01  5.50000000E+01  5.00000000E+01
  3.50000000E+01  5.00000000E+01  5.00000000E+01  5.00000000E+01  5.00000000E+01
  5.00000000E+01  5.00000000E+01  5.00000000E+01  5.00000000E+01  5.00000000E+01
  5.00000000E+01  5.00000000E+01
%FLAG ANGLE_EQUIL_VALUE                                                         
%FORMAT(5E16.8)                                                                 
  1.87378629E+00  1.95075534E+00  2.10783504E+00  2.09474507E+00  2.09771213E+00
  2.15914774E+00  2.14762857E+00  2.01027109E+00  2.15024656E+00  1.93801443E+00
  1.95599133E+00  2.09265067E+00  1.94621748E+00  1.94709015E+00  2.15775148E+00
  1.93592004E+00  1.95145347E+00  2.04587583E+00  2.01096923E+00  2.15024656E+00
  2.13855285E+00  2.10172639E+00  2.17695011E+00  2.10678784E+00  2.18148797E+00
  2.15914774E+00  1.92789152E+00  1.92317913E+00  1.90467863E+00  1.88443280E+00
  1.96314718E+00  2.08636748E+00  2.01515802E+00  2.02109214E+00  1.77744407E+00
  2.20347913E+00  1.90293330E+00  1.97012850E+00  2.20714432E+00  1.95860933E+00
  2.17049239E+00  1.97484090E+00  2.08950908E+00  2.06542352E+00  1.83050210E+00
  2.11097664E+00  2.14570870E+00  2.04098890E+00  2.04587583E+00  2.22110696E+00
  2.21813990E+00  1.91462701E+00  1.98967620E+00  2.09439600E+00  2.09439600E+00
  1.92160833E+00  1.93906163E+00  2.04203610E+00  2.19911580E+00  2.03505478E+00
  1.91462701E+00  1.91113635E+00  1.91113635E+00  1.91113635E+00  1.92160833E+00
  1.93906163E+00  2.12755727E+00  2.10137732E+00  2.14501057E+00  1.91462701E+00
  1.98967620E+00  1.93906163E+00  2.12755727E+00  1.91462701E+00  1.91113635E+00
  2.05948940E+00  1.91113635E+00  1.91462701E+00  1.91113635E+00  1.91113635E+00
  1.91113635E+00  1.93906163E+00  2.12755727E+00  1.91462701E+00  1.91113635E+00
  1.91113635E+00  1.94080696E+00  1.93906163E+00  1.94080696E+00  2.15024656E+00
  2.09439600E+00  2.09439600E+00  2.09439600E+00  2.09439600E+00  1.91113635E+00
  1.93906163E+00  2.04203610E+00  2.19911580E+00  2.01760148E+00  2.18166250E+00
  1.89717371E+00  1.94778828E+00  1.89891904E+00  2.31779824E+00  2.09439600E+00
  2.35445017E+00  2.02807346E+00  2.24449438E+00  1.85703112E+00  1.82212452E+00
  2.14151991E+00  2.09439600E+00  1.97396823E+00  2.09439600E+00  2.04203610E+00
  2.09439600E+00  2.09439600E+00  2.09439600E+00  2.09439600E+00  2.09439600E+00
  1.91113635E+00  1.89542838E+00  1.91113635E+00  1.91113635E+00  1.93906163E+00
  2.10137732E+00  2.03505478E+00  2.00189351E+00  1.72613137E+00  1.93906163E+00
  1.93906163E+00  2.09439600E+00  2.09439600E+00  2.09439600E+00  2.09439600E+00
  2.09439600E+00  2.04203610E+00  2.03505478E+00  1.94080696E+00  1.91113635E+00
  1.94080696E+00  1.93906163E+00  2.10137732E+00  2.09230160E+00  2.02458280E+00
  2.05163542E+00  1.89839544E+00  1.87762601E+00  1.91637234E+00  1.89507931E+00
  1.92806605E+00  2.14099631E+00  2.01899774E+00  2.10190092E+00  1.92614619E+00
  1.93016045E+00  2.05861674E+00  2.13471312E+00  2.00852576E+00  1.87204096E+00
  1.91218355E+00  1.92440086E+00  1.92003753E+00  1.92370273E+00  1.91253261E+00
  1.91602327E+00  1.89298492E+00  1.87291362E+00  2.12144862E+00  2.19073822E+00
  2.02580453E+00  2.00922390E+00  2.02144121E+00  2.06018753E+00  1.91113635E+00
  1.91113635E+00  1.91113635E+00  1.91113635E+00  1.91113635E+00  2.09439600E+00
  1.91113635E+00  2.06018753E+00  1.91113635E+00  1.91113635E+00  1.91113635E+00
  1.91113635E+00  1.91113635E+00  1.91113635E+00  1.91113635E+00  1.91113635E+00
  1.91113635E+00  2.09439600E+00  1.91113635E+00  1.91113635E+00  1.91113635E+00
  1.91113635E+00  1.91113635E+00  1.91113635E+00  1.91113635E+00  1.91113635E+00
  1.91113635E+00  1.91113635E+00  1.91113635E+00  1.91113635E+00  1.91113635E+00
  1.91113635E+00  1.91113635E+00  1.91113635E+00  1.91113635E+00  1.91113635E+00
  1.91113635E+00  1.91113635E+00  1.91113635E+00  1.91113635E+00  2.06647072E+00
  2.09439600E+00  2.09439600E+00  2.09439600E+00  1.97222290E+00  1.91113635E+00
  1.91113635E+00  1.91113635E+00  2.09439600E+00  2.09439600E+00  2.09439600E+00
  2.14850123E+00  2.09439600E+00  2.09439600E+00  1.91113635E+00  2.09439600E+00
  2.09439600E+00  2.09439600E+00  2.09439600E+00  1.91113635E+00  1.91113635E+00
  1.91113635E+00  1.91113635E+00  1.89368305E+00  1.91113635E+00  1.67551680E+00
  1.91113635E+00  1.91113635E+00  1.91113635E+00  1.89368305E+00  1.91113635E+00
  2.09439600E+00  1.91113635E+00  1.91113635E+00  1.91113635E+00  2.09439600E+00
  2.09439600E+00  2.09439600E+00  1.91113635E+00  1.91113635E+00  1.91113635E+00
  1.91113635E+00  1.91113635E+00
%FLAG DIHEDRAL_FORCE_CONSTANT                                                   
%FORMAT(5E16.8)                                                                 
  0.00000000E+00  3.62500000E+00  9.50000000E-01  2.50000000E+00  7.50000000E-01
  5.00000000E-01  7.10000000E-01  0.00000000E+00  7.40000000E-01  2.70000000E-01
  5.50000000E-01  1.00000000E-01  2.45000000E-01  1.55555556E-01  6.75000000E-01
  2.17500000E+00  9.80000000E-01  6.65000000E+00  1.12000000E+00  2.10000000E-01
  0.00000000E+00  1.60000000E-01  2.40000000E-01  1.13000000E+00  9.00000000E-01
  2.00000000E-02  1.01000000E+00  3.83333333E-01  1.10000000E-01  2.90000000E-01
  1.30000000E-01  1.70000000E-01  0.00000000E+00  0.00000000E+00  3.95000000E+00
  3.83000000E-01  8.00000000E-01  5.50000000E-01  2.61000000E+00  8.00000000E-01
  6.50000000E-01  1.70000000E+00  4.80000000E+00  3.00000000E-01  6.03000000E-01
  4.75000000E+00  1.20000000E-02  1.92000000E-01  7.00000000E-03  6.90000000E-02
  4.80000000E-02  5.50000000E-02  4.69000000E-01  1.20000000E-02  0.00000000E+00
  0.00000000E+00  0.00000000E+00  9.80000000E-02  2.59000000E-01  1.44000000E-01
  7.30000000E-02  3.79000000E-01  2.70000000E-02  1.42000000E-01  1.79000000E-01
  7.06000000E-01  6.20000000E-01  1.90000000E-01  2.00000000E+00  1.80000000E+00
  8.00000000E-01  2.70000000E-01  4.20000000E-01  2.00000000E-01  2.50000000E-01
  1.80000000E-01  3.37000000E-01  2.16000000E-01  1.48000000E-01  1.00000000E-03
  3.10000000E-01  1.44000000E-01  1.13000000E-01  9.70000000E-02  4.47000000E-01
  5.30000000E-02  1.07000000E-01  2.30000000E-01  2.02000000E-01  7.70000000E-02
  2.24000000E-01  4.06000000E-01  2.89000000E-01  1.12000000E-01  1.62000000E-01
  7.35000000E-01  1.15000000E-01  2.00000000E+00  4.00000000E-01  2.40000000E+00
  1.00000000E-01  1.84000000E-01  7.80000000E-02  1.36700000E+00  2.22000000E-01
  6.08000000E-01  5.60000000E-02  3.90000000E-01  6.40000000E-02  4.21000000E-01
  3.93000000E-01  1.45000000E-01  7.90000000E-02  3.13000000E-01  2.34000000E-01
  3.10000000E-02  6.52500000E+00  3.00000000E+00  1.50000000E+00  1.67500000E+00
  1.52500000E+00  3.50000000E+00  3.65000000E-01  4.08000000E-01  8.19000000E-01
  9.50000000E-02  1.70000000E-02  3.53000000E-01  7.40000000E-02  3.06000000E-01
  2.21000000E-01  2.19000000E-01  8.90000000E-02  6.90000000E-01  2.04000000E-01
  7.40000000E-01  4.70000000E-02  5.00000000E+00  5.37500000E+00  2.32500000E+00
  1.43000000E-01  2.44000000E-01  2.50000000E-02  6.66000000E-01  2.46000000E-01
  4.01000000E-01  1.60000000E-01  6.61000000E-01  2.18000000E-01  1.29000000E-01
  1.54000000E-01  4.86000000E-01  2.51000000E-01  3.30000000E-02  2.69000000E-01
  3.37000000E-01  7.50000000E-02  6.74000000E-01  6.00000000E-03  3.15000000E-01
  9.50000000E-02  6.97000000E-01  1.19000000E-01  1.56000000E-01  1.96000000E-01
  8.30000000E-02  4.12000000E-01  1.38000000E-01  6.09000000E-01  8.45000000E-01
  8.50000000E-02  4.20000000E-02  4.17000000E-01  2.45000000E-01  1.60000000E-02
  2.80000000E-02  2.47000000E-01  4.42000000E-01  4.14000000E-01  5.70000000E-02
  6.88000000E-01  2.97000000E-01  3.30000000E-02  5.90000000E-02  8.28000000E-01
  4.85000000E-01  3.01000000E-01  8.00000000E-03  1.04600000E+00  3.03000000E-01
  1.07000000E-01  2.15400000E+00  6.47000000E-01  5.80000000E-02  7.69000000E-01
  3.10000000E-02  4.24000000E-01  4.59000000E-01  1.54000000E-01  1.60000000E-01
  3.92000000E-01  6.86000000E-01  3.70000000E-02  1.40000000E+00  5.15000000E+00
  6.74000000E-01  7.50000000E-01  1.22000000E-01  1.00000000E-02  2.00000000E-01
  2.00000000E-01  1.10000000E+00  1.05000000E+01  1.00000000E+00  0.00000000E+00
  4.50000000E-01  8.30000000E-01  4.00000000E-02  8.35000000E-01  1.20000000E-01
  8.00000000E-02  1.47000000E+00  3.60000000E-01  1.15000000E+00  3.80000000E-01
  2.50000000E-01  3.37000000E-01  2.17000000E-01  1.05000000E+00  1.60000000E-01
  1.50000000E-01  8.83000000E-01  6.50000000E-02  2.11000000E-01  4.44000000E-01
  2.67000000E-01  7.00000000E-03  1.66666667E-01  9.20000000E-02  6.12000000E-01
  2.52000000E-01  3.00000000E-02  2.50000000E-01  6.00000000E-03  2.51000000E-01
  2.36000000E-01  1.30000000E-02  6.43000000E-01  7.90000000E-02  4.80000000E-02
  8.00000000E-01  8.00000000E-02  3.33333333E-01
%FLAG DIHEDRAL_PERIODICITY                                                      
%FORMAT(5E16.8)                                                                 
  2.00000000E+00  2.00000000E+00  2.00000000E+00  2.00000000E+00  2.00000000E+00
  3.00000000E+00  2.00000000E+00  4.00000000E+00  1.00000000E+00  2.00000000E+00
  3.00000000E+00  3.00000000E+00  2.00000000E+00  3.00000000E+00  2.00000000E+00
  2.00000000E+00  2.00000000E+00  2.00000000E+00  3.00000000E+00  3.00000000E+00
  1.00000000E+00  2.00000000E+00  3.00000000E+00  2.00000000E+00  3.00000000E+00
  1.00000000E+00  3.00000000E+00  3.00000000E+00  1.00000000E+00  2.00000000E+00
  3.00000000E+00  1.00000000E+00  2.00000000E+00  3.00000000E+00  1.00000000E+00
  3.00000000E+00  2.00000000E+00  3.00000000E+00  2.00000000E+00  2.00000000E+00
  2.00000000E+00  2.00000000E+00  2.00000000E+00  2.00000000E+00  2.00000000E+00
  2.00000000E+00  1.00000000E+00  3.00000000E+00  4.00000000E+00  2.00000000E+00
  4.00000000E+00  1.00000000E+00  2.00000000E+00  4.00000000E+00  1.00000000E+00
  3.00000000E+00  4.00000000E+00  1.00000000E+00  2.00000000E+00  3.00000000E+00
  4.00000000E+00  1.00000000E+00  2.00000000E+00  3.00000000E+00  4.00000000E+00
  1.00000000E+00  2.00000000E+00  4.00000000E+00  1.00000000E+00  2.00000000E+00
  3.00000000E+00  2.00000000E+00  3.00000000E+00  1.00000000E+00  2.00000000E+00
  3.00000000E+00  1.00000000E+00  2.00000000E+00  3.00000000E+00  4.00000000E+00
  1.00000000E+00  2.00000000E+00  3.00000000E+00  4.00000000E+00  1.00000000E+00
  2.00000000E+00  3.00000000E+00  4.00000000E+00  1.00000000E+00  2.00000000E+00
  4.00000000E+00  1.00000000E+00  2.00000000E+00  4.00000000E+00  1.00000000E+00
  2.00000000E+00  4.00000000E+00  2.00000000E+00  3.00000000E+00  2.00000000E+00
  1.00000000E+00  2.00000000E+00  4.00000000E+00  1.00000000E+00  2.00000000E+00
  3.00000000E+00  4.00000000E+00  2.00000000E+00  4.00000000E+00  1.00000000E+00
  2.00000000E+00  4.00000000E+00  1.00000000E+00  2.00000000E+00  3.00000000E+00
  4.00000000E+00  2.00000000E+00  2.00000000E+00  2.00000000E+00  2.00000000E+00
  2.00000000E+00  2.00000000E+00  1.00000000E+00  2.00000000E+00  3.00000000E+00
  4.00000000E+00  1.00000000E+00  2.00000000E+00  4.00000000E+00  1.00000000E+00
  2.00000000E+00  3.00000000E+00  4.00000000E+00  1.00000000E+00  2.00000000E+00
  3.00000000E+00  4.00000000E+00  2.00000000E+00  2.00000000E+00  2.00000000E+00
  1.00000000E+00  2.00000000E+00  4.00000000E+00  1.00000000E+00  2.00000000E+00
  3.00000000E+00  4.00000000E+00  1.00000000E+00  2.00000000E+00  4.00000000E+00
  1.00000000E+00  2.00000000E+00  3.00000000E+00  4.00000000E+00  1.00000000E+00
  2.00000000E+00  4.00000000E+00  1.00000000E+00  2.00000000E+00  3.00000000E+00
  4.00000000E+00  1.00000000E+00  2.00000000E+00  4.00000000E+00  1.00000000E+00
  2.00000000E+00  3.00000000E+00  4.00000000E+00  1.00000000E+00  2.00000000E+00
  3.00000000E+00  4.00000000E+00  1.00000000E+00  2.00000000E+00  3.00000000E+00
  4.00000000E+00  1.00000000E+00  2.00000000E+00  3.00000000E+00  4.00000000E+00
  1.00000000E+00  2.00000000E+00  3.00000000E+00  4.00000000E+00  1.00000000E+00
  2.00000000E+00  3.00000000E+00  4.00000000E+00  1.00000000E+00  2.00000000E+00
  4.00000000E+00  1.00000000E+00  2.00000000E+00  3.00000000E+00  2.00000000E+00
  4.00000000E+00  1.00000000E+00  2.00000000E+00  4.00000000E+00  1.00000000E+00
  2.00000000E+00  3.00000000E+00  4.00000000E+00  2.00000000E+00  2.00000000E+00
  1.00000000E+00  2.00000000E+00  3.00000000E+00  4.00000000E+00  1.00000000E+00
  2.00000000E+00  2.00000000E+00  2.00000000E+00  2.00000000E+00  2.00000000E+00
  2.00000000E+00  1.00000000E+00  3.00000000E+00  2.00000000E+00  3.00000000E+00
  3.00000000E+00  1.00000000E+00  3.00000000E+00  1.00000000E+00  3.00000000E+00
  1.00000000E+00  3.00000000E+00  3.00000000E+00  2.00000000E+00  3.00000000E+00
  3.00000000E+00  2.00000000E+00  4.00000000E+00  1.00000000E+00  2.00000000E+00
  3.00000000E+00  4.00000000E+00  3.00000000E+00  1.00000000E+00  2.00000000E+00
  3.00000000E+00  4.00000000E+00  3.00000000E+00  1.00000000E+00  2.00000000E+00
  3.00000000E+00  4.00000000E+00  1.00000000E+00  2.00000000E+00  4.00000000E+00
  1.00000000E+00  3.00000000E+00  3.00000000E+00
%FLAG DIHEDRAL_PHASE                                                            
%FORMAT(5E16.8)                                                                 
  0.00000000E+00  3.14159400E+00  3.14159400E+00  3.14159400E+00  3.14159400E+00
  0.00000000E+00  3.14159400E+00  3.14159400E+00  0.00000000E+00  3.14159400E+00
  3.14159400E+00  0.00000000E+00  3.14159400E+00  0.00000000E+00  3.14159400E+00
  3.14159400E+00  3.14159400E+00  3.14159400E+00  3.14159400E+00  0.00000000E+00
  0.00000000E+00  0.00000000E+00  0.00000000E+00  0.00000000E+00  0.00000000E+00
  3.14159400E+00  0.00000000E+00  0.00000000E+00  0.00000000E+00  3.14159400E+00
  0.00000000E+00  3.14159400E+00  3.14159400E+00  0.00000000E+00  3.14159400E+00
  0.00000000E+00  0.00000000E+00  0.00000000E+00  0.00000000E+00  0.00000000E+00
  0.00000000E+00  3.14159400E+00  3.14159400E+00  3.14159400E+00  3.14159400E+00
  3.14159400E+00  3.14159400E+00  0.00000000E+00  3.14159400E+00  3.14159400E+00
  3.14159400E+00  0.00000000E+00  3.14159400E+00  3.14159400E+00  3.14159400E+00
  3.14159400E+00  0.00000000E+00  0.00000000E+00  3.14159400E+00  0.00000000E+00
  0.00000000E+00  0.00000000E+00  3.14159400E+00  0.00000000E+00  0.00000000E+00
  0.00000000E+00  3.14159400E+00  0.00000000E+00  0.00000000E+00  0.00000000E+00
  0.00000000E+00  0.00000000E+00  0.00000000E+00  3.14159400E+00  3.14159400E+00
  0.00000000E+00  0.00000000E+00  3.14159400E+00  0.00000000E+00  3.14159400E+00
  0.00000000E+00  3.14159400E+00  0.00000000E+00  3.14159400E+00  0.00000000E+00
  0.00000000E+00  0.00000000E+00  0.00000000E+00  0.00000000E+00  3.14159400E+00
  0.00000000E+00  3.14159400E+00  3.14159400E+00  0.00000000E+00  0.00000000E+00
  3.14159400E+00  0.00000000E+00  0.00000000E+00  0.00000000E+00  3.14159400E+00
  3.14159400E+00  3.14159400E+00  0.00000000E+00  3.14159400E+00  3.14159400E+00
  3.14159400E+00  3.14159400E+00  3.14159400E+00  0.00000000E+00  3.14159400E+00
  3.14159400E+00  0.00000000E+00  0.00000000E+00  3.14159400E+00  0.00000000E+00
  0.00000000E+00  3.14159400E+00  3.14159400E+00  3.14159400E+00  3.14159400E+00
  3.14159400E+00  3.14159400E+00  0.00000000E+00  0.00000000E+00  0.00000000E+00
  3.14159400E+00  3.14159400E+00  3.14159400E+00  0.00000000E+00  3.14159400E+00
  3.14159400E+00  0.00000000E+00  0.00000000E+00  0.00000000E+00  0.00000000E+00
  0.00000000E+00  3.14159400E+00  3.14159400E+00  3.14159400E+00  3.14159400E+00
  3.14159400E+00  3.14159400E+00  0.00000000E+00  0.00000000E+00  3.14159400E+00
  0.00000000E+00  0.00000000E+00  3.14159400E+00  3.14159400E+00  0.00000000E+00
  0.00000000E+00  3.14159400E+00  0.00000000E+00  0.00000000E+00  3.14159400E+00
  3.14159400E+00  0.00000000E+00  0.00000000E+00  0.00000000E+00  0.00000000E+00
  0.00000000E+00  3.14159400E+00  3.14159400E+00  0.00000000E+00  3.14159400E+00
  0.00000000E+00  3.14159400E+00  0.00000000E+00  3.14159400E+00  3.14159400E+00
  3.14159400E+00  0.00000000E+00  0.00000000E+00  0.00000000E+00  0.00000000E+00
  0.00000000E+00  3.14159400E+00  0.00000000E+00  0.00000000E+00  0.00000000E+00
  3.14159400E+00  3.14159400E+00  0.00000000E+00  0.00000000E+00  3.14159400E+00
  3.14159400E+00  3.14159400E+00  0.00000000E+00  0.00000000E+00  3.14159400E+00
  0.00000000E+00  3.14159400E+00  3.14159400E+00  0.00000000E+00  3.14159400E+00
  3.14159400E+00  0.00000000E+00  3.14159400E+00  0.00000000E+00  3.14159400E+00
  3.14159400E+00  0.00000000E+00  3.14159400E+00  3.14159400E+00  3.14159400E+00
  3.14159400E+00  0.00000000E+00  3.14159400E+00  3.14159400E+00  0.00000000E+00
  0.00000000E+00  3.14159400E+00  3.14159400E+00  3.14159400E+00  3.14159400E+00
  3.14159400E+00  0.00000000E+00  3.14159400E+00  3.14159400E+00  0.00000000E+00
  0.00000000E+00  0.00000000E+00  3.14159400E+00  0.00000000E+00  3.14159400E+00
  0.00000000E+00  0.00000000E+00  0.00000000E+00  3.14159400E+00  0.00000000E+00
  0.00000000E+00  3.14159400E+00  0.00000000E+00  0.00000000E+00  0.00000000E+00
  0.00000000E+00  0.00000000E+00  0.00000000E+00  0.00000000E+00  0.00000000E+00
  0.00000000E+00  0.00000000E+00  0.00000000E+00  3.14159400E+00  0.00000000E+00
  0.00000000E+00  0.00000000E+00  0.00000000E+00  3.14159400E+00  0.00000000E+00
  0.00000000E+00  3.14159400E+00  0.00000000E+00
%FLAG SCEE_SCALE_FACTOR                                                         
%FORMAT(5E16.8)                                                                 
  1.20000000E+00  1.20000000E+00  1.20000000E+00  1.20000000E+00  1.20000000E+00
  1.20000000E+00  1.20000000E+00  1.20000000E+00  1.20000000E+00  1.20000000E+00
  1.20000000E+00  1.20000000E+00  1.20000000E+00  1.20000000E+00  1.20000000E+00
  1.20000000E+00  1.20000000E+00  1.20000000E+00  1.20000000E+00  1.20000000E+00
  1.20000000E+00  1.20000000E+00  1.20000000E+00  1.20000000E+00  1.20000000E+00
  1.20000000E+00  1.20000000E+00  1.20000000E+00  1.20000000E+00  1.20000000E+00
  1.20000000E+00  1.20000000E+00  1.20000000E+00  1.20000000E+00  1.20000000E+00
  1.20000000E+00  1.20000000E+00  1.20000000E+00  1.20000000E+00  1.20000000E+00
  1.20000000E+00  1.20000000E+00  1.20000000E+00  1.20000000E+00  1.20000000E+00
  1.20000000E+00  1.20000000E+00  1.20000000E+00  1.20000000E+00  1.20000000E+00
  1.20000000E+00  1.20000000E+00  1.20000000E+00  1.20000000E+00  1.20000000E+00
  1.20000000E+00  1.20000000E+00  1.20000000E+00  1.20000000E+00  1.20000000E+00
  1.20000000E+00  1.20000000E+00  1.20000000E+00  1.20000000E+00  1.20000000E+00
  1.20000000E+00  1.20000000E+00  1.20000000E+00  1.20000000E+00  1.20000000E+00
  1.20000000E+00  1.20000000E+00  1.20000000E+00  1.20000000E+00  1.20000000E+00
  1.20000000E+00  1.20000000E+00  1.20000000E+00  1.20000000E+00  1.20000000E+00
  1.20000000E+00  1.20000000E+00  1.20000000E+00  1.20000000E+00  1.20000000E+00
  1.20000000E+00  1.20000000E+00  1.20000000E+00  1.20000000E+00  1.20000000E+00
  1.20000000E+00  1.20000000E+00  1.20000000E+00  1.20000000E+00  1.20000000E+00
  1.20000000E+00  1.20000000E+00  1.20000000E+00  1.20000000E+00  1.20000000E+00
  1.20000000E+00  1.20000000E+00  1.20000000E+00  1.20000000E+00  1.20000000E+00
  1.20000000E+00  1.20000000E+00  1.20000000E+00  1.20000000E+00  1.20000000E+00
  1.20000000E+00  1.20000000E+00  1.20000000E+00  1.20000000E+00  1.20000000E+00
  1.20000000E+00  1.20000000E+00  1.20000000E+00  1.20000000E+00  1.20000000E+00
  1.20000000E+00  1.20000000E+00  1.20000000E+00  1.20000000E+00  1.20000000E+00
  1.20000000E+00  1.20000000E+00  1.20000000E+00  1.20000000E+00  1.20000000E+00
  1.20000000E+00  1.20000000E+00  1.20000000E+00  1.20000000E+00  1.20000000E+00
  1.20000000E+00  1.20000000E+00  1.20000000E+00  1.20000000E+00  1.20000000E+00
  1.20000000E+00  1.20000000E+00  1.20000000E+00  1.20000000E+00  1.20000000E+00
  1.20000000E+00  1.20000000E+00  1.20000000E+00  1.20000000E+00  1.20000000E+00
  1.20000000E+00  1.20000000E+00  1.20000000E+00  1.20000000E+00  1.20000000E+00
  1.20000000E+00  1.20000000E+00  1.20000000E+00  1.20000000E+00  1.20000000E+00
  1.20000000E+00  1.20000000E+00  1.20000000E+00  1.20000000E+00  1.20000000E+00
  1.20000000E+00  1.20000000E+00  1.20000000E+00  1.20000000E+00  1.20000000E+00
  1.20000000E+00  1.20000000E+00  1.20000000E+00  1.20000000E+00  1.20000000E+00
  1.20000000E+00  1.20000000E+00  1.20000000E+00  1.20000000E+00  1.20000000E+00
  1.20000000E+00  1.20000000E+00  1.20000000E+00  1.20000000E+00  1.20000000E+00
  1.20000000E+00  1.20000000E+00  1.20000000E+00  1.20000000E+00  1.20000000E+00
  1.20000000E+00  1.20000000E+00  1.20000000E+00  1.20000000E+00  1.20000000E+00
  1.20000000E+00  1.20000000E+00  1.20000000E+00  1.20000000E+00  1.20000000E+00
  1.20000000E+00  1.20000000E+00  1.20000000E+00  1.20000000E+00  1.20000000E+00
  1.20000000E+00  1.20000000E+00  1.20000000E+00  1.20000000E+00  1.20000000E+00
  1.20000000E+00  0.00000000E+00  0.00000000E+00  0.00000000E+00  0.00000000E+00
  1.20000000E+00  1.20000000E+00  1.20000000E+00  1.20000000E+00  1.20000000E+00
  1.20000000E+00  1.20000000E+00  1.20000000E+00  1.20000000E+00  1.20000000E+00
  1.20000000E+00  1.20000000E+00  1.20000000E+00  1.20000000E+00  1.20000000E+00
  1.20000000E+00  1.20000000E+00  1.20000000E+00  1.20000000E+00  1.20000000E+00
  1.20000000E+00  1.20000000E+00  1.20000000E+00  1.20000000E+00  1.20000000E+00
  1.20000000E+00  1.20000000E+00  1.20000000E+00  1.20000000E+00  1.20000000E+00
  1.20000000E+00  1.20000000E+00  1.20000000E+00  1.20000000E+00  1.20000000E+00
  1.20000000E+00  1.20000000E+00  1.20000000E+00
%FLAG SCNB_SCALE_FACTOR                                                         
%FORMAT(5E16.8)                                                                 
  2.00000000E+00  2.00000000E+00  2.00000000E+00  2.00000000E+00  2.00000000E+00
  2.00000000E+00  2.00000000E+00  2.00000000E+00  2.00000000E+00  2.00000000E+00
  2.00000000E+00  2.00000000E+00  2.00000000E+00  2.00000000E+00  2.00000000E+00
  2.00000000E+00  2.00000000E+00  2.00000000E+00  2.00000000E+00  2.00000000E+00
  2.00000000E+00  2.00000000E+00  2.00000000E+00  2.00000000E+00  2.00000000E+00
  2.00000000E+00  2.00000000E+00  2.00000000E+00  2.00000000E+00  2.00000000E+00
  2.00000000E+00  2.00000000E+00  2.00000000E+00  2.00000000E+00  2.00000000E+00
  2.00000000E+00  2.00000000E+00  2.00000000E+00  2.00000000E+00  2.00000000E+00
  2.00000000E+00  2.00000000E+00  2.00000000E+00  2.00000000E+00  2.00000000E+00
  2.00000000E+00  2.00000000E+00  2.00000000E+00  2.00000000E+00  2.00000000E+00
  2.00000000E+00  2.00000000E+00  2.00000000E+00  2.00000000E+00  2.00000000E+00
  2.00000000E+00  2.00000000E+00  2.00000000E+00  2.00000000E+00  2.00000000E+00
  2.00000000E+00  2.00000000E+00  2.00000000E+00  2.00000000E+00  2.00000000E+00
  2.00000000E+00  2.00000000E+00  2.00000000E+00  2.00000000E+00  2.00000000E+00
  2.00000000E+00  2.00000000E+00  2.00000000E+00  2.00000000E+00  2.00000000E+00
  2.00000000E+00  2.00000000E+00  2.00000000E+00  2.00000000E+00  2.00000000E+00
  2.00000000E+00  2.00000000E+00  2.00000000E+00  2.00000000E+00  2.00000000E+00
  2.00000000E+00  2.00000000E+00  2.00000000E+00  2.00000000E+00  2.00000000E+00
  2.00000000E+00  2.00000000E+00  2.00000000E+00  2.00000000E+00  2.00000000E+00
  2.00000000E+00  2.00000000E+00  2.00000000E+00  2.00000000E+00  2.00000000E+00
  2.00000000E+00  2.00000000E+00  2.00000000E+00  2.00000000E+00  2.00000000E+00
  2.00000000E+00  2.00000000E+00  2.00000000E+00  2.00000000E+00  2.00000000E+00
  2.00000000E+00  2.00000000E+00  2.00000000E+00  2.00000000E+00  2.00000000E+00
  2.00000000E+00  2.00000000E+00  2.00000000E+00  2.00000000E+00  2.00000000E+00
  2.00000000E+00  2.00000000E+00  2.00000000E+00  2.00000000E+00  2.00000000E+00
  2.00000000E+00  2.00000000E+00  2.00000000E+00  2.00000000E+00  2.00000000E+00
  2.00000000E+00  2.00000000E+00  2.00000000E+00  2.00000000E+00  2.00000000E+00
  2.00000000E+00  2.00000000E+00  2.00000000E+00  2.00000000E+00  2.00000000E+00
  2.00000000E+00  2.00000000E+00  2.00000000E+00  2.00000000E+00  2.00000000E+00
  2.00000000E+00  2.00000000E+00  2.00000000E+00  2.00000000E+00  2.00000000E+00
  2.00000000E+00  2.00000000E+00  2.00000000E+00  2.00000000E+00  2.00000000E+00
  2.00000000E+00  2.00000000E+00  2.00000000E+00  2.00000000E+00  2.00000000E+00
  2.00000000E+00  2.00000000E+00  2.00000000E+00  2.00000000E+00  2.00000000E+00
  2.00000000E+00  2.00000000E+00  2.00000000E+00  2.00000000E+00  2.00000000E+00
  2.00000000E+00  2.00000000E+00  2.00000000E+00  2.00000000E+00  2.00000000E+00
  2.00000000E+00  2.00000000E+00  2.00000000E+00  2.00000000E+00  2.00000000E+00
  2.00000000E+00  2.00000000E+00  2.00000000E+00  2.00000000E+00  2.00000000E+00
  2.00000000E+00  2.00000000E+00  2.00000000E+00  2.00000000E+00  2.00000000E+00
  2.00000000E+00  2.00000000E+00  2.00000000E+00  2.00000000E+00  2.00000000E+00
  2.00000000E+00  2.00000000E+00  2.00000000E+00  2.00000000E+00  2.00000000E+00
  2.00000000E+00  2.00000000E+00  2.00000000E+00  2.00000000E+00  2.00000000E+00
  2.00000000E+00  2.00000000E+00  2.00000000E+00  2.00000000E+00  2.00000000E+00
  2.00000000E+00  0.00000000E+00  0.00000000E+00  0.00000000E+00  0.00000000E+00
  2.00000000E+00  2.00000000E+00  2.00000000E+00  2.00000000E+00  2.00000000E+00
  2.00000000E+00  2.00000000E+00  2.00000000E+00  2.00000000E+00  2.00000000E+00
  2.00000000E+00  2.00000000E+00  2.00000000E+00  2.00000000E+00  2.00000000E+00
  2.00000000E+00  2.00000000E+00  2.00000000E+00  2.00000000E+00  2.00000000E+00
  2.00000000E+00  2.00000000E+00  2.00000000E+00  2.00000000E+00  2.00000000E+00
  2.00000000E+00  2.00000000E+00  2.00000000E+00  2.00000000E+00  2.00000000E+00
  2.00000000E+00  2.00000000E+00  2.00000000E+00  2.00000000E+00  2.00000000E+00
  2.00000000E+00  2.00000000E+00  2.00000000E+00
%FLAG SOLTY                                                                     
%FORMAT(5E16.8)                                                                 
  0.00000000E+00  0.00000000E+00  0.00000000E+00  0.00000000E+00  0.00000000E+00
  0.00000000E+00  0.00000000E+00  0.00000000E+00  0.00000000E+00  0.00000000E+00
  0.00000000E+00  0.00000000E+00  0.00000000E+00  0.00000000E+00  0.00000000E+00
  0.00000000E+00  0.00000000E+00  0.00000000E+00  0.00000000E+00  0.00000000E+00
  0.00000000E+00  0.00000000E+00  0.00000000E+00  0.00000000E+00  0.00000000E+00
  0.00000000E+00  0.00000000E+00  0.00000000E+00  0.00000000E+00  0.00000000E+00
  0.00000000E+00  0.00000000E+00  0.00000000E+00  0.00000000E+00  0.00000000E+00
  0.00000000E+00  0.00000000E+00  0.00000000E+00  0.00000000E+00  0.00000000E+00
  0.00000000E+00  0.00000000E+00  0.00000000E+00  0.00000000E+00  0.00000000E+00
  0.00000000E+00  0.00000000E+00  0.00000000E+00  0.00000000E+00  0.00000000E+00
  0.00000000E+00  0.00000000E+00  0.00000000E+00  0.00000000E+00  0.00000000E+00
  0.00000000E+00  0.00000000E+00  0.00000000E+00  0.00000000E+00  0.00000000E+00
  0.00000000E+00  0.00000000E+00  0.00000000E+00  0.00000000E+00  0.00000000E+00
  0.00000000E+00  0.00000000E+00  0.00000000E+00  0.00000000E+00  0.00000000E+00
  0.00000000E+00  0.00000000E+00  0.00000000E+00  0.00000000E+00  0.00000000E+00
  0.00000000E+00  0.00000000E+00  0.00000000E+00  0.00000000E+00  0.00000000E+00
%FLAG LENNARD_JONES_ACOEF                                                       
%FORMAT(5E16.8)                                                                 
  9.44293233E+05  2.12601181E+03  1.39982777E-01  9.95480466E+05  2.56678134E+03
  1.04308023E+06  2.01791425E+04  9.14716912E+00  2.27401052E+04  2.01823541E+02
  8.96776989E+04  1.07193646E+02  9.71708117E+04  1.41077189E+03  7.51607703E+03
  6.20665997E+04  5.94667300E+01  6.78771368E+04  8.79040886E+02  4.98586848E+03
  3.25969625E+03  2.02752779E+06  5.85957523E+03  2.11351845E+06  4.90026081E+04
  2.02574546E+05  1.42615819E+05  4.26366419E+06  8.82619071E+05  2.27577561E+03
  9.24822270E+05  2.01619733E+04  8.61541883E+04  6.01816484E+04  1.87390085E+06
  8.19971662E+05  6.06829342E+05  1.02595236E+03  6.47841731E+05  1.12780457E+04
  5.44261042E+04  3.69471530E+04  1.33368524E+06  5.74393458E+05  3.79876399E+05
  7.44975864E+05  1.40467023E+03  7.91544157E+05  1.45985502E+04  6.82786631E+04
  4.66922514E+04  1.62294350E+06  7.01803794E+05  4.71003287E+05  5.81803229E+05
  0.00000000E+00  0.00000000E+00  0.00000000E+00  0.00000000E+00  0.00000000E+00
  0.00000000E+00  0.00000000E+00  0.00000000E+00  0.00000000E+00  0.00000000E+00
  0.00000000E+00  7.91627154E+04  8.90987508E+01  8.59947003E+04  1.21014911E+03
  6.55825601E+03  4.33325458E+03  1.79659945E+05  7.62451550E+04  4.77908183E+04
  6.00750218E+04  0.00000000E+00  5.71629601E+03  1.99687520E+03  1.39075623E-01
  2.40641915E+03  8.79569027E+00  1.01583521E+02  5.65363965E+01  5.48504371E+03
  2.13359429E+03  9.67470780E+02  1.32258381E+03  0.00000000E+00  8.45092258E+01
  1.38032635E-01  5.46147253E+04  4.90239937E+01  5.98885646E+04  7.50063100E+02
  4.33325458E+03  2.82099197E+03  1.26117560E+05  5.30987710E+04  3.23283631E+04
  4.09427581E+04  0.00000000E+00  3.76169105E+03  4.66530723E+01  2.43828624E+03
  6.58473870E+04  6.63368273E+01  7.18621074E+04  9.55000044E+02  5.34045360E+03
  3.50301067E+03  1.50723105E+05  6.37148278E+04  3.93690817E+04  4.96707306E+04
  0.00000000E+00  4.64559155E+03  6.30215200E+01  3.03448006E+03  3.76169105E+03
  4.40558796E+05  8.04104415E+02  4.68765736E+05  8.49772617E+03  4.01177264E+04
  2.73743983E+04  9.62298009E+05  4.15619987E+05  2.77714192E+05  3.43429340E+05
  0.00000000E+00  3.52764488E+04  7.57456983E+02  2.39882920E+04  2.91349907E+04
  2.02652992E+05  9.84684600E+05  2.53456440E+03  1.03184851E+06  2.24743442E+04
  9.60832554E+04  6.71095195E+04  2.09089895E+06  9.14863930E+05  6.40712560E+05
  7.82881336E+05  0.00000000E+00  8.50294791E+04  2.37627062E+03  5.92092559E+04
  7.10513128E+04  4.63627012E+05  1.02073671E+06  8.11497350E+05  1.94008400E+03
  8.53193737E+05  1.78601506E+04  7.80065389E+04  5.42099106E+04  1.73376823E+06
  7.56463928E+05  5.24402060E+05  6.42430744E+05  0.00000000E+00  6.89371259E+04
  1.82074552E+03  4.77581094E+04  5.74592031E+04  3.80155513E+05  8.43969952E+05
  6.96551276E+05  8.64679274E+04  1.00417924E+02  9.38067954E+04  1.34169202E+03
  7.20681791E+03  4.77162373E+03  1.95762765E+05  8.31715633E+04  5.23449021E+04
  6.57310418E+04  0.00000000E+00  6.28513799E+03  9.52021108E+01  4.14474284E+03
  5.11317150E+03  3.86097375E+04  9.27554496E+04  7.52549148E+04  6.90855956E+03
  8.14793385E+05  1.71845864E+03  8.61458248E+05  1.68636880E+04  7.63694318E+04
  5.26221036E+04  1.75889445E+06  7.63791460E+05  5.20462539E+05  6.40405042E+05
  0.00000000E+00  6.73331169E+04  1.61552701E+03  4.62444096E+04  5.58833643E+04
  3.78460396E+05  8.52084164E+05  7.01106848E+05  7.35931098E+04  7.02078680E+05
  1.88178855E+03  1.37574453E-01  2.26409483E+03  8.45902425E+00  9.64710720E+01
  5.38411501E+01  5.15374979E+03  2.00740581E+03  9.14858779E+02  1.24900897E+03
  0.00000000E+00  8.03166617E+01  1.36422278E-01  4.44659845E+01  5.99788431E+01
  7.15600927E+02  2.23577481E+03  1.71458823E+03  9.04434904E+01  1.52360475E+03
  1.34728399E-01  5.99897901E+05  1.11043914E+03  6.37913494E+05  1.16505362E+04
  5.47803235E+04  3.74148715E+04  1.30884564E+06  5.65590822E+05  3.78641356E+05
  4.68011805E+05  0.00000000E+00  4.81820985E+04  1.04581567E+03  3.27958584E+04
  3.98127143E+04  2.76207447E+05  6.30925504E+05  5.17507491E+05  5.27277400E+04
  5.15491878E+05  9.87857350E+02  3.76435470E+05  9.33217616E+04  1.05103439E+02
  1.01372942E+05  1.42703904E+03  7.73223568E+03  5.10916075E+03  2.11783234E+05
  8.98799076E+04  5.63419090E+04  7.08225575E+04  0.00000000E+00  6.73963720E+03
  9.96885613E+01  4.43530964E+03  5.47737117E+03  4.15877422E+04  1.00235148E+05
  8.12662403E+04  7.41026906E+03  7.93773615E+04  9.47421632E+01  5.68021765E+04
  7.94617769E+03  6.89296946E+05  1.54161417E+03  7.26877088E+05  1.46820101E+04
  6.53734853E+04  4.52250254E+04  1.48082758E+06  6.44468276E+05  4.42689091E+05
  5.43595012E+05  0.00000000E+00  5.77011015E+04  1.44810670E+03  3.97899542E+04
  4.79847950E+04  3.21445185E+05  7.18991463E+05  5.92438683E+05  6.30298721E+04
  5.94682930E+05  1.36475542E+03  4.37717034E+05  6.80216136E+04  5.03152404E+05
  2.40872585E+02  2.48828086E-03  3.07630260E+02  4.94997704E-01  9.22638396E+00
  4.62642987E+00  7.35778500E+02  2.72753051E+02  1.02912387E+02  1.47660648E+02
  0.00000000E+00  7.46295598E+00  2.56436526E-03  3.70012486E+00  5.28189878E+00
  8.33610614E+01  3.03553352E+02  2.25372434E+02  8.53132435E+00  1.89434762E+02
  2.61760843E-03  1.15813907E+02  8.80612241E+00  1.74176419E+02  1.10360882E-05
  7.19825646E+04  7.49206038E+01  7.84511674E+04  1.06023582E+03  5.87454193E+03
  3.86158714E+03  1.64354276E+05  6.95568610E+04  4.31596374E+04  5.43945007E+04
  0.00000000E+00  5.11317150E+03  7.11423819E+01  3.34719214E+03  4.14474284E+03
  3.19160477E+04  7.75673747E+04  6.27751680E+04  5.62610481E+03  6.11299385E+04
  6.76796831E+01  4.36069364E+04  6.02863188E+03  5.24591488E+04  6.05535196E+00
  4.56536476E+03  9.50022877E+05  2.02114743E+03  1.00404584E+06  1.97462273E+04
  8.91997078E+04  6.14989540E+04  2.04935397E+06  8.90213356E+05  6.07328148E+05
  7.47063186E+05  0.00000000E+00  7.86579432E+04  1.89985810E+03  5.40546746E+04
  6.53016946E+04  4.41532129E+05  9.93125065E+05  8.17329084E+05  8.59636060E+04
  8.18751801E+05  1.79157166E+03  6.01376873E+05  9.27277603E+04  6.93394194E+05
  2.23617883E+02  7.14263282E+04  9.54790629E+05  6.43853349E+04  5.78352684E+01
  7.06006146E+04  8.84544347E+02  5.10916075E+03  3.32626784E+03  1.48672098E+05
  6.25963552E+04  3.81142515E+04  4.82692694E+04  0.00000000E+00  4.43530964E+03
  5.50376371E+01  2.87505342E+03  3.57795711E+03  2.82810778E+04  6.97998263E+04
  5.63013422E+04  4.88692384E+03  5.45183252E+04  5.24570081E+01  3.86646725E+04
  5.22955465E+03  4.69084694E+04  4.36660257E+00  3.94664935E+03  6.37258620E+04
  3.39005767E+03  4.38980798E+04  3.08443147E+01  4.86195279E+04  5.37501284E+02
  3.32626784E+03  2.13132861E+03  1.03252037E+05  4.31073477E+04  2.54464874E+04
  3.24843610E+04  0.00000000E+00  2.87505342E+03  2.94601572E+01  1.83362350E+03
  2.30087577E+03  1.89874158E+04  4.80619274E+04  3.85565555E+04  3.17496391E+03
  3.69926172E+04  2.81680913E+01  2.59855087E+04  3.39005767E+03  3.19666529E+04
  2.07292270E+00  2.54392426E+03  4.32678629E+04  2.16218723E+03  1.35510742E+03
  5.18220260E+05  1.06722540E+03  5.48478208E+05  1.06013455E+04  4.83404799E+04
  3.32551339E+04  1.12086734E+06  4.86295154E+05  3.30296908E+05  4.06752008E+05
  0.00000000E+00  4.26018274E+04  1.00363099E+03  2.92109361E+04  3.53289728E+04
  2.40318810E+05  5.42502534E+05  4.46121722E+05  4.65732396E+04  4.46307018E+05
  9.46795083E+02  3.27367585E+05  5.02224902E+04  3.78207390E+05  1.16469347E+02
  3.86549715E+04  5.20510209E+05  3.44374471E+04  2.33261683E+04  2.83662575E+05
  2.42464484E+06  7.99316173E+03  2.51227948E+06  6.25619848E+04  2.48905172E+05
  1.76829856E+05  5.04212449E+06  2.22745283E+06  1.61491997E+06  1.95594595E+06
  0.00000000E+00  2.21299488E+05  7.46911161E+03  1.56786266E+05  1.86501148E+05
  1.16138136E+06  2.48558450E+06  2.06784094E+06  2.40822878E+05  2.10945362E+06
  7.00727766E+03  1.57866258E+06  2.60860942E+05  1.77138677E+06  1.05833478E+03
  2.03097588E+05  2.45686659E+06  1.84820254E+05  1.29617879E+05  1.34566835E+06
  5.92702883E+06  9.53586341E+05  2.05956322E+03  1.00713741E+06  1.99671374E+04
  8.98060491E+04  6.19803600E+04  2.05449504E+06  8.92954421E+05  6.10454299E+05
  7.50514003E+05  0.00000000E+00  7.92148074E+04  1.93556667E+03  5.44940453E+04
  6.57976999E+04  4.43641379E+05  9.96191545E+05  8.20152428E+05  8.65595848E+04
  8.22085792E+05  1.82491629E+03  6.04208667E+05  9.33839501E+04  6.96017793E+05
  2.29317644E+02  7.19580450E+04  9.58637891E+05  6.42436358E+04  4.36678042E+04
  5.22690526E+05  2.46139748E+06  9.62429652E+05  8.97750460E+05  2.28331226E+03
  9.41257953E+05  2.03696482E+04  8.73875986E+04  6.09861363E+04  1.90820499E+06
  8.34543970E+05  5.83493927E+05  7.13267446E+05  0.00000000E+00  7.73168790E+04
  2.14105766E+03  5.37939286E+04  6.45801516E+04  4.22347898E+05  9.31115275E+05
  7.69642101E+05  8.43518904E+04  7.76656876E+05  2.01475241E+03  5.74782316E+05
  9.11435380E+04  6.55497149E+05  2.72118326E+02  7.05112106E+04  9.05243612E+05
  6.34160397E+04  4.36276732E+04  4.94433451E+05  2.26961936E+06  9.08092643E+05
  8.49322032E+05  5.97535946E+04  5.54891833E+01  6.54320462E+04  8.33884191E+02
  4.77162373E+03  3.11326280E+03  1.37628606E+05  5.80137671E+04  3.54741307E+04
  4.48767761E+04  0.00000000E+00  4.14474284E+03  5.27791288E+01  2.69265440E+03
  3.34719214E+03  2.63019673E+04  6.46910138E+04  5.22195041E+04  4.56536476E+03
  5.06296765E+04  5.02830284E+01  3.59538577E+04  4.88692384E+03  4.35368956E+04
  4.25484751E+00  3.69092714E+03  5.91752946E+04  3.17496391E+03  2.02982706E+03
  3.19887757E+04  1.70862239E+05  5.96470418E+04  5.87815925E+04  2.97255425E+03
%FLAG LENNARD_JONES_BCOEF                                                       
%FORMAT(5E16.8)                                                                 
  8.01323529E+02  2.09604198E+01  9.37598976E-02  7.36907417E+02  2.06278363E+01
  6.75612247E+02  6.45756063E+01  7.57919667E-01  6.13981767E+01  3.56012899E+00
  1.36131731E+02  2.59456373E+00  1.26919150E+02  9.41257003E+00  2.17257828E+01
  1.13252061E+02  1.93248820E+00  1.06076943E+02  7.42992380E+00  1.76949863E+01
  1.43076527E+01  1.33303578E+03  3.95051895E+01  1.21899948E+03  1.14243284E+02
  2.32280910E+02  1.94896900E+02  2.19459223E+03  6.53361429E+02  1.82891803E+01
  5.99015525E+02  5.44372326E+01  1.12529845E+02  9.40505980E+01  1.08079689E+03
  5.31102864E+02  6.77220874E+02  1.53505284E+01  6.26720080E+02  5.08951803E+01
  1.11805549E+02  9.21192136E+01  1.13979741E+03  5.55666448E+02  5.64885984E+02
  7.50714425E+02  1.79702257E+01  6.93079947E+02  5.79323581E+01  1.25287818E+02
  1.03606917E+02  1.25793819E+03  6.14502845E+02  6.29300710E+02  6.99746810E+02
  0.00000000E+00  0.00000000E+00  0.00000000E+00  0.00000000E+00  0.00000000E+00
  0.00000000E+00  0.00000000E+00  0.00000000E+00  0.00000000E+00  0.00000000E+00
  0.00000000E+00  1.26451907E+02  2.33864085E+00  1.18043746E+02  8.61880722E+00
  2.00642027E+01  1.63092814E+01  2.16269171E+02  1.04660679E+02  1.03580945E+02
  1.16187983E+02  0.00000000E+00  1.85196588E+01  1.91501910E+01  8.81020142E-02
  1.88289189E+01  7.00640590E-01  2.38106889E+00  1.77633303E+00  3.60322711E+01
  1.66942130E+01  1.40526804E+01  1.64383587E+01  0.00000000E+00  2.14713966E+00
  8.27430886E-02  1.05031585E+02  1.73473071E+00  9.85097219E+01  6.78541827E+00
  1.63092814E+01  1.31591746E+01  1.81199404E+02  8.73413012E+01  8.51921330E+01
  9.59185913E+01  0.00000000E+00  1.50233639E+01  1.59532201E+00  1.20953369E+01
  1.15327881E+02  2.01792524E+00  1.07908863E+02  7.65648470E+00  1.81057616E+01
  1.46638650E+01  1.98088334E+02  9.56748258E+01  9.40124296E+01  1.05648788E+02
  0.00000000E+00  1.66953734E+01  1.85418331E+00  1.34932874E+01  1.50233639E+01
  4.57799165E+02  1.07818172E+01  4.22953952E+02  3.50499261E+01  7.61559599E+01
  6.29083119E+01  7.68124812E+02  3.75002059E+02  3.83190460E+02  4.26325155E+02
  0.00000000E+00  7.06034742E+01  9.86495788E+00  5.82214886E+01  6.41639489E+01
  2.59697739E+02  7.30206155E+02  2.04226110E+01  6.69494459E+02  6.08139360E+01
  1.25742895E+02  1.05087646E+02  1.20800124E+03  5.93591333E+02  6.20970728E+02
  6.86742760E+02  0.00000000E+00  1.16947855E+02  1.86418091E+01  9.75893223E+01
  1.06903901E+02  4.19082844E+02  6.63431737E+02  6.48597119E+02  1.74825352E+01
  5.95658566E+02  5.30440533E+01  1.10856114E+02  9.24130897E+01  1.07629402E+03
  5.28126496E+02  5.49675335E+02  6.08686716E+02  0.00000000E+00  1.03031170E+02
  1.59661159E+01  8.57562161E+01  9.40636541E+01  3.71304925E+02  5.90251928E+02
  5.24668528E+02  1.34516705E+02  2.52706841E+00  1.25489661E+02  9.23714573E+00
  2.14083478E+01  1.74198525E+01  2.29782888E+02  1.11262422E+02  1.10338858E+02
  1.23703833E+02  0.00000000E+00  1.97659043E+01  2.31961108E+00  1.60512210E+01
  1.78280753E+01  7.51823196E+01  1.24325688E+02  1.09570372E+02  2.10929191E+01
  7.37244936E+02  1.86646683E+01  6.78964813E+02  5.84691813E+01  1.24425821E+02
  1.03284425E+02  1.22973599E+03  6.01987997E+02  6.21191325E+02  6.89389438E+02
  0.00000000E+00  1.15508247E+02  1.70603664E+01  9.57256348E+01  1.05230082E+02
  4.20258854E+02  6.72777963E+02  5.97113873E+02  1.22913863E+02  6.77820248E+02
  1.76168249E+01  8.30374121E-02  1.73073921E+01  6.51126010E-01  2.19888978E+00
  1.64271443E+00  3.30984635E+01  1.53451874E+01  1.29497639E+01  1.51381989E+01
  0.00000000E+00  1.98360701E+00  7.79521441E-02  1.47593342E+00  1.71416196E+00
  9.08649254E+00  1.71355763E+01  1.46824710E+01  2.14252117E+00  1.57004457E+01
  7.34107347E-02  6.15165511E+02  1.45902714E+01  5.68167388E+02  4.72594809E+01
  1.02477444E+02  8.46911674E+01  1.03157656E+03  5.03752097E+02  5.15240418E+02
  5.73100668E+02  0.00000000E+00  9.50181887E+01  1.33482420E+01  7.83922976E+01
  8.63723599E+01  3.49131956E+02  5.62969425E+02  4.98871431E+02  1.01173582E+02
  5.64804067E+02  1.22938581E+01  4.69350655E+02  1.48987394E+02  2.75631727E+00
  1.39078880E+02  1.01563736E+01  2.36414051E+01  1.92174397E+01  2.54804909E+02
  1.23310980E+02  1.22044000E+02  1.36896727E+02  0.00000000E+00  2.18216157E+01
  2.53060240E+00  1.77023375E+01  1.96722815E+01  8.31877412E+01  1.37787728E+02
  1.21392023E+02  2.32899892E+01  1.36094315E+02  2.33785449E+00  1.11953944E+02
  2.57122925E+01  5.88797748E+02  1.53501807E+01  5.41546250E+02  4.73716383E+01
  9.99600502E+01  8.31409640E+01  9.79758754E+02  4.80149098E+02  4.97456336E+02
  5.51505564E+02  0.00000000E+00  9.28465134E+01  1.40251151E+01  7.71010455E+01
  8.46691831E+01  3.36306318E+02  5.36620538E+02  4.76608379E+02  9.87712192E+01
  5.41675626E+02  1.29026271E+01  4.51916854E+02  1.09393126E+02  4.32634597E+02
  5.21867651E+00  9.24653616E-03  5.28230309E+00  1.30416027E-01  5.63047631E-01
  3.98705627E-01  1.03548588E+01  4.68342836E+00  3.59619399E+00  4.30971229E+00
  0.00000000E+00  5.00648264E-01  8.84911469E-03  3.52521383E-01  4.21184434E-01
  2.56783379E+00  5.22789272E+00  4.40751799E+00  5.44840215E-01  4.58384710E+00
  8.47240681E-03  3.48534600E+00  5.90150328E-01  3.81654050E+00  4.55498033E-04
  1.22733283E+02  2.18279029E+00  1.14759990E+02  8.21131314E+00  1.93285102E+01
  1.56709129E+01  2.10544132E+02  1.01749214E+02  1.00191339E+02  1.12531834E+02
  0.00000000E+00  1.78280753E+01  2.00519257E+00  1.44244612E+01  1.60512210E+01
  6.83552458E+01  1.13692208E+02  1.00073628E+02  1.90347353E+01  1.12023534E+02
  1.85338491E+00  9.20079458E+01  2.10068861E+01  9.01089277E+01  4.59018960E-01
  1.71467049E+01  8.52351781E+02  2.16727250E+01  7.84821174E+02  6.77417777E+01
  1.43978034E+02  1.19549672E+02  1.42122969E+03  6.95843022E+02  7.18465865E+02
  7.97222803E+02  0.00000000E+00  1.33669929E+02  1.98086835E+01  1.10810025E+02
  1.21793651E+02  4.86017154E+02  7.77671659E+02  6.90283231E+02  1.42233990E+02
  7.83721154E+02  1.82287422E+01  6.53166727E+02  1.57492664E+02  6.26253907E+02
  5.33233396E+00  1.29650812E+02  9.06156687E+02  1.23751804E+02  2.04464126E+00
  1.16065835E+02  7.99614292E+00  1.92174397E+01  1.55059847E+01  2.13489607E+02
  1.02907011E+02  1.00379343E+02  1.13016701E+02  0.00000000E+00  1.77023375E+01
  1.88031730E+00  1.42525182E+01  1.58996004E+01  6.86000827E+01  1.14981426E+02
  1.01040256E+02  1.89134207E+01  1.12788003E+02  1.73959275E+00  9.23664132E+01
  2.08590256E+01  9.08431526E+01  4.15568027E-01  1.69967767E+01  1.30560951E+02
  1.67944276E+01  1.02183511E+02  1.49316673E+00  9.63175726E+01  6.23319187E+00
  1.55059847E+01  1.24121196E+01  1.77914489E+02  8.53976841E+01  8.20190196E+01
  9.27138098E+01  0.00000000E+00  1.42525182E+01  1.37568430E+00  1.13821349E+01
  1.27501481E+01  5.62094831E+01  9.54115851E+01  8.36149973E+01  1.52447987E+01
  9.29071597E+01  1.27474859E+00  7.57220777E+01  1.67944276E+01  7.49920368E+01
  2.86326700E-01  1.36459692E+01  1.07581642E+02  1.34124560E+01  1.06181419E+01
  4.79881022E+02  1.20051375E+01  4.42179058E+02  3.78372494E+01  8.07968711E+01
  6.70144433E+01  8.01230425E+02  3.92047541E+02  4.03897559E+02  4.48425641E+02
  0.00000000E+00  7.49896074E+01  1.09750525E+01  6.20954392E+01  6.82892701E+01
  2.73330984E+02  4.38146883E+02  3.88758656E+02  7.98066064E+01  4.41089616E+02
  1.01016461E+01  3.67361018E+02  8.83545880E+01  3.52573684E+02  2.93355636E+00
  7.27065100E+01  5.10021392E+02  7.31636661E+01  6.02145835E+01  2.87011518E+02
  1.38408246E+03  4.38086511E+01  1.26186814E+03  1.22562000E+02  2.44465480E+02
  2.06052732E+02  2.26594113E+03  1.11880536E+03  1.19084707E+03  1.31118969E+03
  0.00000000E+00  2.27897041E+02  3.99223009E+01  1.91823801E+02  2.09213275E+02
  8.01205506E+02  1.25053147E+03  1.11602383E+03  2.41980856E+02  1.27866413E+03
  3.66437854E+01  1.07567582E+03  2.68501076E+02  1.01742664E+03  1.17912994E+01
  2.22220704E+02  1.47749517E+03  2.26004082E+02  1.89266590E+02  8.33544600E+02
  2.33259779E+03  8.43016687E+02  2.15976454E+01  7.75965878E+02  6.72475934E+01
  1.42617112E+02  1.18480231E+02  1.40479403E+03  6.87991684E+02  7.11091246E+02
  7.88832443E+02  0.00000000E+00  1.32424984E+02  1.97380125E+01  1.09835130E+02
  1.20690226E+02  4.80939874E+02  7.68900328E+02  6.82622272E+02  1.40899023E+02
  7.75261695E+02  1.81620725E+01  6.46321327E+02  1.56025608E+02  6.19405188E+02
  5.33073545E+00  1.28466555E+02  8.96356641E+02  1.29412081E+02  1.06694109E+02
  5.04545572E+02  1.45992477E+03  8.86629877E+02  6.73934129E+02  1.87363491E+01
  6.18067719E+02  5.59621097E+01  1.15911684E+02  9.68317709E+01  1.11546536E+03
  5.47995038E+02  5.72796552E+02  6.33599808E+02  0.00000000E+00  1.07792209E+02
  1.71039731E+01  8.99118321E+01  9.85144068E+01  3.86628088E+02  6.12468585E+02
  5.44830041E+02  1.14599119E+02  6.20851625E+02  1.57231024E+01  5.19385932E+02
  1.27000718E+02  4.95260330E+02  4.78443613E+00  1.04776275E+02  7.17661669E+02
  1.05935811E+02  8.78666889E+01  4.04310927E+02  1.15504682E+03  7.09588248E+02
  5.65406768E+02  1.11822890E+02  1.87851879E+00  1.04805976E+02  7.28222760E+00
  1.74198525E+01  1.40708155E+01  1.92666848E+02  9.29237250E+01  9.08337343E+01
  1.02213609E+02  0.00000000E+00  1.60512210E+01  1.72712191E+00  1.29374769E+01
  1.44244612E+01  6.20528043E+01  1.03827676E+02  9.12729468E+01  1.71467049E+01
  1.01949445E+02  1.59752321E+00  8.35449674E+01  1.89134207E+01  8.20891825E+01
  3.84771529E-01  1.54173833E+01  1.18009316E+02  1.52447987E+01  1.21893856E+01
  6.61407978E+01  2.03823936E+02  1.16962018E+02  9.56653235E+01  1.38359132E+01
%FLAG BONDS_INC_HYDROGEN                                                        
%FORMAT(10I8)                                                                   
   12435   12432      80   12441   12438      80   12462   12459      80   12471
   12468      81   12483   12480      82   12486   12480      82   12510   12507
      80   12513   12504      80   12519   12516      83   12525   12522      83
   12528   12495      80   12531   12489      82   12543   12540      84   12546
   12537      85   12549   12534      82   12561   12558      81   12564   12558
      81   12573   12570      84   12591   12588      83   12594   12585      86
   12600   12597      83   12603   12582      86   12606   12579      87   12615
   12612      86   12621   12618      86   12624   12618      86   12657   12654
      86   12660   12654      86   12687   12669      86   12693   12690      83
   12696   12666      86   12699   12663      86   12708   12705      87   12720
   12714      88   12735   12732      89   12738   12732      89   12747   12744
      90   12357   12354      91   12363   12360      92   12369   12366      93
   12372   12366      93   12381   12378      94   12387   12384      94   12393
   12390      94   12399   12396      94   12405   12402      94   12300   12297
      91   12306   12303      95   12312   12309      96   12315   12309      96
   12321   12318      97   12327   12324      93   12330   12324      93   12333
   12324      93   12339   12336      93   12342   12336      93   12345   12336
      93   12240   12237      91   12246   12243      95   12252   12249      93
   12255   12249      93   12264   12261      94   12270   12267      94   12276
   12273      94   12282   12279      94   12288   12285      94   12201   12198
      98   12204   12198      98   12210   12207      93   12213   12207      93
   12219   12216      93   12222   12216      93   12228   12225      95   12141
   12138      91   12147   12144      95   12153   12150      97   12159   12156
      93   12162   12156      93   12165   12156      93   12171   12168      96
   12174   12168      96   12180   12177      93   12183   12177      93   12186
   12177      93   12084   12081      91   12090   12087      95   12096   12093
      97   12102   12099      93   12105   12099      93   12108   12099      93
   12114   12111      96   12117   12111      96   12123   12120      93   12126
   12120      93   12129   12120      93   12027   12024      91   12033   12030
      95   12039   12036      97   12045   12042      93   12048   12042      93
   12051   12042      93   12057   12054      96   12060   12054      96   12066
   12063      93   12069   12063      93   12072   12063      93   11961   11958
      91   11967   11964      95   11973   11970      99   11976   11970      99
   11982   11979      99   11985   11979      99   11991   11988      99   11994
   11988      99   12000   11997     100   12003   11997     100   12009   12006
     101   12012   12006     101   12015   12006     101   11889   11886      91
   11895   11892      95   11901   11898      99   11904   11898      99   11910
   11907      99   11913   11907      99   11919   11916     102   11922   11916
     102   11928   11925     103   11937   11934     103   11940   11934     103
   11946   11943     103   11949   11943     103   11829   11826      91   11835
   11832      95   11841   11838      93   11844   11838      93   11853   11850
      94   11859   11856      94   11865   11862      94   11871   11868      94
   11877   11874      94   11763   11760      91   11769   11766      95   11775
   11772      99   11778   11772      99   11784   11781      99   11787   11781
      99   11793   11790      99   11796   11790      99   11802   11799     100
   11805   11799     100   11811   11808     101   11814   11808     101   11817
   11808     101   11724   11721      98   11727   11721      98   11733   11730
      93   11736   11730      93   11742   11739      93   11745   11739      93
   11751   11748      95   11658   11655      91   11664   11661      95   11670
   11667      93   11673   11667      93   11682   11679      94   11688   11685
      94   11697   11694     104   11703   11700      94   11709   11706      94
   11613   11610      91   11619   11616      95   11625   11622      96   11628
   11622      96   11634   11631      96   11637   11631      96   11568   11565
      91   11574   11571      95   11580   11577      96   11583   11577      96
   11589   11586      96   11592   11586      96   11508   11505      91   11514
   11511      95   11520   11517      93   11523   11517      93   11532   11529
      94   11538   11535      94   11544   11541      94   11550   11547      94
   11556   11553      94   11442   11439      91   11448   11445      95   11454
   11451      99   11457   11451      99   11463   11460      99   11466   11460
      99   11472   11469      99   11475   11469      99   11481   11478     100
   11484   11478     100   11490   11487     101   11493   11487     101   11496
   11487     101   11370   11367      91   11376   11373      95   11382   11379
      99   11385   11379      99   11391   11388      99   11394   11388      99
   11400   11397     102   11403   11397     102   11409   11406     103   11418
   11415     103   11421   11415     103   11427   11424     103   11430   11424
     103   11313   11310      91   11319   11316      95   11325   11322      96
   11328   11322      96   11334   11331      97   11340   11337      93   11343
   11337      93   11346   11337      93   11352   11349      93   11355   11349
      93   11358   11349      93   11250   11247      91   11256   11253      95
   11262   11259      93   11265   11259      93   11274   11271      94   11280
   11277      94   11289   11286     104   11295   11292      94   11301   11298
      94   11178   11175      91   11184   11181      95   11190   11187      93
   11193   11187      93   11202   11199     105   11208   11205     106   11217
   11214      94   11223   11220      94   11229   11226      94   11235   11232
      94   11133   11130      91   11139   11136      95   11145   11142      96
   11148   11142      96   11154   11151      96   11157   11151      96   11082
   11079      91   11088   11085      95   11094   11091      93   11097   11091
      93   11109   11106     107   11115   11112     106   11121   11118     105
   11031   11028      91   11037   11034      95   11043   11040      93   11046
   11040      93   11058   11055     107   11064   11061     106   11070   11067
     105   10986   10983      91   10992   10989      95   10998   10995      96
   11001   10995      96   11007   11004      96   11010   11004      96   10920
   10917      91   10926   10923      95   10932   10929      99   10935   10929
      99   10941   10938      99   10944   10938      99   10950   10947      99
   10953   10947      99   10959   10956     100   10962   10956     100   10968
   10965     101   10971   10965     101   10974   10965     101   10890   10887
      91   10896   10893      95   10902   10899      93   10905   10899      93
   10908   10899      93   10818   10815      91   10824   10821      95   10830
   10827      99   10833   10827      99   10839   10836      99   10842   10836
      99   10848   10845     102   10851   10845     102   10857   10854     103
   10866   10863     103   10869   10863     103   10875   10872     103   10878
   10872     103   10797   10794      91   10803   10800      95   10806   10800
      95   10764   10761      91   10770   10767      95   10776   10773     108
   10779   10773     108   10785   10782     104   10707   10704      91   10713
   10710      95   10719   10716      96   10722   10716      96   10728   10725
      97   10734   10731      93   10737   10731      93   10740   10731      93
   10746   10743      93   10749   10743      93   10752   10743      93   10647
   10644      91   10653   10650      95   10659   10656      93   10662   10656
      93   10671   10668      94   10677   10674      94   10683   10680      94
   10689   10686      94   10695   10692      94   10614   10611      91   10620
   10617      95   10626   10623     108   10629   10623     108   10635   10632
     109   10554   10551      91   10560   10557      95   10566   10563      93
   10569   10563      93   10578   10575      94   10584   10581      94   10590
   10587      94   10596   10593      94   10602   10599      94   10512   10509
      91   10518   10515      95   10524   10521     110   10530   10527      93
   10533   10527      93   10536   10527      93   10542   10539     104   10452
   10449      91   10458   10455      95   10464   10461      93   10467   10461
      93   10476   10473      94   10482   10479      94   10488   10485      94
   10494   10491      94   10500   10497      94   10392   10389      91   10398
   10395      95   10404   10401      93   10407   10401      93   10416   10413
      94   10422   10419      94   10428   10425      94   10434   10431      94
   10440   10437      94   10362   10359      91   10368   10365      95   10374
   10371      93   10377   10371      93   10380   10371      93   10302   10299
      91   10308   10305      95   10314   10311      93   10317   10311      93
   10326   10323      94   10332   10329      94   10338   10335      94   10344
   10341      94   10350   10347      94   10272   10269      91   10278   10275
      95   10284   10281      93   10287   10281      93   10290   10281      93
   10242   10239      91   10248   10245      95   10254   10251      93   10257
   10251      93   10260   10251      93   10221   10218      91   10227   10224
      95   10230   10224      95   10170   10167      91   10176   10173      95
   10182   10179      96   10185   10179      96   10191   10188      96   10194
   10188      96   10206   10203      91   10209   10203      91   10122   10119
      91   10128   10125      95   10134   10131      97   10140   10137      93
   10143   10137      93   10146   10137      93   10152   10149      93   10155
   10149      93   10158   10149      93   10089   10086      91   10095   10092
      95   10101   10098     108   10104   10098     108   10110   10107     104
   10017   10014      91   10023   10020      95   10029   10026      93   10032
   10026      93   10041   10038     105   10047   10044     106   10056   10053
      94   10062   10059      94   10068   10065      94   10074   10071      94
    9984    9981      91    9990    9987      95    9996    9993     108    9999
    9993     108   10005   10002     104    9954    9951      91    9960    9957
      95    9966    9963      93    9969    9963      93    9972    9963      93
    9897    9894      91    9903    9900      95    9909    9906      96    9912
    9906      96    9918    9915      97    9924    9921      93    9927    9921
      93    9930    9921      93    9936    9933      93    9939    9933      93
    9942    9933      93    9867    9864      91    9873    9870      95    9879
    9876      93    9882    9876      93    9885    9876      93    9804    9801
      91    9810    9807      95    9816    9813      93    9819    9813      93
    9828    9825      94    9834    9831      94    9843    9840     104    9849
    9846      94    9855    9852      94    9783    9780      91    9789    9786
      95    9792    9786      95    9750    9747      91    9756    9753      95
    9762    9759     108    9765    9759     108    9771    9768     109    9678
    9675      91    9684    9681      95    9690    9687      93    9693    9687
      93    9702    9699     105    9708    9705     106    9717    9714      94
    9723    9720      94    9729    9726      94    9735    9732      94    9633
    9630      91    9639    9636      95    9645    9642      96    9648    9642
      96    9654    9651      96    9657    9651      96    9582    9579      91
    9588    9585      95    9594    9591      96    9597    9591      96    9603
    9600     108    9606    9600     108    9615    9612      98    9618    9612
      98    9621    9612      98    9525    9522      91    9531    9528      95
    9537    9534      97    9543    9540      93    9546    9540      93    9549
    9540      93    9555    9552      96    9558    9552      96    9564    9561
      93    9567    9561      93    9570    9561      93    9480    9477      91
    9486    9483      95    9492    9489      96    9495    9489      96    9501
    9498      96    9504    9498      96    9459    9456      91    9465    9462
      95    9468    9462      95    9399    9396      91    9405    9402      95
    9411    9408      93    9414    9408      93    9423    9420      94    9429
    9426      94    9435    9432      94    9441    9438      94    9447    9444
      94    9336    9333      91    9342    9339      95    9348    9345      93
    9351    9345      93    9360    9357      94    9366    9363      94    9375
    9372     104    9381    9378      94    9387    9384      94    9294    9291
      91    9300    9297      95    9306    9303      96    9309    9303      96
    9321    9318      91    9324    9318      91    9264    9261      91    9270
    9267      95    9276    9273      93    9279    9273      93    9282    9273
      93    9234    9231      91    9240    9237      95    9246    9243      93
    9249    9243      93    9252    9243      93    9192    9189      91    9198
    9195      95    9204    9201     110    9210    9207      93    9213    9207
      93    9216    9207      93    9222    9219     104    9144    9141      91
    9150    9147      95    9156    9153      97    9162    9159      93    9165
    9159      93    9168    9159      93    9174    9171      93    9177    9171
      93    9180    9171      93    9081    9078      91    9087    9084      95
    9093    9090      93    9096    9090      93    9105    9102      94    9111
    9108      94    9120    9117     104    9126    9123      94    9132    9129
      94    9036    9033      91    9042    9039      95    9048    9045      96
    9051    9045      96    9057    9054      96    9060    9054      96    8976
    8973      91    8982    8979      95    8988    8985      93    8991    8985
      93    9000    8997      94    9006    9003      94    9012    9009      94
    9018    9015      94    9024    9021      94    8919    8916      91    8925
    8922      95    8931    8928      96    8934    8928      96    8940    8937
      97    8946    8943      93    8949    8943      93    8952    8943      93
    8958    8955      93    8961    8955      93    8964    8955      93    8898
    8895      91    8904    8901      95    8907    8901      95    8877    8874
      91    8883    8880      95    8886    8880      95    8805    8802      91
    8811    8808      95    8817    8814      99    8820    8814      99    8826
    8823      99    8829    8823      99    8835    8832     102    8838    8832
     102    8844    8841     103    8853    8850     103    8856    8850     103
    8862    8859     103    8865    8859     103    8766    8763      98    8769
    8763      98    8775    8772      93    8778    8772      93    8784    8781
      93    8787    8781      93    8793    8790      95    8706    8703      91
    8712    8709      95    8718    8715      97    8724    8721      93    8727
    8721      93    8730    8721      93    8736    8733      96    8739    8733
      96    8745    8742      93    8748    8742      93    8751    8742      93
    8640    8637      91    8646    8643      95    8652    8649      99    8655
    8649      99    8661    8658      99    8664    8658      99    8670    8667
      99    8673    8667      99    8679    8676     100    8682    8676     100
    8688    8685     101    8691    8685     101    8694    8685     101    8577
    8574      91    8583    8580      95    8589    8586      93    8592    8586
      93    8601    8598      94    8607    8604      94    8616    8613     104
    8622    8619      94    8628    8625      94    8556    8553      91    8562
    8559      95    8565    8559      95    8514    8511      91    8520    8517
      95    8526    8523     110    8532    8529      93    8535    8529      93
    8538    8529      93    8544    8541     104    8478    8475      91    8484
    8481      95    8490    8487      96    8493    8487      96    8457    8454
      91    8463    8460      95    8466    8460      95    8418    8415      98
    8421    8415      98    8427    8424      93    8430    8424      93    8436
    8433      93    8439    8433      93    8445    8442      95    8349    8346
      91    8355    8352      95    8361    8358      99    8364    8358      99
    8370    8367      99    8373    8367      99    8379    8376      99    8382
    8376      99    8388    8385     100    8391    8385     100    8397    8394
     101    8400    8394     101    8403    8394     101    8277    8274      91
    8283    8280      95    8289    8286      99    8292    8286      99    8298
    8295      99    8301    8295      99    8307    8304     102    8310    8304
     102    8316    8313     103    8325    8322     103    8328    8322     103
    8334    8331     103    8337    8331     103    8220    8217      91    8226
    8223      95    8232    8229      96    8235    8229      96    8241    8238
      97    8247    8244      93    8250    8244      93    8253    8244      93
    8259    8256      93    8262    8256      93    8265    8256      93    8178
    8175      91    8184    8181      95    8190    8187      96    8193    8187
      96    8205    8202      91    8208    8202      91    8106    8103      91
    8112    8109      95    8118    8115      99    8121    8115      99    8127
    8124      99    8130    8124      99    8136    8133     102    8139    8133
     102    8145    8142     103    8154    8151     103    8157    8151     103
    8163    8160     103    8166    8160     103    8049    8046      91    8055
    8052      95    8061    8058      96    8064    8058      96    8070    8067
      97    8076    8073      93    8079    8073      93    8082    8073      93
    8088    8085      93    8091    8085      93    8094    8085      93    7992
    7989      91    7998    7995      95    8004    8001      97    8010    8007
      93    8013    8007      93    8016    8007      93    8022    8019      96
    8025    8019      96    8031    8028      93    8034    8028      93    8037
    8028      93    7941    7938      91    7947    7944      95    7953    7950
      93    7956    7950      93    7965    7962     106    7971    7968     107
    7980    7977     111    7905    7902      91    7911    7908      95    7917
    7914      96    7920    7914      96    7872    7869      91    7878    7875
      95    7884    7881     108    7887    7881     108    7893    7890     104
    7821    7818      91    7827    7824      95    7833    7830      93    7836
    7830      93    7845    7842     106    7851    7848     107    7860    7857
     111    7764    7761      91    7770    7767      95    7776    7773      97
    7782    7779      93    7785    7779      93    7788    7779      93    7794
    7791      96    7797    7791      96    7803    7800      93    7806    7800
      93    7809    7800      93    7722    7719      91    7728    7725      95
    7734    7731      96    7737    7731      96    7749    7746      91    7752
    7746      91    7665    7662      91    7671    7668      95    7677    7674
      97    7683    7680      93    7686    7680      93    7689    7680      93
    7695    7692      96    7698    7692      96    7704    7701      93    7707
    7701      93    7710    7701      93    7608    7605      91    7614    7611
      95    7620    7617      96    7623    7617      96    7629    7626      97
    7635    7632      93    7638    7632      93    7641    7632      93    7647
    7644      93    7650    7644      93    7653    7644      93    7557    7554
      91    7563    7560      95    7569    7566      96    7572    7566      96
    7578    7575     108    7581    7575     108    7590    7587      98    7593
    7587      98    7596    7587      98    7536    7533      91    7542    7539
      95    7545    7539      95    7494    7491      91    7500    7497      95
    7506    7503     110    7512    7509      93    7515    7509      93    7518
    7509      93    7524    7521     104    7437    7434      91    7443    7440
      95    7449    7446      96    7452    7446      96    7458    7455      97
    7464    7461      93    7467    7461      93    7470    7461      93    7476
    7473      93    7479    7473      93    7482    7473      93    7365    7362
      91    7371    7368      95    7377    7374      93    7380    7374      93
    7389    7386     105    7395    7392     106    7404    7401      94    7410
    7407      94    7416    7413      94    7422    7419      94    7308    7305
      91    7314    7311      95    7320    7317      96    7323    7317      96
    7329    7326      97    7335    7332      93    7338    7332      93    7341
    7332      93    7347    7344      93    7350    7344      93    7353    7344
      93    7287    7284      91    7293    7290      95    7296    7290      95
    7227    7224      91    7233    7230      95    7239    7236      93    7242
    7236      93    7251    7248      94    7257    7254      94    7263    7260
      94    7269    7266      94    7275    7272      94    7206    7203      91
    7212    7209      95    7215    7209      95    7149    7146      91    7155
    7152      95    7161    7158      97    7167    7164      93    7170    7164
      93    7173    7164      93    7179    7176      96    7182    7176      96
    7188    7185      93    7191    7185      93    7194    7185      93    7092
    7089      91    7098    7095      95    7104    7101      96    7107    7101
      96    7113    7110      97    7119    7116      93    7122    7116      93
    7125    7116      93    7131    7128      93    7134    7128      93    7137
    7128      93    7032    7029      91    7038    7035      95    7044    7041
      93    7047    7041      93    7056    7053      94    7062    7059      94
    7068    7065      94    7074    7071      94    7080    7077      94    6960
    6957      91    6966    6963      95    6972    6969      99    6975    6969
      99    6981    6978      99    6984    6978      99    6990    6987     102
    6993    6987     102    6999    6996     103    7008    7005     103    7011
    7005     103    7017    7014     103    7020    7014     103    6921    6918
      98    6924    6918      98    6930    6927      93    6933    6927      93
    6939    6936      93    6942    6936      93    6948    6945      95    6882
    6879      91    6888    6885      95    6894    6891      96    6897    6891
      96    6840    6837      91    6846    6843      95    6852    6849     110
    6858    6855      93    6861    6855      93    6864    6855      93    6870
    6867     104    6792    6789      91    6798    6795      95    6804    6801
      97    6810    6807      93    6813    6807      93    6816    6807      93
    6822    6819      93    6825    6819      93    6828    6819      93    6720
    6717      91    6726    6723      95    6732    6729      93    6735    6729
      93    6744    6741     105    6750    6747     106    6759    6756      94
    6765    6762      94    6771    6768      94    6777    6774      94    6684
    6681      91    6690    6687      95    6696    6693      96    6699    6693
      96    6648    6645      91    6654    6651      95    6660    6657      96
    6663    6657      96    6618    6615      91    6624    6621      95    6630
    6627      93    6633    6627      93    6636    6627      93    6555    6552
      91    6561    6558      95    6567    6564      93    6570    6564      93
    6579    6576      94    6585    6582      94    6594    6591     104    6600
    6597      94    6606    6603      94    6507    6504      91    6513    6510
      95    6519    6516      97    6525    6522      93    6528    6522      93
    6531    6522      93    6537    6534      93    6540    6534      93    6543
    6534      93    6477    6474      91    6483    6480      95    6489    6486
      93    6492    6486      93    6495    6486      93    6444    6441      91
    6450    6447      95    6456    6453     108    6459    6453     108    6465
    6462     109    6393    6390      91    6399    6396      95    6405    6402
      93    6408    6402      93    6417    6414     106    6423    6420     107
    6432    6429     111    6360    6357      91    6366    6363      95    6372
    6369     108    6375    6369     108    6381    6378     104    6303    6300
      91    6309    6306      95    6315    6312      96    6318    6312      96
    6324    6321      97    6330    6327      93    6333    6327      93    6336
    6327      93    6342    6339      93    6345    6339      93    6348    6339
      93    6240    6237      91    6246    6243      95    6252    6249      93
    6255    6249      93    6264    6261      94    6270    6267      94    6279
    6276     104    6285    6282      94    6291    6288      94    6168    6165
      91    6174    6171      95    6180    6177      99    6183    6177      99
    6189    6186      99    6192    6186      99    6198    6195     102    6201
    6195     102    6207    6204     103    6216    6213     103    6219    6213
     103    6225    6222     103    6228    6222     103    6135    6132      91
    6141    6138      95    6147    6144     108    6150    6144     108    6156
    6153     104    6084    6081      91    6090    6087      95    6096    6093
      96    6099    6093      96    6105    6102      96    6108    6102      96
    6120    6117      91    6123    6117      91    6027    6024      91    6033
    6030      95    6039    6036      96    6042    6036      96    6048    6045
      97    6054    6051      93    6057    6051      93    6060    6051      93
    6066    6063      93    6069    6063      93    6072    6063      93    5964
    5961      91    5970    5967      95    5976    5973      93    5979    5973
      93    5988    5985      94    5994    5991      94    6003    6000     104
    6009    6006      94    6015    6012      94    5943    5940      91    5949
    5946      95    5952    5946      95    5901    5898      91    5907    5904
      95    5913    5910      96    5916    5910      96    5928    5925      91
    5931    5925      91    5868    5865      91    5874    5871      95    5880
    5877     108    5883    5877     108    5889    5886     109    5826    5823
      91    5832    5829      95    5838    5835     110    5844    5841      93
    5847    5841      93    5850    5841      93    5856    5853     104    5793
    5790      91    5799    5796      95    5805    5802     108    5808    5802
     108    5814    5811     109    5733    5730      91    5739    5736      95
    5745    5742      93    5748    5742      93    5757    5754      94    5763
    5760      94    5769    5766      94    5775    5772      94    5781    5778
      94    5682    5679      91    5688    5685      95    5694    5691      96
    5697    5691      96    5703    5700     108    5706    5700     108    5715
    5712      98    5718    5712      98    5721    5712      98    5625    5622
      91    5631    5628      95    5637    5634      97    5643    5640      93
    5646    5640      93    5649    5640      93    5655    5652      96    5658
    5652      96    5664    5661      93    5667    5661      93    5670    5661
      93    5595    5592      91    5601    5598      95    5607    5604      93
    5610    5604      93    5613    5604      93    5544    5541      91    5550
    5547      95    5556    5553      96    5559    5553      96    5565    5562
     108    5568    5562     108    5577    5574      98    5580    5574      98
    5583    5574      98    5502    5499      91    5508    5505      95    5514
    5511     110    5520    5517      93    5523    5517      93    5526    5517
      93    5532    5529     104    5469    5466      91    5475    5472      95
    5481    5478     108    5484    5478     108    5490    5487     109    5439
    5436      91    5445    5442      95    5451    5448      93    5454    5448
      93    5457    5448      93    5382    5379      91    5388    5385      95
    5394    5391      96    5397    5391      96    5403    5400      97    5409
    5406      93    5412    5406      93    5415    5406      93    5421    5418
      93    5424    5418      93    5427    5418      93    5325    5322      91
    5331    5328      95    5337    5334      96    5340    5334      96    5346
    5343      97    5352    5349      93    5355    5349      93    5358    5349
      93    5364    5361      93    5367    5361      93    5370    5361      93
    5286    5283      98    5289    5283      98    5295    5292      93    5298
    5292      93    5304    5301      93    5307    5301      93    5313    5310
      95    5232    5229      91    5238    5235      95    5244    5241      96
    5247    5241      96    5253    5250     108    5256    5250     108    5265
    5262      98    5268    5262      98    5271    5262      98    5193    5190
      98    5196    5190      98    5202    5199      93    5205    5199      93
    5211    5208      93    5214    5208      93    5220    5217      95    5124
    5121      91    5130    5127      95    5136    5133      99    5139    5133
      99    5145    5142      99    5148    5142      99    5154    5151      99
    5157    5151      99    5163    5160     100    5166    5160     100    5172
    5169     101    5175    5169     101    5178    5169     101    5103    5100
      91    5109    5106      95    5112    5106      95    5082    5079      91
    5088    5085      95    5091    5085      95    5010    5007      91    5016
    5013      95    5022    5019      99    5025    5019      99    5031    5028
      99    5034    5028      99    5040    5037     102    5043    5037     102
    5049    5046     103    5058    5055     103    5061    5055     103    5067
    5064     103    5070    5064     103    4959    4956      91    4965    4962
      95    4971    4968      96    4974    4968      96    4980    4977     108
    4983    4977     108    4992    4989      98    4995    4989      98    4998
    4989      98    4902    4899      91    4908    4905      95    4914    4911
      96    4917    4911      96    4923    4920      97    4929    4926      93
    4932    4926      93    4935    4926      93    4941    4938      93    4944
    4938      93    4947    4938      93    4842    4839      91    4848    4845
      95    4854    4851      93    4857    4851      93    4866    4863      94
    4872    4869      94    4878    4875      94    4884    4881      94    4890
    4887      94    4803    4800      98    4806    4800      98    4812    4809
      93    4815    4809      93    4821    4818      93    4824    4818      93
    4830    4827      95    4737    4734      91    4743    4740      95    4749
    4746      93    4752    4746      93    4761    4758      94    4767    4764
      94    4776    4773     104    4782    4779      94    4788    4785      94
    4680    4677      91    4686    4683      95    4692    4689      97    4698
    4695      93    4701    4695      93    4704    4695      93    4710    4707
      96    4713    4707      96    4719    4716      93    4722    4716      93
    4725    4716      93    4623    4620      91    4629    4626      95    4635
    4632      96    4638    4632      96    4644    4641      97    4650    4647
      93    4653    4647      93    4656    4647      93    4662    4659      93
    4665    4659      93    4668    4659      93    4590    4587      91    4596
    4593      95    4602    4599     108    4605    4599     108    4611    4608
     109    4518    4515      91    4524    4521      95    4530    4527      99
    4533    4527      99    4539    4536      99    4542    4536      99    4548
    4545     102    4551    4545     102    4557    4554     103    4566    4563
     103    4569    4563     103    4575    4572     103    4578    4572     103
    4467    4464      91    4473    4470      95    4479    4476      93    4482
    4476      93    4491    4488     106    4497    4494     107    4506    4503
     111    4446    4443      91    4452    4449      95    4455    4449      95
    4383    4380      91    4389    4386      95    4395    4392      93    4398
    4392      93    4407    4404      94    4413    4410      94    4422    4419
     104    4428    4425      94    4434    4431      94    4332    4329      91
    4338    4335      95    4344    4341      93    4347    4341      93    4356
    4353     106    4362    4359     107    4371    4368     111    4284    4281
      91    4290    4287      95    4296    4293      97    4302    4299      93
    4305    4299      93    4308    4299      93    4314    4311      93    4317
    4311      93    4320    4311      93    4227    4224      91    4233    4230
      95    4239    4236      96    4242    4236      96    4248    4245      97
    4254    4251      93    4257    4251      93    4260    4251      93    4266
    4263      93    4269    4263      93    4272    4263      93    4167    4164
      91    4173    4170      95    4179    4176      93    4182    4176      93
    4191    4188      94    4197    4194      94    4203    4200      94    4209
    4206      94    4215    4212      94    4116    4113      91    4122    4119
      95    4128    4125      96    4131    4125      96    4137    4134     108
    4140    4134     108    4149    4146      98    4152    4146      98    4155
    4146      98    4086    4083      91    4092    4089      95    4098    4095
      93    4101    4095      93    4104    4095      93    4029    4026      91
    4035    4032      95    4041    4038      96    4044    4038      96    4050
    4047      97    4056    4053      93    4059    4053      93    4062    4053
      93    4068    4065      93    4071    4065      93    4074    4065      93
    3972    3969      91    3978    3975      95    3984    3981      96    3987
    3981      96    3993    3990      97    3999    3996      93    4002    3996
      93    4005    3996      93    4011    4008      93    4014    4008      93
    4017    4008      93    3915    3912      91    3921    3918      95    3927
    3924      97    3933    3930      93    3936    3930      93    3939    3930
      93    3945    3942      96    3948    3942      96    3954    3951      93
    3957    3951      93    3960    3951      93    3882    3879      91    3888
    3885      95    3894    3891     108    3897    3891     108    3903    3900
     109    3840    3837      91    3846    3843      95    3852    3849      96
    3855    3849      96    3867    3864      91    3870    3864      91    3801
    3798      98    3804    3798      98    3810    3807      93    3813    3807
      93    3819    3816      93    3822    3816      93    3828    3825      95
    3768    3765      91    3774    3771      95    3780    3777      93    3783
    3777      93    3786    3777      93    3735    3732      91    3741    3738
      95    3747    3744     108    3750    3744     108    3756    3753     104
    3663    3660      91    3669    3666      95    3675    3672      99    3678
    3672      99    3684    3681      99    3687    3681      99    3693    3690
     102    3696    3690     102    3702    3699     103    3711    3708     103
    3714    3708     103    3720    3717     103    3723    3717     103    3606
    3603      91    3612    3609      95    3618    3615      96    3621    3615
      96    3627    3624      97    3633    3630      93    3636    3630      93
    3639    3630      93    3645    3642      93    3648    3642      93    3651
    3642      93    3534    3531      91    3540    3537      95    3546    3543
      99    3549    3543      99    3555    3552      99    3558    3552      99
    3564    3561     102    3567    3561     102    3573    3570     103    3582
    3579     103    3585    3579     103    3591    3588     103    3594    3588
     103    3495    3492      98    3498    3492      98    3504    3501      93
    3507    3501      93    3513    3510      93    3516    3510      93    3522
    3519      95    3462    3459      91    3468    3465      95    3474    3471
      93    3477    3471      93    3480    3471      93    3429    3426      91
    3435    3432      95    3441    3438     108    3444    3438     108    3450
    3447     104    3384    3381      91    3390    3387      95    3396    3393
      96    3399    3393      96    3405    3402      96    3408    3402      96
    3351    3348      91    3357    3354      95    3363    3360     108    3366
    3360     108    3372    3369     104    3321    3318      91    3327    3324
      95    3333    3330      93    3336    3330      93    3339    3330      93
    3258    3255      91    3264    3261      95    3270    3267      93    3273
    3267      93    3282    3279      94    3288    3285      94    3297    3294
     104    3303    3300      94    3309    3306      94    3207    3204      91
    3213    3210      95    3219    3216      96    3222    3216      96    3228
    3225      96    3231    3225      96    3243    3240      91    3246    3240
      91    3144    3141      91    3150    3147      95    3156    3153      93
    3159    3153      93    3168    3165      94    3174    3171      94    3183
    3180     104    3189    3186      94    3195    3192      94    3087    3084
      91    3093    3090      95    3099    3096      96    3102    3096      96
    3108    3105      97    3114    3111      93    3117    3111      93    3120
    3111      93    3126    3123      93    3129    3123      93    3132    3123
      93    3048    3045      98    3051    3045      98    3057    3054      93
    3060    3054      93    3066    3063      93    3069    3063      93    3075
    3072      95    2988    2985      91    2994    2991      95    3000    2997
      96    3003    2997      96    3009    3006      97    3015    3012      93
    3018    3012      93    3021    3012      93    3027    3024      93    3030
    3024      93    3033    3024      93    2958    2955      91    2964    2961
      95    2970    2967      93    2973    2967      93    2976    2967      93
    2901    2898      91    2907    2904      95    2913    2910      96    2916
    2910      96    2922    2919      97    2928    2925      93    2931    2925
      93    2934    2925      93    2940    2937      93    2943    2937      93
    2946    2937      93    2868    2865      91    2874    2871      95    2880
    2877     108    2883    2877     108    2889    2886     104    2829    2826
      98    2832    2826      98    2838    2835      93    2841    2835      93
    2847    2844      93    2850    2844      93    2856    2853      95    2769
    2766      91    2775    2772      95    2781    2778      96    2784    2778
      96    2790    2787      97    2796    2793      93    2799    2793      93
    2802    2793      93    2808    2805      93    2811    2805      93    2814
    2805      93    2724    2721      91    2730    2727      95    2736    2733
      96    2739    2733      96    2745    2742      96    2748    2742      96
    2673    2670      91    2679    2676      95    2685    2682      96    2688
    2682      96    2694    2691      96    2697    2691      96    2709    2706
      91    2712    2706      91    2625    2622      91    2631    2628      95
    2637    2634      97    2643    2640      93    2646    2640      93    2649
    2640      93    2655    2652      93    2658    2652      93    2661    2652
      93    2577    2574      91    2583    2580      95    2589    2586      97
    2595    2592      93    2598    2592      93    2601    2592      93    2607
    2604      93    2610    2604      93    2613    2604      93    2505    2502
      91    2511    2508      95    2517    2514      93    2520    2514      93
    2529    2526     105    2535    2532     106    2544    2541      94    2550
    2547      94    2556    2553      94    2562    2559      94    2475    2472
      91    2481    2478      95    2487    2484      93    2490    2484      93
    2493    2484      93    2445    2442      91    2451    2448      95    2457
    2454      93    2460    2454      93    2463    2454      93    2373    2370
      91    2379    2376      95    2385    2382      99    2388    2382      99
    2394    2391      99    2397    2391      99    2403    2400     102    2406
    2400     102    2412    2409     103    2421    2418     103    2424    2418
     103    2430    2427     103    2433    2427     103    2343    2340      91
    2349    2346      95    2355    2352      93    2358    2352      93    2361
    2352      93    2304    2301      98    2307    2301      98    2313    2310
      93    2316    2310      93    2322    2319      93    2325    2319      93
    2331    2328      95    2253    2250      91    2259    2256      95    2265
    2262      97    2271    2268      93    2274    2268      93    2277    2268
      93    2283    2280      93    2286    2280      93    2289    2280      93
    2181    2178      91    2187    2184      95    2193    2190      99    2196
    2190      99    2202    2199      99    2205    2199      99    2211    2208
     102    2214    2208     102    2220    2217     103    2229    2226     103
    2232    2226     103    2238    2235     103    2241    2235     103    2124
    2121      91    2130    2127      95    2136    2133      96    2139    2133
      96    2145    2142      97    2151    2148      93    2154    2148      93
    2157    2148      93    2163    2160      93    2166    2160      93    2169
    2160      93    2052    2049      91    2058    2055      95    2064    2061
      99    2067    2061      99    2073    2070      99    2076    2070      99
    2082    2079     102    2085    2079     102    2091    2088     103    2100
    2097     103    2103    2097     103    2109    2106     103    2112    2106
     103    2001    1998      91    2007    2004      95    2013    2010      93
    2016    2010      93    2025    2022     106    2031    2028     107    2040
    2037     111    1968    1965      91    1974    1971      95    1980    1977
     108    1983    1977     108    1989    1986     104    1929    1926      98
    1932    1926      98    1938    1935      93    1941    1935      93    1947
    1944      93    1950    1944      93    1956    1953      95    1869    1866
      91    1875    1872      95    1881    1878      96    1884    1878      96
    1890    1887      97    1896    1893      93    1899    1893      93    1902
    1893      93    1908    1905      93    1911    1905      93    1914    1905
      93    1839    1836      91    1845    1842      95    1851    1848      93
    1854    1848      93    1857    1848      93    1788    1785      91    1794
    1791      95    1800    1797      93    1803    1797      93    1812    1809
     106    1818    1815     107    1827    1824     111    1716    1713      91
    1722    1719      95    1728    1725      99    1731    1725      99    1737
    1734      99    1740    1734      99    1746    1743     102    1749    1743
     102    1755    1752     103    1764    1761     103    1767    1761     103
    1773    1770     103    1776    1770     103    1695    1692      91    1701
    1698      95    1704    1698      95    1632    1629      91    1638    1635
      95    1644    1641      93    1647    1641      93    1656    1653      94
    1662    1659      94    1671    1668     104    1677    1674      94    1683
    1680      94    1584    1581      91    1590    1587      95    1596    1593
      97    1602    1599      93    1605    1599      93    1608    1599      93
    1614    1611      93    1617    1611      93    1620    1611      93    1551
    1548      91    1557    1554      95    1563    1560     108    1566    1560
     108    1572    1569     104    1509    1506      91    1515    1512      95
    1521    1518      96    1524    1518      96    1536    1533      91    1539
    1533      91    1467    1464      91    1473    1470      95    1479    1476
     110    1485    1482      93    1488    1482      93    1491    1482      93
    1497    1494     104    1416    1413      91    1422    1419      95    1428
    1425      96    1431    1425      96    1437    1434      96    1440    1434
      96    1452    1449      91    1455    1449      91    1344    1341      91
    1350    1347      95    1356    1353      99    1359    1353      99    1365
    1362      99    1368    1362      99    1374    1371     102    1377    1371
     102    1383    1380     103    1392    1389     103    1395    1389     103
    1401    1398     103    1404    1398     103    1302    1299      91    1308
    1305      95    1314    1311      96    1317    1311      96    1329    1326
      91    1332    1326      91    1230    1227      91    1236    1233      95
    1242    1239      99    1245    1239      99    1251    1248      99    1254
    1248      99    1260    1257     102    1263    1257     102    1269    1266
     103    1278    1275     103    1281    1275     103    1287    1284     103
    1290    1284     103    1200    1197      91    1206    1203      95    1212
    1209      93    1215    1209      93    1218    1209      93    1140    1137
      91    1146    1143      95    1152    1149      93    1155    1149      93
    1164    1161      94    1170    1167      94    1176    1173      94    1182
    1179      94    1188    1185      94    1092    1089      91    1098    1095
      95    1104    1101      97    1110    1107      93    1113    1107      93
    1116    1107      93    1122    1119      93    1125    1119      93    1128
    1119      93    1062    1059      91    1068    1065      95    1074    1071
      93    1077    1071      93    1080    1071      93    1029    1026      91
    1035    1032      95    1041    1038     108    1044    1038     108    1050
    1047     109    1008    1005      91    1014    1011      95    1017    1011
      95     960     957      91     966     963      95     972     969      97
     978     975      93     981     975      93     984     975      93     990
     987      93     993     987      93     996     987      93     930     927
      91     936     933      95     942     939      93     945     939      93
     948     939      93     897     894      91     903     900      95     909
     906     108     912     906     108     918     915     109     846     843
      91     852     849      95     858     855      96     861     855      96
     867     864      96     870     864      96     882     879      91     885
     879      91     789     786      91     795     792      95     801     798
      96     804     798      96     810     807      97     816     813      93
     819     813      93     822     813      93     828     825      93     831
     825      93     834     825      93     726     723      91     732     729
      95     738     735      93     741     735      93     750     747      94
     756     753      94     765     762     104     771     768      94     777
     774      94     696     693      91     702     699      95     708     705
      93     711     705      93     714     705      93     639     636      91
     645     642      95     651     648      96     654     648      96     660
     657      97     666     663      93     669     663      93     672     663
      93     678     675      93     681     675      93     684     675      93
     609     606      91     615     612      95     621     618      93     624
     618      93     627     618      93     579     576      91     585     582
      95     591     588      93     594     588      93     597     588      93
     522     519      91     528     525      95     534     531      96     537
     531      96     543     540      97     549     546      93     552     546
      93     555     546      93     561     558      93     564     558      93
     567     558      93     465     462      91     471     468      95     477
     474      96     480     474      96     486     483      97     492     489
      93     495     489      93     498     489      93     504     501      93
     507     501      93     510     501      93     393     390      91     399
     396      95     405     402      99     408     402      99     414     411
      99     417     411      99     423     420     102     426     420     102
     432     429     103     441     438     103     444     438     103     450
     447     103     453     447     103     348     345      91     354     351
      95     360     357      96     363     357      96     369     366      96
     372     366      96     303     300      91     309     306      95     315
     312      96     318     312      96     324     321      96     327     321
      96     273     270      91     279     276      95     285     282      93
     288     282      93     291     282      93     225     222      91     231
     228      95     237     234      97     243     240      93     246     240
      93     249     240      93     255     252      93     258     252      93
     261     252      93     204     201      91     210     207      95     213
     207      95     162     159      91     168     165      95     174     171
     110     180     177      93     183     177      93     186     177      93
     192     189     104     132     129      91     138     135      95     144
     141      93     147     141      93     150     141      93      90      87
      91      96      93      95     102      99     110     108     105      93
     111     105      93     114     105      93     120     117     104      60
      57      91      66      63      95      72      69      93      75      69
      93      78      69      93       3       0     101       6       0     101
       9       0     101      15      12     112      21      18      96      24
      18      96      30      27     108      33      27     108      42      39
      98      45      39      98      48      39      98
%FLAG BONDS_WITHOUT_HYDROGEN                                                    
%FORMAT(10I8)                                                                   
   12420   12417       1   12423   12420       1   12426   12420       1   12429
   12420       2   12432   12429       3   12438   12429       3   12444   12438
       3   12447   12444       2   12450   12447       1   12453   12447       1
   12456   12447       1   12459   12444       3   12465   12459       3   12465
   12432       3   12468   12465       4   12474   12468       5   12477   12474
       6   12480   12474       7   12489   12480       8   12492   12489       2
   12495   12492       3   12498   12495       3   12501   12498       3   12504
   12501       3   12507   12504       3   12507   12492       3   12516   12501
       9   12522   12498       9   12534   12489       8   12537   12534      10
   12540   12537      11   12552   12534      12   12555   12552      13   12558
   12555       5   12567   12555       6   12570   12552      14   12576   12570
      15   12576   12540      15   12579   12576      16   12582   12579       8
   12585   12582       8   12588   12585      17   12597   12582      17   12609
   12579      18   12612   12609      18   12612   12585       8   12618   12612
       8   12627   12618      18   12630   12627      19   12633   12630      20
   12636   12630      20   12639   12630      19   12642   12639      19   12645
   12642      20   12648   12642      20   12651   12642      19   12654   12651
      18   12663   12654       8   12666   12663       8   12669   12666       8
   12672   12669      18   12675   12672      19   12678   12675      20   12681
   12675      20   12684   12675      20   12690   12666      17   12702   12663
      18   12705   12702      18   12705   12669       8   12711   12705      21
   12714   12711      22   12717   12714      23   12723   12711      24   12726
   12723       3   12726   12717      25   12729   12726       3   12732   12729
      26   12741   12729      27   12744   12741      27   12750   12744      27
   12750   12723      27   12360   12354      28   12366   12360      29   12375
   12366      30   12378   12375      31   12384   12378      31   12390   12384
      31   12396   12390      31   12402   12375      31   12402   12396      31
   12408   12360      32   12411   12408      33   12414   12408      33   12303
   12297      34   12309   12303      35   12318   12309      36   12324   12318
      37   12336   12318      37   12348   12303      38   12348   12354      39
   12351   12348      40   12243   12237      34   12249   12243      41   12258
   12249      30   12261   12258      31   12267   12261      31   12273   12267
      31   12279   12273      31   12285   12258      31   12285   12279      31
   12291   12243      38   12291   12297      39   12294   12291      40   12198
   12195      42   12207   12198      43   12216   12207      43   12225   12195
      34   12225   12216      41   12231   12225      38   12231   12237      39
   12234   12231      40   12144   12138      34   12150   12144      44   12156
   12150      37   12168   12150      36   12177   12168      45   12189   12144
      38   12189   12195      39   12192   12189      40   12087   12081      34
   12093   12087      44   12099   12093      37   12111   12093      36   12120
   12111      45   12132   12087      38   12132   12138      39   12135   12132
      40   12030   12024      34   12036   12030      44   12042   12036      37
   12054   12036      36   12063   12054      45   12075   12030      38   12075
   12081      39   12078   12075      40   11964   11958      34   11970   11964
      46   11979   11970      47   11988   11979      47   11997   11988      47
   12006   11997      48   12018   11964      38   12018   12024      39   12021
   12018      40   11892   11886      34   11898   11892      46   11907   11898
      47   11916   11907      47   11925   11916      49   11931   11925      50
   11934   11931      50   11943   11931      50   11952   11892      38   11952
   11958      39   11955   11952      40   11832   11826      34   11838   11832
      41   11847   11838      30   11850   11847      31   11856   11850      31
   11862   11856      31   11868   11862      31   11874   11847      31   11874
   11868      31   11880   11832      38   11880   11886      39   11883   11880
      40   11766   11760      34   11772   11766      46   11781   11772      47
   11790   11781      47   11799   11790      47   11808   11799      48   11820
   11766      38   11820   11826      39   11823   11820      40   11721   11718
      42   11730   11721      43   11739   11730      43   11748   11718      34
   11748   11739      41   11754   11748      38   11754   11760      39   11757
   11754      40   11661   11655      34   11667   11661      41   11676   11667
      30   11679   11676      31   11685   11679      31   11691   11685      51
   11694   11691      52   11700   11691      51   11706   11676      31   11706
   11700      31   11712   11661      38   11712   11718      39   11715   11712
      40   11616   11610      34   11622   11616      35   11631   11622      53
   11640   11631      54   11643   11640      55   11646   11640      55   11649
   11616      38   11649   11655      39   11652   11649      40   11571   11565
      34   11577   11571      35   11586   11577      53   11595   11586      54
   11598   11595      55   11601   11595      55   11604   11571      38   11604
   11610      39   11607   11604      40   11511   11505      34   11517   11511
      41   11526   11517      30   11529   11526      31   11535   11529      31
   11541   11535      31   11547   11541      31   11553   11526      31   11553
   11547      31   11559   11511      38   11559   11565      39   11562   11559
      40   11445   11439      34   11451   11445      46   11460   11451      47
   11469   11460      47   11478   11469      47   11487   11478      48   11499
   11445      38   11499   11505      39   11502   11499      40   11373   11367
      34   11379   11373      46   11388   11379      47   11397   11388      47
   11406   11397      49   11412   11406      50   11415   11412      50   11424
   11412      50   11433   11373      38   11433   11439      39   11436   11433
      40   11316   11310      34   11322   11316      35   11331   11322      36
   11337   11331      37   11349   11331      37   11361   11316      38   11361
   11367      39   11364   11361      40   11253   11247      34   11259   11253
      41   11268   11259      30   11271   11268      31   11277   11271      31
   11283   11277      51   11286   11283      52   11292   11283      51   11298
   11268      31   11298   11292      31   11304   11253      38   11304   11310
      39   11307   11304      40   11181   11175      34   11187   11181      41
   11196   11187      56   11199   11196      57   11205   11199      58   11211
   11205      59   11214   11211      60   11220   11214      31   11226   11220
      31   11232   11226      31   11238   11196      61   11238   11211      62
   11238   11232      63   11241   11181      38   11241   11247      39   11244
   11241      40   11136   11130      34   11142   11136      35   11151   11142
      53   11160   11151      54   11163   11160      55   11166   11160      55
   11169   11136      38   11169   11175      39   11172   11169      40   11085
   11079      34   11091   11085      41   11100   11091      64   11103   11100
      65   11106   11103      66   11112   11106      67   11118   11100      68
   11118   11112      58   11124   11085      38   11124   11130      39   11127
   11124      40   11034   11028      34   11040   11034      41   11049   11040
      64   11052   11049      65   11055   11052      66   11061   11055      67
   11067   11049      68   11067   11061      58   11073   11034      38   11073
   11079      39   11076   11073      40   10989   10983      34   10995   10989
      35   11004   10995      53   11013   11004      54   11016   11013      55
   11019   11013      55   11022   10989      38   11022   11028      39   11025
   11022      40   10923   10917      34   10929   10923      46   10938   10929
      47   10947   10938      47   10956   10947      47   10965   10956      48
   10977   10923      38   10977   10983      39   10980   10977      40   10893
   10887      34   10899   10893      41   10911   10893      38   10911   10917
      39   10914   10911      40   10821   10815      34   10827   10821      46
   10836   10827      47   10845   10836      47   10854   10845      49   10860
   10854      50   10863   10860      50   10872   10860      50   10881   10821
      38   10881   10887      39   10884   10881      40   10800   10794      34
   10809   10800      38   10809   10815      39   10812   10809      40   10767
   10761      34   10773   10767      35   10782   10773      69   10788   10767
      38   10788   10794      39   10791   10788      40   10710   10704      34
   10716   10710      35   10725   10716      36   10731   10725      37   10743
   10725      37   10755   10710      38   10755   10761      39   10758   10755
      40   10650   10644      34   10656   10650      41   10665   10656      30
   10668   10665      31   10674   10668      31   10680   10674      31   10686
   10680      31   10692   10665      31   10692   10686      31   10698   10650
      38   10698   10704      39   10701   10698      40   10617   10611      34
   10623   10617      35   10632   10623      70   10638   10617      38   10638
   10644      39   10641   10638      40   10557   10551      34   10563   10557
      41   10572   10563      30   10575   10572      31   10581   10575      31
   10587   10581      31   10593   10587      31   10599   10572      31   10599
   10593      31   10605   10557      38   10605   10611      39   10608   10605
      40   10515   10509      34   10521   10515      44   10527   10521      37
   10539   10521      71   10545   10515      38   10545   10551      39   10548
   10545      40   10455   10449      34   10461   10455      41   10470   10461
      30   10473   10470      31   10479   10473      31   10485   10479      31
   10491   10485      31   10497   10470      31   10497   10491      31   10503
   10455      38   10503   10509      39   10506   10503      40   10395   10389
      34   10401   10395      41   10410   10401      30   10413   10410      31
   10419   10413      31   10425   10419      31   10431   10425      31   10437
   10410      31   10437   10431      31   10443   10395      38   10443   10449
      39   10446   10443      40   10365   10359      34   10371   10365      41
   10383   10365      38   10383   10389      39   10386   10383      40   10305
   10299      34   10311   10305      41   10320   10311      30   10323   10320
      31   10329   10323      31   10335   10329      31   10341   10335      31
   10347   10320      31   10347   10341      31   10353   10305      38   10353
   10359      39   10356   10353      40   10275   10269      34   10281   10275
      41   10293   10275      38   10293   10299      39   10296   10293      40
   10245   10239      34   10251   10245      41   10263   10245      38   10263
   10269      39   10266   10263      40   10224   10218      34   10233   10224
      38   10233   10239      39   10236   10233      40   10173   10167      34
   10179   10173      35   10188   10179      53   10197   10188      72   10200
   10197      40   10203   10197      39   10212   10173      38   10212   10218
      39   10215   10212      40   10125   10119      34   10131   10125      44
   10137   10131      37   10149   10131      37   10161   10125      38   10161
   10167      39   10164   10161      40   10092   10086      34   10098   10092
      35   10107   10098      69   10113   10092      38   10113   10119      39
   10116   10113      40   10020   10014      34   10026   10020      41   10035
   10026      56   10038   10035      57   10044   10038      58   10050   10044
      59   10053   10050      60   10059   10053      31   10065   10059      31
   10071   10065      31   10077   10035      61   10077   10050      62   10077
   10071      63   10080   10020      38   10080   10086      39   10083   10080
      40    9987    9981      34    9993    9987      35   10002    9993      69
   10008    9987      38   10008   10014      39   10011   10008      40    9957
    9951      34    9963    9957      41    9975    9957      38    9975    9981
      39    9978    9975      40    9900    9894      34    9906    9900      35
    9915    9906      36    9921    9915      37    9933    9915      37    9945
    9900      38    9945    9951      39    9948    9945      40    9870    9864
      34    9876    9870      41    9888    9870      38    9888    9894      39
    9891    9888      40    9807    9801      34    9813    9807      41    9822
    9813      30    9825    9822      31    9831    9825      31    9837    9831
      51    9840    9837      52    9846    9837      51    9852    9822      31
    9852    9846      31    9858    9807      38    9858    9864      39    9861
    9858      40    9786    9780      34    9795    9786      38    9795    9801
      39    9798    9795      40    9753    9747      34    9759    9753      35
    9768    9759      70    9774    9753      38    9774    9780      39    9777
    9774      40    9681    9675      34    9687    9681      41    9696    9687
      56    9699    9696      57    9705    9699      58    9711    9705      59
    9714    9711      60    9720    9714      31    9726    9720      31    9732
    9726      31    9738    9696      61    9738    9711      62    9738    9732
      63    9741    9681      38    9741    9747      39    9744    9741      40
    9636    9630      34    9642    9636      35    9651    9642      53    9660
    9651      54    9663    9660      55    9666    9660      55    9669    9636
      38    9669    9675      39    9672    9669      40    9585    9579      34
    9591    9585      35    9600    9591      53    9609    9600      73    9612
    9609      74    9624    9585      38    9624    9630      39    9627    9624
      40    9528    9522      34    9534    9528      44    9540    9534      37
    9552    9534      36    9561    9552      45    9573    9528      38    9573
    9579      39    9576    9573      40    9483    9477      34    9489    9483
      35    9498    9489      53    9507    9498      54    9510    9507      55
    9513    9507      55    9516    9483      38    9516    9522      39    9519
    9516      40    9462    9456      34    9471    9462      38    9471    9477
      39    9474    9471      40    9402    9396      34    9408    9402      41
    9417    9408      30    9420    9417      31    9426    9420      31    9432
    9426      31    9438    9432      31    9444    9417      31    9444    9438
      31    9450    9402      38    9450    9456      39    9453    9450      40
    9339    9333      34    9345    9339      41    9354    9345      30    9357
    9354      31    9363    9357      31    9369    9363      51    9372    9369
      52    9378    9369      51    9384    9354      31    9384    9378      31
    9390    9339      38    9390    9396      39    9393    9390      40    9297
    9291      34    9303    9297      35    9312    9303      72    9315    9312
      40    9318    9312      39    9327    9297      38    9327    9333      39
    9330    9327      40    9267    9261      34    9273    9267      41    9285
    9267      38    9285    9291      39    9288    9285      40    9237    9231
      34    9243    9237      41    9255    9237      38    9255    9261      39
    9258    9255      40    9195    9189      34    9201    9195      44    9207
    9201      37    9219    9201      71    9225    9195      38    9225    9231
      39    9228    9225      40    9147    9141      34    9153    9147      44
    9159    9153      37    9171    9153      37    9183    9147      38    9183
    9189      39    9186    9183      40    9084    9078      34    9090    9084
      41    9099    9090      30    9102    9099      31    9108    9102      31
    9114    9108      51    9117    9114      52    9123    9114      51    9129
    9099      31    9129    9123      31    9135    9084      38    9135    9141
      39    9138    9135      40    9039    9033      34    9045    9039      35
    9054    9045      53    9063    9054      54    9066    9063      55    9069
    9063      55    9072    9039      38    9072    9078      39    9075    9072
      40    8979    8973      34    8985    8979      41    8994    8985      30
    8997    8994      31    9003    8997      31    9009    9003      31    9015
    9009      31    9021    8994      31    9021    9015      31    9027    8979
      38    9027    9033      39    9030    9027      40    8922    8916      34
    8928    8922      35    8937    8928      36    8943    8937      37    8955
    8937      37    8967    8922      38    8967    8973      39    8970    8967
      40    8901    8895      34    8910    8901      38    8910    8916      39
    8913    8910      40    8880    8874      34    8889    8880      38    8889
    8895      39    8892    8889      40    8808    8802      34    8814    8808
      46    8823    8814      47    8832    8823      47    8841    8832      49
    8847    8841      50    8850    8847      50    8859    8847      50    8868
    8808      38    8868    8874      39    8871    8868      40    8763    8760
      42    8772    8763      43    8781    8772      43    8790    8760      34
    8790    8781      41    8796    8790      38    8796    8802      39    8799
    8796      40    8709    8703      34    8715    8709      44    8721    8715
      37    8733    8715      36    8742    8733      45    8754    8709      38
    8754    8760      39    8757    8754      40    8643    8637      34    8649
    8643      46    8658    8649      47    8667    8658      47    8676    8667
      47    8685    8676      48    8697    8643      38    8697    8703      39
    8700    8697      40    8580    8574      34    8586    8580      41    8595
    8586      30    8598    8595      31    8604    8598      31    8610    8604
      51    8613    8610      52    8619    8610      51    8625    8595      31
    8625    8619      31    8631    8580      38    8631    8637      39    8634
    8631      40    8559    8553      34    8568    8559      38    8568    8574
      39    8571    8568      40    8517    8511      34    8523    8517      44
    8529    8523      37    8541    8523      71    8547    8517      38    8547
    8553      39    8550    8547      40    8481    8475      34    8487    8481
      35    8496    8487      54    8499    8496      55    8502    8496      55
    8505    8481      38    8505    8511      39    8508    8505      40    8460
    8454      34    8469    8460      38    8469    8475      39    8472    8469
      40    8415    8412      42    8424    8415      43    8433    8424      43
    8442    8412      34    8442    8433      41    8448    8442      38    8448
    8454      39    8451    8448      40    8352    8346      34    8358    8352
      46    8367    8358      47    8376    8367      47    8385    8376      47
    8394    8385      48    8406    8352      38    8406    8412      39    8409
    8406      40    8280    8274      34    8286    8280      46    8295    8286
      47    8304    8295      47    8313    8304      49    8319    8313      50
    8322    8319      50    8331    8319      50    8340    8280      38    8340
    8346      39    8343    8340      40    8223    8217      34    8229    8223
      35    8238    8229      36    8244    8238      37    8256    8238      37
    8268    8223      38    8268    8274      39    8271    8268      40    8181
    8175      34    8187    8181      35    8196    8187      72    8199    8196
      40    8202    8196      39    8211    8181      38    8211    8217      39
    8214    8211      40    8109    8103      34    8115    8109      46    8124
    8115      47    8133    8124      47    8142    8133      49    8148    8142
      50    8151    8148      50    8160    8148      50    8169    8109      38
    8169    8175      39    8172    8169      40    8052    8046      34    8058
    8052      35    8067    8058      36    8073    8067      37    8085    8067
      37    8097    8052      38    8097    8103      39    8100    8097      40
[truncated: 1,484,022 more chars]
